# Supplementary material for: DNA methylation landscapes of 1538 breast cancers reveal a replication-linked clock, epigenomic instability and cis-regulation
Source: Nat Commun. 2021 Sep 13;12:5406. doi: 10.1038/s41467-021-25661-w (PMC8437946; doi:10.1038/s41467-021-25661-w)
Supplement: Supplementary file 3 — Supplementary Data 1-10 [file 41467_2021_25661_MOESM3_ESM.zip]

Archive with 22 entries (21 files):
- Supplementary Data Files/
- __MACOSX/._Supplementary Data Files
- Supplementary Data Files/S6 - Gene expression correlation to methylation scores.xlsx
- __MACOSX/Supplementary Data Files/._S6 - Gene expression correlation to methylation scores.xlsx
- Supplementary Data Files/S1 - Sample Information.xlsx
- __MACOSX/Supplementary Data Files/._S1 - Sample Information.xlsx
- Supplementary Data Files/S3 - CAF expression signature.xlsx
- __MACOSX/Supplementary Data Files/._S3 - CAF expression signature.xlsx
- Supplementary Data Files/S8 - Cis Regulation Candidates.xlsx
- __MACOSX/Supplementary Data Files/._S8 - Cis Regulation Candidates.xlsx
- Supplementary Data Files/S5 - Methylation scores.xlsx
- __MACOSX/Supplementary Data Files/._S5 - Methylation scores.xlsx
- Supplementary Data Files/S7 - Methylation layers loci.xlsx
- __MACOSX/Supplementary Data Files/._S7 - Methylation layers loci.xlsx
- Supplementary Data Files/S4 - Expression-methylation correlations.xlsx
- __MACOSX/Supplementary Data Files/._S4 - Expression-methylation correlations.xlsx
- Supplementary Data Files/S2 - Immune expression signature.xlsx
- __MACOSX/Supplementary Data Files/._S2 - Immune expression signature.xlsx
- Supplementary Data Files/S9 - Dosage Compensation Candidates.xlsx
- __MACOSX/Supplementary Data Files/._S9 - Dosage Compensation Candidates.xlsx
- Supplementary Data Files/S10 - List of primers.xlsx
- __MACOSX/Supplementary Data Files/._S10 - List of primers.xlsx
