# Supplementary material for: DNA methylation landscapes of 1538 breast cancers reveal a replication-linked clock, epigenomic instability and cis-regulation
Source: Nat Commun. 2021 Sep 13;12:5406. doi: 10.1038/s41467-021-25661-w (PMC8437946; doi:10.1038/s41467-021-25661-w)
Supplement: Supplementary file 3 — Supplementary Data 1-10 [file 41467_2021_25661_MOESM3_ESM.zip › Supplementary Data Files/S6 - Gene expression correlation to methylation scores.xlsx]

## Sheet: Table Legend
Supplementary Table 6.
Tables of genes that have an absolute expression correlation higher than 0.3 to Clock/ MG/ ML scores.

## Sheet: Sheet1
name	ER	clock.cor	MG.cor	ML.cor	caf.cor	immune.cor
ARHGAP44	ER+	-0.329339	-0.0160692	-0.108153	-0.00796362	-0.123772
PFKP	ER+	-0.320202	0.0516505	0.0272428	0.0716395	0.215919
ARMCX2	ER+	-0.313327	-0.0115604	-0.103202	0.17173	-0.16595
NKX2-2	ER+	-0.123926	0.338849	0.0328015	-0.0674432	0.101152
ANKRD24	ER+	-0.0397777	-0.00469722	-0.325246	-0.27571	-0.276461
ZIC2	ER+	-0.0337739	0.453731	0.0519032	-0.143443	0.00621523
PRAME	ER+	-0.0290599	0.0154437	0.322236	-0.158595	0.050955
GATA2	ER+	-0.0251373	0.301597	0.118454	-0.0616338	0.0078854
PLCH1	ER+	-0.00815839	0.0497264	0.320784	-0.105851	0.0177966
SMAGP	ER+	-0.00640633	0.302323	0.116138	0.211769	0.139734
CIRBP	ER+	0.0265208	-0.0472841	-0.300494	0.12328	-0.256763
FCGBP	ER+	0.0276296	-0.361817	-0.192573	0.106606	-0.110166
IGSF22	ER+	0.0346346	-0.30488	-0.0670025	-0.0370161	-0.217173
TMEM97	ER+	0.056128	0.315154	0.159	-0.339987	-0.0390299
CBX7	ER+	0.0711066	-0.0958492	-0.30424	0.296197	0.0623879
SIX4	ER+	0.0834535	0.336742	0.0451888	-0.289521	-0.180374
MTFR1	ER+	0.101635	0.114512	0.318972	-0.182169	-0.00552954
SPDYC	ER+	0.142943	0.00377739	0.354263	-0.158339	-0.018552
MAGEC2	ER+	0.391845	-0.043774	0.103689	-0.124202	-0.0127085
OLFM1	ER-	-0.307047	0.149634	-0.242502	0.222248	0.166642
NEK6	ER-	-0.24086	0.2402	-0.327218	-0.0855778	0.137926
PPP2R2C	ER-	-0.221689	0.311321	-0.242606	-0.129738	-0.0865426
F12	ER-	-0.221118	0.308196	-0.209493	-0.252252	-0.24425
ZNF467	ER-	-0.187252	0.300703	-0.215749	0.0278095	-0.0115107
NKX2-2	ER-	-0.177625	0.415284	-0.207056	0.0521532	-0.110356
C9orf91	ER-	-0.160896	0.313792	-0.274275	-0.183766	0.128866
DYNLRB2	ER-	-0.134186	0.325363	-0.114762	0.185292	-0.131916
PPP2R4	ER-	-0.123188	0.335709	-0.230382	-0.0750722	-0.178378
GPRC5C	ER-	-0.119063	0.377078	-0.222334	0.186859	-0.210388
SDSL	ER-	-0.115709	0.333374	-0.205943	-0.0564665	0.0838018
EEF1A2	ER-	-0.103883	0.376874	-0.247445	0.114756	-0.171473
MUC1	ER-	-0.103295	0.326177	-0.203426	-0.0096997	-0.138737
KMO	ER-	-0.101327	0.302093	-0.177328	0.0390499	0.0195015
SIDT1	ER-	-0.0989001	0.373723	-0.190719	0.18491	0.0450183
MUCL1	ER-	-0.0979215	0.324963	-0.158011	0.272665	-0.122569
SLC9A3R1	ER-	-0.0946179	0.342833	-0.198677	-0.126302	0.0226136
UNC5A	ER-	-0.0919928	0.305189	-0.136309	0.0775787	-0.099324
MMEL1	ER-	-0.087834	0.312048	-0.12185	0.0582552	-0.195807
SFRP1	ER-	-0.086013	-0.351975	0.0201889	0.114614	-0.0468154
MGST2	ER-	-0.0855368	0.331003	-0.183609	0.255142	-0.0289666
C9orf116	ER-	-0.0844759	0.329825	-0.202143	-0.0439485	-0.228403
REEP1	ER-	-0.084129	0.335516	-0.148868	0.19748	-0.199712
WIBG	ER-	-0.0768158	0.308803	-0.140204	-0.151791	0.00753146
CREB3L4	ER-	-0.0750233	0.374315	-0.0512826	0.0280165	-0.34623
ERGIC1	ER-	-0.0712127	0.322076	-0.137045	0.198209	-0.135569
BLVRB	ER-	-0.0681769	0.320395	-0.167075	-0.0309056	-0.231878
AR	ER-	-0.0651224	0.31911	-0.124719	0.172529	-0.187729
ALDH4A1	ER-	-0.0630053	0.319599	-0.144987	0.05198	-0.243901
MAPT	ER-	-0.0592042	0.311157	-0.164355	0.308095	-0.260619
PLEKHB1	ER-	-0.0587416	-0.333459	0.0984843	-0.278714	0.0123257
RGMA	ER-	-0.0565519	-0.30879	0.0922442	-0.0694924	0.019403
FSCN1	ER-	-0.0560471	-0.304117	-0.0234617	-0.00682899	0.044665
WWP1	ER-	-0.0553825	0.321063	-0.108688	0.226808	-0.117929
ROPN1	ER-	-0.053656	-0.32525	0.0820512	-0.169694	-0.0415935
BCL11A	ER-	-0.0495739	-0.364622	0.12521	-0.185677	0.252066
CYP4Z2P	ER-	-0.0475535	0.312924	-0.168545	0.14999	-0.19397
UCN	ER-	-0.0470652	0.329315	-0.151705	-0.0153213	-0.0953025
TRIL	ER-	-0.0469074	0.317666	-0.0599676	0.190938	-0.218205
MLPH	ER-	-0.0438356	0.354994	-0.148721	0.285849	-0.152289
ROPN1B	ER-	-0.0424134	-0.319531	0.0973391	-0.160629	-0.0536327
FAH	ER-	-0.0417991	0.318958	-0.180041	0.0355091	-0.176105
PIWIL4	ER-	-0.0410371	-0.365993	0.21486	-0.0838517	0.128892
ACOX2	ER-	-0.039888	0.300647	-0.119203	0.248676	-0.167484
AQP11	ER-	-0.0391184	0.301495	-0.105559	0.13436	-0.140525
ABCA12	ER-	-0.0364478	0.322838	-0.149007	0.0196727	-0.20482
FERMT1	ER-	-0.0355719	-0.311966	0.12042	-0.233289	-0.000667361
SPDEF	ER-	-0.0352116	0.346089	-0.118677	0.193921	-0.184465
SOX10	ER-	-0.034436	-0.324716	0.0804411	-0.110555	-0.000437435
ABCC11	ER-	-0.034058	0.329561	-0.154068	0.136517	-0.204394
RND1	ER-	-0.0319145	0.308384	-0.121462	0.0904025	-0.187155
ZIC2	ER-	-0.0283291	0.331161	-0.0748075	-0.064615	-0.128053
CYP4Z1	ER-	-0.027692	0.312405	-0.123178	0.216373	-0.183849
PTK6	ER-	-0.0253219	0.305253	-0.147823	-0.058473	-0.179316
SPINK8	ER-	-0.0252903	0.325686	-0.109522	0.144864	-0.179832
PLEKHG2	ER-	-0.0245407	-0.331435	0.0232271	0.0295257	0.0394559
TRIM3	ER-	-0.0237597	0.329293	-0.0974328	0.13195	-0.14414
GABRP	ER-	-0.0236715	-0.312914	0.128012	-0.202999	0.0751846
GPR160	ER-	-0.0191101	0.347588	-0.122729	0.121956	-0.0901673
MBP	ER-	-0.0187158	-0.310119	-0.00264069	0.0414053	0.508354
REEP6	ER-	-0.0176631	0.379693	-0.176031	0.193552	-0.162254
INPP4B	ER-	-0.0161026	0.304675	-0.105827	0.268104	-0.0325254
UGDH	ER-	-0.0145314	0.30139	-0.123679	0.261596	-0.218175
LRRC26	ER-	-0.0140548	0.307843	-0.0704551	0.147985	-0.0874613
C9orf152	ER-	-0.0110697	0.335512	-0.132177	0.224585	-0.174943
LRFN2	ER-	-0.010878	0.342152	-0.0558017	-0.00352023	-0.0968877
ENPP1	ER-	-0.00911923	0.307351	-0.0894907	0.0402774	-0.291038
LRRC8D	ER-	-0.00721146	-0.300412	0.0883384	-0.270715	0.0478012
SHC4	ER-	-0.00466613	-0.301216	0.0960955	-0.0116781	-0.0796024
FOXA1	ER-	-0.00466508	0.341575	-0.101838	0.270372	-0.185112
DNAJC22	ER-	0.000397492	0.347233	-0.0911763	0.120552	-0.255205
RHOB	ER-	0.00595963	0.318432	-0.0778804	0.339109	-0.262882
LOXL4	ER-	0.00758851	-0.301884	0.01512	-0.000661669	-0.0772346
ACTR3B	ER-	0.0142596	-0.316477	0.227074	-0.239418	-0.176933
IL17RD	ER-	0.0171595	-0.302865	0.111094	-0.117377	-0.193616
UGT8	ER-	0.0210569	-0.318693	0.0860755	-0.288541	0.0190554
FZD7	ER-	0.0228658	-0.330715	0.160389	0.0687872	-0.209781
AGR2	ER-	0.0233378	0.327837	-0.0743973	0.19306	-0.217108
ZNF280B	ER-	0.0296265	-0.314657	0.107493	-0.25434	0.065139
TUBB2B	ER-	0.0347358	-0.328695	0.109568	0.0665065	0.0296938
FOXC1	ER-	0.0427758	-0.372239	0.177389	-0.144335	-0.00234506
TFCP2L1	ER-	0.0442437	-0.312541	0.11927	-0.20661	-0.0257007
SRSF12	ER-	0.0457569	-0.30504	0.146549	-0.324217	-0.0288318
QPCT	ER-	0.0499589	-0.303331	0.108148	0.0534687	0.0412785
NDUFC2	ER-	0.0540479	-0.32872	0.157241	0.0588968	-0.00779494
ATL2	ER-	0.0613537	-0.304198	0.169519	-0.354292	-0.0819383
HORMAD1	ER-	0.0630016	-0.353164	0.192953	-0.312894	0.0178997
MFGE8	ER-	0.0652055	-0.32683	0.112548	0.0520971	-0.0776075
NAB1	ER-	0.0682028	-0.310176	0.114329	-0.0551579	-0.0249687
CYYR1	ER-	0.070373	-0.324556	0.146953	0.259392	-0.0216569
CRYAB	ER-	0.0744807	-0.306189	0.125227	0.110875	-0.0932592
CMTM7	ER-	0.0762352	-0.346821	0.0715333	-0.0710882	0.341397
OGFRL1	ER-	0.0813966	-0.304242	0.151808	-0.212856	-0.0189638
DSC3	ER-	0.0848047	-0.32228	0.169717	-0.0744469	-0.0764964
SLC43A3	ER-	0.0853381	-0.338861	0.0656977	-0.0877917	0.0211806
KIT	ER-	0.0964504	-0.307977	0.227024	0.141403	-0.0357791
GPM6B	ER-	0.0973704	-0.333969	0.174116	-0.0324613	-0.10258
LRRN1	ER-	0.115184	-0.354129	0.256382	-0.0145955	-0.132911
SMO	ER-	0.116191	-0.370598	0.2319	-0.0907733	-0.179234
TRNP1	ER-	0.116199	-0.302437	0.133201	0.000314051	-0.143679
CDK6	ER-	0.132174	-0.336892	0.176285	-0.0699378	-0.0245294
MT1M	ER-	0.156391	-0.312746	0.146838	0.228851	-0.0255961
RND2	ER-	0.207932	-0.342797	0.260604	-0.0965638	-0.148892
OR7E156P	ER-	0.209613	-0.371853	0.227847	-0.0401339	-0.158263
CHRNB1	ER-	0.219747	-0.322976	0.189092	0.216388	0.0527945
KRTAP21-1	ER-	0.256172	-0.3097	0.266797	-0.0578025	0.0145901
CTAG2	ER-	0.30491	-0.198573	0.223961	-0.0451704	-0.0311646
TFF2	ER-	0.30605	-0.256415	0.31101	-0.0518673	-0.00673003
MAGEA9B	ER-	0.31282	-0.224818	0.258425	-0.073151	-0.0933912
WDR72	ER-	0.317256	-0.179138	0.270796	-0.0481965	-0.0929689
C12orf56	ER-	0.32751	-0.173064	0.314605	-0.108177	0.0115806
DSCR8	ER-	0.331766	-0.223733	0.24992	-0.0903758	-0.104407
GTSF1	ER-	0.352674	-0.18267	0.22207	0.00553407	0.221494
INSL6	ER-	0.354648	-0.325585	0.322072	-0.11445	-0.0208503
MAGEA2B	ER-	0.363775	-0.10481	0.159393	0.0426927	-0.123199
MAGEA2	ER-	0.390024	-0.139931	0.301111	0.00636653	-0.106457
CSAG1	ER-	0.432125	-0.183115	0.237139	-0.0319666	0.0243997
PAGE2B	ER-	0.437708	-0.199976	0.325984	-0.0868653	-0.0834533
PAGE2	ER-	0.442085	-0.196601	0.31948	-0.0868581	-0.0601251
MAGEA3	ER-	0.468174	-0.195983	0.295495	-0.0152963	-0.0821123
MAGEA6	ER-	0.469705	-0.156468	0.284675	-0.020517	-0.0714643
MAGEA12	ER-	0.476549	-0.197354	0.274249	0.0250522	-0.0823049
PFN2	normal	-0.415751	0.275758	-0.246544	-0.240032	0.165802
TMEM150C	normal	-0.406809	0.301095	-0.436719	-0.143763	0.0676801
NGFRAP1	normal	-0.402406	0.0178042	-0.159015	-0.386597	0.460395
SPTLC1	normal	-0.401812	0.313732	-0.48258	0.101741	-0.217075
FAM160B2	normal	-0.391951	0.0978539	-0.265014	0.130011	-0.14632
PSPC1	normal	-0.390593	0.248576	-0.380263	-0.309411	0.191415
GSPT2	normal	-0.387824	0.0258842	-0.169187	-0.163443	0.307963
EXOSC6	normal	-0.387362	0.153603	-0.193165	-0.0907062	0.139482
SLC25A4	normal	-0.3823	-0.000260183	-0.155652	0.472688	-0.300375
GSTO1	normal	-0.380186	0.192937	-0.342984	-0.493227	0.428286
TUBA1A	normal	-0.3784	0.0350366	-0.327369	-0.315866	0.279915
IFI27L2	normal	-0.36919	0.188123	-0.304139	-0.242827	0.14887
MT1E	normal	-0.368642	0.182696	-0.301518	-0.402757	0.446812
GABARAPL2	normal	-0.368044	0.205583	-0.297658	0.0681055	-0.0427016
FAM177A1	normal	-0.367984	0.241287	-0.397605	0.169479	-0.29882
PARL	normal	-0.363312	0.13863	-0.301206	0.336252	-0.441464
CGRRF1	normal	-0.362491	0.139606	-0.333663	0.0520021	-0.153343
NUS1	normal	-0.357962	0.165251	-0.439208	-0.0979492	0.0177661
UBE2E3	normal	-0.353809	-0.00883324	-0.176981	0.064651	0.00095875
CYTH2	normal	-0.353315	0.126307	-0.266198	-0.0170697	-0.0714165
ALDH1A3	normal	-0.350412	0.025864	-0.230676	-0.576381	0.664842
PSMA1	normal	-0.349193	0.262626	-0.310503	0.247083	-0.359357
ARMCX1	normal	-0.348523	-0.0350362	-0.30977	-0.0914038	0.0754379
MT1IP	normal	-0.346831	0.230167	-0.253728	0.117977	-0.15178
VPS41	normal	-0.346511	0.28662	-0.413277	0.0635417	-0.158917
ZMAT3	normal	-0.345609	0.188498	-0.314677	-0.178082	0.153441
TSC22D1	normal	-0.34492	0.0685118	-0.28531	-0.483449	0.471384
ARMCX6	normal	-0.342914	0.32307	-0.308267	-0.190862	0.0172358
DISC1	normal	-0.341859	0.367004	-0.441318	0.15627	-0.283884
CD55	normal	-0.34176	-0.0872787	-0.17937	-0.208469	0.237609
RABL2A	normal	-0.341468	0.219871	-0.391446	-0.430351	0.438958
COMMD8	normal	-0.340592	0.100946	-0.281842	0.270471	-0.36092
FAM167A	normal	-0.339554	0.203917	-0.215069	-0.62032	0.625655
SNRPN	normal	-0.339538	0.201854	-0.339174	-0.619773	0.570957
SCPEP1	normal	-0.339341	0.120518	-0.214164	-0.524015	0.581275
C6orf165	normal	-0.337477	0.043241	-0.276393	-0.443411	0.386889
KRT16P3	normal	-0.335923	0.0580428	-0.333778	-0.130138	0.0291615
ZNF791	normal	-0.33574	0.119955	-0.329225	-0.155358	0.13048
ARSH	normal	-0.335058	0.22007	-0.236118	-0.182796	0.21908
IREB2	normal	-0.334417	-0.0154707	-0.31012	0.406941	-0.396895
CASP6	normal	-0.334304	0.257222	-0.400314	-0.346068	0.184217
ZNF451	normal	-0.333736	0.138421	-0.285454	0.0136182	-0.128388
MED29	normal	-0.332276	0.185378	-0.210896	-0.29413	0.302656
PRNP	normal	-0.331771	0.0423753	-0.24219	-0.446349	0.494025
SLC24A1	normal	-0.330462	0.229406	-0.219672	-0.106777	0.0154914
NFIB	normal	-0.330364	0.00867007	-0.15423	-0.518293	0.692533
DYNC2LI1	normal	-0.330188	0.214611	-0.25333	-0.105618	0.024527
PIK3R1	normal	-0.329764	0.0673516	-0.242203	-0.464495	0.456599
PTN	normal	-0.329336	0.118385	-0.342636	-0.574556	0.515662
FUNDC1	normal	-0.32924	0.308493	-0.291648	-0.152806	-0.0723531
PSMG1	normal	-0.327583	0.292279	-0.272539	0.0364578	-0.21627
NHP2L1	normal	-0.32675	0.183338	-0.31968	-0.340011	0.350254
TUSC3	normal	-0.323359	0.227744	-0.17945	-0.668716	0.625978
DSTN	normal	-0.323004	0.205858	-0.292621	-0.244944	0.0823553
LRRC19	normal	-0.322943	0.0758589	-0.325778	0.0780278	-0.0965301
AP3S1	normal	-0.322533	0.134147	-0.293941	0.496904	-0.553196
IFT52	normal	-0.320183	0.147444	-0.306408	0.0793603	-0.243313
ADD3	normal	-0.319853	0.173487	-0.235128	-0.0708729	-0.0339662
SNAP23	normal	-0.319746	0.183133	-0.479541	0.0853292	-0.206573
EXOSC8	normal	-0.319562	0.0904367	-0.247251	-0.444452	0.392513
CRIM1	normal	-0.319104	0.143546	-0.393602	0.430049	-0.485748
BMP2K	normal	-0.318458	0.0559529	-0.34469	-0.272633	0.1522
KIAA1257	normal	-0.318129	0.143823	-0.373285	-0.0292152	-0.0472744
TRUB1	normal	-0.315997	0.332414	-0.360065	-0.14492	0.00719529
SNX7	normal	-0.315972	0.26049	-0.227985	-0.0648113	-0.0795787
TMEM41A	normal	-0.315493	0.0921878	-0.258116	0.0761174	-0.0985905
EGLN1	normal	-0.315106	0.0943867	-0.294933	0.54563	-0.595948
C4orf33	normal	-0.314795	0.309756	-0.289887	-0.0655586	-0.127876
PIK3C2A	normal	-0.314065	0.0844946	-0.411118	0.212149	-0.30399
KRT16	normal	-0.313811	0.0545896	-0.337298	-0.0339527	-0.0394002
BEX4	normal	-0.313647	0.122109	-0.281316	-0.628256	0.570584
C19orf43	normal	-0.311815	0.154334	-0.255879	0.0522678	-0.145122
UBLCP1	normal	-0.31105	0.194708	-0.285334	0.0475383	-0.20615
TNFSF9	normal	-0.310244	-0.0931624	-0.18286	0.321088	-0.300411
RPS6KA3	normal	-0.308916	-0.129976	-0.301894	0.147595	-0.208093
HERPUD2	normal	-0.308782	-0.0153119	-0.309629	-0.082785	0.0188649
PRPSAP2	normal	-0.307662	0.139772	-0.270455	-0.223367	0.128972
CCT6P3	normal	-0.306207	0.267261	-0.362872	-0.0160925	-0.151742
CTSO	normal	-0.305805	0.160446	-0.276328	0.00660476	-0.156695
UBE2B	normal	-0.305671	0.146888	-0.257216	0.024538	-0.056511
ROCK2	normal	-0.305466	0.10031	-0.262192	0.483269	-0.548719
TSPYL5	normal	-0.305391	0.0279198	-0.0958923	-0.358409	0.389833
ZNF717	normal	-0.305258	0.075467	-0.197135	0.0301101	-0.0051365
MAT2B	normal	-0.305246	0.153361	-0.418401	-0.0335503	0.0382868
YWHAB	normal	-0.305061	0.258849	-0.352281	-0.223915	0.0539771
KLHDC10	normal	-0.305029	0.219522	-0.27864	0.146398	-0.231234
INTS10	normal	-0.304982	0.0512346	-0.149266	-0.109317	0.2531
CAB39L	normal	-0.304518	0.0984347	-0.151213	-0.0573115	0.0113981
SPDYA	normal	-0.304301	0.208314	-0.364316	-0.0168301	-0.0350044
CRCP	normal	-0.304096	0.254284	-0.187218	-0.100215	0.069943
PEG10	normal	-0.303761	0.138987	-0.212412	-0.374899	0.388955
OMG	normal	-0.303254	0.152344	-0.273436	-0.0752026	0.00654382
CBWD1	normal	-0.303217	0.325303	-0.31787	-0.450012	0.292454
CCNC	normal	-0.302669	0.169299	-0.314944	0.140614	-0.247884
C11orf49	normal	-0.302409	0.277637	-0.339887	-0.369159	0.296448
GYG1	normal	-0.30145	0.117841	-0.280397	-0.209185	0.118163
NUTF2	normal	-0.301419	0.180558	-0.259013	0.0500334	-0.130542
TASP1	normal	-0.300667	0.19052	-0.323344	-0.538335	0.442512
GNB5	normal	-0.300382	0.166901	-0.262631	-0.51424	0.506408
REL	normal	-0.300134	0.318311	-0.241572	-0.0960057	-0.0298379
CRK	normal	-0.299891	0.144641	-0.322932	0.537633	-0.560368
CSNK1A1	normal	-0.297306	0.235729	-0.304087	-0.507799	0.371485
FAF1	normal	-0.297207	0.135668	-0.305866	0.133784	-0.191182
ARF3	normal	-0.296708	0.437601	-0.358939	-0.229376	0.136547
FBXO3	normal	-0.296629	0.159945	-0.393314	0.075568	-0.180906
BCL10	normal	-0.296592	-0.0519511	-0.338052	0.00292541	-0.0908598
GALNT7	normal	-0.296453	0.137485	-0.383985	-0.225959	0.150466
COMMD2	normal	-0.295005	0.354975	-0.303982	-0.142098	-0.00179069
SUMF2	normal	-0.293998	0.253851	-0.307892	0.14042	-0.290716
VWA5A	normal	-0.293946	0.0713504	-0.34377	-0.385759	0.337892
EID2	normal	-0.29379	0.219844	-0.383482	0.145845	-0.24027
TCTN3	normal	-0.292125	0.351964	-0.33926	-0.263143	0.123109
TCEAL2	normal	-0.291295	-0.0150543	-0.304009	-0.395616	0.463954
SLC25A24	normal	-0.291225	0.246259	-0.368733	0.209983	-0.349373
ZNF428	normal	-0.289946	0.326105	-0.308349	-0.462846	0.310551
ZNF429	normal	-0.286196	0.275071	-0.370523	-0.192737	0.163144
TAS2R30	normal	-0.28483	0.0724444	-0.370547	-0.227574	0.207898
ARPC5	normal	-0.284644	0.302922	-0.297769	-0.145611	-0.0565335
LXN	normal	-0.284559	0.167708	-0.315812	-0.237983	0.109387
DNM1L	normal	-0.283022	0.282584	-0.317683	0.210084	-0.381717
PSMC5	normal	-0.282406	0.331993	-0.282864	0.0165571	-0.182407
FAM174A	normal	-0.280544	0.233989	-0.340676	-0.0506869	-0.109199
PRRG4	normal	-0.27966	0.171072	-0.370178	-0.643672	0.558289
POTEKP	normal	-0.279433	0.183658	-0.30007	-0.0904409	-0.0672228
ZNF286A	normal	-0.277747	-0.00346893	-0.301517	-0.292812	0.319237
ASGR1	normal	-0.276684	0.182543	-0.353381	0.136013	-0.17066
WDFY3	normal	-0.274515	0.100831	-0.334336	-0.125501	0.0269436
TSR1	normal	-0.273558	0.108783	-0.390767	-0.0831579	0.0932595
SEPT10	normal	-0.273494	0.0423942	-0.331829	0.417135	-0.492615
NGLY1	normal	-0.271405	0.152151	-0.316629	-0.0791999	-0.0925801
PLIN3	normal	-0.270855	0.277894	-0.331392	-0.62099	0.400896
AKIRIN1	normal	-0.270688	0.0569286	-0.314137	0.168987	-0.238918
CYP7B1	normal	-0.270474	0.341006	-0.320621	0.127108	-0.185452
LIN52	normal	-0.269379	0.131875	-0.30395	0.450167	-0.511295
ARPC3	normal	-0.267183	0.271278	-0.301545	0.146072	-0.284994
PRKAG1	normal	-0.266551	0.321473	-0.337962	0.0944564	-0.259389
DSG3	normal	-0.266502	0.0201798	-0.324345	-0.603797	0.607164
PIGH	normal	-0.265753	0.209975	-0.329006	-0.129853	0.0132923
UBE2G1	normal	-0.265122	0.199074	-0.341927	0.195115	-0.360422
CAPRIN1	normal	-0.264111	0.170085	-0.371558	-0.0742596	-0.0301524
ARMC10	normal	-0.264081	0.217665	-0.309406	0.00461099	-0.114224
HIATL1	normal	-0.26011	0.0992462	-0.377335	0.216157	-0.271122
ROCK1	normal	-0.259131	0.126588	-0.305394	0.298069	-0.460379
RELL2	normal	-0.258728	0.405485	-0.289805	-0.39811	0.26543
CDC42	normal	-0.25644	0.271069	-0.340647	0.0243172	-0.243555
AGPAT5	normal	-0.255222	0.0294982	-0.316098	-0.506439	0.461102
SLC35A3	normal	-0.251469	0.384157	-0.292358	-0.378367	0.167084
SUSD4	normal	-0.249916	0.323539	-0.130404	-0.55652	0.477729
ZDHHC7	normal	-0.248299	0.101134	-0.306816	-0.174017	0.0646214
FAM21A	normal	-0.248107	0.184243	-0.392322	0.000781814	-0.00740697
CACNB4	normal	-0.247272	0.301832	-0.183641	-0.211613	0.129974
LYRM2	normal	-0.246357	0.157855	-0.329322	-0.221196	0.243274
QKI	normal	-0.24621	0.0746486	-0.323562	0.252332	-0.324479
GTF2IP1	normal	-0.245933	0.152816	-0.31146	0.0477739	-0.216818
SRP54	normal	-0.245817	0.127324	-0.305512	-0.636073	0.54192
GCC2	normal	-0.243946	0.326098	-0.345154	-0.129253	0.00310288
RBBP4	normal	-0.243305	0.295715	-0.382257	-0.382326	0.21327
DYRK1A	normal	-0.24307	0.0915497	-0.333965	-0.0758627	0.0189973
YEATS4	normal	-0.243047	0.300503	-0.267181	-0.333129	0.179579
TES	normal	-0.239262	0.236161	-0.321581	-0.463593	0.373176
CCNL2	normal	-0.238626	0.0957359	-0.321316	-0.131925	0.0392346
PNPLA8	normal	-0.235485	0.173645	-0.304337	0.261482	-0.420765
EIF4G2	normal	-0.233789	0.153693	-0.301693	0.27769	-0.380067
TMBIM4	normal	-0.231418	0.315827	-0.261832	-0.202453	0.0570276
UBE2L6	normal	-0.230099	0.144851	-0.335489	0.0080639	-0.0899157
DHX57	normal	-0.229561	0.0591265	-0.312297	-0.0991406	0.129538
B2M	normal	-0.228583	0.198895	-0.30683	-0.0550019	-0.0467842
RBP5	normal	-0.227112	0.174359	-0.313978	0.0273626	-0.055114
MORN2	normal	-0.223689	0.351737	-0.303321	-0.238441	0.0640327
TRPC2	normal	-0.223245	0.203042	-0.337429	0.04419	-0.100886
BTBD1	normal	-0.223227	0.171833	-0.315656	0.240081	-0.44931
FAM96A	normal	-0.221737	0.344132	-0.279773	-0.069446	-0.140564
LAMP2	normal	-0.21957	0.317244	-0.255245	-0.253592	-0.0193275
SLC31A1	normal	-0.217089	0.0864898	-0.324054	-0.305524	0.143459
STOM	normal	-0.215773	0.131737	-0.305534	0.565925	-0.646931
GPR149	normal	-0.214275	0.0715574	-0.334873	0.0880184	-0.166266
TXN	normal	-0.213926	0.32217	-0.25665	-0.53999	0.391031
GART	normal	-0.213897	0.157822	-0.316269	0.265663	-0.342207
TCEA1	normal	-0.211277	0.258773	-0.331595	0.0789821	-0.206716
APITD1	normal	-0.209507	0.382826	-0.200751	-0.258704	0.0781855
RAB13	normal	-0.208591	0.34065	-0.277893	-0.172638	-0.110696
PARP15	normal	-0.208453	0.187037	-0.307181	-0.00276847	-0.0527504
YME1L1	normal	-0.206378	0.241651	-0.323041	0.0843681	-0.239079
C11orf31	normal	-0.206187	0.167683	-0.310536	-0.427026	0.356672
ERP27	normal	-0.205794	0.228109	-0.306063	-0.620726	0.549996
RPAP3	normal	-0.204362	0.17588	-0.305581	-0.397024	0.289338
PSMA6	normal	-0.204297	0.331531	-0.2424	0.196185	-0.430338
SH3BGRL	normal	-0.201164	0.265277	-0.314057	-0.442414	0.214514
SGPP1	normal	-0.199563	0.0801992	-0.315392	0.266904	-0.333322
SCRG1	normal	-0.199557	0.301564	-0.185685	-0.460378	0.350832
PGK1	normal	-0.199458	0.214305	-0.315403	0.224473	-0.430339
ATRX	normal	-0.196085	0.0927607	-0.312068	0.183675	-0.301688
ADAM10	normal	-0.192143	0.187103	-0.346243	-0.3638	0.168272
DSN1	normal	-0.189708	0.25532	-0.325256	-0.166421	0.083234
CETN2	normal	-0.189595	0.321977	-0.11588	-0.57469	0.420189
SLC41A2	normal	-0.187312	0.148244	-0.31405	0.204754	-0.332391
TTC28	normal	-0.186176	0.113914	-0.309181	0.100875	-0.147436
ERH	normal	-0.184652	0.330434	-0.309404	-0.453549	0.371381
CST6	normal	-0.175853	0.362624	-0.153803	-0.485387	0.363537
ZNF138	normal	-0.175319	0.311173	-0.134252	-0.272577	0.142877
ZNF513	normal	-0.172328	0.339789	-0.0998545	-0.135393	0.0488851
ACOT6	normal	-0.165466	0.331942	-0.140405	0.215012	-0.189706
NAA20	normal	-0.163254	0.328184	-0.26036	-0.195686	0.0338989
HIST1H4J	normal	-0.162273	0.357382	-0.193728	-0.444681	0.303823
LONRF2	normal	-0.16065	0.30586	-0.113297	-0.300165	0.206135
ANKRD36	normal	-0.152822	0.0114461	-0.318541	-0.569944	0.439487
WFDC3	normal	-0.152808	0.241963	-0.303447	0.0310231	-0.117068
FAHD1	normal	-0.148411	0.305139	-0.0934857	0.258618	-0.416091
GAL	normal	-0.147773	0.32521	-0.249792	-0.0459527	-0.0778508
PSMA5	normal	-0.143716	0.405609	-0.184763	-0.415804	0.210945
SRP9	normal	-0.143698	0.332638	-0.268995	-0.331587	0.122434
GLS2	normal	-0.140719	0.303225	-0.0954834	-0.357695	0.337248
VOPP1	normal	-0.132838	0.341324	-0.231101	0.129644	-0.299027
ROBO2	normal	-0.132729	0.300106	-0.0855222	0.030062	-0.10662
NBPF8	normal	-0.132693	0.17462	-0.336559	-0.182699	0.114981
TOMM5	normal	-0.132455	0.31034	-0.128786	0.280601	-0.385012
TM6SF1	normal	-0.131281	0.00473007	-0.309352	0.487254	-0.605497
HOTAIR	normal	-0.13005	0.327346	-0.119899	-0.37092	0.236002
GPR26	normal	-0.128909	0.142365	-0.31023	-0.0528229	0.00150946
MED13L	normal	-0.11957	0.308548	-0.171048	-0.0846161	-0.0456569
EFEMP2	normal	-0.117715	0.347469	-0.0702271	-0.417479	0.184628
TXNDC17	normal	-0.112547	0.37341	-0.16942	-0.304033	0.0507119
C1orf210	normal	-0.112288	0.300195	-0.0960386	-0.432805	0.434651
BOLA2	normal	-0.104587	0.33519	-0.141008	0.123459	-0.358722
ATP6AP2	normal	-0.10411	0.309705	-0.174448	-0.150228	-0.0647445
HOXC13	normal	-0.103997	0.34144	-0.0866726	-0.299503	0.188041
ZNF703	normal	-0.0984276	0.341942	-0.0583956	-0.140842	0.00816986
ANKRD22	normal	-0.098069	0.419541	-0.192303	-0.392428	0.245226
AIMP2	normal	-0.0950428	0.318318	-0.159246	-0.0355255	-0.173515
KIAA0895L	normal	-0.0901143	0.307156	-0.0217325	-0.140317	0.0859594
MYLK2	normal	-0.0876496	0.301742	-0.065487	0.0949245	-0.0848948
ZNF549	normal	-0.0849052	-0.311912	-0.00854276	-0.0777996	0.209396
C2orf54	normal	-0.0790525	0.309405	-0.147907	-0.166171	0.100072
STT3B	normal	-0.0787027	0.309591	-0.269612	0.00724511	-0.189624
LYPLA1	normal	-0.0765895	0.302215	-0.170376	-0.322796	0.106511
MCCC2	normal	-0.0688221	0.305156	-0.0923689	-0.058497	-0.0408292
TSEN15	normal	-0.0565963	0.325357	-0.137531	0.071074	-0.236636
TMEM183A	normal	-0.055554	0.3594	-0.060358	-0.246822	0.10224
USP36	normal	-0.0466748	-0.367821	0.0314386	0.0388943	0.0639255
RPA3	normal	-0.0405572	0.355223	-0.157418	-0.138272	-0.0604951
BRI3BP	normal	-0.0399483	0.334994	-0.181575	-0.251176	0.119868
ACCS	normal	-0.0363436	-0.303814	0.0852661	-0.00846348	0.108931
COX6C	normal	-0.0295544	0.369724	-0.139606	-0.381242	0.211715
SFXN5	normal	-0.0259027	0.370067	-0.0336007	-0.494891	0.338692
MB	normal	-0.0221142	0.347278	-0.0555677	-0.81633	0.737346
PRRT3	normal	-0.0207057	0.313373	-0.103044	-0.418191	0.195751
RAD51AP1	normal	-0.01786	0.319204	-0.12968	-0.523682	0.377654
PSMB3	normal	-0.0150701	0.307236	-0.0964554	-0.219003	0.102662
CLEC3A	normal	-0.0149753	0.30904	-0.129056	-0.185531	0.0609293
BUB1	normal	-0.0149675	0.331058	-0.099324	-0.317156	0.124727
TMED2	normal	-0.00103666	0.314691	-0.104812	-0.176386	0.0194856
ATPIF1	normal	0.000922117	0.337517	-0.136293	-0.421464	0.306128
ZNF552	normal	0.00945434	0.304168	-0.0528049	-0.48025	0.349722
KISS1R	normal	0.0206696	0.332769	-0.0482248	-0.261372	0.135244
C22orf46	normal	0.0254753	-0.317387	0.00221071	0.236643	-0.134907
SKA1	normal	0.027937	0.328199	0.0559955	-0.07481	0.0075357
ABTB1	normal	0.0333739	-0.318977	0.0484302	0.346695	-0.28447
HIST2H3A	normal	0.0346059	0.302143	0.00729591	-0.150348	0.112159
MAD2L1	normal	0.0396073	0.31453	-0.0528569	-0.444572	0.343211
USH1G	normal	0.0429104	-0.318005	0.12381	0.216791	-0.206611
GNAL	normal	0.0492177	-0.309181	0.087325	0.381964	-0.279739
HDAC5	normal	0.0640554	-0.33356	0.193932	-2.23297e-05	0.234443
SLC50A1	normal	0.0720668	0.328105	-0.135364	-0.373263	0.162164
UBE2T	normal	0.0904494	0.383266	-0.0685359	-0.414711	0.235923
UBE2C	normal	0.0907782	0.330799	0.00552825	-0.460867	0.330511
C14orf39	normal	0.0987012	-0.32956	-0.00694951	-0.00964849	-0.0119894
TK1	normal	0.104249	0.310322	-0.00649611	-0.487705	0.378618
LRRC66	normal	0.105313	-0.345506	0.13716	0.142487	-0.146285
MECP2	normal	0.105729	-0.321562	0.117232	0.215218	-0.0698593
FOXM1	normal	0.109777	0.364406	-0.00224433	-0.187697	0.0605028
OR2K2	normal	0.110615	0.0279351	0.306543	0.0706179	0.00503284
MLLT10	normal	0.112908	-0.36123	0.156641	-0.128705	0.24954
KIAA0101	normal	0.113294	0.350189	-0.0313336	-0.526582	0.367783
PIK3R4	normal	0.113518	-0.303423	0.20087	0.115143	-0.0304438
RBM28	normal	0.116386	-0.0776614	0.305906	0.405964	-0.318147
SLC27A1	normal	0.119083	-0.315468	0.233588	0.265438	-0.0609853
VNN2	normal	0.119928	-0.307279	0.090784	0.184402	-0.18719
EXO1	normal	0.124186	0.355729	-0.0319942	-0.355079	0.202551
BSX	normal	0.124497	-0.118923	0.33398	-0.173623	0.191885
FOSL1	normal	0.129973	-0.308	0.21528	0.142571	-0.100571
CREB1	normal	0.131166	-0.318844	0.136969	-0.247157	0.381668
TOP2A	normal	0.131203	0.313647	0.0301101	-0.441822	0.304194
LRRC58	normal	0.131461	-0.310618	0.219196	-0.203747	0.319909
CNTF	normal	0.133115	0.0758863	0.310561	-0.190321	0.164559
KIAA0355	normal	0.133506	-0.375543	0.135872	0.467728	-0.317919
CDK1	normal	0.133853	0.394225	-0.000479447	-0.210517	0.0308072
EPHA10	normal	0.142742	-0.375193	0.0849568	0.438027	-0.399822
BIRC5	normal	0.142893	0.324664	0.0463067	-0.338364	0.242893
ZNF438	normal	0.144397	-0.328086	0.157462	0.771609	-0.620737
MCF2L	normal	0.146843	-0.306582	0.193369	0.0632754	-0.0869022
TIMELESS	normal	0.147411	0.36486	0.0296256	-0.266892	0.118166
TAF11	normal	0.149399	-0.319106	0.121249	0.0626896	-0.113269
CCDC149	normal	0.149663	-0.308907	0.050518	-0.0412818	0.0862296
KLF11	normal	0.152871	-0.369717	0.221023	0.53724	-0.324773
CCNB2	normal	0.153742	0.302335	0.061089	-0.446137	0.295367
FOXJ2	normal	0.155001	-0.131827	0.334833	-0.231	0.443657
HIPK4	normal	0.156551	-0.126364	0.305471	0.0659492	0.0245236
OR10J5	normal	0.156622	-0.316604	0.213644	0.17046	-0.163464
NCKAP5L	normal	0.159243	-0.126362	0.305573	0.422208	-0.316172
ZNF491	normal	0.163295	-0.314732	0.149764	0.0639247	-0.0705352
UGT2B4	normal	0.166161	-0.345952	0.0291012	0.115284	-0.107828
IL18RAP	normal	0.168078	-0.313376	0.166025	0.104434	-0.0897727
RASGEF1C	normal	0.171008	-0.319501	0.191305	-0.269333	0.399741
HOXB4	normal	0.172702	-0.333727	0.196901	0.556412	-0.376163
FMO6P	normal	0.173609	-0.302563	0.201625	-0.0124651	-0.000647854
DIP2C	normal	0.173987	-0.301827	0.242283	0.694421	-0.530881
PRDM6	normal	0.174154	-0.340362	0.237717	-0.0585943	0.097442
PARP16	normal	0.174493	-0.332765	0.164782	-0.11312	0.262088
RXFP3	normal	0.175731	-0.0754953	0.300517	0.168342	-0.0868756
HGF	normal	0.176291	-0.0817099	0.309161	0.0753163	-0.00683417
VPS33A	normal	0.17647	-0.139109	0.329729	0.213188	-0.196409
STAT5B	normal	0.176585	-0.351647	0.219995	0.651272	-0.480176
ACSF3	normal	0.177337	-0.118867	0.301272	-0.0924473	0.156321
AQP12B	normal	0.177968	-0.124269	0.311199	-0.0197914	0.0630575
LAMB4	normal	0.179331	-0.204144	0.317818	0.120134	-0.105375
CCDC146	normal	0.17992	-0.350784	0.156467	0.0683439	-0.0363646
JMJD6	normal	0.182132	-0.320851	0.294402	-0.0397039	0.083424
POLR3K	normal	0.183819	0.300447	-0.00150093	-0.321537	0.151588
OR52N1	normal	0.185708	-0.301811	0.179395	-0.000507726	-0.00076657
CD300E	normal	0.186066	-0.0171497	0.309287	0.0492335	-0.0364661
ADH6	normal	0.188875	-0.358032	0.18973	0.130412	-0.0879542
REXO1	normal	0.189216	-0.267803	0.3339	0.245157	-0.185772
OR6Y1	normal	0.190332	-0.0548982	0.345936	-0.192536	0.208752
TRIM52	normal	0.192003	-0.324702	0.173369	-0.0539413	0.165429
FMO4	normal	0.192693	-0.343164	0.245628	-0.163899	0.227032
CDCA5	normal	0.19287	0.31357	0.0524223	-0.422816	0.287694
KDR	normal	0.193279	-0.226392	0.318102	0.680289	-0.536095
MLNR	normal	0.194241	-0.169074	0.300003	-0.162588	0.137602
POM121C	normal	0.195046	-0.253009	0.305145	-0.386102	0.487603
HIC2	normal	0.195785	-0.342446	0.300037	0.326837	-0.0886592
IRG1	normal	0.196731	-0.303135	0.297692	-0.0197841	0.10247
FAM168B	normal	0.197571	-0.32419	0.244687	0.318986	-0.173856
GRID1	normal	0.199348	-0.303788	0.0946081	0.0883218	-0.0741423
BBS9	normal	0.199383	-0.24954	0.315481	0.190088	-0.0933433
THSD7B	normal	0.201972	-0.306833	0.252515	0.63541	-0.57431
SLC10A5	normal	0.202397	-0.0481015	0.308007	-0.177672	0.169733
IFNA5	normal	0.204468	-0.333518	0.215512	0.192531	-0.152856
UBOX5	normal	0.206764	-0.201248	0.32002	-0.0987519	0.17501
KHDC1	normal	0.206887	-0.0970954	0.346863	-0.129613	0.27421
ARID3B	normal	0.209988	-0.270949	0.302032	-0.415696	0.481085
EDDM3A	normal	0.210423	-0.0331955	0.303148	-0.121869	0.129808
SH2D5	normal	0.21086	-0.333977	0.275468	0.147796	-0.0175545
MYBPC2	normal	0.217336	-0.150643	0.356061	-0.29833	0.348408
DLC1	normal	0.219444	-0.312849	0.275845	0.467644	-0.271524
DTL	normal	0.220308	0.306327	0.0452281	-0.207878	0.0462965
NOTCH3	normal	0.221654	-0.371916	0.191897	0.577805	-0.445706
NFATC3	normal	0.222426	-0.304778	0.327188	0.346421	-0.22299
BTC	normal	0.222872	-0.192249	0.322029	-0.0159482	0.0329695
TRPC6	normal	0.232283	-0.238028	0.380524	-0.0104059	0.0707538
SPAM1	normal	0.234286	-0.243925	0.334553	0.135274	-0.0613841
ITPKB	normal	0.235947	-0.319174	0.237908	0.72384	-0.56779
GPRC5D	normal	0.238452	-0.0306765	0.320306	-0.0600024	0.17884
FBXO27	normal	0.24054	-0.231814	0.33273	0.476652	-0.360205
RAD17	normal	0.24084	-0.0948942	0.368362	0.0512499	0.101514
STAT4	normal	0.242043	-0.310057	0.219068	0.589229	-0.467135
FAM193B	normal	0.242909	-0.248877	0.341261	-0.0646241	0.269685
ZNF528	normal	0.245167	-0.143609	0.340612	0.0544127	-0.040847
SLC14A1	normal	0.24545	-0.206747	0.32538	0.560652	-0.505167
POU4F2	normal	0.246363	-0.26636	0.317313	0.0341498	-0.0628921
CENPV	normal	0.248332	-0.0777544	0.373104	0.101731	0.117353
TAS2R31	normal	0.252522	-0.28617	0.423824	-0.0474442	0.198686
LRPPRC	normal	0.253258	-0.114564	0.302032	-0.104623	0.250678
RNF123	normal	0.254634	-0.229524	0.314271	0.326631	-0.32904
SKP2	normal	0.255288	-0.124162	0.341201	0.490628	-0.341494
TMEM132E	normal	0.255838	-0.229042	0.32351	0.0197635	0.131033
PLD6	normal	0.260411	-0.129813	0.338884	0.61094	-0.508197
ATP1B4	normal	0.261195	-0.208618	0.3196	0.137795	-0.0554923
COX7B2	normal	0.261615	-0.0885882	0.311261	-0.0456807	0.0680704
GEMIN5	normal	0.264242	-0.14972	0.312749	0.208137	-0.132291
ATP5D	normal	0.265287	-0.184279	0.38802	0.423133	-0.290109
CAPSL	normal	0.267846	-0.217381	0.345861	-0.0451708	0.0365793
CT45A5	normal	0.267872	-0.0765548	0.318395	0.126063	-0.087848
OR6C2	normal	0.269878	-0.317052	0.325171	-0.165617	0.239226
MPP4	normal	0.270284	-0.110678	0.305451	-0.0316698	0.104741
OPLAH	normal	0.272388	0.00882215	0.308349	0.172537	-0.220662
MTNR1A	normal	0.27256	-0.196757	0.307143	0.121177	-0.0336593
LINC00347	normal	0.274265	-0.337847	0.227751	0.222739	-0.225513
DCDC1	normal	0.27449	-0.106844	0.408797	0.312672	-0.253674
C12orf56	normal	0.275995	-0.150409	0.323079	-0.0951336	0.0878105
ARHGEF11	normal	0.276206	-0.153041	0.34653	0.317866	-0.282553
THAP6	normal	0.276589	0.0270102	0.310502	-0.0987456	0.117106
SNX29	normal	0.2774	-0.307882	0.239362	0.0179088	0.0961492
RASGRP3	normal	0.278709	-0.249049	0.325932	0.451393	-0.274997
CD320	normal	0.278738	-0.167423	0.336077	0.568301	-0.427052
DSCAM	normal	0.280425	-0.307416	0.252114	0.286433	-0.257755
H1FNT	normal	0.284548	-0.153443	0.3222	0.19173	-0.134567
NT5DC2	normal	0.285187	-0.12855	0.386187	-0.344496	0.486754
LINC00229	normal	0.286374	-0.239439	0.390665	0.0538068	-0.0242302
ACVR2B	normal	0.286415	-0.147132	0.307056	-0.0108995	0.159217
RRN3P1	normal	0.286449	-0.384795	0.264926	0.354046	-0.197484
SPINK7	normal	0.28793	-0.123362	0.38651	0.0532666	-0.0448475
VENTXP7	normal	0.290863	-0.150124	0.37037	-0.116343	0.145089
PLCXD1	normal	0.291044	-0.225054	0.32985	0.438541	-0.305582
CREG2	normal	0.292144	-0.167959	0.376428	0.186424	-0.135424
C1orf189	normal	0.294253	-0.199575	0.322832	-0.0681769	0.0553929
MED8	normal	0.295509	-0.113605	0.327951	0.377933	-0.342338
C11orf87	normal	0.295995	-0.123263	0.317042	-0.0507898	0.069672
POC1A	normal	0.300091	0.138182	0.212699	-0.423222	0.258332
PAK1	normal	0.300293	-0.157031	0.234744	-0.506708	0.463005
EFR3B	normal	0.300394	-0.0224371	0.200773	-0.12152	8.73241e-05
FLYWCH2	normal	0.300477	0.0269521	0.125454	0.109848	-0.226888
S100P	normal	0.301016	0.109389	0.0782878	-0.208834	0.0538888
CRTC1	normal	0.301294	-0.138565	0.274661	-0.0195645	0.100486
MFSD4	normal	0.301685	-0.195554	0.321834	0.119554	-0.00667622
HTATSF1	normal	0.302016	-0.137516	0.278919	-0.0746916	0.101931
HELLS	normal	0.302589	0.155173	0.198126	-0.327001	0.283438
CLGN	normal	0.302705	0.0624971	0.1155	-0.1776	0.0558247
PITX1	normal	0.303219	0.272845	0.269146	-0.266528	0.183778
TRH	normal	0.303982	-0.0200275	0.116532	-0.128476	0.0892044
MCM5	normal	0.304284	0.104018	0.145828	-0.189913	0.218084
COG7	normal	0.304431	-0.0758731	0.259044	-0.240797	0.299957
FIBCD1	normal	0.304452	-0.00188512	0.0161617	0.0913806	-0.229155
SLC6A8	normal	0.30456	-0.209048	0.309601	0.606575	-0.583384
TXNDC11	normal	0.304844	-0.295196	0.278435	-0.2827	0.350088
ST3GAL1	normal	0.304865	0.0815075	0.105399	0.403297	-0.469705
CCDC15	normal	0.306412	-0.170924	0.172619	-0.163186	0.151497
HLTF	normal	0.30645	-0.0289181	0.191944	0.073214	-0.167697
CCDC114	normal	0.306607	-0.138892	0.333878	-0.11135	0.135264
NPPA	normal	0.308633	-0.168279	0.167099	0.0440297	-0.0304233
CNTLN	normal	0.308973	-0.262533	0.319296	0.429235	-0.305593
TELO2	normal	0.313354	-0.0550929	0.22158	-0.561161	0.497065
C14orf159	normal	0.313538	-0.0836882	0.279659	0.13926	-0.0909513
TLX1	normal	0.314099	-0.191929	0.273883	-0.0931394	0.0853476
GTF2H2B	normal	0.31434	-0.0778888	0.210987	-0.0108505	-0.0497005
GTF3C1	normal	0.31482	-0.120541	0.201912	-0.131245	0.157445
MTSS1	normal	0.315367	-0.018094	0.151683	0.478797	-0.570263
CHN2	normal	0.315595	-0.115608	0.204502	0.379367	-0.413734
TTK	normal	0.316661	0.118269	0.159662	-0.484817	0.400646
MYH6	normal	0.317268	-0.149511	0.2909	-0.0315757	0.0138376
CXADR	normal	0.317512	0.14772	0.0148264	-0.507459	0.396567
PCNX	normal	0.31756	-0.298513	0.382992	0.297553	-0.177554
MED12L	normal	0.317648	-0.0892025	0.271941	0.0643433	-0.00497643
SPANXN2	normal	0.317983	-0.233113	0.37915	0.0361358	-0.026857
C16orf13	normal	0.318051	0.0470161	0.247564	0.0118191	-0.092499
PSCA	normal	0.318166	0.0487521	0.176956	-0.105248	-0.0246853
GALNT5	normal	0.318581	0.0132954	0.122692	-0.284101	0.158198
NCAPG	normal	0.318586	0.153008	0.125798	-0.275783	0.123929
SPINK4	normal	0.319075	0.152227	0.0751166	-0.0870838	-0.102482
BMI1	normal	0.319456	0.143561	0.216278	-0.300217	0.215793
CNTD2	normal	0.320514	0.00584603	0.141905	0.0695001	-0.13037
ESF1	normal	0.320969	-0.007572	0.380606	-0.103622	0.0876423
RHOU	normal	0.32113	-0.0209675	0.162455	-0.0768307	0.0225321
ZC3H3	normal	0.322261	-0.0861074	0.190796	-0.340261	0.302349
AXIN2	normal	0.322435	-0.0447638	0.292124	-0.106647	0.254668
GSTA4	normal	0.324138	-0.10077	0.242534	0.154579	-0.142879
PAGE2B	normal	0.324258	0.156875	0.0568779	-0.00972104	-0.0934316
ETV3	normal	0.324305	-0.149663	0.205981	0.388638	-0.393599
C19orf54	normal	0.325106	-0.163038	0.190353	0.0889546	-0.135973
SAC3D1	normal	0.32529	-0.0241085	0.257471	0.322815	-0.24198
ZBTB34	normal	0.325858	-0.183175	0.29207	0.436191	-0.308837
CST7	normal	0.326959	-0.303064	0.287109	0.178187	-0.160882
NT5DC3	normal	0.32726	-0.166872	0.28666	0.0367044	0.00613494
ARID3A	normal	0.327406	-0.277887	0.273125	0.61059	-0.521274
CALML5	normal	0.328162	0.186823	0.214861	-0.430411	0.412364
FAM135B	normal	0.328223	-0.18689	0.178146	0.00254249	0.00437463
WDR72	normal	0.328631	0.00952139	0.185039	-0.221327	0.17293
FAM178A	normal	0.328865	-0.181842	0.253762	-0.320605	0.4701
NUAK2	normal	0.330903	-0.0403219	0.0998527	0.128846	-0.19577
TAOK2	normal	0.332213	-0.0955329	0.24009	0.452717	-0.408866
PCDH20	normal	0.332357	-0.0175848	0.237284	-0.268541	0.289377
HFM1	normal	0.333763	-0.184235	0.347942	0.281848	-0.155684
RAD54B	normal	0.33391	0.072385	0.214272	-0.246767	0.200635
ZNF706	normal	0.333948	-0.116989	0.381065	-0.0429064	0.172959
TSC2	normal	0.334762	-0.158697	0.33213	0.000522112	0.105484
EPRS	normal	0.334796	0.0150741	0.277451	-0.450494	0.405747
E2F7	normal	0.337689	0.0619275	0.276574	-0.207013	0.151314
TPSG1	normal	0.337755	0.0151455	0.0937962	-0.190283	0.10971
KNTC1	normal	0.338272	0.00752785	0.230338	-0.516853	0.517768
LEF1	normal	0.338414	0.126689	0.0908943	-0.522558	0.421369
PLA2G10	normal	0.338524	0.0790698	0.0889721	-0.433877	0.257773
PAQR5	normal	0.339157	-0.16944	0.333661	0.0023955	0.0143545
CAPN9	normal	0.340339	-0.00247117	0.142576	-0.438007	0.26019
P4HA3	normal	0.340708	-0.135494	0.361582	0.185689	-0.171948
LRRC16B	normal	0.340789	-0.0649708	0.457466	0.0206677	-0.0540881
PPFIA4	normal	0.342039	0.0455947	0.138037	-0.41903	0.303918
TGM3	normal	0.343411	0.00111471	0.126512	-0.0806384	-0.0814205
CPA6	normal	0.343783	0.157873	0.137079	-0.254916	0.0648721
APOBR	normal	0.344225	-0.0694971	0.199225	-0.225195	0.150224
CENPO	normal	0.344241	-0.0562398	0.156839	-0.193006	0.124797
PLEKHG2	normal	0.345667	-0.207626	0.421395	0.447954	-0.351027
SCUBE1	normal	0.350617	-0.0217045	0.187322	0.195625	-0.28662
OXR1	normal	0.351055	-0.0619949	0.272316	0.347697	-0.244062
ARHGEF2	normal	0.352193	-0.295326	0.325096	0.191711	-0.0217449
CPLX1	normal	0.353792	-0.0861897	0.195786	0.00872858	0.0542757
NBAS	normal	0.355363	-0.208698	0.345842	0.20908	-0.123283
APOA1	normal	0.356487	0.00330787	0.231038	-0.192374	0.16405
VWA3A	normal	0.359506	-0.0185692	0.196937	0.238334	-0.333877
TMEM145	normal	0.360327	0.208675	0.0874101	-0.270373	0.0958632
SLC26A9	normal	0.36105	0.116472	0.13315	0.0360657	-0.180452
PLD1	normal	0.361062	-0.255473	0.400619	0.195231	-0.0059156
RHBDL1	normal	0.366831	0.0643183	0.183131	-0.185887	0.0182064
CACNA1I	normal	0.366945	0.132889	0.108426	-0.266592	0.0839119
SLC6A9	normal	0.372461	0.104914	0.141706	-0.327858	0.18761
C16orf72	normal	0.37429	-0.227426	0.36506	0.371548	-0.346847
LRRC31	normal	0.375199	0.0624593	0.153462	-0.340566	0.200912
NEUROD1	normal	0.376597	-0.219327	0.333387	0.164914	-0.144902
CNOT4	normal	0.377092	-0.200681	0.369084	0.17664	0.00330134
ME3	normal	0.378381	-0.247224	0.2592	0.407773	-0.404662
SYT13	normal	0.37883	0.196401	0.04878	-0.155948	0.0210762
TTC13	normal	0.386623	-0.125793	0.187084	0.137086	-0.151205
ATP8B3	normal	0.386989	0.0800054	0.272727	-0.112976	0.121984
KLHL22	normal	0.387758	-0.13204	0.349514	0.372152	-0.305593
PALB2	normal	0.389674	-0.0790086	0.302891	-0.209329	0.300263
STXBP5	normal	0.390111	-0.210966	0.21748	0.0571357	-0.205785
DARS2	normal	0.393564	-0.0702278	0.295644	0.459656	-0.512216
RET	normal	0.395338	0.21048	0.174683	-0.233975	0.0331063
KREMEN2	normal	0.39775	0.125922	0.198985	-0.227688	0.0771268
FFAR2	normal	0.403006	-0.139084	0.26728	0.602052	-0.64636
MIA3	normal	0.403301	-0.217659	0.348794	0.353168	-0.370167
VSIG10L	normal	0.403918	-0.11872	0.314704	0.031427	0.00767514
PTP4A3	normal	0.405479	-0.0240697	0.225125	0.26049	-0.263264
SLC45A4	normal	0.414946	-0.00133916	0.331166	-0.192481	0.177067
LFNG	normal	0.4278	-0.0755998	0.312829	0.169331	-0.128953
CCDC117	normal	0.429627	-0.0245518	0.264096	-0.155502	0.215891
GNPTG	normal	0.432761	-0.154344	0.341182	-0.252643	0.295193
PAGE2	normal	0.437875	0.0274385	0.186252	-0.0464052	-0.0524619
TNFRSF18	normal	0.46122	-0.00360177	0.213079	-0.246523	0.139286
MUC5AC	normal	0.464992	0.0500784	0.180888	-0.039331	-0.103451
ZNRF3	normal	0.477601	-0.209185	0.445152	0.104493	0.0319783
CEACAM5	normal	0.479943	0.0299468	0.134832	-0.12444	-0.050868
CEACAM6	normal	0.481279	0.0748138	0.273438	-0.348978	0.230829
ITPKA	normal	0.481937	-0.023319	0.201605	-0.087332	-0.00190848
