# Supplementary material for: DNA methylation landscapes of 1538 breast cancers reveal a replication-linked clock, epigenomic instability and cis-regulation
Source: Nat Commun. 2021 Sep 13;12:5406. doi: 10.1038/s41467-021-25661-w (PMC8437946; doi:10.1038/s41467-021-25661-w)
Supplement: Supplementary file 3 — Supplementary Data 1-10 [file 41467_2021_25661_MOESM3_ESM.zip › Supplementary Data Files/S1 - Sample Information.xlsx]

## Sheet: Table legend
Supplementary Table 1.
METABRIC samples profiled in this study.

## Sheet: Sheet1
samp	patient	batch	track	total_reads	mapped_reads	mapped_frac	cg_num	meth_calls	global_avg_meth	type	age	grade	stage	ER	IHC	iC10	PAM50	matched_normal	matched_tumor	digpath_lymph	digpath_stromal	IMC_Fibroblasts	IMC_Lymphocytes	ASCAT_cellularity	MathScore	log10_global_epm
MB_0006	P2	b4	metabric_rrbs_new.BATCH4.SLX_10703.A004.C8107ANXX	16994775	14269780	0.839657	4001519	55735755	0.557836	TUMOUR	47.68	2	2	positive	ER+HER2-	9	LUMB			0.0811874	0.574982			0.58	0.823664
MB_0028	P6	b1	metabric_rrbs_new.BATCH1.SLX_10132.A016.C6J71ANXX	12814856	11528115	0.89959	4763459	45868097	0.62535	TUMOUR	86.41	3	2	positive	ER+HER2-	9	LUMB			0.154683	0.501776	0.0473555	0.0104551	0.69	0.645598	4.19081
MB_0030	P7	b1	metabric_rrbs_new.BATCH1.SLX_10132.A018.C6J71ANXX	12366830	11114423	0.898729	4464651	43879242	0.582256	TUMOUR	74.28	2	2	positive	ER+HER2-					0.13091	0.536191	0.481153	0.0144124			3.48004
MB_0035	P8	b4	metabric_rrbs_new.BATCH4.SLX_10702.A005.C8107ANXX	22283773	18670811	0.837866	3977722	66980881	0.653375	TUMOUR	84.22	2	2	negative	TNBC	3	HER2			0.118402	0.502239	0.0727666	0	0.51	0.357607
MB_0040	P9	b1	metabric_rrbs_new.BATCH1.SLX_10133.A015.C6J71ANXX	10309989	8842899	0.857702	4305845	34669398	0.591177	TUMOUR	54.8	2	2	positive	ER+HER2-					0.21742	0.517677	0.677861	0.000621891		0.114722	3.60963
MB_0046	P11	b4	metabric_rrbs_new.BATCH4.SLX_10702.A016.C8107ANXX	16865163	14138471	0.838324	3915679	52680191	0.57783	TUMOUR	83.02	3	2	positive	ER+HER2-	5	LUMA			0.0766814	0.499379			0.4	0.305761
MB_0050	P12	b4	metabric_rrbs_new.BATCH4.SLX_10702.A018.C8107ANXX	13319454	11185145	0.83976	3670009	43081465	0.554563	TUMOUR	44.64	2	2	positive	ER+HER2-	8	NORMAL			0.227904	0.479857	0.310156	0.00182983	0.44
MB_0053	P13	b4	metabric_rrbs_new.BATCH4.SLX_10703.A006.C8107ANXX	14475626	12189772	0.842089	3904069	48534324	0.574045	TUMOUR	70.02	2	2	positive	ER+HER2-	7	LUMB			0.146385	0.389197			0.54	0.201871	4.65459
MB_0054	P14	b1	metabric_rrbs_new.BATCH1.SLX_10133.A018.C6J71ANXX	18581026	15723724	0.846225	8437276	51582824	0.662239	TUMOUR	66.91	3	2	positive	ER+HER2-	10	LUMB			0.170589	0.45783			0.48	0.420564	3.46428
MB_0062	P16	b4	metabric_rrbs_new.BATCH4.SLX_10703.A013.C8107ANXX	19831319	16702693	0.842238	4323819	65581955	0.556554	TUMOUR	52.14	3	1	negative	TNBC	10	BASAL			0.190981	0.461249			0.59	0.0280892
MB_0064	P17	b1	metabric_rrbs_new.BATCH1.SLX_10135.A004.C6J71ANXX	12099131	10500322	0.867858	3895024	40856183	0.53244	TUMOUR	69.13	2	1	positive	ER+HER2-	3	LUMB			0.153653	0.518731	0.153678	0.00599455	0.84		4.48334
MB_0068	P18	b4	metabric_rrbs_new.BATCH4.SLX_10705.A007.C8107ANXX	17747457	15203454	0.856655	3919532	59836372	0.588852	TUMOUR	51.01	1	2	positive	ER+HER2-	3	LUMA			0.15176	0.553563			0.59	0.0405147
MB_0112	P29	b1	metabric_rrbs_new.BATCH1.SLX_10020.A004.C6J7CANXX	9197197	8165364	0.88781	3995121	28366739	0.624783	TUMOUR	83.89	3	3	positive	ER+HER2-	3	LUMA			0.0874073	0.446146	0.049569	0	0.54	0.332926	4.15035
MB_0113	P30	b1	metabric_rrbs_new.BATCH1.SLX_10020.A007.C6J7CANXX	9089143	8078889	0.88885	4312584	29869328	0.646247	TUMOUR	36.96	3	2	positive	ER-HER2+	5	HER2			0.172014	0.560725			0.56		3.98155
MB_0114	P31	b1	metabric_rrbs_new.BATCH1.SLX_10021.A012.C6J71ANXX	6136907	5154712	0.839953	3670620	18381889	0.63668	TUMOUR	48.59	2	2	positive	ER+HER2-	8	LUMA			0.162741	0.44759	0.274021	0.0818505	0.71	0.811428	4.32063
MB_0118	P33	b1	metabric_rrbs_new.BATCH1.SLX_10022.A014.C7TKBANXX	14572997	12812370	0.879186	5911248	46623769	0.597801	TUMOUR	38.26	3	2	negative	TNBC					0.212542	0.347615	0.110766	0.0248737		0.46685	3.98808
MB_0119	P34	b1	metabric_rrbs_new.BATCH1.SLX_10023.A004.C7TKBANXX	8934424	7948260	0.889622	4094205	30546055	0.626389	TUMOUR	82.73	2	2	positive	ER+HER2-	7	LUMB			0.126086	0.453039	0.161722	0.0133799	0.62	0.370704	4.35164
MB_0120	P1757	b2	metabric_rrbs_new.BATCH2.SLX_10146.A006.C7MNLANXX	14139162	12441661	0.879943	3893818	44835627	0.63505	TUMOUR	72.1	3	2	positive	ER+HER2+	9	LUMB			0.203351	0.494762	0.221239	0.0809102	0.5	0.863978	4.3905
MB_0121	P35	b2	metabric_rrbs_new.BATCH2.SLX_10144.A012.C7MTYANXX	13298364	11576081	0.870489	3826117	40293935	0.626666	TUMOUR	78.73	2	2	positive	ER+HER2-	8	LUMA			0.0943467	0.513112	0.545906	0.0359802	0.73	0.0386563	4.27047
MB_0123	P36	b3	metabric_rrbs_new.BATCH3.SLX_10437.A019.C7PKKANXX	14592796	12963397	0.888342	4592655	49191800	0.568162	TUMOUR	76.89	3	2	positive	ER+HER2-	1	LUMB			0.0926758	0.511075	0.418986	0.00356888	0.69	0.151797	4.86898
MB_0124	P37	b2	metabric_rrbs_new.BATCH2.SLX_10189.A015.C7N9CANXX	20652494	18190576	0.880793	4825655	67286857	0.630123	TUMOUR	43.46	2	3	positive	ER+HER2-	8	LUMA	MB_0692		0.1257	0.534976	0.167123	0.0484018	0.62	0.40699	3.89626
MB_0125	P38	b3	metabric_rrbs_new.BATCH3.SLX_10567.A019.C7TKJANXX	19134951	16795287	0.877728	4430370	61726873	0.583929	TUMOUR	73.98	1	2	positive	ER+HER2-	8	LUMB			0.0438113	0.509223			0.91	0.126156	4.97051
MB_0126	P39	b2	metabric_rrbs_new.BATCH2.SLX_10144.A018.C7MTYANXX	24123979	20937750	0.867923	4304811	74589123	0.599232	TUMOUR	61.95	2	2	positive	ER+HER2-	8	LUMA			0.0581393	0.547923	0.260526	0.0526316	0.64	0	4.26542
MB_0127	P40	b6	metabric_rrbs_new.BATCH7.SLX_11693.A004.C9NPBANXX	15967400	13025591	0.815762	4538095	47425344	0.369268	TUMOUR	52.11	2	2	positive	TNBC	3	NORMAL			0.139392	0.604735	0.648829	0			5.02027
MB_0128	P41	b3	metabric_rrbs_new.BATCH3.SLX_10301.A012.C6GM2ANXX	20624393	17831443	0.86458	4430238	68258722	0.621867	TUMOUR	57.4	2	1	positive	ER+HER2-	3	CLAUDIN			0.293254	0.444862	0.275989	0.281509		0.49587	3.67953
MB_0129	P42	b2	metabric_rrbs_new.BATCH2.SLX_10148.A013.C7MNLANXX	19713185	17348327	0.880037	4456465	64272509	0.634141	TUMOUR	63.53	3	2	negative	ER-HER2+	5	HER2			0.185536	0.568016			0.27	0.557132	4.09637
MB_0130	P43	b2	metabric_rrbs_new.BATCH2.SLX_10138.A014.C7MTYANXX	16068665	13860294	0.862567	4124357	49890295	0.614164	TUMOUR	56.75	1	1	positive	ER+HER2-	5	LUMA	MB_0698		0.0840153	0.591177	0.250569	0	0.86	0	3.99816
MB_0131	P44	b3	metabric_rrbs_new.BATCH3.SLX_10310.A004.C6GM0ANXX	18181253	15832687	0.870825	4602668	59098364	0.610102	TUMOUR	69.16	3	2	positive	ER+HER2-	8	LUMA			0.0748139	0.463135	0.0738661	0.121814	0.75	0.129253	4.34153
MB_0133	P45	b2	metabric_rrbs_new.BATCH2.SLX_10189.A006.C7N9CANXX	11233689	9737812	0.86684	3953922	34246808	0.588707	TUMOUR	58.89	1	2	positive	ER+HER2-	8	LUMA			0.126422	0.585793	0.844444	0.0222222	0.61	0.0627125	3.79389
MB_0134	P46	b2	metabric_rrbs_new.BATCH2.SLX_10143.A004.C7MTYANXX	18168227	15908657	0.875631	4442033	54710597	0.561507	TUMOUR	73.11	3	2	positive	ER+HER2-	8	LUMB			0.079862	0.537617	0.169148	0.00416915	0.86	0.241023	4.69357
MB_0135	P47	b2	metabric_rrbs_new.BATCH2.SLX_10136.A004.C7MTYANXX	19604090	17190660	0.876892	4174875	61010416	0.631255	TUMOUR	74.09	3	2	positive	ER+HER2-	2	LUMB			0.150352	0.459908	0.0757979	0.00132979	0.73		4.45873
MB_0136	P48	b2	metabric_rrbs_new.BATCH2.SLX_10136.A012.C7MTYANXX	12906174	11147894	0.863764	3881999	38840268	0.62896	TUMOUR	72.3	2	1	positive	ER+HER2-	3	LUMA			0.196703	0.491283	0.329152	0.037037	0.49	0.123909	3.86173
MB_0137	P49	b1	metabric_rrbs_new.BATCH1.SLX_10026.A013.C7TKBANXX	10143929	8956490	0.882941	4047912	34029943	0.606847	TUMOUR	47.6	2	2	positive	ER+HER2-					0.156834	0.508511	0.0188525	0.00122951		0.112529	3.95246
MB_0138	P50	b3	metabric_rrbs_new.BATCH3.SLX_10310.A006.C6GM0ANXX	20226455	17520888	0.866236	4611308	66286499	0.5914	TUMOUR	51.33	2	1	positive	ER+HER2-	3	LUMA			0.232717	0.530111	0.530013	0.00893997	0.36	0.237287	3.65195
MB_0140	P51	b2	metabric_rrbs_new.BATCH2.SLX_10146.A014.C7MNLANXX	20330921	17884946	0.879692	3985174	63546880	0.589921	TUMOUR	74.07	2	2	positive	ER+HER2-	8	LUMB			0.181312	0.444148	0.062362	0.0093819	0.87	0.417835	4.93744
MB_0142	P52	b2	metabric_rrbs_new.BATCH2.SLX_10146.A005.C7MNLANXX	23354638	20412082	0.874005	4514190	70903437	0.620915	TUMOUR	57.99	2	1	positive	ER+HER2-	1	LUMA			0.149782	0.444225	0.0809683	0	0.81	0.126595	4.80267
MB_0143	P53	b2	metabric_rrbs_new.BATCH2.SLX_10148.A019.C7MNLANXX	11544133	10236150	0.886697	3776014	37859712	0.553561	TUMOUR	85.39	3	2	positive	ER+HER2-	9	LUMA			0.111024	0.515871	0.114779	0.0435109	0.75	0.0433318	4.5051
MB_0144	P54	b2	metabric_rrbs_new.BATCH2.SLX_10142.A014.C7MTYANXX	17650290	15548671	0.88093	4301795	55973746	0.620667	TUMOUR	79.73	3		positive	ER+HER2-	8	LUMB			0.201989	0.443111	0.206593	0.0164835	0.75	0.42795	4.03321
MB_0145	P55	b2	metabric_rrbs_new.BATCH2.SLX_10146.A013.C7MNLANXX	24845862	22113828	0.890041	4433389	81803695	0.60183	TUMOUR	62.4	2	1	positive	ER+HER2-	3	LUMA			0.287257	0.503045	0.41194	0.178109	0.47	0.0648671	3.78111
MB_0146	P56	b2	metabric_rrbs_new.BATCH2.SLX_10143.A002.C7MTYANXX	17213730	15166829	0.881089	4319731	53011016	0.634601	TUMOUR	81	3	2	positive	ER+HER2-	1	LUMB			0.146605	0.424713			0.84	0.0409537	4.88572
MB_0147	P57	b2	metabric_rrbs_new.BATCH2.SLX_10145.A019.C7MNLANXX	27413614	24157408	0.881219	5554569	75845952	0.671517	TUMOUR	79.28	2	2	positive	ER+HER2-	2	LUMA			0.291837	0.311083			0.78	0.561919	4.4389
MB_0148	P58	b2	metabric_rrbs_new.BATCH2.SLX_10142.A013.C7MTYANXX	21962178	19479008	0.886934	4988080	71173282	0.616964	TUMOUR	53.16	3	1	negative	TNBC	5	HER2			0.201096	0.441676					3.98754
MB_0149	P59	b2	metabric_rrbs_new.BATCH2.SLX_10142.A016.C7MTYANXX	22587912	19778629	0.875629	5572584	64697603	0.394489	TUMOUR	77.13	3	2	negative	TNBC	10	BASAL			0.115203	0.416687			0.74	0.532578	5.3979
MB_0150	P60	b2	metabric_rrbs_new.BATCH2.SLX_10142.A007.C7MTYANXX	21618638	19105223	0.883739	5159301	67876182	0.590817	TUMOUR	70.22	2	2	positive	ER+HER2-	4ER+	BASAL	MB_0719		0.180893	0.482361	0.0712025	0.0696203	0.44	0.259704	4.19429
MB_0151	P61	b2	metabric_rrbs_new.BATCH2.SLX_10183.A006.C7N9CANXX	13698368	11949670	0.872343	4202395	41320507	0.662284	TUMOUR	67.7	3	3	positive	ER+HER2-	2	LUMB			0.259392	0.456318	0.146835	0.535865	0.6	0.470511	4.37395
MB_0152	P62	b2	metabric_rrbs_new.BATCH2.SLX_10150.A006.C7MNLANXX	14028646	12437573	0.886584	5702366	43031600	0.571864	TUMOUR	63.77	3	1	negative	TNBC	4ER-	HER2			0.210589	0.521542	0.610294	0.110294	0.69	0.551201	3.79837
MB_0154	P63	b2	metabric_rrbs_new.BATCH2.SLX_10142.A015.C7MTYANXX	15477498	13531399	0.874263	4606275	46860612	0.622588	TUMOUR	62.46	2	1	positive	ER+HER2-	4ER+	LUMA			0.31253	0.429452	0.40106	0.00706714	0.7		3.99665
MB_0155	P64	b2	metabric_rrbs_new.BATCH2.SLX_10136.A013.C7MTYANXX	28018929	24294127	0.867061	4640997	81546658	0.603105	TUMOUR	62.72	1	1	positive	ER+HER2-	4ER+	CLAUDIN	MB_0724		0.21833	0.53132					3.63636
MB_0157	P65	b3	metabric_rrbs_new.BATCH3.SLX_10309.A016.C6GM0ANXX	19147392	16548114	0.864249	4641769	62598752	0.582519	TUMOUR	71.5	3	2	negative	TNBC	4ER-	CLAUDIN			0.127109	0.538781			0.32	0.394647	3.72781
MB_0162	P66	b2	metabric_rrbs_new.BATCH2.SLX_10137.A004.C7MTYANXX	18568111	16266931	0.876068	4184331	59074573	0.613052	TUMOUR	57.56	2	2	positive	ER+HER2-	7	LUMA			0.239839	0.544872	0.522222	0.0666667	0.63	0.372673	3.9795
MB_0163	P67	b2	metabric_rrbs_new.BATCH2.SLX_10181.A007.C7MNLANXX	10056348	8080074	0.80348	3647260	30310019	0.4887	TUMOUR	84.73	3		negative	TNBC	10	BASAL	MB_0732		0.129062	0.429765	0.468354	0.0286476	0.67	0.419334	4.92988
MB_0164	P68	b2	metabric_rrbs_new.BATCH2.SLX_10147.A015.C7MNLANXX	19512946	17221859	0.882586	5128033	61375130	0.652243	TUMOUR	37.87	3	2	negative	TNBC	10	CLAUDIN			0.253037	0.43515	0.539352	0.087963	0.28	0.316975	3.79749
MB_0165	P69	b3	metabric_rrbs_new.BATCH3.SLX_10440.A007.C7PKKANXX	19096578	16768235	0.878075	4342674	61427190	0.580198	TUMOUR	53.75	3	3	positive	ER+HER2+	5	LUMA			0.215506	0.511756	0.384568	0.0673607	0.45	0.154299	3.90646
MB_0166	P70	b6	metabric_rrbs_new.BATCH7.SLX_11650.A019.C9NPBANXX	24052094	19408341	0.806929	5905805	57714936	0.642053	TUMOUR	44.98	3	2	positive	ER+HER2-	4ER+	LUMA	MB_0735		0.0846631	0.561372	0.500921	0.0184162	0.55	0.148964	4.07001
MB_0167	P71	b2	metabric_rrbs_new.BATCH2.SLX_10136.A006.C7MTYANXX	14471776	12687264	0.87669	4164774	44034439	0.60846	TUMOUR	76.4	3	2	positive	ER+HER2-	9	LUMB			0.152539	0.434083	0.0543735	0.00591017	0.75	0.348079	4.64608
MB_0168	P72	b2	metabric_rrbs_new.BATCH2.SLX_10141.A019.C7MTYANXX	23991743	21171285	0.88244	5193027	76852565	0.633829	TUMOUR	60.26	3	1	positive	ER+HER2-	4ER+	CLAUDIN			0.152875	0.5683	0.247884	0.0435308	0.37	0.326768	3.69509
MB_0169	P73	b1	metabric_rrbs_new.BATCH1.SLX_09909.A013.C6H4FANXX	8712881	7680415	0.881501	4020117	28525606	0.614146	TUMOUR	79.28	2	2	positive	ER+HER2-	4ER+	NORMAL			0.118053	0.611232	0.696379	0.00278552	0.29		3.82368
MB_0170	P74	b3	metabric_rrbs_new.BATCH3.SLX_10435.A004.C7PKKANXX	15212266	13361181	0.878316	4523104	49544797	0.604375	TUMOUR	83.35	1	2	positive	ER+HER2-	3	LUMA	MB_0739		0.219661	0.516842	0.456376	0.213087	0.28	0.0280795	3.69946
MB_0171	P1756	b2	metabric_rrbs_new.BATCH2.SLX_10185.A012.C7N9CANXX	11977396	10441842	0.871796	3589571	37173883	0.61585	TUMOUR	64.57	3	2	positive	ER+HER2-	4ER+	NORMAL			0.137072	0.496513			0.39	0.557683	4.00086
MB_0172	P75	b2	metabric_rrbs_new.BATCH2.SLX_10143.A012.C7MTYANXX	14106965	12310445	0.87265	4894078	40999763	0.639602	TUMOUR	48.11	2	2	positive	ER+HER2-	3	LUMA							0.68	0.659745	4.0629
MB_0173	P76	b2	metabric_rrbs_new.BATCH2.SLX_10183.A002.C7N9CANXX	20409774	17759180	0.870131	4048952	61206311	0.542653	TUMOUR	83.99	3	2	positive	ER+HER2-	7	LUMB			0.214144	0.444306	0.528796	0.052356	0.83	0.0455662	5.13782
MB_0174	P77	b2	metabric_rrbs_new.BATCH2.SLX_10149.A005.C7MNLANXX	31928412	26997923	0.845577	7511265	84276786	0.72162	TUMOUR	59.18	3	2	negative	TNBC	4ER-	CLAUDIN			0.173104	0.47992	0.322404	0.00956284		0.345041	3.97435
MB_0175	P78	b3	metabric_rrbs_new.BATCH3.SLX_10302.A002.C6GM2ANXX	14071602	12507526	0.888849	4426401	46342907	0.57888	TUMOUR	69.51	1	1	positive	ER+HER2-	6	LUMA			0.103895	0.636665	0.316092	0.00478927	0.58	0.134783
MB_0176	P79	b2	metabric_rrbs_new.BATCH2.SLX_10187.A014.C7N9CANXX	15635310	13609459	0.870431	3924630	48554011	0.617397	TUMOUR	38.78	3	2	positive	ER+HER2-	1	LUMA			0.151906	0.574138	0.175536	0.0119142	0.48	0	4.00822
MB_0177	P80	b2	metabric_rrbs_new.BATCH2.SLX_10143.A014.C7MTYANXX	17228078	15161300	0.880034	3979901	53839327	0.643491	TUMOUR	85.94	2	2	positive	ER+HER2-	6	LUMA			0.0963594	0.590447	0.2	0.00147059	0.49	0.32388	3.95652
MB_0178	P81	b2	metabric_rrbs_new.BATCH2.SLX_10186.A006.C7N9CANXX	10762601	8917833	0.828595	3599330	31977599	0.545141	TUMOUR	74.63	3	2	positive	ER+HER2-	1	LUMB			0.138619	0.488037	0.276403	0.0363036	0.56	0.084268	4.87581
MB_0179	P82	b2	metabric_rrbs_new.BATCH2.SLX_10144.A016.C7MTYANXX	27041925	23505116	0.86921	4598851	83558389	0.623985	TUMOUR	56.39	3	3	negative	ER-HER2+	4ER-	CLAUDIN	MB_0748		0.220202	0.502724	0.30091	0.0255973	0.94		3.87738
MB_0180	P83	b3	metabric_rrbs_new.BATCH3.SLX_10310.A012.C6GM0ANXX	15457430	13540759	0.876003	4290130	51409029	0.625821	TUMOUR	51.69	2	1	positive	ER+HER2-	8	LUMA			0.170042	0.594044	0.230303	0.0128788	0.67	0.388999	4.2723
MB_0181	P84	b2	metabric_rrbs_new.BATCH2.SLX_10141.A004.C7MTYANXX	19044009	16677804	0.875751	4366074	62543642	0.599297	TUMOUR	68.45	2	2	positive	ER+HER2-	7	LUMA			0.20017	0.575446	0.210565	0.00595238	0.36	0.4942	3.66388
MB_0184	P85	b2	metabric_rrbs_new.BATCH2.SLX_10146.A002.C7MNLANXX	16588339	14373399	0.866476	3822321	51263452	0.58388	TUMOUR	68.41	2	2	positive	ER+HER2-	4ER+	LUMA			0.10482	0.482399	0.181614	0.00644619	0.9		4.59256
MB_0188	P86	b3	metabric_rrbs_new.BATCH3.SLX_10436.A018.C7PKKANXX	17593543	15630318	0.888412	4582986	59189159	0.617203	TUMOUR	82.65	2	2	positive	TNBC	3	HER2			0.256453	0.394392	0.129776	0.0151607	0.54	0.270285	3.8338
MB_0189	P87	b2	metabric_rrbs_new.BATCH2.SLX_10188.A007.C7N9CANXX	20959986	18385627	0.877177	4367021	65869545	0.627518	TUMOUR	57.79	3	4	positive	ER+HER2-	6	NORMAL			0.138293	0.55696	0.54371	0	0.4	0.335568	3.75375
MB_0191	P88	b2	metabric_rrbs_new.BATCH2.SLX_10143.A006.C7MTYANXX	19574745	17026999	0.869845	7823756	43299559	0.691841	TUMOUR	81.02	3	2	negative	TNBC	10	BASAL			0.0794969	0.452498	0.130027	0.0111707	0.71	0.548215	4.72056
MB_0192	P89	b2	metabric_rrbs_new.BATCH2.SLX_10144.A002.C7MTYANXX	20719604	18099467	0.873543	4199534	64598984	0.624871	TUMOUR	62.55	1	1	positive	ER+HER2-	4ER+	CLAUDIN			0.158405	0.571427	0.416766	0.00718563		0.191954	3.97494
MB_0193	P90	b2	metabric_rrbs_new.BATCH2.SLX_10185.A005.C7N9CANXX	21775600	19026271	0.873743	4143383	67540872	0.592189	TUMOUR	51.54	3		positive	ER+HER2-	3	LUMB			0.0860885	0.526658	0.45749	0.0728745	0.71	0.100384	4.45846
MB_0194	P91	b1	metabric_rrbs_new.BATCH1.SLX_10021.A013.C6J71ANXX	10078819	8609746	0.854242	3656943	29991903	0.616168	TUMOUR	56.45	2	2	positive	ER+HER2-	3	LUMA			0.150582	0.507599	0.396825	0.00584795	0.5	0.331065	4.05428
MB_0195	P92	b3	metabric_rrbs_new.BATCH3.SLX_10308.A004.C6GM2ANXX	17820205	15351265	0.861453	4363863	54474084	0.557412	TUMOUR	75.18	3	2	positive	ER+HER2-	6	LUMB			0.15175	0.512679	0.0532623	0.00732357	0.72	0.198208	4.97232
MB_0197	P93	b2	metabric_rrbs_new.BATCH2.SLX_10187.A016.C7N9CANXX	19626103	17270936	0.879998	4318234	64848839	0.628141	TUMOUR	50.48	3	2	positive	ER+HER2-	9	LUMB			0.222463	0.428433	0.168317	0.183168	0.44	0.18409	4.0843
MB_0198	P94	b3	metabric_rrbs_new.BATCH3.SLX_10323.A005.C6GM0ANXX	16794392	14845275	0.883942	4623957	54767171	0.603399	TUMOUR	43.37	3	2	positive	ER+HER2-	8	LUMB	MB_0767		0.107763	0.586244	0.468935	0.0162722	0.51	0.15888	3.91754
MB_0199	P95	b3	metabric_rrbs_new.BATCH3.SLX_10324.A006.C6GM0ANXX	13334136	11809958	0.885694	4407427	43680739	0.607642	TUMOUR	57.56	3	2	positive	ER+HER2-	3	LUMA	MB_0768		0.123328	0.52742	0.0306886	0.0965569	0.61	0	3.82594
MB_0201	P96	b3	metabric_rrbs_new.BATCH3.SLX_10307.A006.C6GM2ANXX	16480966	14417321	0.874786	5671424	47801065	0.674585	TUMOUR	49.5	3	1	negative	ER-HER2+	5	BASAL	MB_0947		0.127718	0.567627	0.320883	0.00339559	0.38	0.148158	3.80605
MB_0202	P97	b2	metabric_rrbs_new.BATCH2.SLX_10150.A002.C7MNLANXX	19503421	17271296	0.885552	5601001	61786547	0.560649	TUMOUR	46	3	2	positive	ER+HER2-	4ER+	LUMA	MB_0948		0.0962014	0.520512	0.349507	0.0113723	0.64	0.289775	3.92373
MB_0203	P98	b3	metabric_rrbs_new.BATCH3.SLX_10307.A004.C6GM2ANXX	19680927	17248312	0.876397	4430939	60609723	0.598933	TUMOUR	86.24	3	2	positive	ER+HER2-	7	LUMA	MB_0949		0.103604	0.521518	0.195773	0.0533927	0.51	0.263487	3.81131
MB_0204	P99	b2	metabric_rrbs_new.BATCH2.SLX_10190.A014.C7N9CANXX	12236845	10600426	0.866271	3897620	36849312	0.633412	TUMOUR	79.38	1	1	positive	ER+HER2-	3	LUMA	MB_0950		0.0847317	0.649421	0.604	0.044	0.42	0.132875	3.81876
MB_0205	P100	b3	metabric_rrbs_new.BATCH3.SLX_10324.A002.C6GM0ANXX	15639125	13878785	0.88744	4430047	51843073	0.598658	TUMOUR	53.56	2	2	positive	ER+HER2-	3	NORMAL	MB_0951		0.259803	0.548469	0.191142	0.177156	0.53	0.679036	3.76687
MB_0206	P101	b3	metabric_rrbs_new.BATCH3.SLX_10568.A018.C7TKJANXX	20702591	18077368	0.873194	5435596	62534673	0.63894	TUMOUR	55.02	3	2	negative	TNBC	10	CLAUDIN	MB_0952		0.208458	0.439821	0.171216	0.134491		0.362962	3.95045
MB_0207	P102	b2	metabric_rrbs_new.BATCH2.SLX_10139.A013.C7MTYANXX	20286853	18018939	0.888208	4329662	67994113	0.569258	TUMOUR	48.13	2		positive	ER+HER2-	8	LUMA	MB_0953		0.134374	0.611921			0.61	0.17043	4.02418
MB_0214	P103	b2	metabric_rrbs_new.BATCH2.SLX_10186.A018.C7N9CANXX	30731485	25015460	0.814001	8821413	69778427	0.667032	TUMOUR	41.41	3	2	positive	TNBC	10	BASAL			0.168338	0.523937	0.791855	0.0542986	0.69	0.519374	4.21485
MB_0215	P104	b2	metabric_rrbs_new.BATCH2.SLX_10184.A016.C7N9CANXX	16378725	14399986	0.879188	3873395	51382168	0.613106	TUMOUR	75.63	2	2	positive	ER+HER2-	3	LUMB	MB_0961		0.13121	0.533227			0.56	0.231102	4.37859
MB_0218	P105	b1	metabric_rrbs_new.BATCH1.SLX_09990.A019.C6J71ANXX	12731519	10894265	0.855692	4241946	37318582	0.611047	TUMOUR	43.39	3	2	positive	ER+HER2-	1	LUMB	MB_0964		0.139095	0.482091	0.2	0.0492462	0.58	0.495979	4.63417
MB_0220	P106	b2	metabric_rrbs_new.BATCH2.SLX_10189.A012.C7N9CANXX	12139050	10641624	0.876644	4084646	38893189	0.629707	TUMOUR	37.24	3	2	positive	ER-HER2+	4ER+	CLAUDIN	MB_0772		0.149034	0.518415	0.0866373	0.00440529			3.73065
MB_0221	P1755	b3	metabric_rrbs_new.BATCH3.SLX_10437.A016.C7PKKANXX	14532648	12882354	0.886442	4478201	47589942	0.578749	TUMOUR	77.72	3	2	negative	TNBC	4ER-	HER2			0.211102	0.429152	0.206452	0.0447005	0.57	0.580174	3.94642
MB_0222	P1754	b2	metabric_rrbs_new.BATCH2.SLX_10183.A015.C7N9CANXX	17878997	15620417	0.873674	4303370	55236982	0.601712	TUMOUR	50.31		2	positive	ER+HER2-	4ER+	CLAUDIN			0.263054	0.419749	0.658784	0.0768581	0.36	0.188849	3.92107
MB_0223	P1753	b2	metabric_rrbs_new.BATCH2.SLX_10142.A005.C7MTYANXX	16591049	14508448	0.874474	4084955	52540993	0.570133	TUMOUR	50.45	3	2	positive	ER+HER2-	4ER+	LUMA			0.140183	0.506205	0.44757	0.0396419	0.62	0.258321	4.28321
MB_0224	P1752	b3	metabric_rrbs_new.BATCH3.SLX_10302.A004.C6GM2ANXX	16166099	14422663	0.892155	4474374	56190069	0.595804	TUMOUR	44.01	3		positive	ER+HER2-	4ER+	LUMA			0.105395	0.557249	0.311258	0.0331126	0.38	0.158626	3.64009
MB_0225	P107	b2	metabric_rrbs_new.BATCH2.SLX_10138.A013.C7MTYANXX	18527600	16413198	0.885878	4327405	61163938	0.574345	TUMOUR	59.15	2	1	positive	ER+HER2-	1	LUMB			0.149551	0.402685	0.165406	0.00850662	0.74	0.61181	4.9838
MB_0226	P108	b3	metabric_rrbs_new.BATCH3.SLX_10477.A012.C7P56ANXX	17794595	15635607	0.878672	4385905	58972213	0.603941	TUMOUR	58.21	1	2	positive	ER+HER2-	8	LUMA			0.103358	0.554605				0.03352	3.91575
MB_0227	P109	b2	metabric_rrbs_new.BATCH2.SLX_10136.A005.C7MTYANXX	24499923	21378739	0.872604	4797646	73264328	0.648299	TUMOUR	52.95	2	1	positive	ER+HER2-	8	LUMA			0.0828173	0.501333	0.181085	0.00439883	0.53	0.179721	4.028
MB_0228	P110	b2	metabric_rrbs_new.BATCH2.SLX_10181.A015.C7MNLANXX	9180538	7381534	0.804042	3688184	28575552	0.570951	TUMOUR	63.35	1	2	positive	ER+HER2-	4ER+	NORMAL			0.0774701	0.521426	0.777778	0.037037	0.9		3.67082
MB_0229	P1751	b2	metabric_rrbs_new.BATCH2.SLX_10138.A015.C7MTYANXX	16302529	14438931	0.885687	4243850	54388965	0.55756	TUMOUR	45.5	2	1	positive	ER+HER2-	7	LUMA			0.123155	0.519009			0.78	0.22705	4.64004
MB_0231	P112	b2	metabric_rrbs_new.BATCH2.SLX_10181.A019.C7MNLANXX	10253520	8154305	0.795269	3731655	31382862	0.579214	TUMOUR	71.57			positive	ER+HER2-	3	LUMA			0.174174	0.591535	0.386266	0.0128755	0.31	0	3.81804
MB_0233	P1750	b2	metabric_rrbs_new.BATCH2.SLX_10136.A014.C7MTYANXX	8897842	7595447	0.853628	3267389	25675933	0.565138	TUMOUR	77.77	2	1	positive	ER+HER2-	2	LUMA			0.216189	0.473416	0.51938	0.124031	0.52	0.276419	4.4503
MB_0234	P113	b2	metabric_rrbs_new.BATCH2.SLX_10142.A018.C7MTYANXX	16890738	14819813	0.877393	4191255	54102264	0.603158	TUMOUR	56.27		2	positive	ER+HER2-	8	LUMB			0.213187	0.461636			0.6	0.292425	4.21082
MB_0235	P1749	b2	metabric_rrbs_new.BATCH2.SLX_10136.A007.C7MTYANXX	32133847	27573948	0.858097	4764261	93160136	0.58012	TUMOUR	52.55	2	2	positive	ER+HER2-	8	LUMA			0.10515	0.470401	0.180756	0.00137457	0.57	0.254567	4.06385
MB_0236	P114	b2	metabric_rrbs_new.BATCH2.SLX_10187.A005.C7N9CANXX	16939137	14706241	0.868181	4402479	51456120	0.634412	TUMOUR	43.63	3	2	positive	ER+HER2-	5	LUMA			0.237084	0.507864	0.524211	0.0115789		1.30581	3.92071
MB_0238	P115	b2	metabric_rrbs_new.BATCH2.SLX_10145.A005.C7MNLANXX	15067040	13044238	0.865747	3683646	46718266	0.624069	TUMOUR	52.19	3	2	negative	TNBC	10	CLAUDIN	MB_0778		0.235328	0.379648	0.161188	0.367975	0.32	0.437158	4.33717
MB_0239	P116	b3	metabric_rrbs_new.BATCH3.SLX_10308.A015.C6GM2ANXX	22201221	19183083	0.864055	4487196	71172390	0.606721	TUMOUR	77.85	1	3	positive	ER+HER2-	3	LUMA	MB_0779		0.110437	0.538456	0.281307	0.317604	0.44	0.393631	3.68967
MB_0240	P1748	b3	metabric_rrbs_new.BATCH3.SLX_10304.A006.C6GM2ANXX	15909008	14170784	0.89074	4306256	55502558	0.597418	TUMOUR	73.15	1	1							0.163906	0.574432	0.30277	0.00191022		0.516164	3.71176
MB_0241	P1747	b3	metabric_rrbs_new.BATCH3.SLX_10476.A018.C7P56ANXX	15338925	13434638	0.875853	4908764	45749914	0.597431	TUMOUR	55.09	3	2	positive	ER+HER2-	4ER+	CLAUDIN			0.146313	0.572194	0.589641	0.00199203	0.41	0.791365	4.04747
MB_0242	P117	b2	metabric_rrbs_new.BATCH2.SLX_10146.A004.C7MNLANXX	25695102	22730660	0.88463	4669592	81520552	0.642641	TUMOUR	51.25	2	1	positive	ER+HER2-	8	LUMB			0.0849033	0.623532	0.281633	0.0734694	0.63	0.348876	3.97467
MB_0243	P118	b2	metabric_rrbs_new.BATCH2.SLX_10189.A018.C7N9CANXX	20474991	17929025	0.875655	4608139	64439714	0.574298	TUMOUR	53.72	2	2	positive	ER+HER2-	8	LUMB			0.0755097	0.530042	0.41491	0.00225904	0.63	0.126646	3.88628
MB_0244	P119	b2	metabric_rrbs_new.BATCH2.SLX_10141.A012.C7MTYANXX	12273548	10693355	0.871252	4099328	39304161	0.610926	TUMOUR	67.83	1	1	positive	ER+HER2-	4ER+	NORMAL			0.194009	0.503542	0.642487	0.202073	0.5	0.193942	3.85445
MB_0245	P120	b3	metabric_rrbs_new.BATCH3.SLX_10562.A005.C7TKJANXX	19683090	16988905	0.863122	4589036	62781439	0.604757	TUMOUR	54.76		1	positive	ER+HER2-	3	LUMA			0.20206	0.529672	0.318111	0.0131579	0.73	0.324521	3.89804
MB_0246	P121	b3	metabric_rrbs_new.BATCH3.SLX_10301.A013.C6GM2ANXX	25692868	22211677	0.864507	4649537	85461427	0.607063	TUMOUR	59.27	3	1	positive	ER+HER2-			MB_0785		0.158999	0.549537	0.142526	0.00347625		0.00625564	3.61437
MB_0248	P122	b2	metabric_rrbs_new.BATCH2.SLX_10138.A019.C7MTYANXX	23480514	20526478	0.874192	6603476	65367417	0.710098	TUMOUR	45.76	3	2	positive	ER+HER2-	8	LUMA			0.147107	0.496614	0.0373766	0	0.81		4.5445
MB_0249	P123	b3	metabric_rrbs_new.BATCH3.SLX_10440.A019.C7PKKANXX	16513689	14480131	0.876856	4343503	52759555	0.636026	TUMOUR	53.45	3	1	negative	TNBC	10	HER2			0.186297	0.547117	0.473054	0.00798403	0.5	0.222419	4.36932
MB_0250	P124	b3	metabric_rrbs_new.BATCH3.SLX_10325.A013.C6GM0ANXX	23028363	20386143	0.885262	5234318	76533065	0.64043	TUMOUR	43.39	3	2	positive	ER+HER2-			MB_0788		0.130065	0.433739	0.207577	0.00315706		0.1398	4.0255
MB_0251	P125	b2	metabric_rrbs_new.BATCH2.SLX_10137.A016.C7MTYANXX	23367831	20481410	0.876479	4529518	73867148	0.618477	TUMOUR	56.88		2	positive	ER+HER2-					0.275755	0.456795	0.893333	0		0.0746448	3.88177
MB_0252	P1746	b2	metabric_rrbs_new.BATCH2.SLX_10185.A007.C7N9CANXX	28418309	24925500	0.877093	4774052	88821843	0.594866	TUMOUR	61.18	3	1	positive	ER+HER2-					0.121184	0.517183	0.36244	0.00119617		0.73433	4.25135
MB_0253	P126	b2	metabric_rrbs_new.BATCH2.SLX_10137.A019.C7MTYANXX	25744485	22581903	0.877155	4516191	76165028	0.591744	TUMOUR	69.19	2	1	positive	ER+HER2-	4ER+	NORMAL			0.137132	0.467721					4.01421
MB_0254	P1745	b3	metabric_rrbs_new.BATCH3.SLX_10301.A004.C6GM2ANXX	24208220	20962689	0.865933	4524372	82347053	0.595812	TUMOUR	73.59		2							0.144534	0.552684	0.43554	0		0.817806	3.63985
MB_0255	P1744	b3	metabric_rrbs_new.BATCH3.SLX_10304.A007.C6GM2ANXX	23129305	20620641	0.891537	4737691	85118937	0.586323	TUMOUR	67.42	2	1	positive	ER+HER2-					0.185748	0.528728	0.276639	0.00307377			3.54209
MB_0256	P1743	b3	metabric_rrbs_new.BATCH3.SLX_10476.A013.C7P56ANXX	19384181	17152269	0.884859	4389542	64719222	0.594134	TUMOUR	53.1	1	1	positive	ER+HER2-	3	LUMA			0.112615	0.581592	0.52581	0.00480192		0.252634	3.70046
MB_0257	P127	b3	metabric_rrbs_new.BATCH3.SLX_10323.A012.C6GM0ANXX	15992587	14155454	0.885126	4456987	53076337	0.590392	TUMOUR	57.61	2	2	positive	ER+HER2+	8	LUMA			0.126215	0.539823			0.52	0.277106	4.09881
MB_0258	P1742	b2	metabric_rrbs_new.BATCH2.SLX_10144.A006.C7MTYANXX	15781997	13748849	0.871173	4123515	47590059	0.518699	TUMOUR	62.7	3	1	positive	ER+HER2-	7	LUMA			0.353006	0.393841	0.814	0.038	0.64	0.206494	4.68009
MB_0259	P128	b2	metabric_rrbs_new.BATCH2.SLX_10139.A007.C7MTYANXX	20783565	18393891	0.885021	4832279	66893674	0.594479	TUMOUR	38.99	3	3	negative	TNBC	9	BASAL	MB_0794		0.134002	0.509171	0.24778	0.023406	0.72	0.382751	4.78734
MB_0260	P129	b2	metabric_rrbs_new.BATCH2.SLX_10190.A019.C7N9CANXX	21798438	18836832	0.864137	4590041	66718775	0.624053	TUMOUR	78.26		1	positive	ER+HER2-	3	LUMA	MB_0795		0.285306	0.477296	0.19863	0.125245	0.57	0	4.02903
MB_0261	P130	b2	metabric_rrbs_new.BATCH2.SLX_10150.A016.C7MNLANXX	24867435	21935065	0.88208	4770704	82610578	0.562194	TUMOUR	63.93	1	2	positive	ER+HER2-	8	LUMB			0.115998	0.511506			0.79	1.19516	4.56212
MB_0262	P1741	b3	metabric_rrbs_new.BATCH3.SLX_10324.A016.C6GM0ANXX	12892536	11400741	0.88429	4140310	41488678	0.594877	TUMOUR	55.44	3	2	positive	ER+HER2-	7	HER2			0.164184	0.507901	0.141329	0.00840336	0.44	0.417666	3.77852
MB_0263	P131	b2	metabric_rrbs_new.BATCH2.SLX_10145.A014.C7MNLANXX	17158417	14968063	0.872345	3968349	53533582	0.627813	TUMOUR	76.49		1	positive	ER+HER2-	7	LUMA			0.113306	0.626611	0.83377	0	0.47	0	3.88556
MB_0264	P132	b3	metabric_rrbs_new.BATCH3.SLX_10563.A004.C7TKJANXX	16228455	14209039	0.875563	4373837	52166363	0.587387	TUMOUR	83.93	3		positive	ER+HER2-	9	HER2			0.134448	0.465931	0.114793	0.00295858	0.63	0.077894	4.12345
MB_0265	P133	b2	metabric_rrbs_new.BATCH2.SLX_10182.A014.C7MNLANXX	18836982	15983694	0.848527	4581575	54482666	0.62849	TUMOUR	46.44	2	2	positive	TNBC	4ER+	CLAUDIN			0.205362	0.49065	0.87234	0.0212766	0.84	0.0123532	3.83541
MB_0266	P1740	b2	metabric_rrbs_new.BATCH2.SLX_10138.A005.C7MTYANXX	17139011	14848369	0.866349	4593126	52127576	0.623895	TUMOUR	84.88		2	positive	ER+HER2-	8	LUMA			0.124545	0.528349			0.38	0.627122	4.1178
MB_0268	P1739	b2	metabric_rrbs_new.BATCH2.SLX_10188.A013.C7N9CANXX	25014195	21914157	0.876069	4574928	78207347	0.641751	TUMOUR	66.54	3	4	positive	ER+HER2-	9	LUMB			0.114777	0.585686	0.12614	0.00303951	0.57	0.185466	4.39371
MB_0270	P134	b1	metabric_rrbs_new.BATCH1.SLX_10022.A005.C7TKBANXX	10578913	9297804	0.8789	3898081	33824782	0.640465	TUMOUR	29.98	3	2	positive	ER+HER2-	10	LUMB			0.0960581	0.569471	0.120482	0.021316	0.54	0.348586	4.09007
MB_0271	P135	b3	metabric_rrbs_new.BATCH3.SLX_10327.A006.C7TJ8ANXX	23032206	20189552	0.876579	7413475	62215332	0.580092	TUMOUR	73.45	3	2							0.105609	0.445717	0.103239	0		0.62193	3.72516
MB_0272	P1738	b3	metabric_rrbs_new.BATCH3.SLX_10561.A004.C7TKJANXX	18747353	16520931	0.881241	4573094	62357098	0.57744	TUMOUR	55.36	3	1	positive	ER+HER2-	8	LUMB			0.178066	0.441115	0.147014	0.0145482	0.41	0.249303
MB_0273	P136	b3	metabric_rrbs_new.BATCH3.SLX_10321.A015.C6GM0ANXX	15850751	13936874	0.879256	4408911	52863603	0.580681	TUMOUR	68.66	2	2	positive	ER+HER2-	8	LUMA			0.237988	0.541102	0.726027	0	0.67	0.175902	4.07871
MB_0278	P137	b2	metabric_rrbs_new.BATCH2.SLX_10147.A012.C7MNLANXX	14062335	12609864	0.896712	6696256	36257706	0.549636	TUMOUR	34.3	3	3	positive	TNBC	10	BASAL			0.200826	0.376863	0.506403	0.0488941	0.52	1.12933	4.74987
MB_0279	P138	b3	metabric_rrbs_new.BATCH3.SLX_10476.A014.C7P56ANXX	17482848	15214824	0.870271	4455867	57310002	0.584963	TUMOUR	69.52	1	2	positive	ER+HER2-	4ER+	CLAUDIN			0.157623	0.458796	0.301432	0.0497362	0.94		3.62038
MB_0280	P139	b2	metabric_rrbs_new.BATCH2.SLX_10139.A006.C7MTYANXX	12966191	11402051	0.879368	4043014	43571069	0.60584	TUMOUR	47.64	2	2	positive	ER+HER2-	7	NORMAL					0.581513	0.00840336	0.36	0	3.69969
MB_0282	P140	b3	metabric_rrbs_new.BATCH3.SLX_10328.A016.C7TJ8ANXX	18520376	16337775	0.882151	4667413	62767713	0.581697	TUMOUR	51.81	3	2	positive	ER+HER2-	4ER+	CLAUDIN			0.22629	0.507979	0.352041	0.0153061			3.59657
MB_0283	P141	b2	metabric_rrbs_new.BATCH2.SLX_10184.A018.C7N9CANXX	16843910	14739224	0.875048	4246215	49837235	0.612661	TUMOUR	60.3	3	4	positive	ER+HER2-	1	LUMB			0.221268	0.358213	0.0639881	0.0768849	0.6		4.5894
MB_0284	P142	b2	metabric_rrbs_new.BATCH2.SLX_10184.A015.C7N9CANXX	17839285	15614270	0.875274	4343286	53438606	0.596166	TUMOUR	51.42			negative	TNBC	10	CLAUDIN							0.46	0.202589	4.07735
MB_0285	P143	b2	metabric_rrbs_new.BATCH2.SLX_10185.A006.C7N9CANXX	10391974	9050473	0.87091	3479086	31695863	0.595108	TUMOUR	48.07	2	2	positive	ER+HER2-	4ER+	CLAUDIN	MB_0818		0.101273	0.55195	0.369119	0.00463883			4.22646
MB_0286	P144	b2	metabric_rrbs_new.BATCH2.SLX_10143.A013.C7MTYANXX	20704214	18185668	0.878356	4331657	66125395	0.608537	TUMOUR	62.92	3	2	positive	ER+HER2-	4ER+	CLAUDIN			0.11498	0.577823	0.427653	0.00321543			3.73716
MB_0287	P1737	b3	metabric_rrbs_new.BATCH3.SLX_10480.A004.C7P56ANXX	12838386	11077856	0.86287	4152727	38688709	0.511412	TUMOUR	77.54	2	2	positive	ER+HER2-	7	LUMB			0.144113	0.44613	0.385945	0.00115207	0.68	0.322345	5.08749
MB_0288	P145	b2	metabric_rrbs_new.BATCH2.SLX_10190.A016.C7N9CANXX	19403780	16774158	0.864479	4556361	58910938	0.632271	TUMOUR	55.22	2	2	positive	ER+HER2-	1	NORMAL			0.174158	0.575679	0.5	0.0181818	0.53	0.109293	3.91699
MB_0290	P146	b2	metabric_rrbs_new.BATCH2.SLX_10181.A014.C7MNLANXX	8738404	6978164	0.798563	3686309	26079647	0.600422	TUMOUR	49.92	1		positive	ER+HER2-	8	LUMA			0.150575	0.58762	0.568254	0.0492064	0.32	0.302097	4.00452
MB_0291	P147	b2	metabric_rrbs_new.BATCH2.SLX_10181.A016.C7MNLANXX	10079708	8182881	0.811817	3877899	31954745	0.596131	TUMOUR	51.19	3	2	positive	ER+HER2-	5	LUMB			0.143876	0.488668	0.290935	0.000702741	0.55	0.0678811	4.35218
MB_0292	P148	b2	metabric_rrbs_new.BATCH2.SLX_10147.A006.C7MNLANXX	16389255	14226110	0.868014	6328880	44513991	0.706445	TUMOUR	80.34	3	2	negative	TNBC	9	HER2			0.105759	0.525501	0.192888	0.00538793	0.57	0.405922	4.27324
MB_0293	P149	b2	metabric_rrbs_new.BATCH2.SLX_10148.A007.C7MNLANXX	19649323	17205230	0.875614	4279933	63363859	0.61738	TUMOUR	51.62	1	1	positive	ER+HER2-	4ER+	CLAUDIN			0.284441	0.484337					3.6773
MB_0294	P150	b2	metabric_rrbs_new.BATCH2.SLX_10184.A019.C7N9CANXX	19142435	16627664	0.868628	3901360	57935370	0.624619	TUMOUR	46.17	2	2	positive	TNBC	4ER+	NORMAL	MB_0825		0.113642	0.609026	0.626524	0.00762195			3.95904
MB_0295	P151	b2	metabric_rrbs_new.BATCH2.SLX_10144.A004.C7MTYANXX	22851775	19842438	0.868311	4436763	69315604	0.645397	TUMOUR	47.13	1	2	positive	ER+HER2-	4ER+	LUMA			0.178559	0.534331			0.46	0.100076	3.92449
MB_0301	P152	b2	metabric_rrbs_new.BATCH2.SLX_10188.A002.C7N9CANXX	18341756	15925968	0.86829	4185914	55583965	0.582966	TUMOUR	82.46	3	2	positive	ER+HER2-	7	LUMA			0.114192	0.512679	0.171429	0.00357143	0.53	0.593039	4.25828
MB_0302	P1736	b3	metabric_rrbs_new.BATCH3.SLX_10435.A007.C7PKKANXX	17180453	15207274	0.88515	4571313	58179777	0.610553	TUMOUR	81.53	3	2	positive	ER+HER2-	3	LUMA			0.154628	0.541463	0.66	0.07	0.39	0.376173	3.65737
MB_0303	P153	b2	metabric_rrbs_new.BATCH2.SLX_10145.A013.C7MNLANXX	20802110	18023221	0.866413	4989388	62599801	0.649465	TUMOUR	47.71	3	1	negative	TNBC	10	CLAUDIN			0.252433	0.433524			0.46	0.167032	3.88172
MB_0304	P154	b2	metabric_rrbs_new.BATCH2.SLX_10145.A015.C7MNLANXX	17497507	15459278	0.883513	4518989	54209082	0.609646	TUMOUR	84.85	3		positive	ER+HER2-	6	LUMB			0.268436	0.420803	0.230059	0.00329598	0.62	0.228306	4.26937
MB_0305	P155	b3	metabric_rrbs_new.BATCH3.SLX_10323.A007.C6GM0ANXX	16142662	14204832	0.879956	4569251	52611732	0.614846	TUMOUR	60.62	3	2	positive	ER+HER2-	8	NORMAL			0.132078	0.47355	0.325493	0.0060698	0.39	0.324077	3.72432
MB_0306	P156	b2	metabric_rrbs_new.BATCH2.SLX_10137.A012.C7MTYANXX	11788662	10353941	0.878297	3896910	36712261	0.616774	TUMOUR	82.53	3	2	positive	ER+HER2-	3	LUMA	MB_0833		0.199208	0.448422			0.46	0.462826	4.16967
MB_0307	P157	b2	metabric_rrbs_new.BATCH2.SLX_10187.A018.C7N9CANXX	16550786	14473579	0.874495	4104191	53307609	0.607816	TUMOUR	41.63	3	2	positive	TNBC	5	CLAUDIN			0.424134	0.37128	0.554025	0.0942712	0.32		4.00089
MB_0308	P158	b3	metabric_rrbs_new.BATCH3.SLX_10305.A006.C6GM2ANXX	21071985	18640062	0.88459	4668112	69644677	0.614522	TUMOUR	51.21	1	1	positive	ER+HER2-	3	LUMA	MB_0835		0.116273	0.5696	0.394626	0.00503778	0.49	0.454511	3.66301
MB_0309	P159	b2	metabric_rrbs_new.BATCH2.SLX_10143.A005.C7MTYANXX	18779539	16312967	0.868656	4015394	59045610	0.616689	TUMOUR	89.43	1	2	positive	ER+HER2-	8	LUMA			0.0747391	0.487823	0.230315	0.00295276	0.67	0.198144	4.17922
MB_0310	P160	b2	metabric_rrbs_new.BATCH2.SLX_10183.A004.C7N9CANXX	24833983	21517390	0.866449	4513707	74693910	0.622563	TUMOUR	67.38	2	2	positive	ER+HER2-	3	LUMA			0.152742	0.581743			0.41	0.0854736	3.83437
MB_0311	P1735	b2	metabric_rrbs_new.BATCH2.SLX_10145.A018.C7MNLANXX	14464310	12584239	0.87002	4071880	43854397	0.638598	TUMOUR	77.94	1	2	positive	ER+HER2-	8	LUMB			0.0873407	0.542898	0.534749	0	0.61	0.639663	4.58593
MB_0312	P161	b3	metabric_rrbs_new.BATCH3.SLX_10478.A019.C7P56ANXX	16777806	14830931	0.883961	4619434	52365930	0.513937	TUMOUR	70.49	2	2	positive	ER+HER2-	2	LUMB			0.173099	0.42152	0.0169492	0	0.83	0
MB_0313	P1734	b1	metabric_rrbs_new.BATCH1.SLX_10023.A016.C7TKBANXX	12917609	11356657	0.879161	5260051	38815104	0.591357	TUMOUR	55.52	3	2	positive	ER+HER2-	10	LUMB			0.160396	0.479636			0.5	0.478762	3.88523
MB_0314	P162	b2	metabric_rrbs_new.BATCH2.SLX_10139.A012.C7MTYANXX	14454033	12749918	0.882101	4323988	47285919	0.602499	TUMOUR	73.48	3	2	negative	TNBC	5	HER2			0.0995945	0.574416	0.327417	0.00550796	0.44	0.725987	4.09947
MB_0315	P163	b2	metabric_rrbs_new.BATCH2.SLX_10183.A018.C7N9CANXX	18735659	16256031	0.867652	4228250	58014777	0.614528	TUMOUR	56.32	2	2	positive	ER+HER2-	6	LUMA			0.17222	0.514417			0.53	0.279952	4.09184
MB_0316	P164	b3	metabric_rrbs_new.BATCH3.SLX_10567.A004.C7TKJANXX	21529001	18961885	0.88076	5644981	66888548	0.489918	TUMOUR	50.82	3	2	negative	TNBC	10	BASAL	MB_0841		0.309815	0.359834	0.531762	0.0870902		0.152946	4.05416
MB_0317	P1733	b2	metabric_rrbs_new.BATCH2.SLX_10138.A016.C7MTYANXX	21128670	18511013	0.876109	4329182	68023849	0.622992	TUMOUR	76.68	3		positive	ER+HER2-	7	LUMA			0.105807	0.496732			0.79	0.343458	4.47913
MB_0318	P165	b2	metabric_rrbs_new.BATCH2.SLX_10184.A005.C7N9CANXX	17854392	15701260	0.879406	4046587	54945287	0.591395	TUMOUR	58.01		1	negative	TNBC	4ER-	NORMAL			0.189397	0.567118	0.292208	0.004329			4.52449
MB_0319	P1732	b2	metabric_rrbs_new.BATCH2.SLX_10137.A015.C7MTYANXX	21688776	18831798	0.868274	4464829	64178845	0.55064	TUMOUR	92.14	2	2	positive	ER+HER2-	2	LUMB			0.123692	0.449425	0.330156	0.00519931	0.86	0.234565	4.9169
MB_0320	P1731	b1	metabric_rrbs_new.BATCH7.SLX_12485.A002.C9NFYANXX	21294664	17073962	0.801795	4769054	62438068	0.558982	TUMOUR	50.98	1	1	positive	ER+HER2-	3	LUMA			0.221551	0.502626	0.420242	0.00990099	0.43	0.149132	3.80471
MB_0321	P1730	b3	metabric_rrbs_new.BATCH3.SLX_10307.A007.C6GM2ANXX	25637840	22370424	0.872555	4783576	81264420	0.528321	TUMOUR	46.86	3	2	positive	ER+HER2-	8	LUMA			0.215202	0.466898	0.157866	0.0136091	0.71	0.360326
MB_0322	P1729	b1	metabric_rrbs_new.BATCH7.SLX_12490.A007.C9NFYANXX	18679662	15871203	0.849652	4423286	51125205	0.519812	TUMOUR	86.28	2	2	positive	ER+HER2-	8	LUMA			0.129324	0.469071	0.394542	0.0136441	0.62	0.577186	4.92153
MB_0324	P1728	b1	metabric_rrbs_new.BATCH7.SLX_12482.A004.C9DU6ANXX	23455085	20194571	0.860989	4956713	67690260	0.60868	TUMOUR	47.64	3	2	positive	ER+HER2-	6	LUMA			0.158719	0.484761	0.103101	0.0131783	0.58	0.279738	4.37159
MB_0325	P1727	b1	metabric_rrbs_new.BATCH7.SLX_12486.A013.C9NFYANXX	21862174	18439247	0.843432	6401330	53001294	0.671482	TUMOUR	79.34	3	2	positive	ER+HER2-	10	LUMB			0.26494	0.423104	0.104399	0.00459619	0.68	0.479663	4.57892
MB_0327	P166	b3	metabric_rrbs_new.BATCH3.SLX_10307.A005.C6GM2ANXX	16745306	14551654	0.868999	4365365	52675508	0.619076	TUMOUR	66.73	2	2	positive	ER+HER2-	3	LUMA							0.5		3.93937
MB_0328	P1726	b1	metabric_rrbs_new.BATCH7.SLX_12483.A014.C9DU6ANXX	14141687	12031293	0.850768	4439649	37016844	0.586251	TUMOUR	69.62	3	2	positive	ER+HER2-	9	LUMB							0.71	0.59792	4.98723
MB_0329	P1725	b1	metabric_rrbs_new.BATCH1.SLX_09992.A004.C6J7CANXX	10256929	8876585	0.865423	3573849	29347301	0.592434	TUMOUR																4.21316
MB_0330	P1724	b3	metabric_rrbs_new.BATCH3.SLX_10304.A013.C6GM2ANXX	16087468	14237137	0.884983	4787051	52294698	0.630759	TUMOUR																3.75064
MB_0336	P1723	b1	metabric_rrbs_new.BATCH7.SLX_12486.A007.C9NFYANXX	17538604	14730931	0.839915	4859227	50325456	0.590986	TUMOUR	74.76	3	2	positive	ER+HER2-	10	LUMB			0.074718	0.606074	0.19764	0.00147493	0.65	0.475138	4.76083
MB_0339	P1722	b1	metabric_rrbs_new.BATCH7.SLX_12483.A005.C9DU6ANXX	15480138	13517153	0.873193	4349274	48513087	0.605567	TUMOUR	90.43	2	2	positive	ER+HER2-	4ER+	LUMB			0.161829	0.492477	0.40682	0.00293945	0.6	0.220814	4.2729
MB_0340	P1721	b1	metabric_rrbs_new.BATCH1.SLX_09993.A004.C6J7CANXX	9108411	7867690	0.863783	4097000	24727076	0.607518	TUMOUR	79.97	3	2	positive	TNBC	10	BASAL			0.323976	0.440026	0.30887	0.00431711	0.34	0.903151	4.23911
MB_0341	P1720	b3	metabric_rrbs_new.BATCH3.SLX_10304.A005.C6GM2ANXX	19018142	16799353	0.883333	4508723	63321000	0.61127	TUMOUR	67.01	2	2	positive	ER+HER2-	8	LUMA								0.516534	3.94154
MB_0342	P1719	b3	metabric_rrbs_new.BATCH3.SLX_10309.A007.C6GM0ANXX	17330535	14809574	0.854536	4298182	54825746	0.567043	TUMOUR	54.96	2		positive	ER+HER2-	3	NORMAL			0.178995	0.59706	0.426702	0.117801		0.0168437	3.63594
MB_0343	P1718	b1	metabric_rrbs_new.BATCH7.SLX_12485.A006.C9NFYANXX	18437998	14514059	0.787182	5952802	42321836	0.604504	TUMOUR	70.51	2	2	positive	ER+HER2-	6	NORMAL			0.137606	0.622916	0.357744	0.0244108	0.64	0.0961609	4.19208
MB_0345	P1717	b3	metabric_rrbs_new.BATCH3.SLX_10322.A015.C6GM0ANXX	15137536	13166779	0.86981	3954646	46712647	0.617148	TUMOUR	37.3	2	2	positive	ER+HER2-	3	LUMA			0.15373	0.5184	0.537621	0.0424757	0.44	0.429602	3.80223
MB_0348	P1715	b1	metabric_rrbs_new.BATCH1.SLX_09993.A002.C6J7CANXX	6524609	5618136	0.861069	3205184	20471250	0.596884	TUMOUR	81.88	1	2	positive	ER+HER2-	8	LUMA			0.063471	0.521589	0.141371	0.00489596	0.84	0.301794	4.76351
MB_0349	P1714	b3	metabric_rrbs_new.BATCH3.SLX_10306.A019.C6GM2ANXX	20841163	18280251	0.877122	4487790	65994523	0.607944	TUMOUR	72.26	3	2	positive	ER+HER2-	3	LUMB			0.14385	0.504896	0.584986	0.0538244	0.69	0.201095	4.02056
MB_0350	P168	b3	metabric_rrbs_new.BATCH3.SLX_10306.A014.C6GM2ANXX	37617953	33413157	0.888224	14110842	56063601	0.784645	TUMOUR	49.05	3	2	negative	TNBC	10	BASAL			0.105708	0.408257	0.0393258	0	0.74	0.467244	4.67156
MB_0352	P169	b1	metabric_rrbs_new.BATCH7.SLX_12484.A002.C9DU6ANXX	15060637	12798452	0.849795	4123691	43551924	0.611371	TUMOUR	61.32	3	1	positive	TNBC	4ER+	CLAUDIN			0.243986	0.527443			0.49	0.212204	4.17994
MB_0353	P1713	b3	metabric_rrbs_new.BATCH3.SLX_10306.A015.C6GM2ANXX	16256104	14262661	0.877373	5432770	45244937	0.559731	TUMOUR	86.26	2	2	positive	ER+HER2-	7	LUMA			0.0624038	0.588672	0.238042	0.0211346	0.79	0.435179	4.87379
MB_0356	P1712	b1	metabric_rrbs_new.BATCH1.SLX_09989.A012.C7TKBANXX	12252016	10387700	0.847836	4061722	36788714	0.6582	TUMOUR	58.16	2	2	positive	ER+HER2-	8	LUMA			0.106135	0.518456	0.168889	0.00111111	0.59	0.520349	4.13826
MB_0358	P1711	b1	metabric_rrbs_new.BATCH7.SLX_12484.A005.C9DU6ANXX	18020569	15433850	0.856457	4337918	51614245	0.601986	TUMOUR	57.87	3	2	positive	ER+HER2-	9	LUMA			0.15	0.459725			0.44	0.592659	4.24367
MB_0359	P1710	b3	metabric_rrbs_new.BATCH3.SLX_10307.A013.C6GM2ANXX	22293611	19381461	0.869373	4504880	72343729	0.605759	TUMOUR	44.21	2	2	positive	ER+HER2-	3	LUMA			0.172014	0.50102	0.27591	0.393557	0.29	0.60527	3.6496
MB_0360	P1709	b1	metabric_rrbs_new.BATCH7.SLX_12509.A007.C9NFYANXX	7745996	6594273	0.851314	3392383	23449230	0.605211	TUMOUR	83.58	1	2	positive	ER+HER2-	7	LUMB			0.111584	0.500305	0.25	0.0530769	0.7	0.18843	4.77031
MB_0361	P170	b3	metabric_rrbs_new.BATCH3.SLX_10305.A016.C6GM2ANXX	19044287	16796433	0.881967	5364657	55503716	0.623357	TUMOUR	40.5	3	2	negative	TNBC	5	HER2			0.118664	0.531395	0.32619	0.000793651		0.401326	3.93099
MB_0362	P1708	b3	metabric_rrbs_new.BATCH3.SLX_10303.A007.C6GM2ANXX	19752494	17309989	0.876344	4229080	65183018	0.603325	TUMOUR	52.79	2	2	positive	ER+HER2-	2	LUMA			0.0760953	0.572495	0.188571	0.00228571	0.68	0.335432	4.0559
MB_0363	P1707	b3	metabric_rrbs_new.BATCH3.SLX_10310.A007.C6GM0ANXX	23755141	20714335	0.871994	4786629	77018714	0.596832	TUMOUR	73.24	2	4	positive	ER+HER2-	2	LUMB			0.262702	0.344828	0.0590536	0.0488854	0.51	0.435214	3.86461
MB_0364	P1706	b3	metabric_rrbs_new.BATCH3.SLX_10308.A012.C6GM2ANXX	18416033	15822111	0.859149	4230424	58158569	0.580662	TUMOUR	48.67	2	3	positive	ER+HER2-	4ER+	LUMA			0.104501	0.601069	0.644351	0.0188285	0.36	0.617418	3.79016
MB_0365	P171	b3	metabric_rrbs_new.BATCH3.SLX_10305.A019.C6GM2ANXX	19988987	17776479	0.889314	4835431	66599381	0.588115	TUMOUR	76.84	2	1	positive	ER+HER2-	4ER+	CLAUDIN			0.236529	0.53861	0.760684	0.0512821	0.29
MB_0366	P172	b1	metabric_rrbs_new.BATCH7.SLX_12481.A005.C9DU6ANXX	28930581	24995388	0.863978	10000436	47648452	0.681775	TUMOUR	51.74	2	2	positive	ER+HER2-	8	LUMA			0.145347	0.492292	0.112473	0.00288392	0.65	0.691431	4.54374
MB_0367	P173	b3	metabric_rrbs_new.BATCH3.SLX_10307.A014.C6GM2ANXX	21731847	19014202	0.874946	4830908	70516344	0.61031	TUMOUR	70.98	2	1	positive	ER+HER2-	4ER+	CLAUDIN			0.118729	0.64139	0.548732	0.0267023	0.37	0.436057	3.61286
MB_0368	P174	b3	metabric_rrbs_new.BATCH3.SLX_10304.A012.C6GM2ANXX	20165483	17556694	0.870631	4407221	63121766	0.612421	TUMOUR	74.79	3	2	positive	ER+HER2-	2	LUMB			0.179051	0.440249	0.16188	0.00074599	0.74	0.383729	4.40472
MB_0369	P175	b3	metabric_rrbs_new.BATCH3.SLX_10303.A019.C6GM2ANXX	22320935	19770984	0.88576	4294034	76160491	0.602783	TUMOUR	65.47	3	2	positive	ER+HER2-	1	LUMB			0.179598	0.370948	0.0877763	0.00910273	0.75	0.613316
MB_0370	P176	b1	metabric_rrbs_new.BATCH1.SLX_09988.A013.C6H4FANXX	11297982	9745304	0.86257	3891269	33773698	0.593412	TUMOUR	64.01	3	2	positive	ER+HER2-	9	LUMB			0.164625	0.472804	0.0639854	0	0.45	0	4.36132
MB_0371	P177	b3	metabric_rrbs_new.BATCH3.SLX_10302.A015.C6GM2ANXX	21325160	18763172	0.879861	4607937	68378401	0.592937	TUMOUR	78.41	3	2	positive	ER+HER2+	5	LUMB			0.16511	0.549639			0.43	0.394366	3.74783
MB_0373	P178	b3	metabric_rrbs_new.BATCH3.SLX_10564.A019.C7TKJANXX	18804579	16460870	0.875365	4484490	61258776	0.549865	TUMOUR	63.31	3	2	positive	ER+HER2-	5	LUMB			0.173706	0.456877			0.49	0.159111	4.09541
MB_0374	P179	b3	metabric_rrbs_new.BATCH3.SLX_10321.A018.C6GM0ANXX	13599552	11929300	0.877183	4431710	44611819	0.597737	TUMOUR	34.68	3	2	positive	ER+HER2-	1	LUMB			0.122262	0.496069	0.857143	0	0.71	0.0421475	4.10791
MB_0375	P180	b3	metabric_rrbs_new.BATCH3.SLX_10322.A013.C6GM0ANXX	18077728	15849065	0.876718	4299738	56959882	0.636302	TUMOUR	72.69	3	2	negative	TNBC	10	NORMAL			0.223705	0.450875	0.405711	0.194485	0.36	0.28117	3.91248
MB_0378	P181	b1	metabric_rrbs_new.BATCH7.SLX_12489.A013.C9NFYANXX	21099938	18051472	0.855523	5122569	57641273	0.620224	TUMOUR	57.15	3	2	negative	ER-HER2+	5	HER2			0.269512	0.400379	0.177638	0.018936	0.57	0.394023	4.44005
MB_0379	P182	b3	metabric_rrbs_new.BATCH3.SLX_10322.A014.C6GM0ANXX	13902615	11904721	0.856294	3860141	41757213	0.608961	TUMOUR	48.22	2	2	positive	ER+HER2-	7	LUMA	MB_0857		0.161855	0.537348	0.558046	0.00240192	0.46	0.293326	3.95976
MB_0380	P183	b4	metabric_rrbs_new.BATCH4.SLX_10661.A019.C80M0ANXX	17065158	14327396	0.83957	3825939	53261223	0.551932	TUMOUR	83.9	3	2	positive	ER+HER2-	9	LUMB			0.153784	0.543297	0.0682687	0.0344074	0.67	0.296533
MB_0381	P184	b1	metabric_rrbs_new.BATCH7.SLX_12481.A004.C9DU6ANXX	24776358	21778912	0.87902	7020977	57947387	0.645889	TUMOUR	33.65	3	2	positive	ER+HER2+	5	HER2			0.196586	0.54599	0.341965	0.00456969	0.54	0.230811	4.30736
MB_0383	P185	b1	metabric_rrbs_new.BATCH7.SLX_12484.A004.C9DU6ANXX	21463133	18460341	0.860095	5221160	56371449	0.63265	TUMOUR	65.02	3	1	positive	ER+HER2-	1	LUMB			0.202318	0.49999	0.392308	0	0.58	0.322406	4.69797
MB_0384	P186	b1	metabric_rrbs_new.BATCH7.SLX_12652.A004.C9NFYANXX	19821402	16638424	0.839417	4785247	55120653	0.560279	TUMOUR	74.58	3	2	positive	ER+HER2-	8	LUMB			0.20429	0.547094	0.330572	0.0008285	0.65	0.216847	4.56605
MB_0385	P187	b4	metabric_rrbs_new.BATCH4.SLX_10666.A019.C805WANXX	11964315	10136341	0.847214	3092663	38532385	0.558019	TUMOUR	66.58	3	2	positive	ER+HER2-	9	LUMB			0.142379	0.402798	0.0282116	0.0221662	0.71	0.325772
MB_0386	P1705	b1	metabric_rrbs_new.BATCH7.SLX_12489.A007.C9NFYANXX	19487913	16663931	0.855091	4653870	58759209	0.61309	TUMOUR	66.83	3	3	positive	ER+HER2-	9	LUMA			0.136261	0.633735	0.404321	0	0.47	0.433847	4.16504
MB_0388	P188	b1	metabric_rrbs_new.BATCH7.SLX_12481.A013.C9DU6ANXX	16462150	14281735	0.86755	4702665	49818906	0.628297	TUMOUR	46.63	3	2	positive	ER+HER2+	1	NORMAL	MB_0865		0.263269	0.480052	0.558786	0.127686	0.37	0.293825	3.95102
MB_0389	P189	b3	metabric_rrbs_new.BATCH3.SLX_10307.A002.C6GM2ANXX	15593974	13576855	0.870648	4099727	50945145	0.560605	TUMOUR	46.87	3	3	positive	ER+HER2+	2	LUMB			0.23752	0.422796	0.163455	0.0119601	0.64	0	4.0342
MB_0391	P190	b3	metabric_rrbs_new.BATCH3.SLX_10302.A018.C6GM2ANXX	22481115	19800770	0.880773	4778641	75376862	0.615961	TUMOUR	61.23	3	3	negative	ER-HER2+	1	CLAUDIN	MB_0868		0.302903	0.388527	0.218621	0.0882759		0.00128052	3.66804
MB_0392	P1704	b1	metabric_rrbs_new.BATCH1.SLX_10028.A019.C7TKBANXX	10787952	9018175	0.835949	3842958	30972522	0.566238	TUMOUR	56.28	3	4	positive	ER+HER2-	1	NORMAL			0.150835	0.642553	0.812834	0.0374332	0.39	0.37065	3.85579
MB_0393	P191	b3	metabric_rrbs_new.BATCH3.SLX_10322.A019.C6GM0ANXX	21657494	19063619	0.880232	4601736	70167462	0.611904	TUMOUR	68.74	3	3	positive	ER+HER2-	2	CLAUDIN			0.143977	0.554012	0.379768	0.092869	0.36	0.425247	3.78026
MB_0394	P192	b1	metabric_rrbs_new.BATCH7.SLX_12482.A012.C9DU6ANXX	16402126	14025554	0.855106	4519164	48311603	0.594142	TUMOUR	56.48	2	1	positive	ER+HER2-	2	LUMA	MB_0770		0.237057	0.494963	0.232751	0.010917	0.44	0.497976	4.14976
MB_0395	P193	b1	metabric_rrbs_new.BATCH7.SLX_12485.A004.C9NFYANXX	18000180	14510993	0.806158	4672389	52873970	0.56476	TUMOUR	80.38	3	2	negative	ER-HER2+	5	HER2			0.128827	0.560311	0.226344	0.00378501	0.62	0.649125	4.81193
MB_0396	P194	b3	metabric_rrbs_new.BATCH3.SLX_10306.A016.C6GM2ANXX	15064320	13222794	0.877756	4716407	46655019	0.645817	TUMOUR	56.45	3	2	negative	TNBC	10	BASAL	MB_0923		0.255519	0.404476	0.229387	0.0491543	0.62	0.159347	4.27993
MB_0398	P195	b1	metabric_rrbs_new.BATCH7.SLX_12481.A007.C9DU6ANXX	14848330	12989327	0.874801	4582036	46437668	0.623488	TUMOUR	56.41	3	3	positive	ER+HER2-	6	LUMB	MB_0925		0.177681	0.524721	0.322888	0.0735695	0.55	0.10219	4.03215
MB_0399	P196	b3	metabric_rrbs_new.BATCH3.SLX_10303.A018.C6GM2ANXX	18622350	16343061	0.877605	4252578	63594059	0.567371	TUMOUR	68.47	3	3	negative	TNBC	4ER-	HER2			0.207967	0.533169	0.316667	0.0154762	0.57	0.126798	4.03598
MB_0400	P197	b3	metabric_rrbs_new.BATCH3.SLX_10306.A005.C6GM2ANXX	15377673	13643999	0.88726	4652871	48946051	0.596549	TUMOUR	55.28	3	1	negative	TNBC	10	CLAUDIN	MB_0927		0.168623	0.546829	0.589208	0.0313316	0.55	0.0424847	3.93673
MB_0401	P198	b3	metabric_rrbs_new.BATCH3.SLX_10322.A007.C6GM0ANXX	15939198	13869931	0.870177	5203929	43562785	0.692217	TUMOUR	48.58	3	1	negative	ER-HER2+	10	CLAUDIN	MB_0928		0.121116	0.537581	0.153686	0.00069541	0.64	0.238413	4.18546
MB_0402	P199	b1	metabric_rrbs_new.BATCH1.SLX_10029.A015.C6J7CANXX	9637828	8412141	0.872825	4095302	31484582	0.6127	TUMOUR	73.06	1	1	positive	ER+HER2-	4ER+	CLAUDIN	MB_0929		0.246674	0.524185					3.80106
MB_0404	P200	b1	metabric_rrbs_new.BATCH7.SLX_12653.A005.C9NFYANXX	12382266	10620381	0.857709	3849405	37228720	0.600757	TUMOUR	60.71	3	2	positive	ER+HER2-	8	LUMA	MB_0931		0.100467	0.581604	0.415605	0.044586	0.47	0.429646	4.41448
MB_0406	P201	b3	metabric_rrbs_new.BATCH3.SLX_10321.A019.C6GM0ANXX	20513279	18099782	0.882345	4790510	69171503	0.59419	TUMOUR	69.32	3	3	positive	ER+HER2-	2	LUMB	MB_1022		0.11847	0.53862	0.275081	0.213592	0.66	0.0686389	4.14864
MB_0408	P202	b3	metabric_rrbs_new.BATCH3.SLX_10308.A019.C6GM2ANXX	22829959	19708415	0.86327	4605430	74817657	0.610105	TUMOUR	51.01	2	2	positive	ER+HER2-	7	LUMA	MB_0934		0.227062	0.500312	0.427592	0.0368466	0.56		3.70997
MB_0410	P203	b3	metabric_rrbs_new.BATCH3.SLX_10322.A018.C6GM0ANXX	18967221	16680487	0.879438	4439280	61433730	0.611612	TUMOUR	57.41	2	1	positive	ER+HER2-	3	LUMA	MB_0936		0.267684	0.506666	0.222902	0.0305944	0.45	0.497733	3.89911
MB_0411	P204	b1	metabric_rrbs_new.BATCH1.SLX_10029.A019.C6J7CANXX	11173143	9583660	0.857741	3891609	32505751	0.591092	TUMOUR	54.6	2	2	positive	ER+HER2-	6	LUMA	MB_0937		0.170968	0.523895	0.16965	0.00341006	0.63	0.415536	4.04217
MB_0412	P205	b1	metabric_rrbs_new.BATCH7.SLX_12490.A013.C9NFYANXX	18828038	16176235	0.859157	4401426	54057449	0.569931	TUMOUR	54.06	3	2	positive	ER+HER2-	6	LUMB			0.152154	0.504912	0.2827	0.0390295	0.62	0.0946413	4.99306
MB_0413	P206	b3	metabric_rrbs_new.BATCH3.SLX_10310.A014.C6GM0ANXX	19293300	16878977	0.874862	4642518	65135479	0.63708	TUMOUR	56.58	3	2	positive	ER+HER2-	2	LUMA	MB_0939		0.201295	0.474787	0.302802	0.392241	0.7	0.174044	4.07271
MB_0414	P207	b3	metabric_rrbs_new.BATCH3.SLX_10303.A015.C6GM2ANXX	19504580	17058491	0.874589	4373216	65572847	0.590834	TUMOUR	72.16	3	2	negative	TNBC	10	CLAUDIN			0.279843	0.396043	0.328068	0.0429831	0.38	0.315262	4.0071
MB_0417	P208	b1	metabric_rrbs_new.BATCH1.SLX_10130.A015.C6J71ANXX	21724685	19301514	0.88846	5804354	70622795	0.633699	TUMOUR	54.22	2	2	positive	ER+HER2-	7	HER2	MB_0943		0.0951181	0.480541	0.019943	0	0.67	0.370652	4.27658
MB_0418	P209	b1	metabric_rrbs_new.BATCH7.SLX_12483.A007.C9DU6ANXX	16979724	14699747	0.865724	4627907	52336706	0.570214	TUMOUR	58.72	3	2	positive	ER+HER2-	9	HER2	MB_0944		0.216033	0.489684	0.288575	0	0.7	0.489104	4.86851
MB_0419	P210	b3	metabric_rrbs_new.BATCH3.SLX_10307.A012.C6GM2ANXX	16436836	14357773	0.873512	4302839	55831913	0.614841	TUMOUR	77.92	2	2	positive	ER+HER2-	8	LUMA	MB_0945		0.113458	0.482093	0.0141621	0	0.82	0.333652	4.65293
MB_0420	P211	b2	metabric_rrbs_new.BATCH2.SLX_10149.A013.C7MNLANXX	23662271	20075797	0.848431	4765866	67950894	0.608419	TUMOUR	34.92	3	1	negative	TNBC	10	CLAUDIN	MB_0965		0.12748	0.532708	0.160777	0.00176678	0.6	0.52693	4.10838
MB_0421	P212	b3	metabric_rrbs_new.BATCH3.SLX_10326.A005.C6GM0ANXX	20757284	18156731	0.874716	4500794	67436130	0.606325	TUMOUR	73.53	3	2	positive	ER+HER2-	5	HER2	MB_0966		0.115402	0.561212	0.180812	0.00590406	0.44	0.26344	4.11619
MB_0422	P213	b2	metabric_rrbs_new.BATCH2.SLX_10181.A018.C7MNLANXX	8783866	6925824	0.788471	3478744	25924161	0.564581	TUMOUR	66.72	2	2	positive	ER+HER2-	8	LUMA	MB_0967		0.103284	0.599502	0.200637	0.007431	0.56	0.400845	4.21689
MB_0425	P214	b3	metabric_rrbs_new.BATCH3.SLX_10478.A012.C7P56ANXX	15163991	13189608	0.869798	4240412	47854273	0.594371	TUMOUR	83.17	2	2	positive	ER+HER2-	3	LUMA	MB_0970		0.0546152	0.585266	0.308452	0	0.63	0.128964	3.8622
MB_0426	P215	b1	metabric_rrbs_new.BATCH7.SLX_12489.A014.C9NFYANXX	15206468	12691515	0.834613	4032330	43246542	0.610974	TUMOUR	50.48	2	2	positive	ER+HER2-	3	NORMAL	MB_0971		0.075578	0.581005	0.354015	0.000729927	0.37	0.0663849	3.95432
MB_0427	P216	b3	metabric_rrbs_new.BATCH3.SLX_10330.A018.C7TJ8ANXX	17912846	15784956	0.881209	4677044	58345725	0.587745	TUMOUR	81.89	2	2	positive	ER+HER2-	7	LUMA			0.21813	0.45908	0.165441	0.155637	0.53	0.336864	4.06889
MB_0428	P217	b1	metabric_rrbs_new.BATCH7.SLX_12485.A015.C9NFYANXX	18518090	15101736	0.815513	4701803	53789641	0.598088	TUMOUR	85.21	3	2	positive	ER+HER2-	9	LUMA	MB_0973		0.193943	0.457209	0.0247641	0.0141509	0.34	0.231515	4.02852
MB_0429	P218	b3	metabric_rrbs_new.BATCH3.SLX_10434.A013.C7TJ8ANXX	14547066	12749543	0.876434	4323869	47397052	0.562081	TUMOUR	78.86	3	2	positive	ER+HER2-	1	LUMB	MB_0974		0.136542	0.467681	0.127144	0.0302725	0.64	0.554681	4.94441
MB_0431	P219	b3	metabric_rrbs_new.BATCH3.SLX_10431.A005.C7TJ8ANXX	14105393	12492528	0.885656	4332304	46897545	0.628018	TUMOUR	63.61	2	2	positive	ER+HER2-	3	LUMA	MB_0976		0.161259	0.458793	0.599374	0.028169	0.64	0.158019	4.13831
MB_0432	P220	b3	metabric_rrbs_new.BATCH3.SLX_10433.A018.C7TJ8ANXX	14028313	12383350	0.88274	4468107	46475342	0.609876	TUMOUR	60.07	1	2	positive	ER+HER2-	4ER+	CLAUDIN			0.116495	0.53052	0.779221	0.0467532	0.85		3.80351
MB_0434	P221	b3	metabric_rrbs_new.BATCH3.SLX_10330.A002.C7TJ8ANXX	13229558	11702633	0.884582	4865151	42361161	0.65538	TUMOUR	69.79	3	2	positive	ER+HER2-	5	LUMB	MB_0979		0.156559	0.51522	0.0769841	0.17619	0.82	0.460672	4.919
MB_0436	P222	b3	metabric_rrbs_new.BATCH3.SLX_10328.A007.C7TJ8ANXX	15852652	14022869	0.884576	4747989	53253454	0.556863	TUMOUR	88.29	3	1	negative	TNBC	4ER-	HER2			0.191545	0.541661				0.405324	3.64287
MB_0437	P223	b3	metabric_rrbs_new.BATCH3.SLX_10328.A014.C7TJ8ANXX	15801544	13950157	0.882835	4502364	52881507	0.512044	TUMOUR	82.17	2	2	positive	ER+HER2-	4ER+	LUMB	MB_0982		0.202534	0.455018	0.0628834	0.00613497	0.63	0.253647	4.06025
MB_0439	P224	b3	metabric_rrbs_new.BATCH3.SLX_10326.A007.C6GM0ANXX	23654384	20826620	0.880455	4596604	76555061	0.610556	TUMOUR	50.32	2	1	positive	ER+HER2-	8	LUMB	MB_0984		0.160113	0.445559	0.0594714	0.00146843	0.85	0.320466	4.88378
MB_0440	P225	b1	metabric_rrbs_new.BATCH7.SLX_12489.A018.C9NFYANXX	15564783	13144560	0.844506	4452966	43201429	0.56437	TUMOUR	56.73	3	2	positive	ER+HER2-	1	LUMB			0.0951531	0.508963	0.284946	0.00430108	0.69	0.316463	5.06694
MB_0442	P226	b1	metabric_rrbs_new.BATCH7.SLX_12483.A015.C9DU6ANXX	17868163	15638048	0.875191	4536115	57973602	0.616947	TUMOUR	71.58	2	2	positive	ER+HER2-	4ER+	CLAUDIN	MB_0987		0.0950956	0.567824	0.632581	0.00564175		0.145703	3.9025
MB_0443	P227	b3	metabric_rrbs_new.BATCH3.SLX_10433.A015.C7TJ8ANXX	18048837	15934126	0.882834	4516576	60125779	0.590961	TUMOUR	61.67	2	2	positive	ER+HER2-	7	CLAUDIN	MB_0988		0.231001	0.487668	0.182109	0.0681576	0.46	0.0195997	3.92963
MB_0444	P228	b3	metabric_rrbs_new.BATCH3.SLX_10432.A014.C7TJ8ANXX	19883282	17617202	0.886031	4826202	68051253	0.634125	TUMOUR	49.87	2	4	positive	ER+HER2-	8	LUMB	MB_0989		0.135045	0.495544	0.368613	0.0364963	0.51		4.03042
MB_0445	P229	b3	metabric_rrbs_new.BATCH3.SLX_10330.A016.C7TJ8ANXX	18769384	16537444	0.881086	4710311	61249897	0.604688	TUMOUR	40.07	2	2	positive	ER+HER2-	7	LUMA	MB_0990		0.127358	0.536457	0.29105	0.00493305	0.7	0.495758	4.06457
MB_0446	P230	b1	metabric_rrbs_new.BATCH7.SLX_12485.A016.C9NFYANXX	26611550	21876430	0.822065	9588721	55537287	0.69746	TUMOUR	56.96	3	2	negative	TNBC	10	CLAUDIN	MB_0991		0.146658	0.522733	0.081064	0.0259658	0.55	0.249201	3.87694
MB_0449	P231	b1	metabric_rrbs_new.BATCH7.SLX_12653.A015.C9NFYANXX	15735343	13226069	0.840533	4006961	47050814	0.544183	TUMOUR	54.38	1	2	positive	ER+HER2-	3	LUMA	MB_0994		0.117606	0.523728	0.230536	0.00101112	0.41	0.64728	4.45185
MB_0451	P232	b3	metabric_rrbs_new.BATCH3.SLX_10324.A018.C6GM0ANXX	15937189	14046690	0.881378	4278857	52068661	0.584485	TUMOUR	63.2	1	1	positive	ER+HER2-	8	LUMA	MB_0996		0.239323	0.531632	0.515575	0.0322234	0.49	0.139868	4.03695
MB_0452	P233	b1	metabric_rrbs_new.BATCH7.SLX_12653.A016.C9NFYANXX	16699856	14275131	0.854806	4249647	52013871	0.603998	TUMOUR	54.43	3	2	positive	ER+HER2-	9	LUMB	MB_0997		0.186751	0.511225			0.5	0.0187671	4.51919
MB_0453	P234	b3	metabric_rrbs_new.BATCH3.SLX_10309.A018.C6GM0ANXX	18232390	15730758	0.862792	4640800	57715285	0.58834	TUMOUR	61.11	3	3	positive	TNBC	2	HER2	MB_0998		0.127172	0.54742	0.231021	0.00327225	0.5	0.346069	4.12594
MB_0454	P235	b2	metabric_rrbs_new.BATCH2.SLX_10146.A012.C7MNLANXX	14044780	12239697	0.871477	3833198	43995777	0.58193	TUMOUR	90.02	2	1	positive	ER+HER2-	3	LUMA	MB_0999		0.115086	0.573476	0.0171289	0.00163132			4.62892
MB_0455	P236	b2	metabric_rrbs_new.BATCH2.SLX_10146.A007.C7MNLANXX	19565571	17082666	0.873098	4056178	62440503	0.639013	TUMOUR	56.84	2	1	positive	ER+HER2-	10	LUMB			0.298007	0.46769	0.133333	0.581081		0.534578	4.01793
MB_0458	P237	b1	metabric_rrbs_new.BATCH1.SLX_09989.A019.C7TKBANXX	13360011	11137135	0.833617	4058318	37943954	0.613003	TUMOUR	49.28	2	2	positive	ER+HER2-	4ER+	NORMAL	MB_1003		0.112784	0.542168	0.287212	0.0796646			3.74227
MB_0460	P239	b1	metabric_rrbs_new.BATCH1.SLX_09990.A016.C6J71ANXX	9745853	8284526	0.850057	3836242	29849723	0.603551	TUMOUR	81.44	2	2	positive	ER+HER2-	4ER+	CLAUDIN	MB_1005		0.0277778	0.863889	0.528777	0.0143885	0.31		3.91859
MB_0462	P240	b3	metabric_rrbs_new.BATCH3.SLX_10329.A014.C7TJ8ANXX	22795490	20182700	0.885381	4914065	74778402	0.597987	TUMOUR	60.5	3	1	positive	TNBC	5	CLAUDIN	MB_1007		0.168027	0.536547	0.257069	0.395887			3.71918
MB_0464	P241	b3	metabric_rrbs_new.BATCH3.SLX_10329.A013.C7TJ8ANXX	23215152	20415661	0.879411	6309683	70692457	0.592014	TUMOUR	58.98	3	3	negative	TNBC	9	BASAL	MB_1009		0.137681	0.506808	0.026738	0.00534759	0.51	0.788389	3.95175
MB_0465	P242	b1	metabric_rrbs_new.BATCH7.SLX_12652.A016.C9NFYANXX	23610841	20189378	0.855089	6434699	58460359	0.6178	TUMOUR	87.18	3	2	positive	ER+HER2-	5	LUMB	MB_1010		0.0734672	0.510134	0.124062	0.00403924	0.64	0.2454	4.59011
MB_0466	P243	b3	metabric_rrbs_new.BATCH3.SLX_10324.A015.C6GM0ANXX	17053064	14886293	0.872939	5896769	46636763	0.608195	TUMOUR	33.97	2	2	positive	ER+HER2-	1	LUMA	MB_1011						0.56	0	4.37123
MB_0467	P244	b3	metabric_rrbs_new.BATCH3.SLX_10323.A013.C6GM0ANXX	22253724	19599906	0.880747	5136983	67598510	0.618123	TUMOUR	58.35	3	1	negative	ER-HER2+	5	HER2	MB_1012		0.180675	0.549448	0.0930997	0.00219058	0.33	0.172123	3.79091
MB_0468	P245	b3	metabric_rrbs_new.BATCH3.SLX_10327.A012.C7TJ8ANXX	13907229	12272963	0.882488	4559978	46998780	0.578603	TUMOUR	60.95	3	2	positive	ER+HER2-	1	LUMA	MB_1013		0.110658	0.541292	0.33526	0.0115607	0.53	0.321919	4.43828
MB_0469	P246	b2	metabric_rrbs_new.BATCH2.SLX_10150.A018.C7MNLANXX	21710635	19271363	0.887646	5091382	71678844	0.607649	TUMOUR	67.94	3	2	positive	ER+HER2-	6	LUMB	MB_1014		0.394327	0.399739	0.075543	0.147309	0.62	0.0219419	4.11227
MB_0471	P247	b3	metabric_rrbs_new.BATCH3.SLX_10477.A002.C7P56ANXX	17242905	15176908	0.880183	4315236	56640889	0.522531	TUMOUR	76.49	2	1	positive	ER+HER2-	1	LUMA			0.132148	0.600929	0.571429	0.142857	0.74	0.524031
MB_0474	P249	b3	metabric_rrbs_new.BATCH3.SLX_10434.A019.C7TJ8ANXX	22632569	19946760	0.88133	4743428	75690670	0.58042	TUMOUR	54.29	3	3	positive	ER+HER2-	9	LUMB			0.138512	0.48795	0.19802	0.0538366	0.47	0.155997	3.75404
MB_0475	P250	b2	metabric_rrbs_new.BATCH2.SLX_10188.A012.C7N9CANXX	11590854	9939338	0.857516	3544996	34680690	0.598978	TUMOUR	54.15	3	1	positive	ER+HER2-	9	LUMA	MB_1020		0.179139	0.507342	0.0785833	0.00996126	0.49	0.236831	4.48942
MB_0476	P251	b1	metabric_rrbs_new.BATCH7.SLX_12653.A014.C9NFYANXX	17848972	15112094	0.846665	4354342	50863778	0.591908	TUMOUR	54.62	3	2	negative	ER-HER2+	4ER-	CLAUDIN			0.220373	0.491801	0.262911	0.282473			4.14422
MB_0478	P252	b2	metabric_rrbs_new.BATCH2.SLX_10149.A004.C7MNLANXX	21739422	18550486	0.853311	4273910	65728652	0.603408	TUMOUR	74.02	2	2	positive	ER+HER2-	3	CLAUDIN	MB_1023		0.109966	0.552458	0.83871	0			3.73817
MB_0479	P253	b3	metabric_rrbs_new.BATCH3.SLX_10433.A006.C7TJ8ANXX	15043090	13065939	0.868567	4492897	48917489	0.600974	TUMOUR	33.83	3	2	negative	ER-HER2+	5	HER2	MB_1024		0.224585	0.490138	0.367589	0.0197628	0.41	0.195738	3.72519
MB_0480	P254	b3	metabric_rrbs_new.BATCH3.SLX_10326.A004.C6GM0ANXX	15644736	13742177	0.87839	4258806	50776560	0.565981	TUMOUR	51.86	3	1	positive	ER+HER2-	9	LUMA	MB_1025		0.275826	0.525751	0.256623	0.0480132	0.66	0.265967	4.48641
MB_0481	P255	b3	metabric_rrbs_new.BATCH3.SLX_10325.A015.C6GM0ANXX	18403226	16151750	0.877659	4612689	59652640	0.594959	TUMOUR	54.22	3	1	negative	TNBC	10	BASAL	MB_1026		0.106078	0.427743	0.667084	0.00292032	0.6	0.0786196	4.37059
MB_0482	P256	b3	metabric_rrbs_new.BATCH3.SLX_10325.A014.C6GM0ANXX	14810610	12839743	0.866929	4322124	46671433	0.613751	TUMOUR	39.53	3	2	negative	ER-HER2+	5	NORMAL	MB_1027		0.156406	0.512326	0.313503	0.0236072			3.68354
MB_0483	P257	b3	metabric_rrbs_new.BATCH3.SLX_10324.A019.C6GM0ANXX	25026521	21875178	0.87408	7016991	70346493	0.611875	TUMOUR	49.61	3	2	positive	ER+HER2-	1	LUMB	MB_1028		0.189258	0.465446	0.160714	0.109821	0.58	0.458508	4.12676
MB_0484	P258	b3	metabric_rrbs_new.BATCH3.SLX_10432.A005.C7TJ8ANXX	15426010	13635194	0.883909	4525964	52890220	0.581048	TUMOUR	38.72	3	2	positive	ER+HER2+	6	HER2	MB_1029		0.11564	0.511547	0.465572	0.00126342	0.56	0.208086	4.03362
MB_0485	P259	b3	metabric_rrbs_new.BATCH3.SLX_10434.A007.C7TJ8ANXX	23484980	20706358	0.881685	4795838	80343507	0.542781	TUMOUR	60.78	3	3	positive	ER+HER2-	9	LUMA			0.173511	0.460458	0.118705	0.251799	0.43	0.14502	3.67098
MB_0486	P260	b2	metabric_rrbs_new.BATCH2.SLX_10182.A006.C7MNLANXX	11607037	9668158	0.832957	3687055	34191042	0.558616	TUMOUR	57.57	3	2	positive	ER+HER2-	3	LUMA	MB_1031		0.127278	0.369668	0.0503145	0.0233603	0.61	0.193075	4.31728
MB_0487	P261	b3	metabric_rrbs_new.BATCH3.SLX_10330.A015.C7TJ8ANXX	26425730	23110421	0.874542	6737654	80797104	0.622029	TUMOUR	57.36	2	1	positive	ER+HER2-	3	NORMAL	MB_1032		0.173212	0.613822	0.451745	0.00410678	0.49	0	3.69053
MB_0488	P262	b1	metabric_rrbs_new.BATCH1.SLX_09993.A015.C6J7CANXX	6936671	5887931	0.848812	3142999	20798307	0.615093	TUMOUR	50.64	1	2	positive	ER+HER2-	4ER+	BASAL	MB_1033		0.159213	0.463468	0.248615	0.000692521		0	4.00149
MB_0489	P263	b1	metabric_rrbs_new.BATCH7.SLX_12482.A016.C9DU6ANXX	20739591	18034719	0.869579	4719557	62953209	0.642426	TUMOUR	41.46	3	1	negative	ER-HER2+	4ER-	CLAUDIN	MB_1034		0.357011	0.376358					4.24685
MB_0492	P265	b1	metabric_rrbs_new.BATCH1.SLX_10025.A005.C7TKBANXX	10115827	8717902	0.861808	3706339	31744397	0.600955	TUMOUR	85.21	3	2	positive	ER+HER2-	8	LUMB	MB_1037		0.149306	0.45387	0.23174	0.0369702	0.75	0.312665	4.50881
MB_0496	P266	b3	metabric_rrbs_new.BATCH3.SLX_10326.A012.C6GM0ANXX	16390897	14305901	0.872795	4209538	52481320	0.59749	TUMOUR	60	1	2	positive	ER+HER2-	3	NORMAL	MB_1041		0.102759	0.551842	0.291262	0	0.4	0.144141	3.80973
MB_0497	P267	b2	metabric_rrbs_new.BATCH2.SLX_10139.A005.C7MTYANXX	18788453	16063525	0.854968	4258671	63708039	0.520356	TUMOUR	57.27	2	2	positive	ER+HER2-	4ER+	LUMA							0.61	0.235264	4.80021
MB_0500	P268	b1	metabric_rrbs_new.BATCH1.SLX_10026.A014.C7TKBANXX	13189384	11586554	0.878476	4905937	42046377	0.61761	TUMOUR	36.56	3	2	positive	TNBC	10	BASAL	MB_1045		0.188894	0.518544	0.317333	0.0773333	0.57	0.905761	3.89578
MB_0501	P269	b2	metabric_rrbs_new.BATCH2.SLX_10188.A004.C7N9CANXX	21117301	18353600	0.869126	4167816	64767122	0.568913	TUMOUR	48.93	3	2	positive	ER+HER2-	8	LUMA	MB_1046		0.152604	0.420641	0.0663391	0	0.64	0	4.40103
MB_0502	P270	b1	metabric_rrbs_new.BATCH7.SLX_12652.A018.C9NFYANXX	18471022	15770806	0.853813	4785063	53348823	0.618883	TUMOUR	56.41	3	2	positive	TNBC	4ER+	CLAUDIN	MB_1047		0.202719	0.476368	0.270987	0.0235641		0	3.91907
MB_0503	P271	b3	metabric_rrbs_new.BATCH3.SLX_10431.A013.C7TJ8ANXX	15756210	13828294	0.877641	4261896	52593965	0.558902	TUMOUR	60.77	2	2	positive	ER+HER2-	7	LUMA	MB_1048		0.147063	0.579277	0.227632	0.00789474	0.48	0.0837872	4.55969
MB_0504	P272	b1	metabric_rrbs_new.BATCH7.SLX_12489.A019.C9NFYANXX	22929377	19354770	0.844104	4773379	66346355	0.574518	TUMOUR	68.16	3	2	positive	ER+HER2-	3	LUMA	MB_1049		0.183858	0.572531	0.362683	0	0.49	0.150357	4.09346
MB_0505	P1703	b1	metabric_rrbs_new.BATCH7.SLX_12483.A018.C9DU6ANXX	14437523	12508410	0.866382	4344055	45679463	0.602335	TUMOUR	56.38	1	2	positive	ER+HER2-	4ER+	LUMA			0.171753	0.533628	0.388095	0.0619048	0.5	0.248463	3.97373
MB_0506	P273	b3	metabric_rrbs_new.BATCH3.SLX_10471.A004.C7PKKANXX	14997974	13148291	0.876671	4121720	47764144	0.580471	TUMOUR	60.74	3	2	negative	TNBC	9	HER2	MB_1050		0.157739	0.601782			0.49	0.403271	4.20054
MB_0507	P274	b3	metabric_rrbs_new.BATCH3.SLX_10325.A007.C6GM0ANXX	16043026	14115409	0.879847	4558785	52770328	0.602823	TUMOUR	58.71	3	1	positive	ER+HER2-	3	LUMA	MB_1051		0.199677	0.541286			0.51	0.109868	3.88068
MB_0508	P275	b2	metabric_rrbs_new.BATCH2.SLX_10147.A018.C7MNLANXX	18272104	15970609	0.874043	4091506	59838563	0.653357	TUMOUR	42.68	2	1	positive	ER+HER2-	2	NORMAL	MB_1052		0.159466	0.568635	0.279595	0.0981308	0.45		3.87562
MB_0510	P276	b3	metabric_rrbs_new.BATCH3.SLX_10330.A012.C7TJ8ANXX	12415674	10998483	0.885855	4371496	41407510	0.555778	TUMOUR	71.84	3	3	positive	ER+HER2-	9	NORMAL	MB_1054		0.113265	0.536365	0.248288	0.00171233	0.61	0.865408	4.33546
MB_0511	P277	b1	metabric_rrbs_new.BATCH7.SLX_12482.A018.C9DU6ANXX	16024675	13551242	0.845648	4118193	46602572	0.619217	TUMOUR	59.84	2	2	positive	ER+HER2-	3	LUMA	MB_1055		0.0464015	0.542	0.43038	0.00140647	0.58	0.269371	4.39512
MB_0512	P278	b1	metabric_rrbs_new.BATCH7.SLX_12653.A018.C9NFYANXX	14606876	12259220	0.839277	3886443	41970978	0.579502	TUMOUR	56.74	1	2	positive	ER+HER2-	9	LUMA	MB_1056		0.181482	0.58136	0.12459	0	0.62	0.351772	4.45517
MB_0513	P279	b1	metabric_rrbs_new.BATCH7.SLX_12652.A019.C9NFYANXX	21873963	18760890	0.857681	4828481	63403969	0.613985	TUMOUR	73.39	2	2	positive	ER+HER2-	9	LUMA	MB_1057		0.152788	0.383615	0.0633745	0.00452675		0.165636	4.5085
MB_0514	P280	b1	metabric_rrbs_new.BATCH7.SLX_12509.A019.C9NFYANXX	10484568	8783123	0.837719	3709512	30995348	0.515334	TUMOUR	42.89	2	2	positive	ER+HER2-	3	LUMB	MB_1058						0.53	0.502074	4.90434
MB_0516	P281	b3	metabric_rrbs_new.BATCH3.SLX_10323.A014.C6GM0ANXX	14698963	12844565	0.873842	4611564	45117778	0.579525	TUMOUR	62.81	3	1	negative	TNBC	10	BASAL			0.224252	0.396034	0.0925756	0.00824931	0.57	0.606521	4.22561
MB_0519	P282	b3	metabric_rrbs_new.BATCH3.SLX_10433.A016.C7TJ8ANXX	19236775	16919781	0.879554	5479456	60504403	0.630787	TUMOUR	61.99	3	3	positive	ER+HER2-	4ER+	CLAUDIN	MB_1063		0.240406	0.483106	0.209029	0.128633	0.35	0	3.78729
MB_0521	P1702	b3	metabric_rrbs_new.BATCH3.SLX_10564.A006.C7TKJANXX	14879816	13116626	0.881505	4636236	50953773	0.589347	TUMOUR	52.2	2	2	positive	ER+HER2-	3	LUMA			0.189017	0.481701	0.533333	0.233745	0.25	0.138477	3.65797
MB_0525	P1700	b3	metabric_rrbs_new.BATCH3.SLX_10565.A015.C7TKJANXX	19981794	17555019	0.878551	5621485	62231902	0.577975	TUMOUR	48.47	3	2	negative	TNBC	4ER-	BASAL			0.202009	0.468703	0.479333	0.035533	0.43	0.334955	3.8593
MB_0527	P1699	b3	metabric_rrbs_new.BATCH3.SLX_10568.A013.C7TKJANXX	23224802	20341689	0.875861	4895584	76654222	0.562291	TUMOUR	73.22	2	2	positive	ER+HER2-	4ER+	CLAUDIN			0.141665	0.467741	0.0688073	0.0146789			3.94682
MB_0528	P1698	b3	metabric_rrbs_new.BATCH3.SLX_10437.A014.C7PKKANXX	16026512	14063676	0.877526	4559460	52685018	0.564908	TUMOUR	53.64	3	2	positive	ER+HER2-	2	LUMA			0.348722	0.392002	0.200174	0.102698	0.34	0.311533	3.97981
MB_0529	P1697	b3	metabric_rrbs_new.BATCH3.SLX_10566.A004.C7TKJANXX	16411957	14451352	0.880538	4618811	54367802	0.592655	TUMOUR	67.46	2	4	positive	ER+HER2-	8	LUMA			0.277914	0.49921	0.354167	0.00651042	0.52	0.573337	4.08159
MB_0530	P1696	b3	metabric_rrbs_new.BATCH3.SLX_10480.A014.C7P56ANXX	17749251	15255978	0.859528	4854599	56212636	0.619284	TUMOUR	62.45	3	2	negative	TNBC					0.104704	0.42049	0.0205423	0			3.76542
MB_0531	P1695	b3	metabric_rrbs_new.BATCH3.SLX_10436.A006.C7PKKANXX	16106420	14309044	0.888406	4544219	56155168	0.585921	TUMOUR	60.12	3	1	negative	ER+HER2-	4ER-	NORMAL			0.225019	0.473594	0.220986	0.0238474	0.79		3.70683
MB_0532	P1694	b3	metabric_rrbs_new.BATCH3.SLX_10471.A014.C7PKKANXX	20249278	17843787	0.881206	4603717	67091562	0.61882	TUMOUR	59.07	3	2	negative	ER+HER2-	9	LUMB			0.223653	0.466164	0.238576	0.011276	0.5	0.420436	3.88821
MB_0534	P1693	b3	metabric_rrbs_new.BATCH3.SLX_10568.A014.C7TKJANXX	16756658	14568309	0.869404	4398568	52564734	0.615725	TUMOUR	51.56	3	2	positive	ER+HER2-	4ER+	CLAUDIN			0.29026	0.441424					3.9425
MB_0535	P283	b3	metabric_rrbs_new.BATCH3.SLX_10564.A012.C7TKJANXX	17455738	15358519	0.879855	4905618	59637774	0.594139	TUMOUR	46.66	2	1	positive	ER+HER2-	8	LUMA			0.178646	0.473848			0.45	0.4265	3.76689
MB_0536	P284	b3	metabric_rrbs_new.BATCH3.SLX_10479.A007.C7P56ANXX	16128289	14220917	0.881737	4717233	53621978	0.568797	TUMOUR	67.88	3	1	positive	ER+HER2-	1	LUMB			0.159186	0.493515	0.246741	0.00558659	0.58	0.60834
MB_0538	P285	b3	metabric_rrbs_new.BATCH3.SLX_10438.A005.C7PKKANXX	17412131	15102351	0.867347	4535163	55017465	0.589798	TUMOUR	61.89	3	2	positive	ER+HER2-	9	LUMA			0.143354	0.509556	0.327007	0.0423092	0.53	0.36975	3.9585
MB_0542	P1692	b3	metabric_rrbs_new.BATCH3.SLX_10475.A015.C7P56ANXX	18346618	16169172	0.881316	5323191	60332442	0.606541	TUMOUR	39.3	3	2	positive	ER+HER2-	1	NORMAL			0.287735	0.459712	0.240162	0.171296	0.26	0.1016	3.71295
MB_0544	P1691	b2	metabric_rrbs_new.BATCH2.SLX_10144.A019.C7MTYANXX	29220108	25401191	0.869305	4336404	88290150	0.570727	TUMOUR	74.46	3	3	positive	ER+HER2-	8	LUMB			0.102513	0.487082	0.139182	0.00131926	0.72	0.131117	4.32371
MB_0545	P1690	b2	metabric_rrbs_new.BATCH2.SLX_10147.A019.C7MNLANXX	24506060	21753571	0.887681	4720854	77544686	0.534234	TUMOUR	83.92	3	2	positive	ER+HER2-	6	NORMAL			0.171668	0.521046	0.190647	0.00119904	0.42	0.69796	3.97226
MB_0546	P1689	b3	metabric_rrbs_new.BATCH3.SLX_10566.A002.C7TKJANXX	17615917	15540460	0.882183	4710393	59042678	0.611922	TUMOUR	51.45	2	2	positive	ER+HER2-	3	NORMAL			0.150383	0.520591					3.67054
MB_0549	P1688	b3	metabric_rrbs_new.BATCH3.SLX_10479.A013.C7P56ANXX	19147259	17021520	0.888979	4757225	64475303	0.575569	TUMOUR	76.84	3	2	positive	ER+HER2-	5	LUMB			0.102141	0.555826	0.405204	0.00669145	0.42	0.372981	3.96834
MB_0550	P1687	b3	metabric_rrbs_new.BATCH3.SLX_10475.A006.C7P56ANXX	21349029	18798378	0.880526	4910775	71920715	0.543843	TUMOUR	60.12	2		positive	ER+HER2-	8	LUMB			0.191028	0.476105			0.47	0.509994
MB_0551	P1686	b3	metabric_rrbs_new.BATCH3.SLX_10566.A005.C7TKJANXX	15471309	13555025	0.87614	4503216	51268212	0.597836	TUMOUR	76.32	2	2	positive	ER+HER2-	4ER+	NORMAL			0.18138	0.490251			0.94		3.66261
MB_0552	P1685	b3	metabric_rrbs_new.BATCH3.SLX_10439.A018.C7PKKANXX	18201711	15966893	0.877219	4821191	58369302	0.629579	TUMOUR	61.53	3	2	positive	ER+HER2+	5	HER2			0.203951	0.520745	0.148577	0.547153	0.36	0.0958961	3.67844
MB_0553	P1684	b3	metabric_rrbs_new.BATCH3.SLX_10562.A014.C7TKJANXX	21666530	18786906	0.867093	4991987	70514649	0.61798	TUMOUR	86.99	2	2	positive	ER+HER2-	5	LUMA			0.0868211	0.576291	0.374339	0.335979	0.56	0.0494213	4.92681
MB_0558	P1683	b3	metabric_rrbs_new.BATCH3.SLX_10562.A018.C7TKJANXX	16104116	13877243	0.86172	5740463	50688842	0.591466	TUMOUR	69.88	3	2	negative	TNBC	10	CLAUDIN			0.161015	0.47823	0.507463	0.208955	0.43	0.609667	3.84217
MB_0559	P1682	b3	metabric_rrbs_new.BATCH3.SLX_10471.A005.C7PKKANXX	15214230	13328972	0.876086	4168974	47765326	0.633078	TUMOUR	47.71	3	2	positive	ER+HER2-	7	LUMA			0.089831	0.504192	0.573304	0	0.71	0.0833542	4.49258
MB_0566	P1681	b3	metabric_rrbs_new.BATCH3.SLX_10478.A018.C7P56ANXX	19507899	17069043	0.874981	6727275	55174277	0.636796	TUMOUR															0.427416	4.37549
MB_0568	P286	b3	metabric_rrbs_new.BATCH3.SLX_10480.A013.C7P56ANXX	19521935	16805501	0.860852	4655371	63274932	0.598949	TUMOUR	61.28	2	2	positive	ER+HER2-	7	LUMA			0.184689	0.487215	0.344857	0.0455312	0.51	0.158851	3.66396
MB_0569	P1680	b3	metabric_rrbs_new.BATCH3.SLX_10478.A006.C7P56ANXX	17148133	15150802	0.883525	4443588	56162499	0.550523	TUMOUR	74.96	3	2	positive	ER+HER2-	4ER+	LUMB			0.213914	0.417014	0.174093	0.0103627	0.48	0.239228
MB_0570	P1679	b3	metabric_rrbs_new.BATCH3.SLX_10566.A014.C7TKJANXX	23894283	21086543	0.882493	5184281	78215144	0.619696	TUMOUR	68.99	3	2	positive	ER+HER2-	6	LUMB			0.150082	0.45567	0.00884956	0.0126422	0.77	0.515505	4.91094
MB_0571	P1678	b3	metabric_rrbs_new.BATCH3.SLX_10475.A016.C7P56ANXX	16774248	14704291	0.876599	4633563	56070234	0.576986	TUMOUR	61.79	1	1	positive	ER+HER2-	7	LUMA			0.150573	0.61472	0.17765	0.00859599	0.7	0.303398	4.02274
MB_0572	P1677	b3	metabric_rrbs_new.BATCH3.SLX_10564.A004.C7TKJANXX	15935016	14034312	0.880722	4804095	53675161	0.595483	TUMOUR															0.509732	3.87609
MB_0574	P287	b1	metabric_rrbs_new.BATCH1.SLX_09917.A012.C6H4FANXX	8129022	7195608	0.885175	3797506	26602384	0.575936	TUMOUR	71.21	3	2	positive	ER+HER2-	2	LUMA	MB_1064		0.195992	0.460405	0.30136	0.0558339	0.53	0.324043	4.54298
MB_0575	P288	b1	metabric_rrbs_new.BATCH1.SLX_09909.A015.C6H4FANXX	8828817	7808148	0.884393	4131424	29114253	0.626517	TUMOUR	48.1	2	3	positive	ER+HER2-	4ER+	LUMA	MB_1065		0.174014	0.478897	0.173514	0.0205405	0.48	0.128789	4.00783
MB_0576	P289	b1	metabric_rrbs_new.BATCH1.SLX_09909.A016.C6H4FANXX	8933731	7964872	0.89155	4199065	30319508	0.656907	TUMOUR	68.47	3	2	positive	ER+HER2-	2	LUMB	MB_1066		0.188242	0.430272	0.0582155	0.00108814	0.68	0.45358	4.34915
MB_0580	P291	b4	metabric_rrbs_new.BATCH4.SLX_10625.A019.C80M0ANXX	13555570	11342071	0.836709	3832748	43664828	0.551366	TUMOUR	33.8	3	2	positive	ER+HER2-	4ER+	LUMA	MB_1070		0.246529	0.445511	0.332308	0.0874725	0.34	0.911213
MB_0581	P292	b4	metabric_rrbs_new.BATCH4.SLX_10661.A007.C80M0ANXX	13916072	11693195	0.840265	4142086	44782689	0.575934	TUMOUR	96.29	3	2	negative	TNBC	7	BASAL	MB_1071		0.192544	0.519266	0.200929	0.00696864	0.43	0.221385
MB_0582	P293	b1	metabric_rrbs_new.BATCH1.SLX_09911.A016.C6H4FANXX	11710718	10370724	0.885575	5108100	34580449	0.558936	TUMOUR	84.76	3	2	negative	TNBC	10	BASAL	MB_1072		0.178424	0.319552	0.0172136	0.00860678	0.85	0.720481	5.16753
MB_0583	P294	b1	metabric_rrbs_new.BATCH1.SLX_09913.A004.C6H4FANXX	9654540	8427715	0.872928	3812272	30284205	0.600882	TUMOUR	75.67	2	2	positive	ER+HER2-	3	LUMA	MB_1073		0.106521	0.527347	0.407088	0.0131758	0.57	0.280184	4.01308
MB_0585	P296	b1	metabric_rrbs_new.BATCH1.SLX_09917.A013.C6H4FANXX	11503232	10228015	0.889143	4121850	38523810	0.58245	TUMOUR	76.72	3	2	positive	ER+HER2-	6	LUMB	MB_1075		0.183085	0.440417	0.0951969	0.0194721	0.61	0.235048	4.53222
MB_0589	P299	b4	metabric_rrbs_new.BATCH4.SLX_10626.A005.C80M0ANXX	16177714	13382734	0.827233	3573611	51574556	0.559191	TUMOUR	59.96	2	4	positive	ER+HER2-	5	LUMB	MB_1079		0.187609	0.493465	0.323868	0.126631	0.46	0.435239	4.68024
MB_0591	P301	b4	metabric_rrbs_new.BATCH4.SLX_10629.A007.C80M0ANXX	12598083	10172578	0.80747	3771556	39643391	0.586513	TUMOUR	84	3	1	positive	ER+HER2-	8	LUMB	MB_1081		0.128497	0.529783	0.057277	0.00657277	0.7	0.21709	4.70499
MB_0593	P302	b1	metabric_rrbs_new.BATCH1.SLX_09910.A015.C6H4FANXX	9084267	8050568	0.88621	4038134	29275450	0.596897	TUMOUR	62.34	2	3	negative	ER-HER2+	5	HER2	MB_1083		0.328439	0.42788	0.302326	0.0993657	0.37	0.376102	4.06056
MB_0594	P303	b1	metabric_rrbs_new.BATCH1.SLX_09909.A007.C6H4FANXX	9311024	8275842	0.888822	4171246	31375282	0.543968	TUMOUR	77.96	3	3	positive	ER+HER2-	4ER+	LUMB	MB_1084		0.342947	0.345917	0.0290276	0.00798258	0.59	0.140779	4.53439
MB_0596	P305	b4	metabric_rrbs_new.BATCH4.SLX_10664.A014.C805WANXX	10269692	8603267	0.837734	3399996	33591602	0.557692	TUMOUR	77.48	2	1	positive	ER+HER2-	3	LUMA	MB_1086		0.202918	0.49023	0.34052	0.00995025	0.54	0.361144
MB_0597	P306	b4	metabric_rrbs_new.BATCH4.SLX_10630.A002.C80M0ANXX	13349713	11111187	0.832317	4004689	44652263	0.573661	TUMOUR	64.55	2	2	positive	ER+HER2-	3	NORMAL	MB_1087		0.119328	0.54867	0.404894	0			3.71881
MB_0600	P309	b1	metabric_rrbs_new.BATCH1.SLX_09908.A002.C6H4FANXX	9313380	7950667	0.853682	3893452	27497587	0.567989	TUMOUR	70.5	3	2	positive	ER+HER2-	6	LUMA	MB_1090		0.243051	0.344777	0.141354	0.0118343	0.75	0.650998	4.72705
MB_0601	P310	b1	metabric_rrbs_new.BATCH1.SLX_09910.A005.C6H4FANXX	10669762	9422554	0.883108	4937988	32789453	0.61355	TUMOUR	32.99	3	2	positive	ER+HER2-	10	LUMB	MB_1091		0.114843	0.506701	0.175399	0.0261959	0.69	0.793625	4.3034
MB_0603	P311	b4	metabric_rrbs_new.BATCH4.SLX_10670.A016.C8107ANXX	15612268	13202346	0.845639	3779454	51489638	0.534752	TUMOUR	79.52	2	2	positive	ER+HER2-	7	LUMA	MB_1093		0.141041	0.565962	0.194083	0	0.68	0.141681
MB_0605	P312	b1	metabric_rrbs_new.BATCH1.SLX_09917.A019.C6H4FANXX	16980611	14943103	0.88001	4302369	51167688	0.583979	TUMOUR	58.08	2	1	positive	ER+HER2-	8	LUMA			0.144297	0.544243	0.252747	0.030525	0.57	0.458635	4.09359
MB_0606	P313	b6	metabric_rrbs_new.BATCH6.SLX_11682.A016.C9CJ4ANXX	7887358	6764781	0.857674	3478389	23788711	0.577195	TUMOUR	83.19	2	1	positive	ER+HER2-	3	LUMB	MB_1096		0.308927	0.454934			0.67	0.178039	4.5761
MB_0608	P315	b4	metabric_rrbs_new.BATCH4.SLX_10626.A013.C80M0ANXX	14338833	11912153	0.830762	3463111	46011911	0.504548	TUMOUR	76.81	3	2	negative	TNBC	10	CLAUDIN	MB_1098		0.261321	0.361196	0.350156	0.126761	0.35	0.214349
MB_0609	P316	b4	metabric_rrbs_new.BATCH4.SLX_10625.A005.C80M0ANXX	13735505	11458353	0.834214	3857376	43944353	0.568973	TUMOUR	51.15	2	2	positive	ER+HER2-	8	LUMA			0.168233	0.55534	0.309024	0.140091	0.57	0.742745
MB_0610	P317	b1	metabric_rrbs_new.BATCH1.SLX_09911.A004.C6H4FANXX	9959124	8677986	0.87136	3942425	31191415	0.601329	TUMOUR	71.3	2	2	positive	ER+HER2-	4ER+	CLAUDIN	MB_1100		0.298463	0.490725	0.376833	0.271261	0.32	0.124635	4.05706
MB_0615	P321	b4	metabric_rrbs_new.BATCH4.SLX_10628.A013.C80M0ANXX	11831791	9707759	0.820481	3801971	36535837	0.554853	TUMOUR	38.75	2		negative	ER-HER2+	5	NORMAL	MB_1105		0.212472	0.515201			0.33	0.528078	3.89381
MB_0616	P1675	b4	metabric_rrbs_new.BATCH4.SLX_10627.A012.C80M0ANXX	13177752	10972568	0.832659	4113146	43726670	0.613894	TUMOUR	75.98	3	2	positive	ER+HER2-	7	LUMB			0.1191	0.540054	0.272989	0.0287356	0.47	0.46027	4.23823
MB_0617	P322	b4	metabric_rrbs_new.BATCH4.SLX_10626.A014.C80M0ANXX	18376202	14972538	0.814779	3474806	52477646	0.546489	TUMOUR	72.14	1	2	positive	TNBC	4ER+	CLAUDIN	MB_1107		0.305657	0.453393			0.96
MB_0618	P323	b4	metabric_rrbs_new.BATCH4.SLX_10661.A016.C80M0ANXX	15763660	13269567	0.841782	4101256	52313916	0.537027	TUMOUR	63.86	2	1	positive	ER+HER2-	3	LUMB			0.171301	0.497076	0.625	0.145833	0.69	0.0988369
MB_0620	P325	b6	metabric_rrbs_new.BATCH6.SLX_11719.A005.C9ELRANXX	10919444	9448546	0.865296	4575155	34350128	0.559639	TUMOUR	62.97	3	2	positive	ER+HER2-	4ER+	CLAUDIN	MB_1110		0.2531	0.44129	0.142964	0.518987			3.66336
MB_0621	P326	b4	metabric_rrbs_new.BATCH4.SLX_10629.A005.C80M0ANXX	14209092	11472900	0.807434	3785150	44564193	0.559845	TUMOUR	70.04	2	2	positive	ER+HER2-	4ER+	LUMA	MB_1111		0.152033	0.515099	0.791489	0	0.35	0.57706	4.06305
MB_0622	P327	b1	metabric_rrbs_new.BATCH1.SLX_09917.A007.C6H4FANXX	10517499	9234004	0.877966	4062059	34409153	0.619369	TUMOUR	57.94	2	4	positive	ER+HER2+					0.162941	0.482887	0.3	0.542105			3.90299
MB_0623	P328	b4	metabric_rrbs_new.BATCH4.SLX_10630.A019.C80M0ANXX	23789518	19846580	0.834257	4508634	79594120	0.573551	TUMOUR	66.52	2	1	positive	ER+HER2-	4ER+	NORMAL			0.126522	0.581928	0.44012	0.00898204	0.25	0.322952	3.65701
MB_0626	P330	b4	metabric_rrbs_new.BATCH4.SLX_10665.A004.C805WANXX	13626965	11257574	0.826125	3286204	42656275	0.561494	TUMOUR	61.11	3	2	positive	ER+HER2-	1	LUMB	MB_1116		0.229862	0.409125	0.128863	0.0769231	0.6	0.241209	4.93945
MB_0627	P331	b4	metabric_rrbs_new.BATCH4.SLX_10625.A018.C80M0ANXX	12848919	10711670	0.833663	3821818	41977749	0.546192	TUMOUR	54.1	3		negative	TNBC	4ER-	CLAUDIN			0.202767	0.431265	0.111229	0.0739755
MB_0628	P332	b1	metabric_rrbs_new.BATCH1.SLX_09915.A005.C6H4FANXX	10151789	8661341	0.853184	3511205	31878630	0.563753	TUMOUR	63.98	2	1	positive	ER+HER2-	7	NORMAL	MB_1118		0.151306	0.513532	0.205623	0.00551268	0.56		4.55735
MB_0631	P334	b1	metabric_rrbs_new.BATCH1.SLX_09910.A004.C6H4FANXX	9919537	8761023	0.883209	3996607	31645684	0.59862	TUMOUR	84.41	2	2	positive	ER+HER2-	8	LUMA	MB_1121		0.129649	0.487489	0.275381	0.129442	0.74	0.329467	4.10903
MB_0632	P335	b4	metabric_rrbs_new.BATCH4.SLX_10670.A018.C8107ANXX	15763644	13296739	0.843507	3652981	50601422	0.535786	TUMOUR	51.92	2	1	positive	ER+HER2-	4ER+	LUMA	MB_1122		0.112547	0.560093			0.45	0.281266
MB_0637	P338	b3	metabric_rrbs_new.BATCH3.SLX_10434.A014.C7TJ8ANXX	16835757	14819815	0.880258	4466754	56770132	0.583252	TUMOUR	75.71	3	2	positive	ER+HER2-	10	LUMB	MB_1127		0.210604	0.404759	0.351648	0.246642	0.36	0.680852	3.77201
MB_0638	P339	b6	metabric_rrbs_new.BATCH6.SLX_11726.A012.C9CJ4ANXX	14645005	12559662	0.857607	4035180	45294147	0.58941	TUMOUR	66.95	2	2	positive	ER+HER2-	4ER+	NORMAL			0.219153	0.502882	0.368304	0.015625	0.34	0.0180695	4.24989
MB_0639	P340	b1	metabric_rrbs_new.BATCH1.SLX_09917.A016.C6H4FANXX	11840656	10486669	0.885649	4370366	38916316	0.571585	TUMOUR	50.39	3	1	negative	TNBC	10	BASAL	MB_1129		0.109374	0.53546			0.35	0.200353	4.28576
MB_0642	P342	b4	metabric_rrbs_new.BATCH4.SLX_10625.A016.C80M0ANXX	13726150	11438976	0.833371	3851228	44736260	0.60182	TUMOUR	79.12	1	1	positive	ER+HER2-	8	LUMA	MB_1132		0.0807896	0.458283	0.0928009	0.00056243	0.86	0.340597
MB_0643	P343	b1	metabric_rrbs_new.BATCH1.SLX_09910.A019.C6H4FANXX	12759441	11265746	0.882934	4297856	40701027	0.601752	TUMOUR	73.46	3	3	positive	TNBC	5	HER2			0.257706	0.438591	0.105263	0.0865874	0.37	0.37676	4.00682
MB_0646	P345	b4	metabric_rrbs_new.BATCH4.SLX_10664.A015.C805WANXX	11199472	9437361	0.842661	3709138	38463198	0.575814	TUMOUR	67.06	2	2	positive	ER+HER2-	8	LUMB	MB_1136		0.204926	0.499409	0.189666	0.0976686	0.39	0.178464
MB_0649	P346	b1	metabric_rrbs_new.BATCH1.SLX_09908.A015.C6H4FANXX	8454376	7227328	0.854862	3852099	25320985	0.62907	TUMOUR	60.62	1	2	positive	ER+HER2-	7	LUMA	MB_1139		0.173749	0.552619			0.38	0.206806	3.93995
MB_0650	P347	b1	metabric_rrbs_new.BATCH1.SLX_09917.A005.C6H4FANXX	8852979	7829139	0.884351	3868222	29396151	0.643192	TUMOUR	79.48	2	2	positive	ER+HER2-	2	LUMA			0.160427	0.46598	0.242452	0.135407	0.54	0.128076	4.31882
MB_0653	P349	b1	metabric_rrbs_new.BATCH1.SLX_09911.A014.C6H4FANXX	9242720	7982008	0.863599	3975434	28688835	0.688406	TUMOUR	69.95	3	2	positive	TNBC	9	HER2	MB_1143		0.130849	0.44407	0.0724808	0.0153212	0.69	0.426544	4.77161
MB_0655	P351	b1	metabric_rrbs_new.BATCH1.SLX_09915.A014.C6H4FANXX	8170961	6948932	0.850442	3383881	25881079	0.59876	TUMOUR	69.73		1	positive	ER+HER2-	4ER+	NORMAL	MB_1145		0.156074	0.469031			0.31	0.338995	4.15521
MB_0656	P352	b1	metabric_rrbs_new.BATCH1.SLX_09911.A002.C6H4FANXX	8828621	7678531	0.869732	4009992	27187486	0.577275	TUMOUR	35.9	3	3	negative	ER-HER2+	5	CLAUDIN	MB_1146		0.241129	0.502986				0.367945	4.08224
MB_0657	P353	b4	metabric_rrbs_new.BATCH4.SLX_10670.A015.C8107ANXX	20809158	17637739	0.847595	4002038	68995776	0.585839	TUMOUR	58.65	2	2	positive	ER+HER2-	4ER+	CLAUDIN	MB_1147		0.196129	0.536575	0.393579	0.0570749	0.37	0.196889
MB_0659	P355	b4	metabric_rrbs_new.BATCH4.SLX_10623.A004.C800DANXX	14316560	12146368	0.848414	3798734	47367039	0.478261	TUMOUR	82.87	2		negative	TNBC	4ER-	NORMAL	MB_1149		0.30795	0.312667	0.605655	0.0014881	0.9	0.0193147
MB_0662	P358	b4	metabric_rrbs_new.BATCH4.SLX_10630.A016.C80M0ANXX	15636756	12949276	0.828131	4309424	52816493	0.526772	TUMOUR	50.94	3	1	positive	ER+HER2-	5	NORMAL	MB_1152		0.227396	0.482415	0.157113	0.468684		0.291882
MB_0663	P359	b1	metabric_rrbs_new.BATCH1.SLX_09915.A012.C6H4FANXX	6065063	5321241	0.87736	3612873	20080125	0.6403	TUMOUR	57.76	3	1	negative	ER-HER2+	5	HER2			0.102332	0.527454	0.198962	0	0.42	0.218863	4.42319
MB_0664	P360	b1	metabric_rrbs_new.BATCH1.SLX_09909.A005.C6H4FANXX	8020096	7081777	0.883004	4014186	25737752	0.62955	TUMOUR	78.27	3	3	negative	TNBC	10	BASAL			0.21362	0.445722	0.0907831	0.033264	0.59	0.492527	4.54681
MB_0666	P361	b1	metabric_rrbs_new.BATCH1.SLX_09911.A007.C6H4FANXX	9019155	7937982	0.880125	3939580	29745642	0.589784	TUMOUR	61.31	3	2	positive	ER+HER2-	9	LUMA	MB_1156		0.115422	0.519871	0.250679	0.0633484	0.43	0	4.20066
MB_0668	P363	b1	metabric_rrbs_new.BATCH1.SLX_09909.A018.C6H4FANXX	8992780	7955919	0.884701	4116472	29895264	0.639585	TUMOUR										0.337617	0.313854	0.526398	0.0279503			4.19051
MB_0676	P1671	b4	metabric_rrbs_new.BATCH4.SLX_10701.A004.C8107ANXX	15678837	13136967	0.837879	3743108	50395446	0.547313	ADJNORMAL				normal	ADJNORMAL	ADJNORMAL	ADJNORMAL
MB_0684	P1668	b4	metabric_rrbs_new.BATCH4.SLX_10701.A006.C8107ANXX	13477922	11275840	0.836616	3706454	43471838	0.556518	ADJNORMAL				normal	ADJNORMAL	ADJNORMAL	ADJNORMAL
MB_0685	P1667	b4	metabric_rrbs_new.BATCH4.SLX_10341.A012.C7YYYANXX	18240163	15322063	0.840018	3679520	59388584	0.570767	ADJNORMAL				normal	ADJNORMAL	ADJNORMAL	ADJNORMAL
MB_0692	P37	b4	metabric_rrbs_new.BATCH4.SLX_10701.A012.C8107ANXX	15374310	12917565	0.840205	4040002	48669879	0.576649	ADJNORMAL	43.46			normal	ADJNORMAL	ADJNORMAL	ADJNORMAL		MB_0124
MB_0698	P43	b4	metabric_rrbs_new.BATCH4.SLX_10348.A002.C7YYYANXX	17016854	14449151	0.849108	4174108	56999245	0.563829	ADJNORMAL	56.75			normal	ADJNORMAL	ADJNORMAL	ADJNORMAL		MB_0130
MB_0700	P1665	b4	metabric_rrbs_new.BATCH4.SLX_10701.A002.C8107ANXX	18826460	15899792	0.844545	4074331	61768270	0.56694	ADJNORMAL				normal	ADJNORMAL	ADJNORMAL	ADJNORMAL
MB_0719	P60	b4	metabric_rrbs_new.BATCH4.SLX_10344.A013.C7YYYANXX	22738805	19680252	0.865492	4239789	78757858	0.564706	ADJNORMAL	70.22			normal	ADJNORMAL	ADJNORMAL	ADJNORMAL		MB_0150
MB_0724	P64	b4	metabric_rrbs_new.BATCH4.SLX_10702.A013.C8107ANXX	17238691	14409538	0.835884	3911291	53653591	0.56691	ADJNORMAL	62.72			normal	ADJNORMAL	ADJNORMAL	ADJNORMAL		MB_0155
MB_0732	P67	b4	metabric_rrbs_new.BATCH4.SLX_10702.A014.C8107ANXX	13662869	11349895	0.830711	3563729	41704452	0.575038	ADJNORMAL	84.73			normal	ADJNORMAL	ADJNORMAL	ADJNORMAL		MB_0163
MB_0735	P70	b4	metabric_rrbs_new.BATCH4.SLX_10345.A015.C7YYYANXX	11421294	9920715	0.868616	3833690	39546501	0.575029	ADJNORMAL	44.98			normal	ADJNORMAL	ADJNORMAL	ADJNORMAL		MB_0166
MB_0739	P74	b4	metabric_rrbs_new.BATCH4.SLX_10701.A015.C8107ANXX	16713396	14213916	0.850451	3980751	57382531	0.557645	ADJNORMAL	83.35			normal	ADJNORMAL	ADJNORMAL	ADJNORMAL		MB_0170							3.6731
MB_0748	P82	b4	metabric_rrbs_new.BATCH4.SLX_10701.A016.C8107ANXX	15638513	13249620	0.847243	3916494	53419493	0.564908	ADJNORMAL	56.39			normal	ADJNORMAL	ADJNORMAL	ADJNORMAL		MB_0179
MB_0756	P1654	b4	metabric_rrbs_new.BATCH4.SLX_10701.A018.C8107ANXX	19089750	16133592	0.845144	3976257	63293807	0.552036	ADJNORMAL				normal	ADJNORMAL	ADJNORMAL	ADJNORMAL
MB_0767	P94	b6	metabric_rrbs_new.BATCH6.SLX_11717.A002.C9ELRANXX	22077370	18500552	0.837987	4915744	65019965	0.600645	ADJNORMAL	43.37			normal	ADJNORMAL	ADJNORMAL	ADJNORMAL		MB_0198							3.81671
MB_0768	P95	b6	metabric_rrbs_new.BATCH6.SLX_11723.A004.C9ELRANXX	6905167	6014680	0.87104	3532820	21588585	0.586747	ADJNORMAL	57.56			normal	ADJNORMAL	ADJNORMAL	ADJNORMAL		MB_0199							3.89057
MB_0770	P192	b4	metabric_rrbs_new.BATCH4.SLX_10704.A004.C8107ANXX	17079650	14409964	0.843692	4075960	57319679	0.576544	ADJNORMAL	56.48			normal	ADJNORMAL	ADJNORMAL	ADJNORMAL		MB_0394
MB_0772	P106	b4	metabric_rrbs_new.BATCH4.SLX_10707.A004.C8107ANXX	21228882	17981500	0.84703	4261108	69758432	0.566953	ADJNORMAL	37.24			normal	ADJNORMAL	ADJNORMAL	ADJNORMAL		MB_0220
MB_0778	P115	b4	metabric_rrbs_new.BATCH4.SLX_10704.A006.C8107ANXX	17603816	14900232	0.846421	4273480	58157603	0.573626	ADJNORMAL	52.19			normal	ADJNORMAL	ADJNORMAL	ADJNORMAL		MB_0238
MB_0779	P116	b4	metabric_rrbs_new.BATCH4.SLX_10706.A006.C8107ANXX	14867890	12687446	0.853345	4035723	49626773	0.575305	ADJNORMAL	77.85			normal	ADJNORMAL	ADJNORMAL	ADJNORMAL		MB_0239
MB_0785	P121	b4	metabric_rrbs_new.BATCH4.SLX_10703.A012.C8107ANXX	15045964	12527584	0.832621	3960892	48880748	0.571863	ADJNORMAL	59.27			normal	ADJNORMAL	ADJNORMAL	ADJNORMAL		MB_0246							3.66132
MB_0786	P1650	b4	metabric_rrbs_new.BATCH4.SLX_10704.A012.C8107ANXX	17967147	15215283	0.846839	4319140	58882956	0.575124	ADJNORMAL				normal	ADJNORMAL	ADJNORMAL	ADJNORMAL
MB_0788	P124	b4	metabric_rrbs_new.BATCH4.SLX_10707.A012.C8107ANXX	14639195	12451744	0.850576	3984109	48873222	0.577481	ADJNORMAL	43.39			normal	ADJNORMAL	ADJNORMAL	ADJNORMAL		MB_0250
MB_0794	P128	b4	metabric_rrbs_new.BATCH4.SLX_10704.A002.C8107ANXX	15660520	13274563	0.847645	4119299	51829934	0.570588	ADJNORMAL	38.99			normal	ADJNORMAL	ADJNORMAL	ADJNORMAL		MB_0259
MB_0795	P129	b4	metabric_rrbs_new.BATCH4.SLX_10706.A002.C8107ANXX	16579137	14124270	0.85193	4099974	55664335	0.571626	ADJNORMAL	78.26			normal	ADJNORMAL	ADJNORMAL	ADJNORMAL		MB_0260
MB_0801	P1647	b4	metabric_rrbs_new.BATCH4.SLX_10703.A005.C8107ANXX	17587092	14700785	0.835885	3983571	55693963	0.568863	ADJNORMAL				normal	ADJNORMAL	ADJNORMAL	ADJNORMAL									3.84755
MB_0803	P1645	b4	metabric_rrbs_new.BATCH4.SLX_10706.A005.C8107ANXX	23359340	19910363	0.852351	4369407	76374160	0.577017	ADJNORMAL				normal	ADJNORMAL	ADJNORMAL	ADJNORMAL
MB_0818	P143	b4	metabric_rrbs_new.BATCH4.SLX_10705.A013.C8107ANXX	19730004	16915066	0.857327	3986412	67006399	0.566432	ADJNORMAL	48.07			normal	ADJNORMAL	ADJNORMAL	ADJNORMAL		MB_0285
MB_0825	P150	b4	metabric_rrbs_new.BATCH4.SLX_10703.A014.C8107ANXX	14464099	11938232	0.82537	3799995	45748659	0.561185	ADJNORMAL	46.17			normal	ADJNORMAL	ADJNORMAL	ADJNORMAL		MB_0294
MB_0826	P1639	b4	metabric_rrbs_new.BATCH4.SLX_10705.A014.C8107ANXX	17640810	15065846	0.854034	3836360	58058084	0.577459	ADJNORMAL				normal	ADJNORMAL	ADJNORMAL	ADJNORMAL
MB_0828	P1638	b4	metabric_rrbs_new.BATCH4.SLX_10491.A014.C806UANXX	13925779	12059447	0.86598	3938101	46844172	0.573151	ADJNORMAL				normal	ADJNORMAL	ADJNORMAL	ADJNORMAL
MB_0833	P156	b4	metabric_rrbs_new.BATCH4.SLX_10704.A015.C8107ANXX	14681682	12487421	0.850544	4027914	48385040	0.570244	ADJNORMAL	82.53			normal	ADJNORMAL	ADJNORMAL	ADJNORMAL		MB_0306							3.6882
MB_0835	P158	b4	metabric_rrbs_new.BATCH4.SLX_10707.A015.C8107ANXX	14390562	12238237	0.850435	3970807	48452259	0.576373	ADJNORMAL	51.21			normal	ADJNORMAL	ADJNORMAL	ADJNORMAL		MB_0308
MB_0841	P164	b4	metabric_rrbs_new.BATCH4.SLX_10704.A016.C8107ANXX	16373710	13800546	0.842848	4219935	55117216	0.565571	ADJNORMAL	50.82			normal	ADJNORMAL	ADJNORMAL	ADJNORMAL		MB_0316							3.64566
MB_0850	P1637	b4	metabric_rrbs_new.BATCH4.SLX_10705.A018.C8107ANXX	18246481	15531938	0.851229	3711497	57986172	0.566898	ADJNORMAL				normal	ADJNORMAL	ADJNORMAL	ADJNORMAL
MB_0857	P182	b4	metabric_rrbs_new.BATCH4.SLX_10704.A019.C8107ANXX	16029489	13584769	0.847486	4138789	52999672	0.565518	ADJNORMAL	48.22			normal	ADJNORMAL	ADJNORMAL	ADJNORMAL		MB_0379							3.65779
MB_0865	P188	b6	metabric_rrbs_new.BATCH6.SLX_11725.A005.C9CJ4ANXX	17220849	14188496	0.823914	4697447	50796615	0.602493	ADJNORMAL	46.63			normal	ADJNORMAL	ADJNORMAL	ADJNORMAL		MB_0388							3.78306
MB_0868	P190	b3	metabric_rrbs_new.BATCH3.SLX_10431.A018.C7TJ8ANXX	20223000	17909679	0.885609	4887814	71300643	0.60175	ADJNORMAL	61.23			normal	ADJNORMAL	ADJNORMAL	ADJNORMAL		MB_0391							3.57881
MB_0872	P1633	b1	metabric_rrbs_new.BATCH1.SLX_09910.A002.C6H4FANXX	8879083	7865543	0.885851	3989429	28892935	0.602533	TUMOUR	82.34	2	2	positive	ER+HER2-	7	NORMAL			0.162372	0.52018	0.253061	0.00408163	0.42	0.755439	3.85537
MB_0873	P365	b6	metabric_rrbs_new.BATCH6.SLX_11696.A005.C9BWWANXX	57053643	49518443	0.867928	17079058	84288543	0.734163	ADJNORMAL				normal	ADJNORMAL	ADJNORMAL	ADJNORMAL									3.74662
MB_0875	P1632	b6	metabric_rrbs_new.BATCH6.SLX_11723.A002.C9ELRANXX	20465749	17772193	0.868387	4972965	62416114	0.609363	ADJNORMAL				normal	ADJNORMAL	ADJNORMAL	ADJNORMAL									3.72591
MB_0877	P366	b4	metabric_rrbs_new.BATCH4.SLX_10630.A012.C80M0ANXX	15234531	12664941	0.831331	4547541	49086001	0.590117	TUMOUR	79.41	3	2	positive	ER+HER2-	6	LUMB	MB_0878		0.109054	0.468033	0.0960519	0.00294638	0.52	0.74468
MB_0878	P366	b6	metabric_rrbs_new.BATCH6.SLX_11717.A006.C9ELRANXX	15565782	13091148	0.841021	4696391	44853705	0.593618	ADJNORMAL	79.41			normal	ADJNORMAL	ADJNORMAL	ADJNORMAL		MB_0877							3.84578
MB_0879	P367	b6	metabric_rrbs_new.BATCH6.SLX_11719.A007.C9ELRANXX	34414969	30030325	0.872595	6009721	112634625	0.57925	ADJNORMAL	73.64			normal	ADJNORMAL	ADJNORMAL	ADJNORMAL		MB_0880							3.52541
MB_0880	P367	b1	metabric_rrbs_new.BATCH1.SLX_09915.A019.C6H4FANXX	12938608	11283450	0.872076	3664976	39235206	0.574201	TUMOUR	73.64	1	2	positive	ER+HER2-	7	LUMA	MB_0879		0.156513	0.458949	0.818182	0	0.65	0	4.19119
MB_0881	P1631	b6	metabric_rrbs_new.BATCH6.SLX_11726.A002.C9CJ4ANXX	14494484	12330386	0.850695	3805410	42677117	0.60103	ADJNORMAL				normal	ADJNORMAL	ADJNORMAL	ADJNORMAL									4.0369
MB_0884	P1630	b6	metabric_rrbs_new.BATCH6.SLX_11681.A006.C9CJ4ANXX	17265166	14699194	0.851379	6354157	38730596	0.693385	TUMOUR	56.47	3	2	positive	ER+HER2-	9	LUMB			0.329501	0.383367	0.101187	0.00499688	0.58	0.17252	4.46359
MB_0886	P1629	b3	metabric_rrbs_new.BATCH3.SLX_10329.A006.C7TJ8ANXX	13894685	12328490	0.887281	4711926	47475011	0.609458	ADJNORMAL				normal	ADJNORMAL	ADJNORMAL	ADJNORMAL									3.15653
MB_0890	P368	b3	metabric_rrbs_new.BATCH3.SLX_10433.A002.C7TJ8ANXX	17229852	15212897	0.882938	4531552	57432857	0.551463	TUMOUR	46.5	3	3	positive	ER+HER2-					0.144434	0.643393	0.605674	0.00992908		0	3.69753
MB_0892	P369	b6	metabric_rrbs_new.BATCH6.SLX_11726.A004.C9CJ4ANXX	13870404	11928868	0.860023	3932572	42543148	0.598653	ADJNORMAL				normal	ADJNORMAL	ADJNORMAL	ADJNORMAL									4.05361
MB_0894	P1628	b6	metabric_rrbs_new.BATCH6.SLX_11723.A007.C9ELRANXX	26841892	23364970	0.870467	5362767	83788742	0.608639	ADJNORMAL				normal	ADJNORMAL	ADJNORMAL	ADJNORMAL									3.67222
MB_0895	P370	b4	metabric_rrbs_new.BATCH4.SLX_10629.A006.C80M0ANXX	9120477	7351879	0.806085	3397786	28254949	0.554765	TUMOUR	79.61	3	2	positive	ER+HER2-	5	LUMB			0.139709	0.481295	0.72449	0.181122	0.5	0.250987	4.86756
MB_0897	P371	b4	metabric_rrbs_new.BATCH4.SLX_10625.A013.C80M0ANXX	18575036	15519904	0.835525	4116482	60210458	0.540563	TUMOUR	41.32	2	2	positive	ER+HER2-	4ER+	NORMAL	MB_0898		0.118895	0.474854	0.0541922	0.00408998	0.65	0.199058
MB_0898	P371	b6	metabric_rrbs_new.BATCH6.SLX_11723.A006.C9ELRANXX	9679998	8412161	0.869025	4227098	28920864	0.612251	ADJNORMAL	41.32			normal	ADJNORMAL	ADJNORMAL	ADJNORMAL		MB_0897							3.97924
MB_0899	P1627	b6	metabric_rrbs_new.BATCH6.SLX_11681.A018.C9CJ4ANXX	25547381	21415869	0.83828	5304288	73718117	0.608948	TUMOUR	50.62	2	2	positive	ER+HER2-	8	LUMA			0.110994	0.549944	0.457269	0.0193833	0.38	0.54535	3.76345
MB_0901	P372	b4	metabric_rrbs_new.BATCH4.SLX_10628.A016.C80M0ANXX	11716582	9684292	0.826546	4163790	37514812	0.472761	TUMOUR	68.19	3	2	negative	TNBC	10	BASAL	MB_0902		0.185145	0.376786	0.0684685	0.0564565	0.58	0.821184	4.96489
MB_0902	P372	b6	metabric_rrbs_new.BATCH6.SLX_11722.A013.C9ELRANXX	28839389	25103342	0.870453	6234703	89197464	0.604304	ADJNORMAL	68.19			normal	ADJNORMAL	ADJNORMAL	ADJNORMAL		MB_0901							3.61012
MB_0904	P373	b4	metabric_rrbs_new.BATCH4.SLX_10665.A002.C805WANXX	14356758	11926240	0.830706	3467465	46200966	0.581658	TUMOUR	83.01	2	2	positive	ER+HER2-	3	LUMA			0.106182	0.533013	0.354321	0.00123457	0.47	0.585235	4.49606
MB_0905	P374	b3	metabric_rrbs_new.BATCH3.SLX_10329.A012.C7TJ8ANXX	13722628	12189897	0.888306	4528860	46752762	0.607701	ADJNORMAL	70.6			normal	ADJNORMAL	ADJNORMAL	ADJNORMAL		MB_0906							3.62255
MB_0906	P374	b1	metabric_rrbs_new.BATCH1.SLX_09913.A005.C6H4FANXX	8822200	7761583	0.879779	3792409	28729420	0.599027	TUMOUR	70.6	3	2	negative	TNBC	4ER-	CLAUDIN	MB_0905		0.195044	0.415798	0.194422	0.0393765			3.9734
MB_0908	P1626	b3	metabric_rrbs_new.BATCH3.SLX_10431.A019.C7TJ8ANXX	22697239	20070016	0.884249	4809473	78293845	0.593689	ADJNORMAL				normal	ADJNORMAL	ADJNORMAL	ADJNORMAL									3.59407
MB_0923	P194	b1	metabric_rrbs_new.BATCH7.SLX_12401.A004.C9MELANXX	15659325	13254811	0.846448	4511417	49483550	0.574245	ADJNORMAL	56.45			normal	ADJNORMAL	ADJNORMAL	ADJNORMAL		MB_0396							3.76739
MB_0924	P1625	b1	metabric_rrbs_new.BATCH7.SLX_12402.A004.C9MELANXX	15868710	13466230	0.848603	4677346	48383966	0.596281	ADJNORMAL				normal	ADJNORMAL	ADJNORMAL	ADJNORMAL									3.78123
MB_0925	P195	b1	metabric_rrbs_new.BATCH1.SLX_10022.A004.C7TKBANXX	10138900	8920164	0.879796	4082427	33276037	0.610292	ADJNORMAL	56.41			normal	ADJNORMAL	ADJNORMAL	ADJNORMAL		MB_0398							3.85495
MB_0927	P197	b1	metabric_rrbs_new.BATCH7.SLX_12683.A004.C9DA5ANXX	19074395	15940279	0.83569	4602661	55122738	0.590711	ADJNORMAL	55.28			normal	ADJNORMAL	ADJNORMAL	ADJNORMAL		MB_0400							3.75038
MB_0928	P198	b1	metabric_rrbs_new.BATCH7.SLX_12684.A004.C9DA5ANXX	16578189	13792269	0.831953	3741417	47577355	0.605776	ADJNORMAL	48.58			normal	ADJNORMAL	ADJNORMAL	ADJNORMAL		MB_0401							4.06359
MB_0929	P199	b1	metabric_rrbs_new.BATCH7.SLX_12686.A004.C9DA5ANXX	20934384	17335873	0.828105	4600896	62020111	0.579131	ADJNORMAL	73.06			normal	ADJNORMAL	ADJNORMAL	ADJNORMAL		MB_0402							3.78347
MB_0930	P1624	b1	metabric_rrbs_new.BATCH1.SLX_10027.A004.C7TKBANXX	8041385	6845127	0.851237	3568180	24112139	0.606583	ADJNORMAL				normal	ADJNORMAL	ADJNORMAL	ADJNORMAL									3.85594
MB_0931	P200	b1	metabric_rrbs_new.BATCH7.SLX_12401.A006.C9MELANXX	13782444	11693453	0.848431	4342475	41277369	0.597911	ADJNORMAL	60.71			normal	ADJNORMAL	ADJNORMAL	ADJNORMAL		MB_0404							3.75497
MB_0932	P1623	b1	metabric_rrbs_new.BATCH7.SLX_12402.A006.C9MELANXX	11970268	10114149	0.844939	4378821	34716226	0.58168	ADJNORMAL				normal	ADJNORMAL	ADJNORMAL	ADJNORMAL									3.86291
MB_0933	P1622	b1	metabric_rrbs_new.BATCH7.SLX_12404.A006.C9MELANXX	12475686	10548684	0.845539	3412428	36560511	0.609237	ADJNORMAL				normal	ADJNORMAL	ADJNORMAL	ADJNORMAL									4.14832
MB_0934	P202	b1	metabric_rrbs_new.BATCH7.SLX_12681.A006.C9DA5ANXX	12514039	10390021	0.830269	3658423	36224606	0.595072	ADJNORMAL	51.01			normal	ADJNORMAL	ADJNORMAL	ADJNORMAL		MB_0408							3.98088
MB_0935	P1621	b1	metabric_rrbs_new.BATCH7.SLX_12683.A006.C9DA5ANXX	17028721	14239494	0.836205	4553407	49949377	0.596657	ADJNORMAL				normal	ADJNORMAL	ADJNORMAL	ADJNORMAL									3.82053
MB_0936	P203	b1	metabric_rrbs_new.BATCH7.SLX_12684.A006.C9DA5ANXX	13052894	10827242	0.82949	3834988	38275582	0.579927	ADJNORMAL	57.41			normal	ADJNORMAL	ADJNORMAL	ADJNORMAL		MB_0410							3.97143
MB_0937	P204	b1	metabric_rrbs_new.BATCH7.SLX_12686.A006.C9DA5ANXX	11846639	9654468	0.814954	3699806	35397521	0.561376	ADJNORMAL	54.6			normal	ADJNORMAL	ADJNORMAL	ADJNORMAL		MB_0411							3.94938
MB_0939	P206	b1	metabric_rrbs_new.BATCH7.SLX_12401.A012.C9MELANXX	7658853	6464681	0.84408	3870035	23910366	0.616934	ADJNORMAL	56.58			normal	ADJNORMAL	ADJNORMAL	ADJNORMAL		MB_0413							3.94408
MB_0941	P1620	b1	metabric_rrbs_new.BATCH7.SLX_12404.A012.C9MELANXX	12537366	10717396	0.854836	3742643	37068195	0.593938	ADJNORMAL				normal	ADJNORMAL	ADJNORMAL	ADJNORMAL									4.13068
MB_0942	P1619	b1	metabric_rrbs_new.BATCH7.SLX_12681.A012.C9DA5ANXX	14396942	12341391	0.857223	4543475	42267267	0.612298	ADJNORMAL				normal	ADJNORMAL	ADJNORMAL	ADJNORMAL									4.11077
MB_0943	P208	b1	metabric_rrbs_new.BATCH7.SLX_12683.A012.C9DA5ANXX	14222306	11976421	0.842087	4273215	42591571	0.600542	ADJNORMAL	54.22			normal	ADJNORMAL	ADJNORMAL	ADJNORMAL		MB_0417							3.87231
MB_0944	P209	b1	metabric_rrbs_new.BATCH7.SLX_12684.A012.C9DA5ANXX	12173120	10012353	0.822497	3549920	34831471	0.57788	ADJNORMAL	58.72			normal	ADJNORMAL	ADJNORMAL	ADJNORMAL		MB_0418							4.03902
MB_0945	P210	b1	metabric_rrbs_new.BATCH7.SLX_12686.A012.C9DA5ANXX	12309583	10255468	0.833129	3998365	36739645	0.591656	ADJNORMAL	77.92			normal	ADJNORMAL	ADJNORMAL	ADJNORMAL		MB_0419							3.94847
MB_0947	P96	b1	metabric_rrbs_new.BATCH1.SLX_10020.A002.C6J7CANXX	8482890	7459439	0.879351	4027878	27233427	0.634471	ADJNORMAL	49.5			normal	ADJNORMAL	ADJNORMAL	ADJNORMAL		MB_0201							3.91359
MB_0948	P97	b1	metabric_rrbs_new.BATCH7.SLX_12402.A002.C9MELANXX	15142992	12861894	0.849363	4545798	47464865	0.586848	ADJNORMAL	46			normal	ADJNORMAL	ADJNORMAL	ADJNORMAL		MB_0202							3.73537
MB_0949	P98	b1	metabric_rrbs_new.BATCH7.SLX_12404.A002.C9MELANXX	14610285	12398816	0.848636	3659436	43745239	0.584473	ADJNORMAL	86.24			normal	ADJNORMAL	ADJNORMAL	ADJNORMAL		MB_0203							4.15457
MB_0950	P99	b1	metabric_rrbs_new.BATCH7.SLX_12681.A002.C9DA5ANXX	18304170	15588683	0.851647	4521205	57950842	0.596416	ADJNORMAL	79.38			normal	ADJNORMAL	ADJNORMAL	ADJNORMAL		MB_0204							3.9712
MB_0951	P100	b1	metabric_rrbs_new.BATCH7.SLX_12683.A002.C9DA5ANXX	17506986	14711838	0.840341	4742247	50409920	0.604201	ADJNORMAL	53.56			normal	ADJNORMAL	ADJNORMAL	ADJNORMAL		MB_0205							3.84372
MB_0952	P101	b1	metabric_rrbs_new.BATCH7.SLX_12684.A002.C9DA5ANXX	14709181	12163631	0.826941	3728647	43825006	0.551367	ADJNORMAL	55.02			normal	ADJNORMAL	ADJNORMAL	ADJNORMAL		MB_0206							4.11474
MB_0953	P102	b1	metabric_rrbs_new.BATCH7.SLX_12686.A002.C9DA5ANXX	19073329	15927162	0.835049	4232031	55381599	0.603186	ADJNORMAL	48.13			normal	ADJNORMAL	ADJNORMAL	ADJNORMAL		MB_0207							3.8781
MB_0955	P1618	b1	metabric_rrbs_new.BATCH7.SLX_12401.A005.C9MELANXX	14624699	12108496	0.827948	4790275	38740929	0.597064	ADJNORMAL				normal	ADJNORMAL	ADJNORMAL	ADJNORMAL									3.80995
MB_0956	P1617	b1	metabric_rrbs_new.BATCH7.SLX_12403.A005.C9MELANXX	14361676	12517006	0.871556	5298291	41680089	0.610433	ADJNORMAL				normal	ADJNORMAL	ADJNORMAL	ADJNORMAL									3.77003
MB_0957	P1616	b1	metabric_rrbs_new.BATCH7.SLX_12404.A005.C9MELANXX	20014896	16514984	0.825135	3803085	52962722	0.584242	ADJNORMAL				normal	ADJNORMAL	ADJNORMAL	ADJNORMAL									4.03633
MB_0958	P1615	b1	metabric_rrbs_new.BATCH7.SLX_12682.A005.C9DA5ANXX	17016258	14307276	0.8408	4562395	50160443	0.57763	ADJNORMAL				normal	ADJNORMAL	ADJNORMAL	ADJNORMAL									3.69485
MB_0961	P104	b1	metabric_rrbs_new.BATCH7.SLX_12686.A005.C9DA5ANXX	15257282	12466786	0.817104	4133621	44028271	0.579339	ADJNORMAL	75.63			normal	ADJNORMAL	ADJNORMAL	ADJNORMAL		MB_0215							3.88692
MB_0964	P105	b1	metabric_rrbs_new.BATCH7.SLX_12403.A007.C9MELANXX	13068422	11295152	0.864309	4681604	39617149	0.603956	ADJNORMAL	43.39			normal	ADJNORMAL	ADJNORMAL	ADJNORMAL		MB_0218							3.79615
MB_0965	P211	b1	metabric_rrbs_new.BATCH7.SLX_12404.A007.C9MELANXX	16526298	13858492	0.838572	3798557	45299425	0.58901	ADJNORMAL	34.92			normal	ADJNORMAL	ADJNORMAL	ADJNORMAL		MB_0420							4.11837
MB_0966	P212	b1	metabric_rrbs_new.BATCH7.SLX_12682.A007.C9DA5ANXX	18014968	15398790	0.854778	5137505	53894909	0.60975	ADJNORMAL	73.53			normal	ADJNORMAL	ADJNORMAL	ADJNORMAL		MB_0421							3.72275
MB_0967	P213	b1	metabric_rrbs_new.BATCH7.SLX_12683.A007.C9DA5ANXX	19116912	16098596	0.842113	4813333	55426197	0.60828	ADJNORMAL	66.72			normal	ADJNORMAL	ADJNORMAL	ADJNORMAL		MB_0422							3.77392
MB_0968	P1614	b1	metabric_rrbs_new.BATCH7.SLX_12685.A007.C9DA5ANXX	21041608	17707340	0.841539	4619286	62528330	0.596796	ADJNORMAL				normal	ADJNORMAL	ADJNORMAL	ADJNORMAL									3.80404
MB_0969	P1613	b1	metabric_rrbs_new.BATCH7.SLX_12686.A007.C9DA5ANXX	17217399	14451677	0.839365	4584556	52454612	0.575986	ADJNORMAL				normal	ADJNORMAL	ADJNORMAL	ADJNORMAL									3.89558
MB_0970	P214	b1	metabric_rrbs_new.BATCH7.SLX_12688.A007.C9DA5ANXX	6044259	5037666	0.833463	3052343	21035173	0.553445	ADJNORMAL	83.17			normal	ADJNORMAL	ADJNORMAL	ADJNORMAL		MB_0425							3.97946
MB_0971	P215	b1	metabric_rrbs_new.BATCH7.SLX_12401.A013.C9MELANXX	17612399	14929389	0.847664	4748872	54568011	0.57248	ADJNORMAL	50.48			normal	ADJNORMAL	ADJNORMAL	ADJNORMAL		MB_0426							3.73788
MB_0973	P217	b1	metabric_rrbs_new.BATCH7.SLX_12404.A013.C9MELANXX	11600367	9807111	0.845414	3360743	31808861	0.634031	ADJNORMAL	85.21			normal	ADJNORMAL	ADJNORMAL	ADJNORMAL		MB_0428							4.19494
MB_0974	P218	b1	metabric_rrbs_new.BATCH7.SLX_12682.A013.C9DA5ANXX	15248557	13070688	0.857175	4703222	46075789	0.590372	ADJNORMAL	78.86			normal	ADJNORMAL	ADJNORMAL	ADJNORMAL		MB_0429							3.77256
MB_0975	P1612	b1	metabric_rrbs_new.BATCH7.SLX_12683.A013.C9DA5ANXX	22428168	18769614	0.836877	4941188	64404434	0.596688	ADJNORMAL				normal	ADJNORMAL	ADJNORMAL	ADJNORMAL									3.71993
MB_0976	P219	b1	metabric_rrbs_new.BATCH7.SLX_12685.A013.C9DA5ANXX	16206632	13677423	0.84394	4253167	47865881	0.548619	ADJNORMAL	63.61			normal	ADJNORMAL	ADJNORMAL	ADJNORMAL		MB_0431							3.99959
MB_0978	P1611	b1	metabric_rrbs_new.BATCH1.SLX_10027.A013.C7TKBANXX	11750334	10006437	0.851587	3891188	35487845	0.625648	ADJNORMAL				normal	ADJNORMAL	ADJNORMAL	ADJNORMAL									3.84044
MB_0979	P221	b1	metabric_rrbs_new.BATCH7.SLX_12401.A014.C9MELANXX	13904705	11672782	0.839484	4413121	41028342	0.578475	ADJNORMAL	69.79			normal	ADJNORMAL	ADJNORMAL	ADJNORMAL		MB_0434							3.82502
MB_0980	P1610	b1	metabric_rrbs_new.BATCH7.SLX_12403.A014.C9MELANXX	18143499	15608173	0.860263	4761372	52681699	0.598102	ADJNORMAL				normal	ADJNORMAL	ADJNORMAL	ADJNORMAL									3.71185
MB_0982	P223	b1	metabric_rrbs_new.BATCH7.SLX_12682.A014.C9DA5ANXX	15102259	12594445	0.833944	4421806	42316198	0.600358	ADJNORMAL	82.17			normal	ADJNORMAL	ADJNORMAL	ADJNORMAL		MB_0437							3.76416
MB_0983	P1609	b1	metabric_rrbs_new.BATCH7.SLX_12683.A014.C9DA5ANXX	17939902	14647692	0.816487	4415212	49689596	0.591187	ADJNORMAL				normal	ADJNORMAL	ADJNORMAL	ADJNORMAL									3.76207
MB_0984	P224	b1	metabric_rrbs_new.BATCH7.SLX_12685.A014.C9DA5ANXX	15533011	12997335	0.836756	4205133	44893128	0.553265	ADJNORMAL	50.32			normal	ADJNORMAL	ADJNORMAL	ADJNORMAL		MB_0439							3.8964
MB_0986	P1608	b1	metabric_rrbs_new.BATCH1.SLX_10027.A014.C7TKBANXX	11123905	9530231	0.856734	3816494	33721673	0.617304	ADJNORMAL				normal	ADJNORMAL	ADJNORMAL	ADJNORMAL									3.77572
MB_0987	P226	b1	metabric_rrbs_new.BATCH7.SLX_12402.A015.C9MELANXX	15044054	12975816	0.862521	4774443	46223259	0.577409	ADJNORMAL	71.58			normal	ADJNORMAL	ADJNORMAL	ADJNORMAL		MB_0442							3.79307
MB_0988	P227	b1	metabric_rrbs_new.BATCH7.SLX_12403.A015.C9MELANXX	13324545	11520323	0.864594	4453469	40808267	0.602638	ADJNORMAL	61.67			normal	ADJNORMAL	ADJNORMAL	ADJNORMAL		MB_0443							3.85174
MB_0989	P228	b1	metabric_rrbs_new.BATCH7.SLX_12681.A015.C9DA5ANXX	17048381	14546057	0.853222	4281813	54154145	0.589652	ADJNORMAL	49.87			normal	ADJNORMAL	ADJNORMAL	ADJNORMAL		MB_0444
MB_0990	P229	b1	metabric_rrbs_new.BATCH7.SLX_12682.A015.C9DA5ANXX	16832193	14348128	0.852422	4669117	51608679	0.575943	ADJNORMAL	40.07			normal	ADJNORMAL	ADJNORMAL	ADJNORMAL		MB_0445							3.72293
MB_0991	P230	b1	metabric_rrbs_new.BATCH7.SLX_12684.A015.C9DA5ANXX	16135036	13493581	0.836291	4236713	48882639	0.557723	ADJNORMAL	56.96			normal	ADJNORMAL	ADJNORMAL	ADJNORMAL		MB_0446							3.97499
MB_0992	P1607	b1	metabric_rrbs_new.BATCH7.SLX_12685.A015.C9DA5ANXX	16473526	13986991	0.849059	4375201	49727699	0.583596	ADJNORMAL				normal	ADJNORMAL	ADJNORMAL	ADJNORMAL									3.96513
MB_0993	P1606	b1	metabric_rrbs_new.BATCH1.SLX_10026.A015.C7TKBANXX	11214661	9936426	0.886021	4198135	38091871	0.604664	ADJNORMAL				normal	ADJNORMAL	ADJNORMAL	ADJNORMAL									3.66956
MB_0994	P231	b1	metabric_rrbs_new.BATCH7.SLX_12688.A015.C9DA5ANXX	15609648	12644952	0.810073	3832576	46576834	0.554002	ADJNORMAL	54.38			normal	ADJNORMAL	ADJNORMAL	ADJNORMAL		MB_0449							3.89058
MB_0995	P1605	b1	metabric_rrbs_new.BATCH7.SLX_12402.A016.C9MELANXX	11324268	9675405	0.854396	4315812	37076655	0.555824	ADJNORMAL				normal	ADJNORMAL	ADJNORMAL	ADJNORMAL									3.77412
MB_0996	P232	b1	metabric_rrbs_new.BATCH7.SLX_12403.A016.C9MELANXX	12968896	11236599	0.866427	4677684	41374146	0.583173	ADJNORMAL	63.2			normal	ADJNORMAL	ADJNORMAL	ADJNORMAL		MB_0451							3.73738
MB_0997	P233	b1	metabric_rrbs_new.BATCH7.SLX_12681.A016.C9DA5ANXX	23993814	20503379	0.854528	6373796	51456269	0.632413	ADJNORMAL	54.43			normal	ADJNORMAL	ADJNORMAL	ADJNORMAL		MB_0452							4.0748
MB_0998	P234	b1	metabric_rrbs_new.BATCH7.SLX_12682.A016.C9DA5ANXX	16546208	14123663	0.853589	5838378	45690793	0.595479	ADJNORMAL	61.11			normal	ADJNORMAL	ADJNORMAL	ADJNORMAL		MB_0453							3.78544
MB_0999	P235	b1	metabric_rrbs_new.BATCH7.SLX_12684.A016.C9DA5ANXX	16519576	13815668	0.836321	4140146	48187505	0.603618	ADJNORMAL	90.02			normal	ADJNORMAL	ADJNORMAL	ADJNORMAL		MB_0454							4.18987
MB_1001	P1604	b1	metabric_rrbs_new.BATCH6.SLX_11663.A016.C9BWWANXX	12878359	10664868	0.828123	3997778	38175699	0.605551	ADJNORMAL				normal	ADJNORMAL	ADJNORMAL	ADJNORMAL									3.85322
MB_1002	P1603	b1	metabric_rrbs_new.BATCH7.SLX_12688.A016.C9DA5ANXX	17776300	14449826	0.81287	4263077	54209267	0.566598	ADJNORMAL				normal	ADJNORMAL	ADJNORMAL	ADJNORMAL									3.81406
MB_1003	P237	b1	metabric_rrbs_new.BATCH7.SLX_12402.A018.C9MELANXX	18557851	15497695	0.835102	4699115	52996269	0.597547	ADJNORMAL	49.28			normal	ADJNORMAL	ADJNORMAL	ADJNORMAL		MB_0458							3.71752
MB_1004	P238	b1	metabric_rrbs_new.BATCH7.SLX_12403.A018.C9MELANXX	17571500	15137157	0.861461	5160261	52565994	0.591825	ADJNORMAL				normal	ADJNORMAL	ADJNORMAL	ADJNORMAL									3.70398
MB_1005	P239	b1	metabric_rrbs_new.BATCH1.SLX_10022.A018.C7TKBANXX	10256705	9009395	0.878391	4120267	33164423	0.618162	ADJNORMAL	81.44			normal	ADJNORMAL	ADJNORMAL	ADJNORMAL		MB_0460							3.83782
MB_1006	P1602	b1	metabric_rrbs_new.BATCH7.SLX_12682.A018.C9DA5ANXX	18563469	15777329	0.849913	4661448	58244202	0.561558	ADJNORMAL				normal	ADJNORMAL	ADJNORMAL	ADJNORMAL									3.74466
MB_1007	P240	b1	metabric_rrbs_new.BATCH7.SLX_12684.A018.C9DA5ANXX	16625165	13802688	0.830229	4104230	50678603	0.555089	ADJNORMAL	60.5			normal	ADJNORMAL	ADJNORMAL	ADJNORMAL		MB_0462							4.04484
MB_1008	P1601	b1	metabric_rrbs_new.BATCH7.SLX_12685.A018.C9DA5ANXX	16168987	13576264	0.839648	4212969	47758392	0.579878	ADJNORMAL				normal	ADJNORMAL	ADJNORMAL	ADJNORMAL									3.92352
MB_1009	P241	b1	metabric_rrbs_new.BATCH1.SLX_10026.A018.C7TKBANXX	12091210	10718638	0.886482	4328460	41885796	0.603122	ADJNORMAL	58.98			normal	ADJNORMAL	ADJNORMAL	ADJNORMAL		MB_0464							3.70806
MB_1010	P242	b1	metabric_rrbs_new.BATCH7.SLX_12688.A018.C9DA5ANXX	21134993	17341140	0.820494	4562679	63790474	0.563717	ADJNORMAL	87.18			normal	ADJNORMAL	ADJNORMAL	ADJNORMAL		MB_0465							3.72276
MB_1011	P243	b1	metabric_rrbs_new.BATCH7.SLX_12402.A019.C9MELANXX	16255963	13763687	0.846685	4528019	48018686	0.580968	ADJNORMAL	33.97			normal	ADJNORMAL	ADJNORMAL	ADJNORMAL		MB_0466							3.80611
MB_1012	P244	b1	metabric_rrbs_new.BATCH7.SLX_12403.A019.C9MELANXX	18404250	16016908	0.870283	5698379	56169066	0.564782	ADJNORMAL	58.35			normal	ADJNORMAL	ADJNORMAL	ADJNORMAL		MB_0467							3.58908
MB_1013	P245	b1	metabric_rrbs_new.BATCH1.SLX_10022.A019.C7TKBANXX	13409544	11706540	0.873001	4195028	41317976	0.610891	ADJNORMAL	60.95			normal	ADJNORMAL	ADJNORMAL	ADJNORMAL		MB_0468							3.74944
MB_1014	P246	b1	metabric_rrbs_new.BATCH7.SLX_12682.A019.C9DA5ANXX	19581222	16858229	0.860939	5087300	60092324	0.592119	ADJNORMAL	67.94			normal	ADJNORMAL	ADJNORMAL	ADJNORMAL		MB_0469							3.70796
MB_1015	P1600	b1	metabric_rrbs_new.BATCH1.SLX_10024.A019.C7TKBANXX	11635948	9894293	0.850321	3801124	35816388	0.605244	ADJNORMAL				normal	ADJNORMAL	ADJNORMAL	ADJNORMAL									3.92493
MB_1017	P248	b1	metabric_rrbs_new.BATCH1.SLX_10026.A019.C7TKBANXX	12034439	10650669	0.885016	4263818	41492191	0.599512	ADJNORMAL				normal	ADJNORMAL	ADJNORMAL	ADJNORMAL									3.62928
MB_1018	P1599	b1	metabric_rrbs_new.BATCH7.SLX_12688.A019.C9DA5ANXX	26085942	21513233	0.824706	4342039	75967613	0.578351	ADJNORMAL				normal	ADJNORMAL	ADJNORMAL	ADJNORMAL									3.73142
MB_1020	P250	b6	metabric_rrbs_new.BATCH6.SLX_11720.A014.C9ELRANXX	24639263	21296580	0.864335	5312478	75461379	0.597487	ADJNORMAL	54.15			normal	ADJNORMAL	ADJNORMAL	ADJNORMAL		MB_0475							3.69979
MB_1022	P201	b6	metabric_rrbs_new.BATCH6.SLX_11717.A012.C9ELRANXX	23815797	20132976	0.845362	5097139	72147303	0.608091	ADJNORMAL	69.32			normal	ADJNORMAL	ADJNORMAL	ADJNORMAL		MB_0406							3.74443
MB_1023	P252	b1	metabric_rrbs_new.BATCH1.SLX_10028.A004.C7TKBANXX	14646341	12737455	0.869668	4443432	47707041	0.618168	ADJNORMAL	74.02			normal	ADJNORMAL	ADJNORMAL	ADJNORMAL		MB_0478							3.7178
MB_1024	P253	b1	metabric_rrbs_new.BATCH1.SLX_10029.A004.C6J7CANXX	9306056	8053909	0.865448	3974872	29901597	0.605343	ADJNORMAL	33.83			normal	ADJNORMAL	ADJNORMAL	ADJNORMAL		MB_0479							3.81225
MB_1025	P254	b1	metabric_rrbs_new.BATCH1.SLX_10130.A004.C6J71ANXX	10690345	9444718	0.883481	4262056	34458965	0.600268	ADJNORMAL	51.86			normal	ADJNORMAL	ADJNORMAL	ADJNORMAL		MB_0480							3.7693
MB_1026	P255	b1	metabric_rrbs_new.BATCH1.SLX_10131.A004.C6J71ANXX	10613188	9237118	0.870343	4140411	33813701	0.597553	ADJNORMAL	54.22			normal	ADJNORMAL	ADJNORMAL	ADJNORMAL		MB_0481							3.77817
MB_1027	P256	b1	metabric_rrbs_new.BATCH1.SLX_10132.A004.C6J71ANXX	9260147	8282494	0.894424	4118210	32653454	0.578442	ADJNORMAL	39.53			normal	ADJNORMAL	ADJNORMAL	ADJNORMAL		MB_0482							3.59816
MB_1028	P257	b1	metabric_rrbs_new.BATCH1.SLX_10133.A004.C6J71ANXX	10155421	8685747	0.855282	4148628	33280114	0.581147	ADJNORMAL	49.61			normal	ADJNORMAL	ADJNORMAL	ADJNORMAL		MB_0483							3.56933
MB_1029	P258	b1	metabric_rrbs_new.BATCH1.SLX_10134.A004.C6J71ANXX	11184154	9776796	0.874165	4061649	36131126	0.61533	ADJNORMAL	38.72			normal	ADJNORMAL	ADJNORMAL	ADJNORMAL		MB_0484							3.74105
MB_1031	P260	b1	metabric_rrbs_new.BATCH1.SLX_10028.A006.C7TKBANXX	7404565	6354060	0.858127	3670731	23167445	0.605404	ADJNORMAL	57.57			normal	ADJNORMAL	ADJNORMAL	ADJNORMAL		MB_0486							3.87168
MB_1032	P261	b1	metabric_rrbs_new.BATCH1.SLX_10029.A006.C6J7CANXX	5098233	4454813	0.873795	3496142	16745634	0.610397	ADJNORMAL	57.36			normal	ADJNORMAL	ADJNORMAL	ADJNORMAL		MB_0487							3.93799
MB_1033	P262	b1	metabric_rrbs_new.BATCH1.SLX_10130.A006.C6J71ANXX	6301907	5573659	0.88444	3683312	20722250	0.59882	ADJNORMAL	50.64			normal	ADJNORMAL	ADJNORMAL	ADJNORMAL		MB_0488							3.94942
MB_1034	P263	b1	metabric_rrbs_new.BATCH1.SLX_10131.A006.C6J71ANXX	6123728	5381992	0.878875	3656047	19681185	0.584721	ADJNORMAL	41.46			normal	ADJNORMAL	ADJNORMAL	ADJNORMAL		MB_0489							3.90136
MB_1035	P264	b1	metabric_rrbs_new.BATCH1.SLX_10132.A006.C6J71ANXX	5494213	4915489	0.894667	3673972	19242500	0.5708	ADJNORMAL				normal	ADJNORMAL	ADJNORMAL	ADJNORMAL									3.51723
MB_1036	P1598	b1	metabric_rrbs_new.BATCH1.SLX_10133.A006.C6J71ANXX	5784010	4952125	0.856175	3733521	19280531	0.57845	ADJNORMAL				normal	ADJNORMAL	ADJNORMAL	ADJNORMAL									3.6915
MB_1037	P265	b1	metabric_rrbs_new.BATCH1.SLX_10134.A006.C6J71ANXX	7692901	6755402	0.878135	3773947	24910993	0.619948	ADJNORMAL	85.21			normal	ADJNORMAL	ADJNORMAL	ADJNORMAL		MB_0492							3.84545
MB_1038	P1597	b1	metabric_rrbs_new.BATCH1.SLX_10135.A006.C6J71ANXX	5956174	5159834	0.8663	3333012	20507270	0.56604	ADJNORMAL				normal	ADJNORMAL	ADJNORMAL	ADJNORMAL									3.57438
MB_1039	P1596	b1	metabric_rrbs_new.BATCH1.SLX_10028.A012.C7TKBANXX	7747525	6545304	0.844825	3617410	23405331	0.614499	ADJNORMAL				normal	ADJNORMAL	ADJNORMAL	ADJNORMAL									3.85271
MB_1040	P1595	b1	metabric_rrbs_new.BATCH1.SLX_10029.A012.C6J7CANXX	6946650	5998680	0.863536	3706774	22141872	0.611894	ADJNORMAL				normal	ADJNORMAL	ADJNORMAL	ADJNORMAL									3.86477
MB_1041	P266	b1	metabric_rrbs_new.BATCH1.SLX_10130.A012.C6J71ANXX	6965101	6164377	0.885038	3869608	23123203	0.59849	ADJNORMAL	60			normal	ADJNORMAL	ADJNORMAL	ADJNORMAL		MB_0496							3.87528
MB_1043	P1594	b1	metabric_rrbs_new.BATCH1.SLX_10132.A012.C6J71ANXX	6458811	5801649	0.898253	3865455	23328897	0.581823	ADJNORMAL				normal	ADJNORMAL	ADJNORMAL	ADJNORMAL									3.81116
MB_1044	P1593	b1	metabric_rrbs_new.BATCH1.SLX_10133.A012.C6J71ANXX	5970087	5111098	0.856118	3748792	20215740	0.59007	ADJNORMAL				normal	ADJNORMAL	ADJNORMAL	ADJNORMAL									3.77499
MB_1045	P268	b1	metabric_rrbs_new.BATCH1.SLX_10134.A012.C6J71ANXX	7537052	6621239	0.878492	3745034	24535315	0.610178	ADJNORMAL	36.56			normal	ADJNORMAL	ADJNORMAL	ADJNORMAL		MB_0500							3.98295
MB_1046	P269	b1	metabric_rrbs_new.BATCH1.SLX_10135.A012.C6J71ANXX	7697285	6700925	0.870557	3558339	26461515	0.56587	ADJNORMAL	48.93			normal	ADJNORMAL	ADJNORMAL	ADJNORMAL		MB_0501							3.62101
MB_1047	P270	b1	metabric_rrbs_new.BATCH1.SLX_10028.A002.C7TKBANXX	10810956	9313750	0.86151	4115144	34220816	0.610377	ADJNORMAL	56.41			normal	ADJNORMAL	ADJNORMAL	ADJNORMAL		MB_0502							3.81039
MB_1048	P271	b1	metabric_rrbs_new.BATCH1.SLX_10029.A002.C6J7CANXX	9013664	7833475	0.869067	4018611	29177828	0.612585	ADJNORMAL	60.77			normal	ADJNORMAL	ADJNORMAL	ADJNORMAL		MB_0503							3.7783
MB_1049	P272	b1	metabric_rrbs_new.BATCH1.SLX_10130.A002.C6J71ANXX	10189034	9006627	0.883953	4218020	33930213	0.610309	ADJNORMAL	68.16			normal	ADJNORMAL	ADJNORMAL	ADJNORMAL		MB_0504							3.79105
MB_1050	P273	b1	metabric_rrbs_new.BATCH1.SLX_10131.A002.C6J71ANXX	10896899	9552611	0.876636	4288087	35536764	0.603909	ADJNORMAL	60.74			normal	ADJNORMAL	ADJNORMAL	ADJNORMAL		MB_0506							3.74499
MB_1051	P274	b1	metabric_rrbs_new.BATCH1.SLX_10132.A002.C6J71ANXX	9910694	8895000	0.897515	4243328	35097211	0.576436	ADJNORMAL	58.71			normal	ADJNORMAL	ADJNORMAL	ADJNORMAL		MB_0507							3.61763
MB_1052	P275	b1	metabric_rrbs_new.BATCH1.SLX_10133.A002.C6J71ANXX	9972059	8494153	0.851795	4246428	32649055	0.581581	ADJNORMAL	42.68			normal	ADJNORMAL	ADJNORMAL	ADJNORMAL		MB_0508							3.61223
MB_1053	P1592	b1	metabric_rrbs_new.BATCH1.SLX_10134.A002.C6J71ANXX	11097624	9801699	0.883225	4162576	36624931	0.613325	ADJNORMAL				normal	ADJNORMAL	ADJNORMAL	ADJNORMAL									3.81729
MB_1054	P276	b1	metabric_rrbs_new.BATCH1.SLX_10135.A002.C6J71ANXX	12231190	10599435	0.866591	3960432	41062502	0.573074	ADJNORMAL	71.84			normal	ADJNORMAL	ADJNORMAL	ADJNORMAL		MB_0510							3.60128
MB_1055	P277	b1	metabric_rrbs_new.BATCH1.SLX_10028.A005.C7TKBANXX	11278118	9569477	0.848499	3995567	34625494	0.604757	ADJNORMAL	59.84			normal	ADJNORMAL	ADJNORMAL	ADJNORMAL		MB_0511							3.81502
MB_1056	P278	b1	metabric_rrbs_new.BATCH1.SLX_10029.A005.C6J7CANXX	9449950	8204925	0.868251	3992995	30297568	0.608455	ADJNORMAL	56.74			normal	ADJNORMAL	ADJNORMAL	ADJNORMAL		MB_0512							3.82667
MB_1057	P279	b1	metabric_rrbs_new.BATCH1.SLX_10130.A005.C6J71ANXX	9453841	8350162	0.883256	4088207	31169404	0.612261	ADJNORMAL	73.39			normal	ADJNORMAL	ADJNORMAL	ADJNORMAL		MB_0513							3.80884
MB_1058	P280	b1	metabric_rrbs_new.BATCH1.SLX_10131.A005.C6J71ANXX	10947992	9618609	0.878573	4200427	35773045	0.608707	ADJNORMAL	42.89			normal	ADJNORMAL	ADJNORMAL	ADJNORMAL		MB_0514							3.76554
MB_1059	P1591	b1	metabric_rrbs_new.BATCH1.SLX_10132.A005.C6J71ANXX	12018483	10799008	0.898533	4378625	43018687	0.592624	ADJNORMAL				normal	ADJNORMAL	ADJNORMAL	ADJNORMAL									3.67602
MB_1061	P1590	b1	metabric_rrbs_new.BATCH1.SLX_10134.A005.C6J71ANXX	11797315	10390339	0.880738	4118210	38666224	0.620676	ADJNORMAL				normal	ADJNORMAL	ADJNORMAL	ADJNORMAL									3.81745
MB_1062	P1589	b1	metabric_rrbs_new.BATCH1.SLX_10135.A005.C6J71ANXX	11147200	9684605	0.868793	3814700	38426710	0.574079	ADJNORMAL				normal	ADJNORMAL	ADJNORMAL	ADJNORMAL									3.5927
MB_1063	P282	b1	metabric_rrbs_new.BATCH1.SLX_10028.A007.C7TKBANXX	14383451	12396836	0.861882	4322983	45264910	0.616682	ADJNORMAL	61.99			normal	ADJNORMAL	ADJNORMAL	ADJNORMAL		MB_0519							3.72071
MB_1064	P287	b1	metabric_rrbs_new.BATCH1.SLX_10029.A007.C6J7CANXX	11662476	10192090	0.873922	4413950	38598946	0.616601	ADJNORMAL	71.21			normal	ADJNORMAL	ADJNORMAL	ADJNORMAL		MB_0574							3.76049
MB_1065	P288	b1	metabric_rrbs_new.BATCH1.SLX_10130.A007.C6J71ANXX	12554635	11152169	0.888291	4393045	42869488	0.594768	ADJNORMAL	48.1			normal	ADJNORMAL	ADJNORMAL	ADJNORMAL		MB_0575							3.69194
MB_1066	P289	b1	metabric_rrbs_new.BATCH1.SLX_10131.A007.C6J71ANXX	12069123	10602577	0.878488	4384375	38870327	0.607177	ADJNORMAL	68.47			normal	ADJNORMAL	ADJNORMAL	ADJNORMAL		MB_0576							3.7117
MB_1067	P1588	b1	metabric_rrbs_new.BATCH1.SLX_10132.A007.C6J71ANXX	14082281	12672508	0.89989	4557316	51052243	0.579175	ADJNORMAL				normal	ADJNORMAL	ADJNORMAL	ADJNORMAL									3.56763
MB_1068	P1587	b1	metabric_rrbs_new.BATCH1.SLX_10133.A007.C6J71ANXX	10157916	8700036	0.856478	4193606	34358018	0.589625	ADJNORMAL				normal	ADJNORMAL	ADJNORMAL	ADJNORMAL									3.68692
MB_1069	P290	b1	metabric_rrbs_new.BATCH1.SLX_10134.A007.C6J71ANXX	13070520	11562575	0.88463	4311403	44089226	0.615554	ADJNORMAL				normal	ADJNORMAL	ADJNORMAL	ADJNORMAL									3.76247
MB_1070	P291	b1	metabric_rrbs_new.BATCH1.SLX_10135.A007.C6J71ANXX	10203308	8887424	0.871034	3770586	35195800	0.5657	ADJNORMAL	33.8			normal	ADJNORMAL	ADJNORMAL	ADJNORMAL		MB_0580							3.62722
MB_1071	P292	b1	metabric_rrbs_new.BATCH1.SLX_10028.A013.C7TKBANXX	14104151	12022017	0.852374	4262052	43783397	0.619458	ADJNORMAL	96.29			normal	ADJNORMAL	ADJNORMAL	ADJNORMAL		MB_0581							3.76317
MB_1072	P293	b1	metabric_rrbs_new.BATCH1.SLX_10029.A013.C6J7CANXX	12101398	10564597	0.873006	4319555	40089475	0.612054	ADJNORMAL	84.76			normal	ADJNORMAL	ADJNORMAL	ADJNORMAL		MB_0582							3.75322
MB_1073	P294	b1	metabric_rrbs_new.BATCH1.SLX_10130.A013.C6J71ANXX	12219883	10850823	0.887965	4347064	41422789	0.604663	ADJNORMAL	75.67			normal	ADJNORMAL	ADJNORMAL	ADJNORMAL		MB_0583							3.73049
MB_1074	P295	b1	metabric_rrbs_new.BATCH1.SLX_10131.A013.C6J71ANXX	11133800	9805384	0.880686	4263506	37503979	0.596683	ADJNORMAL				normal	ADJNORMAL	ADJNORMAL	ADJNORMAL									3.80898
MB_1075	P296	b1	metabric_rrbs_new.BATCH1.SLX_10132.A013.C6J71ANXX	12301163	11056200	0.898793	4384745	43892455	0.581108	ADJNORMAL	76.72			normal	ADJNORMAL	ADJNORMAL	ADJNORMAL		MB_0585							3.60504
MB_1076	P297	b1	metabric_rrbs_new.BATCH1.SLX_10133.A013.C6J71ANXX	10660427	9064066	0.850254	4257667	35021678	0.591065	ADJNORMAL				normal	ADJNORMAL	ADJNORMAL	ADJNORMAL									3.6525
MB_1077	P1586	b1	metabric_rrbs_new.BATCH1.SLX_10134.A013.C6J71ANXX	13067741	11543653	0.88337	4262036	43653518	0.615327	ADJNORMAL				normal	ADJNORMAL	ADJNORMAL	ADJNORMAL									3.8024
MB_1078	P298	b1	metabric_rrbs_new.BATCH1.SLX_10135.A013.C6J71ANXX	11605194	10058319	0.866708	3939769	39571927	0.575671	ADJNORMAL				normal	ADJNORMAL	ADJNORMAL	ADJNORMAL									3.50946
MB_1079	P299	b1	metabric_rrbs_new.BATCH1.SLX_10028.A014.C7TKBANXX	9024380	7560960	0.837837	3689799	26568693	0.621286	ADJNORMAL	59.96			normal	ADJNORMAL	ADJNORMAL	ADJNORMAL		MB_0589							3.83669
MB_1080	P300	b1	metabric_rrbs_new.BATCH1.SLX_10029.A014.C6J7CANXX	8649553	7488847	0.865807	3882546	27481717	0.619443	ADJNORMAL				normal	ADJNORMAL	ADJNORMAL	ADJNORMAL									3.84922
MB_1081	P301	b1	metabric_rrbs_new.BATCH1.SLX_10130.A014.C6J71ANXX	9459806	8333772	0.880966	3983626	30856783	0.614021	ADJNORMAL	84			normal	ADJNORMAL	ADJNORMAL	ADJNORMAL		MB_0591							3.74916
MB_1082	P1585	b1	metabric_rrbs_new.BATCH1.SLX_10131.A014.C6J71ANXX	10885416	9535185	0.87596	4093778	34852130	0.609524	ADJNORMAL				normal	ADJNORMAL	ADJNORMAL	ADJNORMAL									3.79351
MB_1083	P302	b1	metabric_rrbs_new.BATCH1.SLX_10132.A014.C6J71ANXX	12892412	11488217	0.891084	4479327	43884839	0.585323	ADJNORMAL	62.34			normal	ADJNORMAL	ADJNORMAL	ADJNORMAL		MB_0593							3.522
MB_1084	P303	b1	metabric_rrbs_new.BATCH1.SLX_10133.A014.C6J71ANXX	11475415	9794554	0.853525	4274599	37269647	0.587799	ADJNORMAL	77.96			normal	ADJNORMAL	ADJNORMAL	ADJNORMAL		MB_0594							3.62913
MB_1085	P304	b1	metabric_rrbs_new.BATCH1.SLX_10134.A014.C6J71ANXX	12946626	11330874	0.875199	4158279	40855472	0.613102	ADJNORMAL				normal	ADJNORMAL	ADJNORMAL	ADJNORMAL									3.78406
MB_1086	P305	b1	metabric_rrbs_new.BATCH1.SLX_10135.A014.C6J71ANXX	16478093	14239054	0.86412	4226148	54486049	0.581856	ADJNORMAL	77.48			normal	ADJNORMAL	ADJNORMAL	ADJNORMAL		MB_0596							3.37243
MB_1087	P306	b1	metabric_rrbs_new.BATCH1.SLX_10028.A015.C7TKBANXX	10124750	8657587	0.855091	3894186	31623437	0.606469	ADJNORMAL	64.55			normal	ADJNORMAL	ADJNORMAL	ADJNORMAL		MB_0597							3.80775
MB_1090	P309	b1	metabric_rrbs_new.BATCH1.SLX_10131.A015.C6J71ANXX	9678793	8473588	0.87548	4053465	31397858	0.608232	ADJNORMAL	70.5			normal	ADJNORMAL	ADJNORMAL	ADJNORMAL		MB_0600							3.82857
MB_1091	P310	b1	metabric_rrbs_new.BATCH1.SLX_10132.A015.C6J71ANXX	9907589	8912265	0.899539	4192115	36529690	0.57891	ADJNORMAL	32.99			normal	ADJNORMAL	ADJNORMAL	ADJNORMAL		MB_0601							3.60221
MB_1093	P311	b1	metabric_rrbs_new.BATCH1.SLX_10134.A015.C6J71ANXX	11234089	9895129	0.880813	4118316	37043658	0.614667	ADJNORMAL	79.52			normal	ADJNORMAL	ADJNORMAL	ADJNORMAL		MB_0603							3.77387
MB_1096	P313	b1	metabric_rrbs_new.BATCH1.SLX_10029.A016.C6J7CANXX	9832171	8565565	0.871177	4221829	32119610	0.613673	ADJNORMAL	83.19			normal	ADJNORMAL	ADJNORMAL	ADJNORMAL		MB_0606							3.79452
MB_1097	P314	b1	metabric_rrbs_new.BATCH1.SLX_10130.A016.C6J71ANXX	8357945	7411852	0.886803	4063526	28461849	0.608829	ADJNORMAL				normal	ADJNORMAL	ADJNORMAL	ADJNORMAL									3.88117
MB_1098	P315	b1	metabric_rrbs_new.BATCH1.SLX_10131.A016.C6J71ANXX	8814262	7716818	0.875492	4056442	29539847	0.604328	ADJNORMAL	76.81			normal	ADJNORMAL	ADJNORMAL	ADJNORMAL		MB_0608							3.85722
MB_1100	P317	b1	metabric_rrbs_new.BATCH1.SLX_10133.A016.C6J71ANXX	11017466	9405340	0.853675	4318047	37396665	0.587004	ADJNORMAL	71.3			normal	ADJNORMAL	ADJNORMAL	ADJNORMAL		MB_0610							3.596
MB_1101	P318	b1	metabric_rrbs_new.BATCH1.SLX_10134.A016.C6J71ANXX	11191303	9859297	0.880978	4152022	37269035	0.616391	ADJNORMAL				normal	ADJNORMAL	ADJNORMAL	ADJNORMAL									3.80633
MB_1102	P1584	b1	metabric_rrbs_new.BATCH1.SLX_10135.A016.C6J71ANXX	13969138	12117912	0.867477	3971011	47463083	0.59134	ADJNORMAL				normal	ADJNORMAL	ADJNORMAL	ADJNORMAL									3.67499
MB_1103	P319	b1	metabric_rrbs_new.BATCH1.SLX_10028.A018.C7TKBANXX	9740004	8174330	0.839253	3748675	29349138	0.629461	ADJNORMAL				normal	ADJNORMAL	ADJNORMAL	ADJNORMAL									3.92795
MB_1104	P320	b1	metabric_rrbs_new.BATCH1.SLX_10029.A018.C6J7CANXX	9145947	7932161	0.867287	3951620	29250072	0.59949	ADJNORMAL				normal	ADJNORMAL	ADJNORMAL	ADJNORMAL									3.7834
MB_1105	P321	b1	metabric_rrbs_new.BATCH1.SLX_10130.A018.C6J71ANXX	9113932	8089714	0.887621	4125162	30825639	0.607801	ADJNORMAL	38.75			normal	ADJNORMAL	ADJNORMAL	ADJNORMAL		MB_0615							3.84448
MB_1107	P322	b1	metabric_rrbs_new.BATCH1.SLX_10131.A018.C6J71ANXX	9961551	8784398	0.88183	4259389	33723273	0.610864	ADJNORMAL	72.14			normal	ADJNORMAL	ADJNORMAL	ADJNORMAL		MB_0617							3.81998
MB_1110	P325	b1	metabric_rrbs_new.BATCH1.SLX_10134.A018.C6J71ANXX	10719724	9304387	0.867969	4022279	33886785	0.607903	ADJNORMAL	62.97			normal	ADJNORMAL	ADJNORMAL	ADJNORMAL		MB_0620							3.76072
MB_1111	P326	b1	metabric_rrbs_new.BATCH1.SLX_10135.A018.C6J71ANXX	14039662	12099721	0.861824	4118965	46733460	0.568685	ADJNORMAL	70.04			normal	ADJNORMAL	ADJNORMAL	ADJNORMAL		MB_0621							3.25581
MB_1114	P329	b1	metabric_rrbs_new.BATCH1.SLX_10130.A019.C6J71ANXX	11090075	9751760	0.879323	4154208	35963689	0.601657	ADJNORMAL				normal	ADJNORMAL	ADJNORMAL	ADJNORMAL									3.76219
MB_1116	P330	b1	metabric_rrbs_new.BATCH1.SLX_10132.A019.C6J71ANXX	11863108	10602809	0.893763	4260744	41087358	0.59537	ADJNORMAL	61.11			normal	ADJNORMAL	ADJNORMAL	ADJNORMAL		MB_0626							3.59699
MB_1118	P332	b1	metabric_rrbs_new.BATCH1.SLX_10134.A019.C6J71ANXX	13485137	11750965	0.871401	4280193	41757063	0.616791	ADJNORMAL	63.98			normal	ADJNORMAL	ADJNORMAL	ADJNORMAL		MB_0628							3.70687
MB_1119	P1583	b1	metabric_rrbs_new.BATCH1.SLX_10135.A019.C6J71ANXX	10729262	9235956	0.860819	3759591	34575551	0.564939	ADJNORMAL				normal	ADJNORMAL	ADJNORMAL	ADJNORMAL									3.51311
MB_1120	P333	b6	metabric_rrbs_new.BATCH6.SLX_11725.A019.C9CJ4ANXX	13688788	11339973	0.828413	4395989	41667371	0.564769	ADJNORMAL				normal	ADJNORMAL	ADJNORMAL	ADJNORMAL									3.69828
MB_1121	P334	b3	metabric_rrbs_new.BATCH3.SLX_10329.A007.C7TJ8ANXX	19710674	17448135	0.885212	4882780	67609361	0.602191	ADJNORMAL	84.41			normal	ADJNORMAL	ADJNORMAL	ADJNORMAL		MB_0631							3.63703
MB_1122	P335	b3	metabric_rrbs_new.BATCH3.SLX_10432.A004.C7TJ8ANXX	18131551	16093054	0.887572	4848440	64206839	0.595274	ADJNORMAL	51.92			normal	ADJNORMAL	ADJNORMAL	ADJNORMAL		MB_0632							3.5586
MB_1123	P1582	b6	metabric_rrbs_new.BATCH6.SLX_11720.A006.C9ELRANXX	8029666	6853923	0.853575	3988289	25204797	0.536577	ADJNORMAL				normal	ADJNORMAL	ADJNORMAL	ADJNORMAL									3.58238
MB_1124	P336	b6	metabric_rrbs_new.BATCH6.SLX_11721.A004.C9ELRANXX	10144686	8778690	0.865349	3954526	31137082	0.574907	ADJNORMAL				normal	ADJNORMAL	ADJNORMAL	ADJNORMAL									3.81515
MB_1125	P1581	b6	metabric_rrbs_new.BATCH6.SLX_11723.A005.C9ELRANXX	12890489	11034242	0.855999	4295781	39660822	0.551054	ADJNORMAL				normal	ADJNORMAL	ADJNORMAL	ADJNORMAL									3.76255
MB_1126	P337	b6	metabric_rrbs_new.BATCH6.SLX_11723.A012.C9ELRANXX	15958485	13855104	0.868197	4808174	50499818	0.582898	ADJNORMAL				normal	ADJNORMAL	ADJNORMAL	ADJNORMAL									3.71142
MB_1127	P338	b6	metabric_rrbs_new.BATCH6.SLX_11724.A004.C9ELRANXX	19542607	16691108	0.854088	5029653	61442134	0.592304	ADJNORMAL	75.71			normal	ADJNORMAL	ADJNORMAL	ADJNORMAL		MB_0637							3.59798
MB_1129	P340	b3	metabric_rrbs_new.BATCH3.SLX_10330.A019.C7TJ8ANXX	22147394	19500883	0.880505	4929403	68426723	0.61514	ADJNORMAL	50.39			normal	ADJNORMAL	ADJNORMAL	ADJNORMAL		MB_0639							3.58182
MB_1130	P1580	b3	metabric_rrbs_new.BATCH3.SLX_10432.A006.C7TJ8ANXX	15246027	13447372	0.882025	4634210	53806083	0.588109	ADJNORMAL				normal	ADJNORMAL	ADJNORMAL	ADJNORMAL									3.67993
MB_1131	P341	b6	metabric_rrbs_new.BATCH6.SLX_11726.A006.C9CJ4ANXX	15328842	13063651	0.852227	4142360	46603927	0.563898	ADJNORMAL				normal	ADJNORMAL	ADJNORMAL	ADJNORMAL									3.96602
MB_1132	P342	b6	metabric_rrbs_new.BATCH6.SLX_11695.A004.C9BWWANXX	31765861	26557430	0.836037	5577868	93722364	0.583177	ADJNORMAL	79.12			normal	ADJNORMAL	ADJNORMAL	ADJNORMAL		MB_0642							3.64233
MB_1134	P344	b6	metabric_rrbs_new.BATCH6.SLX_11718.A002.C9ELRANXX	35106784	30055576	0.856119	6086262	108749892	0.598505	ADJNORMAL				normal	ADJNORMAL	ADJNORMAL	ADJNORMAL									3.63861
MB_1135	P1579	b6	metabric_rrbs_new.BATCH6.SLX_11718.A006.C9ELRANXX	11237716	9620117	0.856056	4729174	35350466	0.568504	ADJNORMAL				normal	ADJNORMAL	ADJNORMAL	ADJNORMAL									3.63782
MB_1136	P345	b6	metabric_rrbs_new.BATCH6.SLX_11726.A005.C9CJ4ANXX	11850193	10174559	0.858599	3686608	36365222	0.596153	ADJNORMAL	67.06			normal	ADJNORMAL	ADJNORMAL	ADJNORMAL		MB_0646							4.1016
MB_1137	P1578	b3	metabric_rrbs_new.BATCH3.SLX_10330.A004.C7TJ8ANXX	14600743	12868129	0.881334	4506117	48890253	0.60453	ADJNORMAL				normal	ADJNORMAL	ADJNORMAL	ADJNORMAL									3.71752
MB_1138	P1577	b3	metabric_rrbs_new.BATCH3.SLX_10433.A019.C7TJ8ANXX	20633531	18225477	0.883294	4762124	69363968	0.58886	ADJNORMAL				normal	ADJNORMAL	ADJNORMAL	ADJNORMAL									3.61143
MB_1139	P346	b6	metabric_rrbs_new.BATCH6.SLX_11720.A012.C9ELRANXX	16676595	14434369	0.865547	5099909	54841395	0.57092	ADJNORMAL	60.62			normal	ADJNORMAL	ADJNORMAL	ADJNORMAL		MB_0649							3.63905
MB_1141	P1576	b6	metabric_rrbs_new.BATCH6.SLX_11717.A007.C9ELRANXX	19927604	16858964	0.846011	4931947	59047555	0.60083	ADJNORMAL				normal	ADJNORMAL	ADJNORMAL	ADJNORMAL									3.85678
MB_1142	P348	b6	metabric_rrbs_new.BATCH6.SLX_11724.A002.C9ELRANXX	10756729	9239129	0.858916	4305242	34458664	0.599798	ADJNORMAL				normal	ADJNORMAL	ADJNORMAL	ADJNORMAL									3.76714
MB_1143	P349	b6	metabric_rrbs_new.BATCH6.SLX_11724.A006.C9ELRANXX	15996981	13659655	0.85389	5532816	48597463	0.636767	ADJNORMAL	69.95			normal	ADJNORMAL	ADJNORMAL	ADJNORMAL		MB_0653							3.71294
MB_1144	P350	b6	metabric_rrbs_new.BATCH6.SLX_11720.A007.C9ELRANXX	25627771	22162591	0.864788	5571252	82751934	0.539096	ADJNORMAL				normal	ADJNORMAL	ADJNORMAL	ADJNORMAL									3.62074
MB_1145	P351	b3	metabric_rrbs_new.BATCH3.SLX_10330.A006.C7TJ8ANXX	13071338	11350123	0.868321	4377402	41905518	0.593935	ADJNORMAL	69.73			normal	ADJNORMAL	ADJNORMAL	ADJNORMAL		MB_0655							3.87074
MB_1146	P352	b3	metabric_rrbs_new.BATCH3.SLX_10433.A012.C7TJ8ANXX	17086610	14994890	0.877581	4509595	56294516	0.59428	ADJNORMAL	35.9			normal	ADJNORMAL	ADJNORMAL	ADJNORMAL		MB_0656							3.64956
MB_1147	P353	b6	metabric_rrbs_new.BATCH6.SLX_11695.A012.C9BWWANXX	30530122	25835422	0.846227	5973418	91948893	0.618938	ADJNORMAL	58.65			normal	ADJNORMAL	ADJNORMAL	ADJNORMAL		MB_0657							3.6276
MB_1148	P354	b6	metabric_rrbs_new.BATCH6.SLX_11721.A006.C9ELRANXX	11732584	10191769	0.868672	4444609	36820544	0.591594	ADJNORMAL				normal	ADJNORMAL	ADJNORMAL	ADJNORMAL									3.80423
MB_1149	P355	b6	metabric_rrbs_new.BATCH6.SLX_11717.A013.C9ELRANXX	18743670	15853845	0.845824	4683361	56093397	0.62074	ADJNORMAL	82.87			normal	ADJNORMAL	ADJNORMAL	ADJNORMAL		MB_0659							4.19632
MB_1151	P357	b6	metabric_rrbs_new.BATCH6.SLX_11718.A012.C9ELRANXX	24546441	20998042	0.855441	5813421	77297749	0.565429	ADJNORMAL				normal	ADJNORMAL	ADJNORMAL	ADJNORMAL									3.62795
MB_1152	P358	b6	metabric_rrbs_new.BATCH6.SLX_11719.A014.C9ELRANXX	15828872	13698948	0.865441	4914886	49454401	0.580718	ADJNORMAL	50.94			normal	ADJNORMAL	ADJNORMAL	ADJNORMAL		MB_0662							3.70832
MB_1155	P1575	b6	metabric_rrbs_new.BATCH6.SLX_11721.A002.C9ELRANXX	42337363	36890569	0.871348	5875524	132982748	0.585478	ADJNORMAL				normal	ADJNORMAL	ADJNORMAL	ADJNORMAL									3.63407
MB_1156	P361	b6	metabric_rrbs_new.BATCH6.SLX_11695.A006.C9BWWANXX	11503876	9734618	0.846203	4365318	34854355	0.60707	ADJNORMAL	61.31			normal	ADJNORMAL	ADJNORMAL	ADJNORMAL		MB_0666							3.84985
MB_2517	P1573	b4	metabric_rrbs_new.BATCH4.SLX_10626.A006.C80M0ANXX	16606968	13776668	0.829572	3782736	51549903	0.599532	TUMOUR	60.29	3	1	negative	ER-HER2+	5	HER2							0.46	0.491773	4.43381
MB_2536	P1572	b4	metabric_rrbs_new.BATCH4.SLX_10500.A005.C800DANXX	18219228	15640543	0.858464	4068053	60956594	0.584535	TUMOUR	54.11	1	1	positive	ER+HER2-	3	LUMA			0.538174	0.241327			0.49	0.733459
MB_2556	P1571	b1	metabric_rrbs_new.BATCH7.SLX_12509.A015.C9NFYANXX	10539354	8887532	0.843271	4217106	27715109	0.635269	TUMOUR	62.59	2	2	positive	TNBC	4ER+	CLAUDIN									3.96517
MB_2564	P1570	b3	metabric_rrbs_new.BATCH3.SLX_10325.A018.C6GM0ANXX	18007115	15890824	0.882475	4692482	58787672	0.583257	TUMOUR	52.98	1	1	positive	ER+HER2-	8	LUMA							0.6	0.141265	4.01268
MB_2610	P1569	b1	metabric_rrbs_new.BATCH1.SLX_09915.A007.C6H4FANXX	11009330	9603744	0.872328	3818829	36238454	0.6152	TUMOUR	58.99	1	2	positive	ER+HER2-	8	LUMA							0.52	0.663461	4.08288
MB_2613	P1568	b4	metabric_rrbs_new.BATCH4.SLX_10661.A013.C80M0ANXX	18784702	15815158	0.841917	4706277	57062883	0.455254	TUMOUR	59.63	3	1	positive	ER+HER2-	1	LUMB								0.408166
MB_2614	P1567	b1	metabric_rrbs_new.BATCH1.SLX_09911.A012.C6H4FANXX	6067283	5360170	0.883455	3723094	19523498	0.598733	TUMOUR	43.72	1	3	negative	ER+HER2-	7	LUMA							0.57	0.640758	4.24569
MB_2616	P1566	b4	metabric_rrbs_new.BATCH4.SLX_10667.A013.C805WANXX	12517084	10536101	0.841738	4035985	41093190	0.572946	TUMOUR	65.07	2	1	positive	ER+HER2-	4ER+	CLAUDIN								0.174371	3.63717
MB_2617	P1565	b4	metabric_rrbs_new.BATCH4.SLX_10629.A004.C80M0ANXX	10692636	8741629	0.817537	3760244	34512657	0.568592	TUMOUR	63.3	3	1	positive	ER+HER2-	4ER+	LUMB							0.59	0.404447	4.52375
MB_2618	P1564	b6	metabric_rrbs_new.BATCH6.SLX_11721.A012.C9ELRANXX	28290017	24703905	0.873238	6977630	77002101	0.622393	TUMOUR	66.22	2	1	positive	ER+HER2-	1	LUMB							0.64	0.35787	4.60556
MB_2624	P1563	b1	metabric_rrbs_new.BATCH1.SLX_09915.A002.C6H4FANXX	10803930	9391000	0.869221	3819406	35283148	0.607036	TUMOUR	53.53	1	2	positive	ER+HER2-	3	LUMA							0.56	0.294327	4.01141
MB_2626	P1562	b4	metabric_rrbs_new.BATCH4.SLX_10630.A006.C80M0ANXX	14605979	12153862	0.832116	4112625	48085551	0.583854	TUMOUR	62.54	3	1	positive	ER+HER2+	5	LUMB								0.231814
MB_2632	P1560	b1	metabric_rrbs_new.BATCH1.SLX_09913.A013.C6H4FANXX	9693912	8554344	0.882445	4481162	29864669	0.597474	TUMOUR	36.52	3	2	negative	ER-HER2+	5	HER2							0.49	0.648933	4.50966
MB_2634	P1559	b1	metabric_rrbs_new.BATCH1.SLX_09909.A002.C6H4FANXX	10474024	9275759	0.885597	4649666	33479318	0.582087	TUMOUR	70.69	3	1	positive	ER+HER2-	2	LUMB			0.843352	0.0692791			0.71	0.4217	4.97651
MB_2640	P1558	b6	metabric_rrbs_new.BATCH6.SLX_11680.A013.C9CJ4ANXX	29311363	24819589	0.846757	5258704	85791232	0.550618	TUMOUR	36.95	2	1	positive												4.16096
MB_2643	P1556	b3	metabric_rrbs_new.BATCH3.SLX_10327.A015.C7TJ8ANXX	19089366	16785444	0.879309	4830390	63362119	0.609309	TUMOUR	34.2	2	1	negative	TNBC	4ER-	CLAUDIN							0.9		3.62128
MB_2645	P1555	b1	metabric_rrbs_new.BATCH1.SLX_09909.A006.C6H4FANXX	15326035	13579382	0.886034	9473517	26512376	0.772599	TUMOUR	69.45	3	3	positive	ER+HER2-	4ER+	BASAL			0.751226	0.113633			0.78	0.598964	4.86422
MB_2669	P1554	b4	metabric_rrbs_new.BATCH4.SLX_10665.A014.C805WANXX	13442970	11088807	0.824878	3380866	41752954	0.582054	TUMOUR	62.56	2	1	positive	ER+HER2-	6	LUMA							0.49	0.216211	4.45262
MB_2686	P1553	b1	metabric_rrbs_new.BATCH1.SLX_09995.A019.C6J7CANXX	9833368	8606229	0.875207	3962459	29888724	0.631425	TUMOUR	68.76	3	2	positive	ER+HER2-	1	LUMB			0.585296	0.220125			0.53	0.410733	4.45693
MB_2705	P1552	b3	metabric_rrbs_new.BATCH3.SLX_10328.A005.C7TJ8ANXX	13690998	12105817	0.884217	4939839	44324871	0.589084	TUMOUR	61.78	2	1	positive	ER+HER2-	3	LUMB			0.58605	0.208349			0.81	0.229734	4.51961
MB_2708	P1551	b3	metabric_rrbs_new.BATCH3.SLX_10328.A019.C7TJ8ANXX	19733595	17407954	0.882148	4591003	64845629	0.531163	TUMOUR	66.36	2	1	positive	ER+HER2-	7	LUMB							0.4	0.403349	3.84384
MB_2711	P1550	b1	metabric_rrbs_new.BATCH7.SLX_12486.A019.C9NFYANXX	21625801	18219107	0.842471	5118288	61966719	0.569649	TUMOUR	48.07	2	1	positive	ER+HER2-	7	LUMA							0.5	0.25652	3.91515
MB_2712	P1549	b3	metabric_rrbs_new.BATCH3.SLX_10565.A016.C7TKJANXX	15569744	13680349	0.87865	4442439	51156424	0.606367	TUMOUR	54.59	1	2	positive	ER+HER2-	7	LUMA								0.209118	3.70003
MB_2718	P1548	b3	metabric_rrbs_new.BATCH3.SLX_10434.A016.C7TJ8ANXX	19641503	17268690	0.879194	5070716	65304093	0.622465	TUMOUR	47.94	2	2	negative	TNBC	10	BASAL							0.54	0.379449	3.91568
MB_2724	P1547	b3	metabric_rrbs_new.BATCH3.SLX_10433.A004.C7TJ8ANXX	20905708	18488528	0.884377	4811171	68391786	0.641985	TUMOUR	60.59	3	1	negative	ER-HER2+	4ER-	CLAUDIN			0.578733	0.278117			0.93		3.99241
MB_2728	P1546	b3	metabric_rrbs_new.BATCH3.SLX_10328.A015.C7TJ8ANXX	15831849	13985656	0.883387	4588232	52201908	0.577904	TUMOUR	28.62	3	3	negative	ER+HER2-	9	LUMB			0.655931	0.204411			0.57	0.175147	3.8009
MB_2730	P1545	b3	metabric_rrbs_new.BATCH3.SLX_10325.A016.C6GM0ANXX	15495832	13658654	0.881441	4608845	50804080	0.623713	TUMOUR	61.99	3	3	positive	ER+HER2-	1	LUMB			0.597579	0.146052			0.5	0.67654	4.34517
MB_2742	P1544	b3	metabric_rrbs_new.BATCH3.SLX_10329.A002.C7TJ8ANXX	15933523	13948044	0.87539	6611779	41633576	0.626026	TUMOUR	48.25	3	2	negative	TNBC	5	HER2			0.612299	0.174021			0.38	0.38278	4.07546
MB_2744	P1543	b1	metabric_rrbs_new.BATCH1.SLX_09910.A016.C6H4FANXX	11285657	9989263	0.885129	4496388	36815578	0.610836	TUMOUR	45.57	2	1	positive	ER+HER2-	4ER+	NORMAL			0.554533	0.296295				0.125486	3.7633
MB_2745	P1542	b3	metabric_rrbs_new.BATCH3.SLX_10476.A016.C7P56ANXX	21937006	18945991	0.863654	7693860	55946247	0.651545	TUMOUR	46.85	2	2	positive	ER+HER2-	8	LUMA							0.69	0.466482	4.52734
MB_2747	P1541	b1	metabric_rrbs_new.BATCH7.SLX_12486.A016.C9NFYANXX	17037754	14319510	0.840458	4577239	51121148	0.574859	TUMOUR	68.23	1	1	positive	ER+HER2-	8	LUMA			0.51913	0.265964			0.77	0.377127	4.42192
MB_2749	P1540	b3	metabric_rrbs_new.BATCH3.SLX_10329.A005.C7TJ8ANXX	16485593	14519759	0.880754	4539537	54289601	0.584484	TUMOUR	60.13	1	1	positive	ER+HER2-	3	LUMA			0.572033	0.181753			0.5	0.101846	3.70646
MB_2750	P1539	b1	metabric_rrbs_new.BATCH7.SLX_12485.A018.C9NFYANXX	21630486	17330455	0.801205	5944013	55147591	0.613985	TUMOUR	47.48	1	1	positive	ER+HER2-	8	LUMA			0.622798	0.206013			0.63	0.240677	4.00697
MB_2752	P1538	b1	metabric_rrbs_new.BATCH1.SLX_09913.A018.C6H4FANXX	9548418	8303947	0.869667	3903500	30782200	0.58814	TUMOUR	51.36	2	1	positive	ER+HER2-	7	LUMA							0.48	0.474085	4.04014
MB_2753	P1537	b3	metabric_rrbs_new.BATCH3.SLX_10566.A006.C7TKJANXX	18593623	16304724	0.876899	6656857	57933206	0.559732	TUMOUR	30.95	3	2	negative	TNBC	10	BASAL							0.62	0.494599	4.5439
MB_2754	P1536	b2	metabric_rrbs_new.BATCH2.SLX_10150.A019.C7MNLANXX	25922361	22942532	0.885048	4699999	85522310	0.592369	TUMOUR	66.11	2	1	negative	TNBC	3	NORMAL			0.672518	0.211951			0.44	0.661467	3.61168
MB_2760	P1535	b3	metabric_rrbs_new.BATCH3.SLX_10327.A019.C7TJ8ANXX	23844543	20896902	0.876381	4932394	79653985	0.585279	TUMOUR	63.1	2	2	positive	ER+HER2-	7	LUMB			0.702407	0.0982872			0.68	0.261729	3.86074
MB_2763	P1534	b3	metabric_rrbs_new.BATCH3.SLX_10563.A007.C7TKJANXX	19708916	17375087	0.881585	4868861	65882462	0.575253	TUMOUR	70.32	2	1	positive	ER+HER2-	4ER+	LUMB			0.560607	0.220819				0.174681	4.21477
MB_2764	P1533	b3	metabric_rrbs_new.BATCH3.SLX_10472.A002.C7PKKANXX	17636521	15617259	0.885507	4731090	59810225	0.608098	TUMOUR	57.48	2	2	positive	ER+HER2-	4ER+	CLAUDIN			0.534479	0.28123					3.64258
MB_2765	P1532	b3	metabric_rrbs_new.BATCH3.SLX_10565.A018.C7TKJANXX	14972764	13184624	0.880574	4470685	49883607	0.606275	TUMOUR	65.79	3	1	positive	ER+HER2-	3	CLAUDIN			0.473409	0.280016			0.79	0.0731193	3.97505
MB_2767	P1531	b1	metabric_rrbs_new.BATCH7.SLX_12509.A014.C9NFYANXX	8345193	7025850	0.841904	3624729	21969276	0.630491	TUMOUR	53.11	3	2	positive	ER+HER2-	2	LUMB			0.402389	0.280279			0.54	0.364344	4.28646
MB_2769	P1530	b2	metabric_rrbs_new.BATCH2.SLX_10185.A002.C7N9CANXX	16463670	14405336	0.874977	3902922	51098119	0.570678	TUMOUR	59.9	2	1	positive	ER+HER2-	7	LUMB			0.630799	0.157073			0.72	0.135595	4.57962
MB_2770	P1529	b3	metabric_rrbs_new.BATCH3.SLX_10435.A012.C7PKKANXX	15821232	13985728	0.883985	4589833	53235230	0.477362	TUMOUR	60.32	2	3	positive	ER+HER2-	8	LUMA							0.64	0.135166	4.14527
MB_2772	P1528	b3	metabric_rrbs_new.BATCH3.SLX_10474.A007.C7P56ANXX	18971334	16788930	0.884963	4733867	62256890	0.570124	TUMOUR	54.4	3	1	positive	ER+HER2-	6	LUMB			0.716472	0.130219			0.52	0.299519	3.92409
MB_2774	P1527	b3	metabric_rrbs_new.BATCH3.SLX_10476.A015.C7P56ANXX	17988785	15773326	0.876842	5181435	57617632	0.551619	TUMOUR	66.06	2	3	positive	ER+HER2-	7	LUMB			0.474588	0.277751			0.46	0.227606
MB_2775	P1526	b1	metabric_rrbs_new.BATCH7.SLX_12483.A016.C9DU6ANXX	14994542	13121974	0.875117	4998117	44391800	0.66047	TUMOUR	47.28	2	1	positive	ER+HER2-					0.50572	0.217655					4.54985
MB_2778	P1525	b3	metabric_rrbs_new.BATCH3.SLX_10567.A015.C7TKJANXX	14442709	12695545	0.879028	4442144	48303528	0.592752	TUMOUR	62.76	2	2	positive	ER+HER2-	3				0.571419	0.183926			0.45	0.165987	3.77032
MB_2779	P1524	b3	metabric_rrbs_new.BATCH3.SLX_10563.A005.C7TKJANXX	18144017	15830108	0.87247	4956060	57378575	0.587897	TUMOUR	36.8	2	1	positive	ER+HER2-	10	LUMA							0.46	0.288835	3.7674
MB_2781	P1523	b3	metabric_rrbs_new.BATCH3.SLX_10478.A015.C7P56ANXX	16616449	14753465	0.887883	4506002	53983887	0.551442	TUMOUR	64.32	2	2	positive	ER+HER2-	1	LUMB			0.313808	0.173248			0.7	0.198114	4.29314
MB_2790	P1522	b3	metabric_rrbs_new.BATCH3.SLX_10436.A015.C7PKKANXX	17632491	15567690	0.882898	5055483	56704764	0.595768	TUMOUR	47.03	2	1	positive	ER+HER2-	8	LUMA							0.7	0.169232	4.22333
MB_2791	P1521	b3	metabric_rrbs_new.BATCH3.SLX_10565.A013.C7TKJANXX	23925059	21159761	0.884418	5100641	79225919	0.619555	TUMOUR	40.79	2	1	positive	ER+HER2-	3	LUMA			0.31911	0.366906			0.64	0.099625	3.80853
MB_2792	P1520	b3	metabric_rrbs_new.BATCH3.SLX_10436.A012.C7PKKANXX	16057421	14336693	0.892839	5111403	54998333	0.62329	TUMOUR	50.38	2	2	positive	ER+HER2-	9	HER2							0.33	0.445418	3.653
MB_2793	P1519	b3	metabric_rrbs_new.BATCH3.SLX_10475.A018.C7P56ANXX	18062121	15906440	0.880652	4796359	58727524	0.534802	TUMOUR	67.62	2	1	positive	ER+HER2-	8	LUMB			0.519954	0.219072			0.75	0.248884
MB_2796	P1518	b3	metabric_rrbs_new.BATCH3.SLX_10567.A018.C7TKJANXX	15425612	13521558	0.876565	4390365	50510451	0.557284	TUMOUR	57.94	3	2	positive	ER+HER2-	2	CLAUDIN							0.5	0.376267	3.84261
MB_2803	P1517	b3	metabric_rrbs_new.BATCH3.SLX_10439.A006.C7PKKANXX	12986541	11338207	0.873074	6059569	40936419	0.60948	TUMOUR	63.01	2	1	positive	ER+HER2-	8	LUMB									4.34701
MB_2814	P1516	b3	metabric_rrbs_new.BATCH3.SLX_10479.A018.C7P56ANXX	14589905	12872117	0.882262	4715314	47717673	0.58367	TUMOUR	65.25	2	1	positive	ER+HER2-	3	LUMB			0.639442	0.188568			0.61	0.123165	4.06304
MB_2819	P1515	b3	metabric_rrbs_new.BATCH3.SLX_10473.A018.C7P56ANXX	15675542	12704761	0.810483	4764936	45937395	0.596029	TUMOUR	61.95	1	1	positive	ER+HER2-	7	LUMA			0.602095	0.263103			0.74	0.204347	4.25135
MB_2820	P1514	b3	metabric_rrbs_new.BATCH3.SLX_10479.A019.C7P56ANXX	18279519	16154674	0.883758	4585271	60055857	0.59939	TUMOUR	40.06	3	1	positive	ER+HER2-	3	LUMA							0.36	0.65607	3.77473
MB_2821	P1513	b3	metabric_rrbs_new.BATCH3.SLX_10561.A012.C7TKJANXX	15140486	13350739	0.881791	4522281	50238705	0.586208	TUMOUR	57.39		1	negative	TNBC	4ER-	CLAUDIN								0.205106	3.63225
MB_2827	P1512	b6	metabric_rrbs_new.BATCH7.SLX_12407.A004.C9MELANXX	24497944	21306764	0.869737	6920272	46247953	0.63871	TUMOUR	36.5	3	2	negative	TNBC	10	BASAL							0.41	0.306072	4.30235
MB_2833	P1511	b3	metabric_rrbs_new.BATCH3.SLX_10565.A014.C7TKJANXX	20190229	17855633	0.88437	5230539	66180143	0.628854	TUMOUR	42.9	3	2	negative	TNBC	10	CLAUDIN									3.76259
MB_2834	P1510	b3	metabric_rrbs_new.BATCH3.SLX_10565.A007.C7TKJANXX	19750957	17434857	0.882735	4890788	65305152	0.552312	TUMOUR	56.85	2	1	positive	TNBC	3	HER2			0.836465	0.0508905			0.46	0.332628	3.84715
MB_2835	P1509	b3	metabric_rrbs_new.BATCH3.SLX_10561.A019.C7TKJANXX	17320725	15220208	0.878728	4752204	57098607	0.591916	TUMOUR	59.84	3	1	positive	ER+HER2-	3	LUMA			0.68096	0.161034			0.42	0.331837	3.89663
MB_2838	P1508	b3	metabric_rrbs_new.BATCH3.SLX_10473.A007.C7P56ANXX	21331868	17331748	0.812481	5245680	61858917	0.638243	TUMOUR	67.12	2	1	positive	ER+HER2-	8	LUMA			0.785355	0.0917541			0.6	0.684501	3.75657
MB_2840	P1507	b3	metabric_rrbs_new.BATCH3.SLX_10472.A006.C7PKKANXX	19247904	16867163	0.876312	4790991	63153266	0.612047	TUMOUR	60.48	2	1	positive	ER+HER2-	3	LUMA							0.38	0.776423	3.7111
MB_2842	P1506	b3	metabric_rrbs_new.BATCH3.SLX_10568.A015.C7TKJANXX	21011092	18279717	0.870003	6988525	61424222	0.47701	TUMOUR	58.48	3	2	negative	TNBC	9	BASAL			0.584184	0.147951			0.42	0.662782	4.78284
MB_2843	P1505	b3	metabric_rrbs_new.BATCH3.SLX_10480.A007.C7P56ANXX	17672328	15234029	0.862027	4951004	56778410	0.636706	TUMOUR	61.08	2	1	positive	ER+HER2-	2	LUMA							0.33	0.13194	3.71926
MB_2844	P1504	b3	metabric_rrbs_new.BATCH3.SLX_10561.A015.C7TKJANXX	19796962	17539713	0.88598	5453905	64914897	0.594412	TUMOUR	60.76	3	1	positive	ER+HER2-	9	LUMB			0.463073	0.340244			0.81	0.2659	4.15352
MB_2845	P1503	b3	metabric_rrbs_new.BATCH3.SLX_10304.A004.C6GM2ANXX	18138030	16117571	0.888606	4448290	62749919	0.610676	TUMOUR	55.8	2	1	positive	ER+HER2-	4ER+	CLAUDIN							0.39	0.226019	3.68838
MB_2846	P1502	b3	metabric_rrbs_new.BATCH3.SLX_10476.A007.C7P56ANXX	22890838	20110596	0.878543	6042377	71414287	0.614512	TUMOUR	58.85	2	1	negative	ER+HER2-	4ER-	BASAL							0.41	0.183572	3.76068
MB_2847	P1501	b3	metabric_rrbs_new.BATCH3.SLX_10440.A014.C7PKKANXX	16367897	14355660	0.877062	4443344	50864474	0.642436	TUMOUR	65.04	3	3	positive	ER-HER2+	5	HER2			0.576467	0.171846			0.45	0.228242	4.22723
MB_2848	P1500	b3	metabric_rrbs_new.BATCH3.SLX_10478.A004.C7P56ANXX	24450358	21631342	0.884705	4961587	80019707	0.620074	TUMOUR	60.11	2	2	positive	ER+HER2-	3	LUMA			0.646827	0.199576			0.39	0.609164	3.75113
MB_2849	P1499	b3	metabric_rrbs_new.BATCH3.SLX_10479.A015.C7P56ANXX	22978673	20137074	0.876338	8390807	63046888	0.638767	TUMOUR	60.65	3	1	negative	TNBC	9	BASAL			0.598733	0.156618					3.76878
MB_2850	P1498	b3	metabric_rrbs_new.BATCH3.SLX_10479.A014.C7P56ANXX	18698354	16459675	0.880274	4654671	61593866	0.637906	TUMOUR	31.48	3	3	negative	TNBC	10	CLAUDIN									3.81671
MB_2851	P1497	b3	metabric_rrbs_new.BATCH3.SLX_10479.A005.C7P56ANXX	21199917	18708839	0.882496	4849624	71152421	0.56707	TUMOUR	58.69	3	1	positive	ER+HER2-	4ER+	LUMA							0.49	0.33421	3.68724
MB_2853	P1496	b3	metabric_rrbs_new.BATCH3.SLX_10474.A006.C7P56ANXX	21373673	18762343	0.877825	4879781	68932920	0.559816	TUMOUR	36.25	2	1	positive	ER+HER2-	6	LUMB							0.77	0.17978	4.66249
MB_2854	P1495	b2	metabric_rrbs_new.BATCH2.SLX_10189.A019.C7N9CANXX	23464962	20399498	0.86936	4596415	73294700	0.60056	TUMOUR	61.53	2	1	positive	ER+HER2-	7	LUMA			0.661698	0.188909			0.71	0.37065	4.11983
MB_2862	P1494	b3	metabric_rrbs_new.BATCH3.SLX_10325.A019.C6GM0ANXX	17939934	15812310	0.881403	4694850	58617626	0.58306	TUMOUR	63.02	2	1	positive	ER+HER2-					0.674958	0.154013					4.23788
MB_2895	P1492	b4	metabric_rrbs_new.BATCH4.SLX_10667.A005.C805WANXX	17941686	15038685	0.838198	4906686	55153658	0.609282	TUMOUR	66.84	3	1	negative	ER-HER2+	5	CLAUDIN
MB_2896	P1491	b4	metabric_rrbs_new.BATCH4.SLX_10626.A007.C80M0ANXX	11502332	9522844	0.827906	3304248	37070248	0.570301	TUMOUR	68.18	2	1	positive	ER+HER2-	4ER+	CLAUDIN			0.4742	0.392306			0.4	0.178933	4.54216
MB_2901	P1490	b1	metabric_rrbs_new.BATCH1.SLX_09913.A014.C6H4FANXX	10040334	8807117	0.877174	3951940	32233363	0.629166	TUMOUR	49.83	2	1	positive	ER+HER2-	8	LUMB							0.78	0.582652	4.97119
MB_2912	P1488	b3	metabric_rrbs_new.BATCH3.SLX_10327.A018.C7TJ8ANXX	18712273	16499628	0.881754	5087799	61664806	0.615264	TUMOUR	59.6	3	3	negative	TNBC	10	BASAL							0.88	0.712291	3.69804
MB_2916	P1487	b2	metabric_rrbs_new.BATCH2.SLX_10182.A013.C7MNLANXX	26204812	22197171	0.847065	4518960	80469862	0.606769	TUMOUR	48.93	1	1	positive	ER+HER2-	3	LUMA							0.38	0.478442	3.6767
MB_2917	P1486	b3	metabric_rrbs_new.BATCH3.SLX_10327.A016.C7TJ8ANXX	19662756	17300841	0.879879	5532354	63957008	0.564291	TUMOUR	33.9	3	2	negative	TNBC	10	BASAL							0.67	0.534973	4.01619
MB_2919	P1485	b1	metabric_rrbs_new.BATCH7.SLX_12509.A018.C9NFYANXX	9097732	7747937	0.851634	3932557	26727560	0.614515	TUMOUR	59.13	1	1	positive	ER+HER2-	8	LUMB							0.58	0.314224	4.41948
MB_2923	P1484	b1	metabric_rrbs_new.BATCH7.SLX_12489.A016.C9NFYANXX	15603549	13355119	0.855903	4756347	45330309	0.647972	TUMOUR	37.01	3	3	negative	ER-HER2+	5	HER2							0.79	0.218324	4.74661
MB_2927	P1483	b3	metabric_rrbs_new.BATCH3.SLX_10431.A007.C7TJ8ANXX	12996150	11432702	0.879699	4096291	42095961	0.56895	TUMOUR	58.14	1	1	positive	ER+HER2-	1	LUMA							0.67	0.530294	4.33588
MB_2929	P1482	b1	metabric_rrbs_new.BATCH7.SLX_12486.A015.C9NFYANXX	18978833	16109044	0.84879	5822475	51117542	0.620631	TUMOUR	53.31	2	2	negative	TNBC	4ER-	HER2							0.56	0.264848	3.96024
MB_2931	P1481	b3	metabric_rrbs_new.BATCH3.SLX_10431.A014.C7TJ8ANXX	17214256	15195132	0.882706	4555457	55536311	0.614422	TUMOUR	46.9	2	1	positive	ER+HER2-	8	LUMB							0.56	0.282921	3.94601
MB_2933	P1480	b3	metabric_rrbs_new.BATCH3.SLX_10438.A004.C7PKKANXX	17244403	15006241	0.870209	4555757	54067142	0.571329	TUMOUR	44.08	1	1	positive	ER+HER2-	3	LUMA							0.74	0.108107	3.98332
MB_2939	P1479	b3	metabric_rrbs_new.BATCH3.SLX_10432.A007.C7TJ8ANXX	18536471	16478035	0.888952	4850793	62736220	0.632358	TUMOUR	70.19	3	2	positive	ER+HER2+	5	LUMB							0.48	0.248607	4.32174
MB_2951	P1478	b3	metabric_rrbs_new.BATCH3.SLX_10324.A012.C6GM0ANXX	13743221	12214102	0.888736	4411039	46810862	0.602025	TUMOUR	39.07	2	1	positive	ER+HER2-	1	LUMA							0.39	0.200436	3.70492
MB_2952	P1477	b2	metabric_rrbs_new.BATCH2.SLX_10145.A016.C7MNLANXX	18320251	16089062	0.878212	4122225	57931426	0.628979	TUMOUR	52.67	1	1	positive	ER+HER2-	8	LUMA							0.5	0.328827	4.22674
MB_2953	P1476	b3	metabric_rrbs_new.BATCH3.SLX_10323.A002.C6GM0ANXX	16582080	14647915	0.883358	4618579	53289497	0.60916	TUMOUR	43.08	2	1	positive	ER+HER2-	10	LUMB							0.45	0.386738	3.68365
MB_2954	P1475	b1	metabric_rrbs_new.BATCH7.SLX_12483.A019.C9DU6ANXX	21804980	19085662	0.875289	5668949	63665525	0.650929	TUMOUR	69.79	2	2	positive	ER+HER2-	8	LUMB							0.84	0.188659	4.79745
MB_2957	P1474	b3	metabric_rrbs_new.BATCH3.SLX_10439.A004.C7PKKANXX	18073086	15884735	0.878917	4634599	58568862	0.613356	TUMOUR	31.02	3	2	negative	TNBC	10	CLAUDIN							0.37	0.552343	3.72522
MB_2960	P1473	b3	metabric_rrbs_new.BATCH3.SLX_10432.A012.C7TJ8ANXX	16018483	14190880	0.885907	4648399	53830321	0.547724	TUMOUR	69.67	3	1	positive	ER+HER2-	6	LUMA							0.69	0.251178	4.39429
MB_2963	P1472	b1	metabric_rrbs_new.BATCH7.SLX_12486.A018.C9NFYANXX	16074491	13354891	0.830813	4606514	44859515	0.613935	TUMOUR	53.99	2	3	positive	TNBC	4ER+	CLAUDIN								0.136749	3.74862
MB_2969	P1471	b6	metabric_rrbs_new.BATCH6.SLX_11695.A019.C9BWWANXX	12778212	10707743	0.837969	4552662	36511701	0.579156	TUMOUR	66.86	2	1	positive	ER+HER2-	3	LUMA								0.283358	4.01819
MB_2977	P1470	b3	metabric_rrbs_new.BATCH3.SLX_10326.A002.C6GM0ANXX	19623289	17225041	0.877786	4464520	63517592	0.623333	TUMOUR	40.02	1	1	positive	ER+HER2-	7	LUMA								0.31812	3.82282
MB_2983	P1469	b4	metabric_rrbs_new.BATCH4.SLX_10666.A015.C805WANXX	13590152	11550581	0.849923	3308009	44807474	0.616986	TUMOUR	56.26	2	2	positive	ER+HER2-	5	LUMB							0.52	0.21902
MB_2984	P1468	b1	metabric_rrbs_new.BATCH1.SLX_09911.A019.C6H4FANXX	10411021	9080946	0.872244	3962602	32354054	0.510717	TUMOUR	64.04	3	1	positive	ER+HER2-	9	LUMB							0.53	0.516343	5.11238
MB_2990	P1467	b1	metabric_rrbs_new.BATCH7.SLX_12652.A012.C9NFYANXX	19171796	16275729	0.848941	5995496	43114353	0.654057	TUMOUR	48.47	1	1	positive	ER+HER2-	8	LUMA							0.76	0.248238	4.56643
MB_2993	P1466	b1	metabric_rrbs_new.BATCH1.SLX_09995.A007.C6J7CANXX	10088234	8817306	0.874019	3962978	31504727	0.601118	TUMOUR	63.65	3	1	negative	TNBC	10	CLAUDIN							0.38	0.10278	4.0181
MB_2994	P1465	b3	metabric_rrbs_new.BATCH3.SLX_10303.A005.C6GM2ANXX	16770394	14693336	0.876147	4236119	55189553	0.617087	TUMOUR	46.7	3	2	positive	ER+HER2+	5	LUMA							0.37	0.383079	3.77227
MB_2996	P1464	b3	metabric_rrbs_new.BATCH3.SLX_10310.A013.C6GM0ANXX	22770266	19795672	0.869365	4967722	72937978	0.599019	TUMOUR	58.1	3	1	positive	ER+HER2-	7	LUMA							0.6	0.222175	3.93026
MB_3001	P1462	b1	metabric_rrbs_new.BATCH7.SLX_12688.A013.C9DA5ANXX	14833584	12553426	0.846284	4226405	42371781	0.570629	TUMOUR	50.45	3	2	negative	TNBC	10	CLAUDIN			0.43981	0.251651			0.55	0.519431	4.54942
MB_3005	P1460	b1	metabric_rrbs_new.BATCH7.SLX_12484.A006.C9DU6ANXX	14234477	12244162	0.860176	4278165	39127613	0.633492	TUMOUR	45.75	2	1	positive	ER+HER2-	8	LUMA							0.53	0.494201	4.31943
MB_3006	P1459	b3	metabric_rrbs_new.BATCH3.SLX_10309.A015.C6GM0ANXX	18730118	16148834	0.862185	4337017	60305758	0.608434	TUMOUR	60.09	2	3	positive	ER+HER2-	4ER+	CLAUDIN									3.66837
MB_3007	P1458	b1	metabric_rrbs_new.BATCH7.SLX_12652.A006.C9NFYANXX	20576292	17492128	0.850111	5692845	50107884	0.647784	TUMOUR	48.48	2	1	positive	ER+HER2-	2	LUMB			0.50732	0.286148			0.57	0.209008	4.05224
MB_3008	P1457	b4	metabric_rrbs_new.BATCH4.SLX_10628.A019.C80M0ANXX	9362102	7701929	0.822671	3639733	30129546	0.548465	TUMOUR	51.94	1	1	positive	ER+HER2-	8	LUMA							0.54	0.217598	4.19179
MB_3014	P1455	b4	metabric_rrbs_new.BATCH4.SLX_10667.A014.C805WANXX	13179610	11059011	0.8391	4086319	41513565	0.568672	TUMOUR	39.7	3	2	negative	TNBC	1	BASAL							0.38	0.850026
MB_3016	P1454	b1	metabric_rrbs_new.BATCH7.SLX_12509.A005.C9NFYANXX	10049364	8548567	0.850658	3907663	22384759	0.553246	TUMOUR	56.83	3	1	positive	ER+HER2-	2	LUMB			0.480622	0.265235			0.53	0.538837	4.90769
MB_3021	P1453	b3	metabric_rrbs_new.BATCH3.SLX_10322.A005.C6GM0ANXX	14154967	12393690	0.875572	3841700	44324291	0.641501	TUMOUR	63.08	3	1	positive	ER+HER2-	8	LUMA							0.71	0.383533	4.22641
MB_3025	P1452	b1	metabric_rrbs_new.BATCH7.SLX_12481.A006.C9DU6ANXX	23134891	20157126	0.871287	7864721	43009567	0.63311	TUMOUR	37.89	3	2	negative	ER-HER2+	5	HER2							0.54	0.871559	4.46137
MB_3028	P1451	b3	metabric_rrbs_new.BATCH3.SLX_10304.A014.C6GM2ANXX	19230990	17062363	0.887233	5047844	61877178	0.603444	TUMOUR	60.93	3	1	positive	ER+HER2-	9	LUMB			0.763333	0.132109			0.41	0.56055	3.72998
MB_3031	P1450	b2	metabric_rrbs_new.BATCH2.SLX_10141.A002.C7MTYANXX	19878878	17560583	0.883379	4475738	65189760	0.602751	TUMOUR	46.76	3	2	negative	ER-HER2+	5	HER2			0.764544	0.0534746					3.78771
MB_3033	P1449	b3	metabric_rrbs_new.BATCH3.SLX_10309.A013.C6GM0ANXX	29104853	25206411	0.866055	6252639	90971762	0.626399	TUMOUR	69.07	2	1	positive	ER+HER2-	3	LUMA			0.534016	0.294812			0.56	0.213055	3.6679
MB_3035	P1448	b3	metabric_rrbs_new.BATCH3.SLX_10306.A007.C6GM2ANXX	18979394	16833386	0.88693	4480681	63418061	0.602772	TUMOUR	54.64	2	1	positive	ER+HER2-	7	LUMA							0.55	0.427603	3.8214
MB_3037	P1447	b3	metabric_rrbs_new.BATCH3.SLX_10303.A013.C6GM2ANXX	20781083	18346596	0.882851	4296467	70517998	0.565762	TUMOUR	53.19	2	1	positive	ER+HER2-	3	LUMA							0.62	0.397285	4.06346
MB_3046	P1446	b3	metabric_rrbs_new.BATCH3.SLX_10321.A016.C6GM0ANXX	14465347	12753487	0.881658	4601307	47756392	0.577534	TUMOUR	67.2	3	1	negative	TNBC	10	BASAL							0.45	0.45343	3.9912
MB_3049	P1445	b6	metabric_rrbs_new.BATCH7.SLX_11656.A002.C9NPBANXX	14460132	11708391	0.809702	4014307	36456552	0.550649	TUMOUR	57.17	2	1	positive	ER+HER2-	7	LUMA							0.5	0.617751	4.35751
MB_3050	P1444	b1	metabric_rrbs_new.BATCH7.SLX_12652.A002.C9NFYANXX	22928624	19645971	0.856832	6328059	47254677	0.602547	TUMOUR	59.53	3	1	positive	ER+HER2-	2	LUMB							0.76	0.2522	4.83525
MB_3057	P1443	b3	metabric_rrbs_new.BATCH3.SLX_10305.A012.C6GM2ANXX	18369766	16328229	0.888864	5091472	57380410	0.624173	TUMOUR	55.3	3	2	negative	TNBC	10	BASAL							0.47	0.548738
MB_3058	P1442	b3	metabric_rrbs_new.BATCH3.SLX_10310.A002.C6GM0ANXX	18415923	16156381	0.877305	4642463	61223330	0.578236	TUMOUR	47.74	3	2	negative	TNBC	4ER-	BASAL							0.45	0.575198	3.71861
MB_3063	P1441	b3	metabric_rrbs_new.BATCH3.SLX_10304.A002.C6GM2ANXX	21418955	19050151	0.889406	4900155	72785998	0.610797	TUMOUR	43.51	3	3	negative	TNBC	10	BASAL							0.53	0.714257	4.11763
MB_3064	P1440	b1	metabric_rrbs_new.BATCH7.SLX_12486.A014.C9NFYANXX	14153294	11633004	0.821929	4451747	38449189	0.597701	TUMOUR	46.7	1	1	positive	ER+HER2-	4ER+	LUMA							0.4	0.194286	3.86562
MB_3067	P1439	b3	metabric_rrbs_new.BATCH3.SLX_10438.A013.C7PKKANXX	23422813	20645485	0.881426	4953795	75833695	0.6185	TUMOUR	60.29	3	2	negative	TNBC	9	CLAUDIN			0.341561	0.463474					3.7481
MB_3079	P1438	b2	metabric_rrbs_new.BATCH2.SLX_10185.A014.C7N9CANXX	17372304	15005575	0.863764	3717668	51841572	0.626243	TUMOUR	50.54	2	1	positive	ER+HER2-	8	LUMA							0.57	0.130388	4.41424
MB_3082	P1437	b3	metabric_rrbs_new.BATCH3.SLX_10321.A006.C6GM0ANXX	23602519	20950843	0.887653	5120577	82078695	0.61904	TUMOUR	55.06	2	2	positive	ER+HER2+					0.511842	0.184165					3.764
MB_3083	P1436	b2	metabric_rrbs_new.BATCH2.SLX_10139.A004.C7MTYANXX	20756133	18370893	0.885083	4261582	68703546	0.490368	TUMOUR	68.5	3	2	positive	ER+HER2-	1	LUMB							0.63	0.309987	4.69197
MB_3085	P1435	b2	metabric_rrbs_new.BATCH2.SLX_10150.A004.C7MNLANXX	21717859	19021379	0.87584	4458288	70212001	0.611415	TUMOUR	43.68	2	1	positive	ER+HER2-	4ER+	NORMAL								0.123963	3.62061
MB_3088	P1434	b2	metabric_rrbs_new.BATCH2.SLX_10189.A002.C7N9CANXX	18177372	15922020	0.875925	4595196	55100219	0.574489	TUMOUR	65.58	2	1	positive	ER+HER2-	7	LUMA							0.59	0.45006	4.3443
MB_3089	P1433	b3	metabric_rrbs_new.BATCH3.SLX_10323.A006.C6GM0ANXX	14218921	12648334	0.889542	4474285	47463167	0.568769	TUMOUR	35.78	3	2	negative	TNBC											4.03915
MB_3102	P1432	b2	metabric_rrbs_new.BATCH2.SLX_10148.A005.C7MNLANXX	18350923	16136830	0.879347	4283874	58041691	0.631807	TUMOUR	60.34	2	2	positive	ER+HER2-	9	LUMA			0.737889	0.108072			0.48	0.180036	4.08922
MB_3104	P1431	b2	metabric_rrbs_new.BATCH2.SLX_10187.A013.C7N9CANXX	21503262	18885463	0.87826	4738683	69385114	0.619509	TUMOUR	28.96	2	1	positive	ER+HER2-	5	LUMA			0.555061	0.278025			0.63	0.290298	4.06315
MB_3105	P1430	b3	metabric_rrbs_new.BATCH3.SLX_10302.A012.C6GM2ANXX	16295633	14547562	0.892728	4470986	55535624	0.54076	TUMOUR	48.34	1	2	positive	ER+HER2-	3	LUMA			0.637721	0.210907			0.66	0.0741986
MB_3110	P1429	b2	metabric_rrbs_new.BATCH2.SLX_10190.A015.C7N9CANXX	17598539	15113665	0.858802	4201558	51298823	0.583706	TUMOUR	61.07	2	2	positive	ER+HER2-	3	LUMA			0.529093	0.0969865			0.48	0.54589	3.86872
MB_3121	P1428	b1	metabric_rrbs_new.BATCH1.SLX_09913.A016.C6H4FANXX	13065351	11480829	0.878723	4424558	43197882	0.59442	TUMOUR	63.06	1	1	positive	ER+HER2-	3	LUMA									4.36855
MB_3122	P1427	b3	metabric_rrbs_new.BATCH3.SLX_10301.A005.C6GM2ANXX	24018693	20512171	0.854009	4784144	73470399	0.624291	TUMOUR	62.39	3	1	positive	ER+HER2-	9	HER2							0.33	0.656658	3.9143
MB_3153	P1426	b3	metabric_rrbs_new.BATCH3.SLX_10309.A005.C6GM0ANXX	20312199	17544147	0.863725	6588014	54761489	0.591894	TUMOUR	42.17	3	2	negative	TNBC	10	BASAL							0.53	0.556632	4.11719
MB_3165	P1425	b2	metabric_rrbs_new.BATCH2.SLX_10188.A006.C7N9CANXX	15751732	13660575	0.867243	6027718	38938827	0.696014	TUMOUR	59.78	3	2	negative	TNBC	1	BASAL							0.81	0.842387	4.59462
MB_3167	P1424	b3	metabric_rrbs_new.BATCH3.SLX_10321.A004.C6GM0ANXX	16566567	14636112	0.883473	4652282	56368939	0.616954	TUMOUR	66.76	2	1	positive	ER+HER2-	8	LUMA							0.54	0.324466	4.2649
MB_3171	P1423	b1	metabric_rrbs_new.BATCH7.SLX_12509.A013.C9NFYANXX	8831657	7449466	0.843496	3619354	25364791	0.588854	TUMOUR	54.95	2	1	positive	ER+HER2-	7	LUMA							0.46	0.397922	4.49681
MB_3211	P1421	b3	metabric_rrbs_new.BATCH3.SLX_10328.A013.C7TJ8ANXX	24409255	21644998	0.886754	4988918	83196761	0.592681	TUMOUR	58.31	3	1	negative	TNBC	10	BASAL			0.617733	0.203086			0.59	0.470514	3.77483
MB_3218	P1420	b1	metabric_rrbs_new.BATCH7.SLX_12485.A012.C9NFYANXX	21333691	17515123	0.821008	7789936	42519453	0.733046	TUMOUR	44.94	3	2	negative	TNBC	10	BASAL							0.36	0.552663	4.06358
MB_3228	P1419	b3	metabric_rrbs_new.BATCH3.SLX_10321.A002.C6GM0ANXX	14760239	12933682	0.876252	4431712	48738845	0.594816	TUMOUR	58.31	2	1	positive	ER+HER2-	4ER+	LUMA			0.498098	0.272162			0.47	0.797301	3.68762
MB_3235	P1418	b3	metabric_rrbs_new.BATCH3.SLX_10303.A014.C6GM2ANXX	17022649	14901121	0.87537	4280333	55721959	0.639321	TUMOUR	50.66	3	1	positive	ER+HER2+	5	LUMB			0.500611	0.366076			0.48	0.439792	3.85337
MB_3252	P1417	b1	metabric_rrbs_new.BATCH1.SLX_09992.A002.C6J7CANXX	6889143	5902589	0.856796	3146522	21056064	0.628335	TUMOUR	41.4	1	1	positive	ER+HER2-	3	LUMA									3.92779
MB_3253	P1416	b1	metabric_rrbs_new.BATCH7.SLX_12481.A014.C9DU6ANXX	15078654	12831789	0.85099	4779190	43623106	0.532638	TUMOUR	56.81	3	2	positive	ER+HER2-	9	LUMB									4.71454
MB_3254	P1415	b1	metabric_rrbs_new.BATCH7.SLX_12484.A014.C9DU6ANXX	16710396	14164226	0.84763	4120282	46571556	0.613088	TUMOUR	50.21	1	1	positive	ER+HER2-	3	LUMA			0.577412	0.218517			0.45	0.626255	4.0373
MB_3266	P1414	b3	metabric_rrbs_new.BATCH3.SLX_10326.A006.C6GM0ANXX	19021278	16613057	0.873393	4592992	58808819	0.615698	TUMOUR	52.91	3	2	positive	ER+HER2-	1	LUMB			0.561364	0.21081			0.32	0.331858	3.79425
MB_3271	P1413	b2	metabric_rrbs_new.BATCH2.SLX_10182.A004.C7MNLANXX	23628198	19937658	0.843808	4975279	69510632	0.577912	TUMOUR	59.43	3	1	negative	TNBC	10	CLAUDIN			0.580587	0.192107			0.39	0.22966	4.02396
MB_3275	P1412	b2	metabric_rrbs_new.BATCH2.SLX_10187.A019.C7N9CANXX	21939674	19267788	0.878217	4380440	70780500	0.631267	TUMOUR	45	3	1	positive	ER+HER2-	1	LUMB			0.473322	0.234294			0.59	0.242609	4.12566
MB_3277	P1411	b1	metabric_rrbs_new.BATCH7.SLX_12484.A012.C9DU6ANXX	16315392	14006762	0.8585	5502510	37233174	0.651375	TUMOUR	29.92	3	2	negative	TNBC	1	BASAL			0.564249	0.161926			0.51	0.276517	4.15327
MB_3292	P1410	b2	metabric_rrbs_new.BATCH2.SLX_10190.A018.C7N9CANXX	24934470	21434537	0.859635	5764311	69717621	0.605104	TUMOUR	60.04	3	1	negative	TNBC	10	CLAUDIN			0.760728	0.0897528					3.72956
MB_3295	P1409	b3	metabric_rrbs_new.BATCH3.SLX_10302.A016.C6GM2ANXX	16841005	14842062	0.881305	4579130	56383272	0.611421	TUMOUR	60.42	3	1	positive	ER+HER2-	4ER+	NORMAL			0.659683	0.166261				0.271558	3.68447
MB_3297	P1408	b1	metabric_rrbs_new.BATCH7.SLX_12489.A005.C9NFYANXX	22414252	18803914	0.838927	6481489	48653905	0.49881	TUMOUR	42.72	3	2	negative	TNBC	10	BASAL			0.785784	0.0813703			0.3	0.503763	4.91407
MB_3298	P1407	b3	metabric_rrbs_new.BATCH3.SLX_10302.A019.C6GM2ANXX	22213580	19770596	0.890023	4844446	76272181	0.558598	TUMOUR	48.75	2	1	positive	ER+HER2-	3	LUMA			0.44844	0.360275			0.51	0.29561	3.96932
MB_3300	P1406	b1	metabric_rrbs_new.BATCH7.SLX_12484.A013.C9DU6ANXX	20842942	18110025	0.86888	5211388	54428843	0.644322	TUMOUR	64.99	2	1	positive	ER+HER2-	7	LUMB			0.69169	0.10158			0.73	0.247099	4.59143
MB_3301	P1405	b3	metabric_rrbs_new.BATCH3.SLX_10308.A002.C6GM2ANXX	16228480	13904391	0.856789	4162574	50046983	0.608718	TUMOUR	49.5	2	1	positive	ER+HER2-	8	LUMB			0.625433	0.208205			0.5	0.209308	3.83651
MB_3315	P1404	b1	metabric_rrbs_new.BATCH7.SLX_12481.A002.C9DU6ANXX	14662066	12717628	0.867383	4642441	43515087	0.555303	TUMOUR	33.96	1	1	negative	TNBC											4.48079
MB_3328	P1403	b3	metabric_rrbs_new.BATCH3.SLX_10301.A002.C6GM2ANXX	25468441	21742900	0.853719	5864390	73522675	0.667736	TUMOUR	69.65	2	2	positive	ER+HER2-	7	LUMA			0.422301	0.313665			0.49	0.309892	3.74251
MB_3329	P1402	b3	metabric_rrbs_new.BATCH3.SLX_10472.A004.C7PKKANXX	17306702	15036968	0.868852	5189354	53531204	0.618994	TUMOUR	56.03	3	1	negative	ER-HER2+	5	HER2								0.216084	3.76637
MB_3341	P1401	b1	metabric_rrbs_new.BATCH7.SLX_12653.A013.C9NFYANXX	18326946	15558759	0.848955	4239070	53405380	0.581236	TUMOUR	62.96	2	1	positive	ER+HER2-	8	LUMA							0.44	0.353378	4.55892
MB_3350	P1399	b2	metabric_rrbs_new.BATCH2.SLX_10139.A014.C7MTYANXX	20368281	17873060	0.877495	4232523	67259478	0.558795	TUMOUR	62.62	2	1	positive	ER+HER2-	3	LUMB			0.401468	0.115133			0.88	0.232445	4.91858
MB_3351	P1398	b2	metabric_rrbs_new.BATCH2.SLX_10183.A016.C7N9CANXX	19291914	16664003	0.863782	4202934	59432643	0.620637	TUMOUR	39.4	2	1	positive	ER+HER2-	3	LUMA			0.706151	0.120341			0.67	0.10238	4.24956
MB_3357	P1397	b3	metabric_rrbs_new.BATCH3.SLX_10327.A002.C7TJ8ANXX	12381052	10792141	0.871666	4311687	40020232	0.611319	TUMOUR	47.75	3	1	positive	ER+HER2-	9	LUMB							0.54	0.361647	4.37948
MB_3360	P1396	b2	metabric_rrbs_new.BATCH2.SLX_10138.A007.C7MTYANXX	18710262	16483156	0.880969	5063556	57170598	0.662222	TUMOUR	48.48	3	1	positive	ER+HER2+	5	LUMB							0.61	0.418854	4.26647
MB_3361	P1395	b2	metabric_rrbs_new.BATCH2.SLX_10145.A007.C7MNLANXX	20861346	18266082	0.875595	4309187	65850225	0.63517	TUMOUR	57.31	3	1	positive	ER+HER2+	5	LUMB							0.58	0.247101	4.24589
MB_3367	P1394	b1	metabric_rrbs_new.BATCH7.SLX_12509.A016.C9NFYANXX	8623492	7346673	0.851937	3752235	26459127	0.634639	TUMOUR	65.62	3	1	negative	TNBC	10	CLAUDIN							0.41	0.306795	4.29229
MB_3371	P1393	b2	metabric_rrbs_new.BATCH2.SLX_10147.A004.C7MNLANXX	19897122	17787279	0.893962	4343443	65984838	0.661157	TUMOUR	66.15	2	1	positive	ER+HER2-	8	LUMB							0.66	0.171583	4.50533
MB_3378	P1392	b3	metabric_rrbs_new.BATCH3.SLX_10329.A004.C7TJ8ANXX	13348727	11667971	0.874089	4244253	42588186	0.614676	TUMOUR	65.5	2	1	positive	ER+HER2-	4ER+	LUMA							0.53	0.280543	3.74629
MB_3382	P1391	b3	metabric_rrbs_new.BATCH3.SLX_10324.A004.C6GM0ANXX	13259834	11649157	0.87853	4216476	42456534	0.56709	TUMOUR	61.26	3	1	positive	ER+HER2+	5	LUMB							0.49	0.416579	4.48582
MB_3383	P1390	b2	metabric_rrbs_new.BATCH2.SLX_10142.A019.C7MTYANXX	22235614	19512892	0.877551	5486664	67213786	0.544291	TUMOUR	38.49	3	3	negative	TNBC	10	CLAUDIN							0.6	0.55068	4.48668
MB_3395	P1389	b3	metabric_rrbs_new.BATCH3.SLX_10475.A002.C7P56ANXX	21922049	19279785	0.87947	5687613	71478832	0.59527	TUMOUR	52.45	3	1	negative	TNBC	10	CLAUDIN									3.65641
MB_3396	P1388	b2	metabric_rrbs_new.BATCH2.SLX_10183.A019.C7N9CANXX	28870539	24605898	0.852284	5561814	77883641	0.565318	TUMOUR	59.29	3	2	negative	TNBC	3	BASAL			0.429287	0.34923			0.5	0.436716	4.35849
MB_3402	P1387	b2	metabric_rrbs_new.BATCH2.SLX_10186.A012.C7N9CANXX	11873348	9843028	0.829002	3751092	35660554	0.590968	TUMOUR	41.17	3	2	negative	ER+HER2-	1	LUMB							0.43	0.755447	4.25757
MB_3403	P1386	b2	metabric_rrbs_new.BATCH2.SLX_10136.A002.C7MTYANXX	17846417	15482120	0.86752	4213443	54288404	0.622481	TUMOUR	50.92	2	2	positive	ER+HER2-	3	LUMA			0.426413	0.365741			0.67	0.108854	4.17044
MB_3412	P1385	b2	metabric_rrbs_new.BATCH2.SLX_10147.A016.C7MNLANXX	26273762	23175503	0.882078	4502312	85236387	0.607726	TUMOUR	55.28	3	3	positive	ER+HER2+	8	LUMA							0.58	0.839245	3.78503
MB_3417	P1384	b2	metabric_rrbs_new.BATCH2.SLX_10182.A002.C7MNLANXX	22323594	18740258	0.839482	4488850	65958210	0.495304	TUMOUR	59.16	2	1	positive	ER+HER2-	7	LUMB							0.86	0.20158	5.26197
MB_3429	P1383	b2	metabric_rrbs_new.BATCH2.SLX_10148.A018.C7MNLANXX	18305300	16223406	0.886268	4221289	59732692	0.60779	TUMOUR	49.08	2	2	positive	ER+HER2-	4ER+	NORMAL									3.66714
MB_3430	P1382	b2	metabric_rrbs_new.BATCH2.SLX_10138.A018.C7MTYANXX	19906208	17299023	0.869027	4830131	59657613	0.606509	TUMOUR	68.86	3	2	positive	ER+HER2-	3	LUMA							0.61	0.485725	3.94343
MB_3435	P1381	b2	metabric_rrbs_new.BATCH2.SLX_10182.A012.C7MNLANXX	15520384	13018290	0.838787	4224279	47588871	0.591741	TUMOUR	37.05	3	2	negative	ER-HER2+	5	HER2							0.35	0.183599	4.22697
MB_3436	P1380	b2	metabric_rrbs_new.BATCH2.SLX_10188.A014.C7N9CANXX	17750775	15511415	0.873844	4034210	53803320	0.624655	TUMOUR	38.2	3	3	negative	ER+HER2-	1	LUMB							0.68	0.18007	4.30196
MB_3437	P1379	b2	metabric_rrbs_new.BATCH2.SLX_10150.A015.C7MNLANXX	20543268	18035037	0.877905	4671397	66810643	0.58877	TUMOUR	70.52	3	1	positive	ER+HER2-	4ER+	LUMB							0.69	0.272169	3.8144
MB_3439	P1378	b2	metabric_rrbs_new.BATCH2.SLX_10187.A015.C7N9CANXX	17528151	15306168	0.873233	4109166	55456974	0.543354	TUMOUR	43.67	2	2	positive	ER+HER2-	8	LUMA							0.56	0.285539	4.40466
MB_3452	P1377	b2	metabric_rrbs_new.BATCH2.SLX_10190.A013.C7N9CANXX	22686194	19759266	0.870982	4857142	68936600	0.631136	TUMOUR	64.04	3	1	positive	ER+HER2-	2	NORMAL			0.52155	0.281624			0.6	0.276836	3.92203
MB_3453	P1376	b1	metabric_rrbs_new.BATCH7.SLX_12486.A005.C9NFYANXX	20325378	16937142	0.8333	5234796	53962229	0.596267	TUMOUR	51.36	3	2	negative	TNBC	10	BASAL			0.623374	0.201097			0.59	0.286433	4.82324
MB_3459	P1375	b2	metabric_rrbs_new.BATCH2.SLX_10141.A018.C7MTYANXX	23154213	20347832	0.878796	4862740	77480109	0.580393	TUMOUR	57.66	2	1	positive	ER+HER2-	7	CLAUDIN			0.514617	0.316655			0.62	0.11496	4.03593
MB_3462	P1374	b2	metabric_rrbs_new.BATCH2.SLX_10137.A018.C7MTYANXX	23215997	20092752	0.86547	4571224	69040954	0.63773	TUMOUR	40.92	2	2	positive	ER+HER2-	3	LUMA			0.226149	0.554037			0.5	0.225158	3.86499
MB_3467	P1373	b3	metabric_rrbs_new.BATCH3.SLX_10328.A018.C7TJ8ANXX	18141357	15942377	0.878786	5247798	58632736	0.634113	TUMOUR	21.93	2	3	negative	TNBC	5	HER2			0.536775	0.26636			0.46	0.282352	3.59358
MB_3470	P1372	b3	metabric_rrbs_new.BATCH3.SLX_10440.A015.C7PKKANXX	20085802	17548353	0.87367	4364688	64820315	0.61843	TUMOUR	56.4	3	2	negative	ER-HER2+	5	HER2			0.503513	0.311151			0.41	0.287293	3.85283
MB_3476	P1371	b2	metabric_rrbs_new.BATCH2.SLX_10186.A016.C7N9CANXX	20764508	17310836	0.833674	4335968	62581681	0.596471	TUMOUR	68.59	3	1	negative	TNBC	10	CLAUDIN			0.38743	0.542214				0.146172	3.97687
MB_3479	P1370	b3	metabric_rrbs_new.BATCH3.SLX_10308.A006.C6GM2ANXX	17297997	14807077	0.856	4320028	54646179	0.61742	TUMOUR	60.3	3	2	positive	ER+HER2-	4ER+	CLAUDIN								0.273416	3.67061
MB_3490	P1369	b3	metabric_rrbs_new.BATCH3.SLX_10436.A019.C7PKKANXX	17834354	15714474	0.881135	4405248	58265639	0.585385	TUMOUR	45.74	2	1	positive	ER+HER2-	3	LUMB							0.72	0.344643	3.96481
MB_3492	P1368	b2	metabric_rrbs_new.BATCH2.SLX_10148.A016.C7MNLANXX	31549334	27827755	0.882039	4749727	101026540	0.619331	TUMOUR	62.09	3	2	positive	ER+HER2-	1	LUMB							0.63	0.394545	4.04808
MB_3497	P1367	b4	metabric_rrbs_new.BATCH4.SLX_10500.A018.C800DANXX	12819436	11069086	0.863461	3811144	42159893	0.590653	TUMOUR	53.5	3	3	negative	ER-HER2+	5	HER2							0.48	0.598464	4.54671
MB_3500	P1366	b4	metabric_rrbs_new.BATCH4.SLX_10629.A014.C80M0ANXX	14708136	11807019	0.802754	5681929	24693175	0.614829	TUMOUR	66.91	3	1	negative	TNBC	10	BASAL							0.39	0.6354	4.60168
MB_3502	P1365	b1	metabric_rrbs_new.BATCH1.SLX_09908.A007.C6H4FANXX	9929711	8550639	0.861117	4184625	29725455	0.57586	TUMOUR	50.79	3	2	negative	TNBC	10	BASAL							0.4	0.751598	4.04496
MB_3506	P1364	b2	metabric_rrbs_new.BATCH2.SLX_10182.A005.C7MNLANXX	23751983	19979899	0.841189	4449759	71681735	0.577742	TUMOUR	39.28	3	2	positive	ER+HER2-	1	LUMB							0.68	0.490664	4.71562
MB_3510	P1363	b2	metabric_rrbs_new.BATCH2.SLX_10137.A002.C7MTYANXX	17412590	14973522	0.859925	4200735	51146611	0.605023	TUMOUR	67.6	1	2	positive	ER+HER2-	7	LUMA							0.82	0.276356	4.47432
MB_3526	P1362	b3	metabric_rrbs_new.BATCH3.SLX_10327.A004.C7TJ8ANXX	15950929	13983893	0.876682	4500362	52393176	0.592818	TUMOUR	60.3	3	2	positive	ER+HER2-	6	NORMAL								0.750171	3.69731
MB_3545	P1361	b2	metabric_rrbs_new.BATCH2.SLX_10141.A006.C7MTYANXX	12833767	11247870	0.876428	4039378	41782237	0.58347	TUMOUR	49.84	3	1	positive	ER+HER2-	7	LUMA							0.39		3.66562
MB_3548	P1360	b2	metabric_rrbs_new.BATCH2.SLX_10181.A013.C7MNLANXX	10470989	8356608	0.798072	3788186	32115757	0.595597	TUMOUR	66.85	2	2	positive	ER+HER2-	3	LUMA							0.7	0.154735	4.25168
MB_3555	P1359	b2	metabric_rrbs_new.BATCH2.SLX_10148.A015.C7MNLANXX	21576924	18568759	0.860584	5146934	60528912	0.646222	TUMOUR	63.25	3	1	negative	TNBC											4.41606
MB_3556	P1358	b2	metabric_rrbs_new.BATCH2.SLX_10187.A007.C7N9CANXX	17112436	15016345	0.877511	4041127	55417396	0.573852	TUMOUR	51.76	3	2	negative	ER-HER2+	1	HER2							0.39	0.32591	4.13361
MB_3560	P1357	b3	metabric_rrbs_new.BATCH3.SLX_10435.A006.C7PKKANXX	22067601	19262490	0.872886	10567340	41261866	0.663768	TUMOUR	64.69	3	3	positive	ER+HER2-											4.23269
MB_3576	P1356	b2	metabric_rrbs_new.BATCH2.SLX_10189.A016.C7N9CANXX	24085805	21178036	0.879275	5708422	74518180	0.596526	TUMOUR	53.04	3	1	positive	ER+HER2-	6	HER2							0.69	0.827009	4.84985
MB_3582	P1355	b2	metabric_rrbs_new.BATCH2.SLX_10183.A012.C7N9CANXX	13290007	11522661	0.867017	3996179	40772743	0.622124	TUMOUR	63.97		1	negative	ER+HER2-	4ER-	CLAUDIN							0.76	0.0889873	3.9125
MB_3600	P1354	b3	metabric_rrbs_new.BATCH3.SLX_10438.A014.C7PKKANXX	18825373	16455217	0.874098	4657533	58532561	0.60516	TUMOUR	60.15	2	2	positive	ER+HER2-	9	LUMB							0.74	0.536632	4.25803
MB_3614	P1353	b2	metabric_rrbs_new.BATCH2.SLX_10184.A014.C7N9CANXX	19455213	16983227	0.87294	4717302	53530460	0.632508	TUMOUR	63.95	3	2	positive	ER+HER2-	1	LUMB			0.410286	0.206224			0.59	0.515141	4.62789
MB_3676	P1352	b3	metabric_rrbs_new.BATCH3.SLX_10323.A004.C6GM0ANXX	15201639	13407678	0.881989	4623316	47924321	0.612986	TUMOUR	52	1	1	positive	ER+HER2-					0.744098	0.111198				0.692144	4.03445
MB_3702	P1351	b1	metabric_rrbs_new.BATCH1.SLX_09915.A016.C6H4FANXX	11504872	10112868	0.879007	4316134	37974004	0.590765	TUMOUR	37.16	3	2	negative	TNBC	10	CLAUDIN			0.609117	0.108634					3.93053
MB_3706	P1350	b3	metabric_rrbs_new.BATCH3.SLX_10308.A016.C6GM2ANXX	18406538	15876373	0.86254	5316841	55987846	0.643529	TUMOUR	55.71	3	1	negative	TNBC	10	BASAL			0.57239	0.180769			0.44	0.636447	3.86919
MB_3707	P1349	b3	metabric_rrbs_new.BATCH3.SLX_10568.A016.C7TKJANXX	17436357	15231588	0.873553	4441876	55485328	0.610515	TUMOUR	70.77	3	2	positive	ER+HER2-	4ER+	CLAUDIN			0.451695	0.336235			0.33	0.196182	3.74156
MB_3711	P1348	b2	metabric_rrbs_new.BATCH2.SLX_10181.A005.C7MNLANXX	9847243	7900031	0.802258	3684426	30234537	0.567702	TUMOUR	41.52	1	1	positive	ER+HER2-	3	LUMA							0.56	0.51559	3.86621
MB_3747	P1347	b3	metabric_rrbs_new.BATCH3.SLX_10472.A019.C7PKKANXX	19349356	17072778	0.882343	4639813	62871913	0.624187	TUMOUR	61.47	2	1	positive	ER+HER2-											3.84643
MB_3748	P1346	b1	metabric_rrbs_new.BATCH1.SLX_09908.A005.C6H4FANXX	8599948	7220018	0.839542	3702298	24180417	0.609017	TUMOUR	51.01	3	1	positive	ER+HER2-	4ER+	LUMA							0.89		4.15698
MB_3752	P1345	b3	metabric_rrbs_new.BATCH3.SLX_10440.A013.C7PKKANXX	16613306	14593334	0.878412	4270689	53922635	0.608123	TUMOUR	49.98	3	1	negative	TNBC	4ER-	CLAUDIN
MB_3754	P1344	b1	metabric_rrbs_new.BATCH1.SLX_09911.A015.C6H4FANXX	10023538	8655787	0.863546	3873319	30038641	0.61427	TUMOUR	57.01	3	1	positive	ER+HER2-	1	LUMB							0.63	0.185671	4.28891
MB_3755	P1343	b3	metabric_rrbs_new.BATCH3.SLX_10435.A005.C7PKKANXX	17642160	15502324	0.878709	4483610	57671224	0.576223	TUMOUR	67.57	3	1	negative	TNBC										0.289288	3.85962
MB_3781	P1342	b2	metabric_rrbs_new.BATCH2.SLX_10141.A016.C7MTYANXX	19298402	16973230	0.879515	4379902	63368343	0.600148	TUMOUR	48.16	2	1	positive	ER+HER2-	8	LUMA			0.530246	0.221653			0.73	0.163136	3.96255
MB_3804	P1341	b2	metabric_rrbs_new.BATCH2.SLX_10143.A007.C7MTYANXX	26306713	22872517	0.869456	6548874	72983540	0.695972	TUMOUR	63.54	3	1	negative	TNBC					0.550683	0.0758099				0.361566	4.61461
MB_3823	P1340	b1	metabric_rrbs_new.BATCH1.SLX_09910.A013.C6H4FANXX	10272473	9090003	0.884889	4175197	34085274	0.620746	TUMOUR	40.78	2	1	positive	ER+HER2-	3	LUMA			0.511915	0.129133			0.32		3.83239
MB_3824	P1339	b3	metabric_rrbs_new.BATCH3.SLX_10473.A015.C7P56ANXX	14221281	11306993	0.795076	4105637	41441498	0.559852	TUMOUR	49.45	3	1	positive	ER+HER2-	2	LUMB			0.538963	0.228246			0.7	0.261822	4.31123
MB_3838	P1338	b2	metabric_rrbs_new.BATCH2.SLX_10185.A004.C7N9CANXX	16158824	13956189	0.863688	3622611	48470817	0.59332	TUMOUR	60.45	3	1	positive	ER+HER2-	8	LUMB			0.742512	0.0497973			0.83	0.285653	4.8426
MB_3840	P1337	b2	metabric_rrbs_new.BATCH2.SLX_10137.A006.C7MTYANXX	10864153	9390015	0.864312	3519566	33699294	0.694495	TUMOUR	53.89	2	1	positive	ER+HER2-	6	LUMB			0.477238	0.405918			0.86	0.740818	4.72862
MB_3842	P1336	b3	metabric_rrbs_new.BATCH3.SLX_10477.A004.C7P56ANXX	20273320	17662415	0.871215	4460489	65487818	0.613369	TUMOUR	54.6	3	2	positive	ER+HER2-	1	LUMB							0.39	0.333527
MB_3850	P1335	b2	metabric_rrbs_new.BATCH2.SLX_10141.A015.C7MTYANXX	21169004	18736858	0.885108	4579971	72193639	0.608077	TUMOUR	65.89	2	1	positive	ER+HER2-	4ER+	LUMA							0.43	0.760567	3.64451
MB_3852	P1334	b3	metabric_rrbs_new.BATCH3.SLX_10305.A002.C6GM2ANXX	17064876	15040000	0.881342	4308570	54854340	0.585978	TUMOUR	43.56	3	1	positive	ER+HER2-	4ER+	LUMA			0.756602	0.0935993			0.5	0.217627
MB_3854	P1333	b2	metabric_rrbs_new.BATCH2.SLX_10190.A007.C7N9CANXX	18498963	15978847	0.86377	4346491	56687873	0.617981	TUMOUR	63.82	1	1	negative	ER+HER2-	3	LUMA							0.47	0.647578	3.8196
MB_3865	P1332	b3	metabric_rrbs_new.BATCH3.SLX_10305.A018.C6GM2ANXX	16192475	14303338	0.883332	4305167	54951534	0.596664	TUMOUR	49.37	1	1	positive	ER+HER2-	3	CLAUDIN							0.45	0.0146377	3.75727
MB_3866	P1331	b2	metabric_rrbs_new.BATCH2.SLX_10148.A014.C7MNLANXX	17755466	15636245	0.880644	5046365	50291411	0.553876	TUMOUR	54.29	3	1	negative	ER-HER2+	5	HER2			0.608258	0.170579			0.53	0.410854	4.59536
MB_3871	P1330	b2	metabric_rrbs_new.BATCH2.SLX_10185.A013.C7N9CANXX	27728664	24266269	0.875133	4429128	87080573	0.603041	TUMOUR	62.03	2	2	positive	ER+HER2-	8	LUMA			0.451829	0.299994			0.65	0.622691	4.08239
MB_3874	P1329	b2	metabric_rrbs_new.BATCH2.SLX_10188.A005.C7N9CANXX	19437255	16950060	0.87204	4213709	60414593	0.616668	TUMOUR	35.5	2	1	positive	ER+HER2-	7	LUMA			0.398454	0.489057			0.5	0.27331	3.88923
MB_3978	P1328	b2	metabric_rrbs_new.BATCH2.SLX_10186.A019.C7N9CANXX	20195923	16419413	0.813006	4039512	58329155	0.576323	TUMOUR	57.91	3	1	negative	ER-HER2+	5	HER2							0.45	0.749451	4.07777
MB_4000	P1327	b6	metabric_rrbs_new.BATCH6.SLX_10898.A012.C8914ANXX	15837922	13319632	0.840996	4123666	42373413	0.562126	TUMOUR	76.96	2	1	positive	ER+HER2-	4ER+	LUMA							0.68	0.175068	4.4153
MB_4001	P1326	b5	metabric_rrbs_new.BATCH5.SLX_10798.A012.C80UWANXX	14324119	12507673	0.87319	4052876	49371015	0.614709	TUMOUR	74.51	2	2	positive	ER+HER2-	7	LUMA			0.366325	0.40046			0.66	0.365251	3.88997
MB_4003	P1325	b6	metabric_rrbs_new.BATCH6.SLX_11684.A015.C9DU0ANXX	13104778	11142286	0.850246	3999602	38142060	0.601516	TUMOUR	70.31	2	1	positive	ER+HER2-	6	HER2			0.492651	0.303405			0.64	0.374229	4.1608
MB_4004	P1324	b5	metabric_rrbs_new.BATCH5.SLX_10797.A018.C80UWANXX	21347081	18518091	0.867476	4142701	73391194	0.601593	TUMOUR	61.16	3	1	positive	ER+HER2-	9	LUMB							0.62	0.247567	4.29192
MB_4008	P1323	b5	metabric_rrbs_new.BATCH5.SLX_10787.A006.C81D5ANXX	9214204	7973599	0.86536	3712037	31119395	0.571722	TUMOUR	64.91	3	2	positive	ER+HER2-	2	LUMB							0.79	0.207835	4.53837
MB_4012	P1322	b6	metabric_rrbs_new.BATCH6.SLX_11647.A006.C9C0FANXX	13296989	11087127	0.833807	3770641	38002914	0.590154	TUMOUR	63.23		2	negative	TNBC	8	HER2			0.791741	0.104338			0.67	0.36039	4.71076
MB_4015	P1321	b5	metabric_rrbs_new.BATCH5.SLX_10792.A002.C81D5ANXX	19305848	16956176	0.878292	4471871	65465323	0.53235	TUMOUR	76.13	2		negative	TNBC	4ER-	HER2							0.36	0.634482	3.73094
MB_4017	P1320	b5	metabric_rrbs_new.BATCH5.SLX_10758.A015.C8158ANXX	13039913	11482405	0.880558	3932107	46499059	0.57351	TUMOUR	76.17	3	2	positive	ER+HER2-	6	LUMB							0.69	0.41573	4.60064
MB_4018	P1319	b6	metabric_rrbs_new.BATCH6.SLX_11642.A013.C9ELUANXX	17870412	15521371	0.868551	4218661	54793603	0.544556	TUMOUR	71.32	2		positive	ER+HER2-	7	LUMA							0.57	0.367407	4.67259
MB_4024	P1318	b6	metabric_rrbs_new.BATCH6.SLX_10899.A007.C8914ANXX	18462462	16269824	0.881238	4035812	56584174	0.46765	TUMOUR	56.14	3	2	negative	TNBC	1	BASAL							0.79	0.560353	5.30483
MB_4033	P1317	b5	metabric_rrbs_new.BATCH5.SLX_10795.A005.C80UWANXX	18717229	16262857	0.868871	4024852	64051836	0.574337	TUMOUR	82.17	2	3	positive	ER+HER2-	4ER+	LUMA							0.39	0.594168	3.55729
MB_4036	P1316	b6	metabric_rrbs_new.BATCH6.SLX_11641.A015.C9ELUANXX	18604375	16280657	0.875098	4990278	57334487	0.538955	TUMOUR	67.28	2		positive	ER+HER2-					0.774156	0.188854					4.16185
MB_4038	P1315	b6	metabric_rrbs_new.BATCH6.SLX_11642.A015.C9ELUANXX	16344976	14127293	0.86432	4366802	52729349	0.552879	TUMOUR	59.42		2	positive	ER+HER2-					0.754847	0.114266					4.13621
MB_4039	P1314	b6	metabric_rrbs_new.BATCH6.SLX_11645.A015.C9ELUANXX	14866630	12663760	0.851825	4505609	47854422	0.562983	TUMOUR	66.74	3		positive	ER+HER2-					0.429065	0.482813					3.71312
MB_4040	P1313	b6	metabric_rrbs_new.BATCH6.SLX_11644.A015.C9ELUANXX	19093908	16328741	0.855181	4900188	57873729	0.530567	TUMOUR	52.11	2		negative	TNBC					0.500994	0.410936					4.0624
MB_4042	P1312	b6	metabric_rrbs_new.BATCH6.SLX_11647.A015.C9C0FANXX	24393321	20564313	0.84303	5845022	52911700	0.666393	TUMOUR	57.83	2	2	negative	TNBC					0.743539	0.137096					4.17351
MB_4046	P1311	b6	metabric_rrbs_new.BATCH6.SLX_11646.A006.C9C0FANXX	13719243	11450274	0.834614	4124985	40850356	0.58178	TUMOUR	59.24	2	1	positive	ER+HER2-	8	HER2			0.755793	0.2026			0.72	0.138617	4.56049
MB_4048	P1310	b6	metabric_rrbs_new.BATCH6.SLX_11644.A016.C9ELUANXX	15183828	13151707	0.866165	4411136	46566832	0.594858	TUMOUR	55.17	3	2	negative	TNBC					0.52202	0.300989					4.02045
MB_4049	P1309	b6	metabric_rrbs_new.BATCH6.SLX_11642.A016.C9ELUANXX	13391899	11639008	0.869108	4131368	41971884	0.597114	TUMOUR	46.21	2	2	negative	TNBC					0.794754	0.145469					3.89798
MB_4051	P1308	b6	metabric_rrbs_new.BATCH6.SLX_11645.A016.C9ELUANXX	17660405	15076309	0.853679	6835665	39578044	0.59043	TUMOUR	77.09	2	2	positive	ER+HER2-					0.657514	0.169615					4.30076
MB_4053	P1307	b6	metabric_rrbs_new.BATCH6.SLX_11641.A018.C9ELUANXX	15595920	13653403	0.875447	4434921	49223980	0.524083	TUMOUR	69.58	3		positive	ER+HER2-					0.649076	0.243005					4.12093
MB_4054	P1306	b6	metabric_rrbs_new.BATCH6.SLX_11648.A016.C9ELUANXX	15888743	13712155	0.863011	4802215	44409708	0.580569	TUMOUR	72.9	2		negative	TNBC					0.845728	0.0922656					4.60247
MB_4055	P1305	b6	metabric_rrbs_new.BATCH6.SLX_11638.A018.C9DU0ANXX	20439333	17181312	0.8406	4845559	60297652	0.600519	TUMOUR	42.08	2	2	positive	ER+HER2-					0.647428	0.242744					4.21078
MB_4056	P1304	b6	metabric_rrbs_new.BATCH6.SLX_11639.A018.C9DU0ANXX	19283296	16262896	0.843367	4623067	58483432	0.58571	TUMOUR	59.35	3	2	negative	TNBC					0.756444	0.160593					3.85602
MB_4057	P1303	b6	metabric_rrbs_new.BATCH6.SLX_11639.A016.C9DU0ANXX	16586074	14042140	0.846622	6102112	39205071	0.585217	TUMOUR	48.49	3	2	negative	TNBC					0.555955	0.289547					4.58154
MB_4058	P1302	b6	metabric_rrbs_new.BATCH6.SLX_11642.A018.C9ELUANXX	14815406	12654449	0.854141	4924049	41085360	0.658905	TUMOUR	77.97	3	1	positive	ER+HER2-					0.828357	0.127599					4.7635
MB_4059	P1301	b6	metabric_rrbs_new.BATCH7.SLX_12689.A012.C9DU6ANXX	19218412	16436345	0.855239	4337405	57940446	0.617399	TUMOUR	50.23	2	2	positive	ER+HER2-	3	NORMAL								0.217257	3.91329
MB_4060	P1300	b6	metabric_rrbs_new.BATCH6.SLX_11639.A019.C9DU0ANXX	19501492	16608035	0.851629	4925751	59718293	0.622936	TUMOUR	40.87	3	2	negative	TNBC					0.488244	0.279557					3.90741
MB_4061	P1299	b6	metabric_rrbs_new.BATCH6.SLX_11645.A018.C9ELUANXX	14489342	12310831	0.849647	4481098	43647740	0.602509	TUMOUR	53.73	3	1	positive	ER+HER2-					0.336481	0.507391					4.08656
MB_4062	P1298	b6	metabric_rrbs_new.BATCH6.SLX_11641.A019.C9ELUANXX	18621808	16440126	0.882843	4490680	57401770	0.510097	TUMOUR	47.87	2	3	negative	TNBC					0.806177	0.127084					4.73167
MB_4063	P1297	b6	metabric_rrbs_new.BATCH6.SLX_11644.A019.C9ELUANXX	15526023	13357794	0.860349	4437765	45519003	0.611213	TUMOUR	66.83	3	2	positive	ER+HER2-					0.717618	0.207353					4.12624
MB_4064	P1296	b6	metabric_rrbs_new.BATCH6.SLX_11642.A019.C9ELUANXX	20240482	17832579	0.881035	5150314	63818181	0.594361	TUMOUR	28.83	3	2	positive	ER+HER2-					0.631394	0.291262					4.02926
MB_4066	P1295	b6	metabric_rrbs_new.BATCH6.SLX_11647.A019.C9C0FANXX	21256602	17876074	0.840966	4484716	57870039	0.631299	TUMOUR	50.39	3	2	negative	TNBC											4.11986
MB_4072	P1294	b6	metabric_rrbs_new.BATCH6.SLX_11648.A019.C9ELUANXX	17025967	14714403	0.864233	4705334	49194693	0.598135	TUMOUR	62.36	2	2	negative	TNBC					0.428747	0.497997					3.8422
MB_4079	P1293	b6	metabric_rrbs_new.BATCH6.SLX_11718.A019.C9ELRANXX	18126118	15331166	0.845805	4905443	51998920	0.593621	TUMOUR	63.17	3	2	positive	ER+HER2-	7	HER2			0.39289	0.400473			0.34	0.510384	4.0952
MB_4083	P1292	b6	metabric_rrbs_new.BATCH6.SLX_11647.A018.C9C0FANXX	18792027	15765455	0.838944	4053879	56016514	0.561596	TUMOUR	52.25		2	negative	TNBC					0.591077	0.338306					4.69807
MB_4084	P1291	b6	metabric_rrbs_new.BATCH6.SLX_11638.A019.C9DU0ANXX	21429230	18143534	0.846672	5251747	61940305	0.602764	TUMOUR	45.99	3	2	negative	TNBC					0.525718	0.367358					3.83895
MB_4091	P1290	b6	metabric_rrbs_new.BATCH6.SLX_11644.A006.C9ELUANXX	16780174	14538322	0.866399	4394953	51435704	0.558057	TUMOUR	74.45	3	2	positive	ER+HER2-	4ER+	LUMA			0.89578	0.0366248			0.73	0.0880291	4.53714
MB_4098	P1289	b6	metabric_rrbs_new.BATCH6.SLX_11641.A006.C9ELUANXX	12190268	10595693	0.869193	4213879	38598191	0.559138	TUMOUR	68.55			positive	ER+HER2-	7	HER2			0.726017	0.18542			0.87	0.142095	4.80639
MB_4110	P1288	b6	metabric_rrbs_new.BATCH6.SLX_11644.A018.C9ELUANXX	17771245	15322190	0.86219	4433993	52740579	0.592987	TUMOUR	57.19		2	positive	ER+HER2-					0.684754	0.245793					4.1348
MB_4117	P1287	b6	metabric_rrbs_new.BATCH6.SLX_11637.A012.C9DU0ANXX	11580869	9320431	0.804813	4070816	34586060	0.597143	TUMOUR	51.29	2	1	positive	ER+HER2-											3.88607
MB_4119	P1286	b6	metabric_rrbs_new.BATCH6.SLX_11638.A006.C9DU0ANXX	15103044	12736950	0.843337	4347912	46542283	0.57864	TUMOUR	65.46	2	2	positive	ER+HER2-	7	HER2							0.77	0.196798	4.74783
MB_4120	P1285	b6	metabric_rrbs_new.BATCH6.SLX_11638.A012.C9DU0ANXX	15831823	13308201	0.840598	4619229	47417545	0.587724	TUMOUR	56.19	2		positive	ER+HER2-	8	LUMA							0.69	0.163314	4.09143
MB_4123	P1284	b6	metabric_rrbs_new.BATCH6.SLX_11645.A019.C9ELUANXX	17304283	14855201	0.85847	4722803	53051243	0.595927	TUMOUR	67.01	2		positive	ER+HER2-					0.661796	0.295467					4.0205
MB_4126	P1283	b6	metabric_rrbs_new.BATCH6.SLX_11647.A004.C9C0FANXX	17753962	14929564	0.840914	4049364	50091058	0.581689	TUMOUR	73.2		2	positive	ER+HER2-	7	HER2							0.5	0.588488	4.22743
MB_4127	P1282	b6	metabric_rrbs_new.BATCH6.SLX_11637.A006.C9DU0ANXX	11625832	9383572	0.807131	4360625	33439457	0.567715	TUMOUR	54.35	3	3	negative	TNBC	5	HER2							0.62	0.508426	4.73523
MB_4139	P1281	b6	metabric_rrbs_new.BATCH7.SLX_12406.A004.C9MELANXX	20996728	17176888	0.818075	4689653	62145109	0.500635	TUMOUR	63.05		1	positive	ER+HER2-	8	LUMB							0.77	0.146318	5.12689
MB_4141	P1280	b6	metabric_rrbs_new.BATCH6.SLX_11643.A006.C9ELUANXX	13670969	11698291	0.855703	3918082	41635284	0.546998	TUMOUR	58.32	3		positive	ER+HER2-	7	HER2			0.789534	0.168843			0.64	0.760806	4.80019
MB_4145	P1279	b6	metabric_rrbs_new.BATCH6.SLX_11646.A004.C9C0FANXX	15532209	12946607	0.833533	4128789	46957315	0.561813	TUMOUR	60.33		1	positive	ER+HER2-	4ER+	HER2							0.56	0.657136	4.31042
MB_4146	P1278	b6	metabric_rrbs_new.BATCH7.SLX_11653.A004.C9NPBANXX	19242596	14803715	0.76932	4970187	51642992	0.565894	TUMOUR	43.06	3	2	negative	TNBC	4ER-	BASAL			0.934411	0.0294895				0.172712	4.02341
MB_4148	P1277	b5	metabric_rrbs_new.BATCH5.SLX_10799.A002.C80UWANXX	17084153	14844344	0.868896	4110364	58067513	0.542893	TUMOUR	57.85	2		positive	ER+HER2-	9	LUMB			0.777508	0.158732			0.34	0.246469	3.69631
MB_4154	P1276	b5	metabric_rrbs_new.BATCH5.SLX_10855.A015.C80YJANXX	18793234	16490162	0.877452	4131484	64131375	0.549197	TUMOUR	54.22	3	2	positive	ER+HER2-	4ER+	LUMB			0.799457	0.145809			0.24	0.179712	3.72463
MB_4169	P1275	b6	metabric_rrbs_new.BATCH6.SLX_11641.A016.C9ELUANXX	16423161	14283466	0.869715	4464762	52182190	0.557481	TUMOUR	69.72	2	2	positive	ER+HER2-					0.655174	0.263428					4.23868
MB_4171	P1274	b6	metabric_rrbs_new.BATCH7.SLX_11656.A004.C9NPBANXX	18379818	14827996	0.806754	4129001	50006445	0.560055	TUMOUR	64.21	3	2	positive	ER+HER2-	9	HER2			0.75715	0.201786			0.62	0.213858	4.60851
MB_4173	P1273	b5	metabric_rrbs_new.BATCH5.SLX_10801.A002.C80UWANXX	21241738	18514944	0.87163	4171987	70926521	0.543582	TUMOUR	74.31	2	2	positive	ER+HER2-	7	LUMA			0.623493	0.307115			0.67	0.134242	4.03527
MB_4189	P1272	b5	metabric_rrbs_new.BATCH5.SLX_10798.A002.C80UWANXX	18650377	16304880	0.874239	4263659	63969121	0.564208	TUMOUR	60.99			positive	ER+HER2-	2	HER2							0.4	0.126784	3.86084
MB_4190	P1271	b6	metabric_rrbs_new.BATCH6.SLX_11638.A016.C9DU0ANXX	12532510	10459954	0.834626	4334257	37669479	0.554937	TUMOUR	62.91			positive	ER+HER2-					0.681455	0.183804					3.88372
MB_4211	P1270	b5	metabric_rrbs_new.BATCH5.SLX_10855.A012.C80YJANXX	10833100	9420815	0.869632	3703304	36409608	0.561788	TUMOUR	42.85	1	2	positive	ER+HER2-					0.724749	0.232466				0.122142	3.5808
MB_4212	P1269	b5	metabric_rrbs_new.BATCH5.SLX_10858.A015.C80YJANXX	8981611	7892396	0.878728	3628293	30363876	0.567903	TUMOUR	45.5	2		positive	ER+HER2-	4ER+	LUMA			0.687365	0.267731				0.13483	3.84613
MB_4213	P1268	b5	metabric_rrbs_new.BATCH5.SLX_10755.A016.C8137ANXX	17918728	15832411	0.883568	4377235	62347285	0.512049	TUMOUR	67.02	2	2	positive	ER+HER2-	4ER+	LUMB							0.65	0.0937753	4.43075
MB_4222	P1267	b5	metabric_rrbs_new.BATCH5.SLX_10856.A015.C80YJANXX	19215476	16777672	0.873133	4165908	65076872	0.555796	TUMOUR	58.8	1	2	positive	ER+HER2-	8	HER2			0.795684	0.141952			0.78	0.549626	4.78289
MB_4224	P1266	b5	metabric_rrbs_new.BATCH5.SLX_10853.A015.C80YJANXX	19283664	16917241	0.877284	4231827	66017464	0.559277	TUMOUR	72.39	2	2	positive	ER+HER2-	4ER+				0.674447	0.252794			0.35	0.251494	4.00098
MB_4230	P1265	b5	metabric_rrbs_new.BATCH5.SLX_10800.A015.C80UWANXX	18434216	16290981	0.883736	4244603	63746110	0.584441	TUMOUR	75.87	2	2	positive	ER+HER2-	7	LUMA			0.910463	0.0546944			0.49	0.382606	3.68389
MB_4233	P1264	b5	metabric_rrbs_new.BATCH5.SLX_10799.A015.C80UWANXX	15804321	13932580	0.881568	4257813	53587107	0.51463	TUMOUR	54.01	2	2	positive	ER+HER2-	9	LUMB			0.78218	0.160071			0.47	0.212192	4.1172
MB_4234	P1263	b5	metabric_rrbs_new.BATCH5.SLX_10855.A006.C80YJANXX	9683114	8436687	0.871278	3678245	32796968	0.559084	TUMOUR	68.25	3	2	positive	ER+HER2-	4ER+	LUMA			0.695669	0.192592			0.62	0.114615	4.30862
MB_4235	P1262	b6	metabric_rrbs_new.BATCH6.SLX_11641.A012.C9ELUANXX	14532274	12681974	0.872676	4767752	48506774	0.550072	TUMOUR	67.46	2	1	positive	ER+HER2-	10	BASAL			0.854423	0.0848423				0.814373	3.67885
MB_4236	P1261	b5	metabric_rrbs_new.BATCH5.SLX_10802.A006.C80YJANXX	11399296	9942431	0.872197	3717684	39667225	0.563683	TUMOUR	73.91	3	2	positive	ER+HER2-	9	HER2			0.910889	0.0551052			0.4	0.2118	3.78559
MB_4254	P1260	b5	metabric_rrbs_new.BATCH5.SLX_10802.A015.C80YJANXX	18375871	16112075	0.876806	4351887	63742179	0.566951	TUMOUR	68.7	3		negative	TNBC	10	BASAL			0.755613	0.166598			0.42	0.678528	3.6033
MB_4255	P1259	b5	metabric_rrbs_new.BATCH5.SLX_10858.A006.C80YJANXX	8752998	7653150	0.874346	3677707	29488189	0.525603	TUMOUR	63.72	2	2	positive	ER+HER2-					0.745613	0.194629					4.09613
MB_4264	P1258	b5	metabric_rrbs_new.BATCH5.SLX_10799.A012.C80UWANXX	12426952	10941851	0.880494	3911170	42939527	0.604266	TUMOUR	72.17	2		positive	ER+HER2-	7	LUMA			0.34135	0.45648			0.52	0.352955	4.05394
MB_4266	P1257	b5	metabric_rrbs_new.BATCH5.SLX_10801.A012.C80UWANXX	13640797	11911935	0.873258	4064782	45249040	0.524443	TUMOUR	28.04	3	2	negative	ER+HER2-	6	LUMA			0.39979	0.416966			0.63	0.486293	4.07628
MB_4268	P1256	b5	metabric_rrbs_new.BATCH5.SLX_10756.A005.C8137ANXX	17030657	14942877	0.87741	4149653	57976019	0.58552	TUMOUR	68.48	2	1	positive	ER+HER2-											4.13809
MB_4270	P1255	b5	metabric_rrbs_new.BATCH5.SLX_10802.A012.C80YJANXX	12520883	10950215	0.874556	3853752	44069353	0.582906	TUMOUR	37.85	2	2	negative	ER+HER2-	9	HER2							0.85	0.139723	3.8376
MB_4272	P1254	b6	metabric_rrbs_new.BATCH6.SLX_11647.A016.C9C0FANXX	15531344	13043590	0.839824	4010550	46446818	0.614282	TUMOUR	60.02									0.651716	0.272663					4.34633
MB_4274	P1253	b5	metabric_rrbs_new.BATCH5.SLX_10857.A004.C80YJANXX	18968484	16627161	0.876568	4073156	64563360	0.56611	TUMOUR	74.32	2	2	positive	ER+HER2-	8	LUMB			0.622199	0.184681			0.63	0.678156	4.38429
MB_4276	P1252	b5	metabric_rrbs_new.BATCH5.SLX_10854.A012.C80YJANXX	12536544	10924214	0.87139	3884502	41246228	0.546942	TUMOUR	55.07	2	2	positive	ER+HER2-	5	HER2			0.476485	0.299555			0.53	0.477002	4.29817
MB_4278	P1251	b5	metabric_rrbs_new.BATCH5.SLX_10855.A004.C80YJANXX	18635076	16254761	0.872267	4064586	63124420	0.584954	TUMOUR	68.32	3	2	positive	ER+HER2-	3	HER2			0.808723	0.0429541			0.89	0.35132	3.74733
MB_4281	P1250	b5	metabric_rrbs_new.BATCH5.SLX_10854.A004.C80YJANXX	17211786	15050629	0.874437	4033004	56978496	0.539254	TUMOUR	60	3	2	positive	ER+HER2-	9	HER2			0.724914	0.0760631			0.43	0.699518	4.445
MB_4282	P1249	b5	metabric_rrbs_new.BATCH5.SLX_10733.A002.C8127ANXX	22308913	19524488	0.875188	4303485	75718203	0.585976	TUMOUR	49.61	3	1	positive	ER+HER2-	9	LUMA							0.66	0.369106	3.81147
MB_4283	P1248	b5	metabric_rrbs_new.BATCH5.SLX_10802.A004.C80YJANXX	19056476	16678578	0.875218	4059756	66581102	0.587641	TUMOUR	55.62	2	2	positive	ER+HER2-	8	LUMA			0.713456	0.148009			0.69	0.387409	3.59834
MB_4289	P1247	b5	metabric_rrbs_new.BATCH5.SLX_10798.A004.C80UWANXX	22376502	19592619	0.875589	5441939	75744779	0.640196	TUMOUR	65.49	1	1	positive	ER+HER2-	2	HER2			0.529989	0.185123			0.76	0.204005	4.17333
MB_4293	P1246	b5	metabric_rrbs_new.BATCH5.SLX_10801.A004.C80UWANXX	18907155	16497131	0.872534	4101331	64564533	0.594376	TUMOUR	54.16	2	2	positive	ER+HER2-	8	LUMA			0.56531	0.259197			0.47	0.540755	3.67725
MB_4300	P1245	b6	metabric_rrbs_new.BATCH6.SLX_11722.A019.C9ELRANXX	16300702	14065281	0.862864	5216891	48680442	0.543306	TUMOUR	70.58	3	2	positive	ER+HER2-	6	HER2			0.446762	0.335252				0.640559	4.11224
MB_4306	P1244	b6	metabric_rrbs_new.BATCH6.SLX_11721.A019.C9ELRANXX	16574098	14307638	0.863253	5062256	45877538	0.605435	TUMOUR	69.19	1	2	positive	ER+HER2-	3	LUMA			0.593164	0.347542			0.6	0.152009	4.47731
MB_4308	P1243	b6	metabric_rrbs_new.BATCH6.SLX_11725.A018.C9CJ4ANXX	10377841	8620112	0.830627	3771928	30312591	0.533149	TUMOUR	73.84	2	2	positive	ER+HER2-					0.504584	0.334449				0.312576	4.88589
MB_4310	P1242	b6	metabric_rrbs_new.BATCH6.SLX_11719.A019.C9ELRANXX	16790065	14535510	0.865721	4647188	50896815	0.567796	TUMOUR	76.51	1		positive	ER+HER2-	7	LUMA			0.91295	0.0417987			0.87	0.300274	4.28836
MB_4313	P1241	b6	metabric_rrbs_new.BATCH6.SLX_11696.A018.C9BWWANXX	10591919	8882103	0.838574	4181868	31151093	0.553029	TUMOUR	58.02	3	2	positive	ER+HER2-	4ER+	LUMA			0.375756	0.435304			0.37	0.32694	4.26098
MB_4317	P1240	b6	metabric_rrbs_new.BATCH6.SLX_11695.A018.C9BWWANXX	14243701	12020886	0.843944	4420319	42102575	0.601063	TUMOUR	51.93	2	2	positive	ER+HER2-	5	HER2			0.503062	0.356548			0.31	0.679146	4.07507
MB_4318	P1239	b6	metabric_rrbs_new.BATCH6.SLX_11722.A018.C9ELRANXX	11915554	10117001	0.849058	4173007	35180422	0.573246	TUMOUR	72.44	3	2	positive	ER+HER2-	1	LUMB			0.335197	0.392837			0.69	0.294456	4.51193
MB_4322	P1238	b6	metabric_rrbs_new.BATCH6.SLX_11719.A018.C9ELRANXX	12136191	10470522	0.862752	4267093	37147002	0.608742	TUMOUR	63.39	2	2	positive	ER+HER2-	7	LUMA			0.519142	0.275983			0.5	0.183319	4.42709
MB_4323	P1237	b6	metabric_rrbs_new.BATCH6.SLX_11721.A018.C9ELRANXX	9681328	8260359	0.853226	3625294	27976631	0.544123	TUMOUR	80.04			positive	ER+HER2-	8	LUMA			0.483319	0.335092			0.63	0.489515	4.86077
MB_4328	P1236	b1	metabric_rrbs_new.BATCH7.SLX_12685.A016.C9DA5ANXX	12910153	10940149	0.847407	4087954	37113318	0.585027	TUMOUR	64.12	2		positive	ER+HER2-	7	LUMA			0.61313	0.19585			0.6	0.531316	4.67795
MB_4331	P1235	b6	metabric_rrbs_new.BATCH6.SLX_11725.A016.C9CJ4ANXX	7423305	6207843	0.836264	3546950	22605040	0.580906	TUMOUR	63.34	3	2	positive	ER+HER2-	1	HER2			0.632193	0.284304			0.62	0.171811	4.55876
MB_4333	P1234	b6	metabric_rrbs_new.BATCH6.SLX_11722.A016.C9ELRANXX	10428196	9035331	0.866433	4026911	32971978	0.586624	TUMOUR	64.5	1	2	positive	ER+HER2-	3	LUMA			0.592773	0.302596			0.46	0.591021	3.98765
MB_4339	P1233	b6	metabric_rrbs_new.BATCH6.SLX_11718.A016.C9ELRANXX	14676648	12445617	0.847988	4471297	43835805	0.560648	TUMOUR	74.98	2	1	positive	ER+HER2-	8	LUMB							0.66	0.271192	4.66262
MB_4341	P1232	b6	metabric_rrbs_new.BATCH6.SLX_11696.A015.C9BWWANXX	20462350	17462816	0.853412	5294409	62667779	0.57689	TUMOUR	35.14	3	2	negative	TNBC	5	HER2			0.419655	0.327055			0.53	0.361126	3.95663
MB_4342	P1231	b6	metabric_rrbs_new.BATCH6.SLX_11662.A018.C9C0FANXX	12866638	10801435	0.839492	2528319	38050078	0.634248	TUMOUR	73.2		3	positive	ER+HER2-	4ER+	LUMA								0.841149	5.01925
MB_4343	P1230	b6	metabric_rrbs_new.BATCH6.SLX_11724.A019.C9ELRANXX	16573225	14185554	0.855932	4659609	51794108	0.607866	TUMOUR	68.09	3	2	positive	ER+HER2-	4ER+	HER2			0.586829	0.245193			0.32	0.98435	4.35652
MB_4348	P1229	b6	metabric_rrbs_new.BATCH6.SLX_11719.A016.C9ELRANXX	14761225	12842066	0.869986	5279597	43683904	0.570874	TUMOUR	61.57	3	2	positive	ER+HER2-	5	HER2			0.560677	0.339726			0.5	0.517964	4.329
MB_4350	P1228	b6	metabric_rrbs_new.BATCH6.SLX_11724.A015.C9ELRANXX	8966703	7659929	0.854264	3887881	27934768	0.551602	TUMOUR	35.64	3	2	negative	TNBC	5	HER2			0.48227	0.264263			0.32	0.153287	4.63403
MB_4351	P1227	b6	metabric_rrbs_new.BATCH6.SLX_11721.A016.C9ELRANXX	10959041	9440451	0.86143	4046942	30375280	0.641776	TUMOUR	70.27	3	1	positive	ER+HER2-	1	HER2			0.472907	0.297115			0.59	0.370649	4.39654
MB_4353	P1226	b6	metabric_rrbs_new.BATCH6.SLX_11725.A015.C9CJ4ANXX	13166336	10735006	0.815337	4205477	38651220	0.569181	TUMOUR	59.23	3	2	positive	ER+HER2-	8	LUMB							0.57	0.163088	4.16698
MB_4354	P1225	b6	metabric_rrbs_new.BATCH6.SLX_11721.A015.C9ELRANXX	10964060	9383723	0.855862	3862172	32333391	0.607661	TUMOUR	55.01	2		positive	ER+HER2-	1	HER2			0.233279	0.560289			0.24	0.408061	4.11746
MB_4357	P1224	b6	metabric_rrbs_new.BATCH6.SLX_11695.A015.C9BWWANXX	8737073	7350266	0.841273	3633766	25198603	0.609783	TUMOUR	77.12	3		positive	ER+HER2-	4ER+	LUMA			0.750017	0.110193			0.37	0.584987	4.15678
MB_4360	P1223	b6	metabric_rrbs_new.BATCH6.SLX_11719.A015.C9ELRANXX	15353629	13304926	0.866566	4522663	48290200	0.573224	TUMOUR	59.16	3	3	negative	TNBC	5	HER2			0.526321	0.350566			0.41	0.789728	3.9236
MB_4361	P1222	b1	metabric_rrbs_new.BATCH7.SLX_12686.A013.C9DA5ANXX	21655716	17928427	0.827884	5684764	41923403	0.62953	TUMOUR	29.96	3	2	negative	TNBC					0.535264	0.250368					4.97384
MB_4362	P1221	b5	metabric_rrbs_new.BATCH5.SLX_10788.A018.C81D5ANXX	13937388	11963810	0.858397	4163285	46651688	0.587641	TUMOUR	50.08	3	1	positive	ER+HER2-	4ER+	NORMAL							0.51	0.428722	3.58969
MB_4368	P1220	b6	metabric_rrbs_new.BATCH6.SLX_11678.A015.C9CJ4ANXX	29997446	25207951	0.840337	4918273	85900577	0.583106	TUMOUR	74.6	2	2	positive	ER+HER2-	8	LUMA			0.295511	0.411464			0.62	0.429474	4.10857
MB_4374	P1219	b1	metabric_rrbs_new.BATCH7.SLX_12686.A014.C9DA5ANXX	15369057	12811184	0.83357	4184189	40101190	0.494662	TUMOUR	77.51	3	2	positive	ER+HER2-	7	LUMA							0.78	0.174286
MB_4375	P1218	b6	metabric_rrbs_new.BATCH6.SLX_11724.A016.C9ELRANXX	10516093	8923908	0.848595	4127143	32250537	0.598074	TUMOUR	40.04	2	1	positive	ER+HER2-	3	NORMAL							0.37	0.728362	3.85141
MB_4381	P1217	b6	metabric_rrbs_new.BATCH6.SLX_11679.A015.C9CJ4ANXX	25258974	20934122	0.82878	4459622	68631121	0.606669	TUMOUR	59.75	1	2	positive	ER+HER2-	7	NORMAL							0.74	0.211265	4.62438
MB_4390	P1216	b6	metabric_rrbs_new.BATCH6.SLX_11688.A014.C9BWWANXX	17955077	15214361	0.847357	4777737	54035587	0.57482	TUMOUR	68.49	2	2	positive	ER+HER2-	8	LUMA							0.64	0.377831	3.88051
MB_4395	P1215	b6	metabric_rrbs_new.BATCH6.SLX_11681.A015.C9CJ4ANXX	23285949	19706083	0.846265	4978885	66631583	0.608503	TUMOUR	45.21	3		positive	ER+HER2-	1	HER2							0.86	0.223936	4.80891
MB_4407	P1214	b1	metabric_rrbs_new.BATCH7.SLX_12404.A004.C9MELANXX	18873952	16348471	0.866192	4202736	50450203	0.638371	TUMOUR	44.4	3	1	negative	TNBC	10	BASAL							0.62	0.258013	4.51937
MB_4408	P1213	b6	metabric_rrbs_new.BATCH6.SLX_11644.A004.C9ELUANXX	17352796	14982843	0.863425	5761121	42594447	0.600926	TUMOUR	71.66	3		negative	TNBC	9	BASAL							0.51	0.332541	4.26258
MB_4409	P1212	b6	metabric_rrbs_new.BATCH6.SLX_11686.A014.C9DU0ANXX	29859183	25028774	0.838227	5473096	80962912	0.592399	TUMOUR	46.14	3	2	negative	TNBC											3.70909
MB_4410	P1211	b6	metabric_rrbs_new.BATCH6.SLX_11648.A015.C9ELUANXX	14231459	12305377	0.86466	4309806	44442354	0.642942	TUMOUR	72.64	3	1	positive	ER+HER2-					0.440948	0.422327					4.23832
MB_4413	P1210	b5	metabric_rrbs_new.BATCH5.SLX_10799.A004.C80UWANXX	20880591	18226012	0.872869	4189245	71179730	0.572287	TUMOUR	37.22	2	1	positive	ER+HER2-					0.439185	0.223406				0.16451	4.49708
MB_4416	P1209	b6	metabric_rrbs_new.BATCH6.SLX_11688.A005.C9BWWANXX	26267407	22714387	0.864737	5972990	80479492	0.624511	TUMOUR	44.89	3	2	negative	TNBC	4ER-	CLAUDIN									3.67934
MB_4417	P1208	b1	metabric_rrbs_new.BATCH7.SLX_12685.A019.C9DA5ANXX	18997434	16223818	0.854	4418860	55635621	0.608531	TUMOUR	68.16	3	2	negative	TNBC	10	BASAL			0.427804	0.273887				0.650908	4.30191
MB_4421	P1207	b6	metabric_rrbs_new.BATCH6.SLX_11680.A007.C9CJ4ANXX	11923801	10040199	0.84203	3615487	34344385	0.60178	TUMOUR	69.01	2	1	positive	ER+HER2-	7	LUMA							0.51	0.431229	4.5962
MB_4426	P1206	b6	metabric_rrbs_new.BATCH6.SLX_11680.A005.C9CJ4ANXX	22947436	19054633	0.83036	4582349	62656999	0.553703	TUMOUR	70.84	3	2	positive	ER+HER2-	7	BASAL							0.33	0.725261	4.2015
MB_4431	P1205	b6	metabric_rrbs_new.BATCH6.SLX_11679.A005.C9CJ4ANXX	17894764	15160517	0.847204	4368041	46254755	0.655707	TUMOUR	61.55	3	2	negative	TNBC											4.38822
MB_4434	P1204	b6	metabric_rrbs_new.BATCH6.SLX_11682.A014.C9CJ4ANXX	23325506	19852525	0.851108	4476466	66717106	0.516764	TUMOUR	74.84	3	2	positive	ER+HER2-	9	HER2							0.59	0.397365	4.71661
MB_4442	P1203	b6	metabric_rrbs_new.BATCH6.SLX_11683.A013.C9DU0ANXX	33350960	28575735	0.856819	5562304	100445771	0.637839	TUMOUR	47.29	2	1	positive	ER+HER2-	8	LUMA							0.96		4.09336
MB_4444	P1202	b6	metabric_rrbs_new.BATCH6.SLX_11678.A012.C9CJ4ANXX	9681480	8314102	0.858764	3676882	29705437	0.606772	TUMOUR	40.94	3	1	positive	ER+HER2-											4.55027
MB_4455	P1201	b6	metabric_rrbs_new.BATCH6.SLX_11677.A012.C9CJ4ANXX	13918455	10629226	0.763679	4630579	28883098	0.59055	TUMOUR	44.11	3	2	negative	TNBC											4.15089
MB_4458	P1200	b6	metabric_rrbs_new.BATCH6.SLX_11683.A006.C9DU0ANXX	28913005	24401624	0.843967	8850124	60392432	0.661217	TUMOUR	37.09	3	2	negative	TNBC											3.99026
MB_4464	P1199	b6	metabric_rrbs_new.BATCH6.SLX_11648.A018.C9ELUANXX	18061083	15640461	0.865976	5394587	50601986	0.622161	TUMOUR	45.24	3		negative	TNBC											3.67765
MB_4465	P1198	b6	metabric_rrbs_new.BATCH6.SLX_11680.A002.C9CJ4ANXX	17565234	14705228	0.837178	3971466	50271454	0.605807	TUMOUR	64.51	3	2	negative	TNBC											4.24839
MB_4474	P1197	b6	metabric_rrbs_new.BATCH6.SLX_11687.A012.C9BWWANXX	7972677	6769505	0.849088	3838075	25373557	0.540694	TUMOUR	78.27	3		positive	ER+HER2-											4.47408
MB_4477	P1196	b1	metabric_rrbs_new.BATCH7.SLX_12404.A014.C9MELANXX	15218699	12764647	0.838748	3806490	39668593	0.481407	TUMOUR	65.04	3	2	positive	ER+HER2-
MB_4482	P1195	b1	metabric_rrbs_new.BATCH7.SLX_12681.A018.C9DA5ANXX	16629934	13969323	0.840011	4361512	54143630	0.515191	TUMOUR	57.41	3	1	positive	ER+HER2-
MB_4483	P1194	b6	metabric_rrbs_new.BATCH6.SLX_11678.A002.C9CJ4ANXX	50139135	42610383	0.849843	10503750	107274262	0.726271	TUMOUR	43.89	3	2	negative	TNBC											4.19293
MB_4484	P1193	b5	metabric_rrbs_new.BATCH5.SLX_10737.A016.C8127ANXX	17716949	15603941	0.880735	4307597	61768259	0.60039	TUMOUR	66.23	3		positive	ER+HER2-	3	NORMAL							0.29	0.524408	3.72241
MB_4487	P1192	b6	metabric_rrbs_new.BATCH6.SLX_11687.A006.C9BWWANXX	32714589	27774074	0.848981	6782920	103424948	0.609386	TUMOUR	71.74	3	2	negative	TNBC											3.6969
MB_4492	P1191	b6	metabric_rrbs_new.BATCH6.SLX_11677.A006.C9CJ4ANXX	15704800	13131929	0.836173	4624313	53046130	0.53249	TUMOUR	54.82	3	2	positive	ER+HER2-											4.22554
MB_4495	P1190	b1	metabric_rrbs_new.BATCH7.SLX_12681.A004.C9DA5ANXX	17642503	14995931	0.849989	4118868	61370535	0.49949	TUMOUR	71.88	3		positive	ER+HER2-
MB_4511	P1189	b6	metabric_rrbs_new.BATCH6.SLX_11680.A012.C9CJ4ANXX	10895334	9242527	0.848301	3937749	29754789	0.596948	TUMOUR	35.45	3	2	negative	TNBC											4.20769
MB_4521	P1188	b6	metabric_rrbs_new.BATCH6.SLX_11686.A006.C9DU0ANXX	33731583	28810583	0.854113	5186854	101059760	0.616209	TUMOUR	78	3	2	positive	ER+HER2-											4.5643
MB_4528	P1187	b6	metabric_rrbs_new.BATCH6.SLX_11677.A002.C9CJ4ANXX	23604865	19638659	0.831975	5322294	64367769	0.587158	TUMOUR	51.7	3	1	negative	TNBC											3.8798
MB_4529	P1186	b6	metabric_rrbs_new.BATCH6.SLX_11640.A013.C9ELUANXX	16278161	13956733	0.85739	4420344	52524225	0.559958	TUMOUR	61.21	1	1	positive	ER+HER2-	3	LUMA							0.47	0.185323	3.99092
MB_4531	P1185	b5	metabric_rrbs_new.BATCH5.SLX_10755.A004.C8137ANXX	20386368	17987514	0.88233	4281835	69029455	0.514681	TUMOUR	70.05	3	2	positive	ER+HER2-											5.15318
MB_4541	P1184	b6	metabric_rrbs_new.BATCH6.SLX_11680.A006.C9CJ4ANXX	19736856	16625944	0.842381	4546657	56094361	0.567607	TUMOUR	76.18	2	2	positive	ER+HER2-											4.472
MB_4548	P1183	b6	metabric_rrbs_new.BATCH6.SLX_11687.A004.C9BWWANXX	19578007	16279805	0.831535	5822428	55427107	0.613913	TUMOUR	50.42	3	2	negative	TNBC	4ER-	HER2									3.89404
MB_4556	P1182	b5	metabric_rrbs_new.BATCH5.SLX_10791.A019.C81D5ANXX	18995849	16657571	0.876906	4321933	63964447	0.556762	TUMOUR	60.98	2	1	negative	TNBC										0.198178	4.00717
MB_4557	P1181	b5	metabric_rrbs_new.BATCH5.SLX_10794.A018.C80UWANXX	16192212	14157558	0.874344	4019874	56348077	0.599621	TUMOUR	51.25	1	2	positive	ER+HER2-	8	LUMA							0.54	0.227845	3.70672
MB_4558	P1180	b6	metabric_rrbs_new.BATCH6.SLX_11640.A005.C9ELUANXX	11705544	10024292	0.856371	4065812	36317748	0.513713	TUMOUR	71.2	2	1	positive	ER+HER2-										0.539829	4.9658
MB_4564	P1179	b6	metabric_rrbs_new.BATCH6.SLX_11683.A004.C9DU0ANXX	9563927	8135244	0.850618	3525238	29252639	0.574547	TUMOUR	74.67	3		positive	ER+HER2-	7	LUMA							0.64	0.333165	4.46331
MB_4578	P1178	b6	metabric_rrbs_new.BATCH6.SLX_11686.A004.C9DU0ANXX	17527703	14823405	0.845713	4329758	50348642	0.590444	TUMOUR	72.74	2	2	positive	ER+HER2-	7	LUMA							0.45	0.147886	4.13417
MB_4591	P1177	b5	metabric_rrbs_new.BATCH5.SLX_10793.A018.C81D5ANXX	23840451	20897690	0.876564	4689207	80939428	0.507625	TUMOUR	71.93	3	2	positive	ER+HER2-	9	LUMB							0.74	0.116619	4.49679
MB_4593	P1176	b5	metabric_rrbs_new.BATCH5.SLX_10788.A019.C81D5ANXX	19715337	16879623	0.856167	5618900	61325211	0.64145	TUMOUR	48.44	2	1	positive	ER+HER2-	8	LUMA							0.64	0.407717	3.89016
MB_4598	P1175	b5	metabric_rrbs_new.BATCH5.SLX_10797.A019.C80UWANXX	15398241	13309211	0.864333	3910912	52126580	0.572184	TUMOUR	67.92	2	2	positive	ER+HER2-	8	LUMB							0.71	0.53626	4.06496
MB_4599	P1174	b5	metabric_rrbs_new.BATCH5.SLX_10787.A019.C81D5ANXX	28705063	25077584	0.873629	4401681	99069235	0.574429	TUMOUR	63.83	3	2	positive	ER+HER2-	8	LUMA							0.82	0.223036	4.43314
MB_4601	P1173	b5	metabric_rrbs_new.BATCH5.SLX_10796.A019.C80UWANXX	15689331	13580641	0.865597	4010744	53137708	0.528557	TUMOUR	39.14	3	2	negative	ER-HER2+	5	BASAL							0.41	0.678031	3.54259
MB_4602	P1172	b6	metabric_rrbs_new.BATCH6.SLX_11681.A004.C9CJ4ANXX	9486990	7994881	0.842721	3504036	27634063	0.554604	TUMOUR	58.38	3	2	positive	ER+HER2-	1	LUMB									4.6173
MB_4603	P1171	b5	metabric_rrbs_new.BATCH5.SLX_10754.A004.C8137ANXX	23494404	20493248	0.872261	5254492	80951916	0.614292	TUMOUR	42.79	2	1	positive	ER+HER2-	8	NORMAL							0.6	0.324614	3.68226
MB_4607	P1170	b5	metabric_rrbs_new.BATCH5.SLX_10792.A013.C81D5ANXX	27485428	24107867	0.877114	4565074	91991273	0.57893	TUMOUR	55.42	2	1	positive	ER+HER2-	8	LUMA							0.51	0.170366	3.72182
MB_4613	P1169	b6	metabric_rrbs_new.BATCH6.SLX_11678.A006.C9CJ4ANXX	18762442	16257057	0.866468	4718839	55654449	0.629057	TUMOUR	76	2	1	positive	ER+HER2+											4.55216
MB_4616	P1168	b5	metabric_rrbs_new.BATCH5.SLX_10793.A019.C81D5ANXX	25045501	22084046	0.881757	4155870	89229313	0.615575	TUMOUR	71.47	2	1	positive	ER+HER2-	8	LUMA							0.67	0.418294	4.16969
MB_4618	P1167	b5	metabric_rrbs_new.BATCH5.SLX_10791.A018.C81D5ANXX	16949705	14739564	0.869606	4049099	56566819	0.5827	TUMOUR	40.05	2	1	positive	ER+HER2-	1	LUMB							0.6	0.331131	4.4737
MB_4621	P1166	b5	metabric_rrbs_new.BATCH5.SLX_10787.A018.C81D5ANXX	20928344	18131826	0.866377	5255882	68169427	0.507085	TUMOUR	39.51	3	3	negative	TNBC	10	BASAL							0.57	0.184677	3.72355
MB_4622	P1165	b6	metabric_rrbs_new.BATCH6.SLX_11680.A004.C9CJ4ANXX	23100471	19575592	0.847411	5120435	61472460	0.597403	TUMOUR	40.83	3	2	negative	TNBC	10	CLAUDIN							0.32	0.7346	4.05856
MB_4623	P1164	b6	metabric_rrbs_new.BATCH6.SLX_11678.A004.C9CJ4ANXX	16274949	14005937	0.860583	5114626	41879232	0.622379	TUMOUR	61.88	2	2	positive	ER+HER2-	3	LUMA							0.72	0.526916	4.5702
MB_4626	P1163	b5	metabric_rrbs_new.BATCH5.SLX_10797.A016.C80UWANXX	14531406	12503605	0.860454	3898618	49097794	0.578389	TUMOUR	64.61	3	1	positive	ER+HER2-	1	HER2								0.237915	4.07787
MB_4627	P1162	b5	metabric_rrbs_new.BATCH5.SLX_10790.A019.C81D5ANXX	23511809	20468931	0.870581	4128777	80883470	0.570076	TUMOUR	55.65	3	2	positive	ER+HER2-	3	LUMA							0.62	0.221115	3.67531
MB_4630	P1161	b6	metabric_rrbs_new.BATCH6.SLX_11687.A015.C9BWWANXX	20258610	17087740	0.84348	4718060	62610099	0.593982	TUMOUR	67.48			positive	ER+HER2-	8	LUMB							0.79	0.543334	4.46405
MB_4633	P1160	b5	metabric_rrbs_new.BATCH5.SLX_10790.A018.C81D5ANXX	21914015	18887274	0.861881	4223812	72719120	0.566494	TUMOUR	67.03	3	2	positive	ER+HER2-	4ER+	LUMA							0.46	0.453746	3.67419
MB_4634	P1159	b5	metabric_rrbs_new.BATCH5.SLX_10796.A018.C80UWANXX	14834492	12821596	0.86431	3841250	49783953	0.570877	TUMOUR	66.37	3	2	positive	ER+HER2-	3	LUMA							0.73	0.301784	3.75906
MB_4635	P1158	b6	metabric_rrbs_new.BATCH6.SLX_11677.A004.C9CJ4ANXX	15778883	12830196	0.813124	3971724	41793584	0.60989	TUMOUR	86	3	2	positive	ER+HER2-											4.7368
MB_4639	P1157	b5	metabric_rrbs_new.BATCH5.SLX_10796.A012.C80UWANXX	15843706	13692979	0.864254	3989232	52469086	0.526502	TUMOUR	71.17	3	2	positive	ER+HER2-	9	LUMB							0.64	0.284165	4.57353
MB_4640	P1156	b5	metabric_rrbs_new.BATCH5.SLX_10796.A016.C80UWANXX	17168220	14853610	0.865181	4004506	58199778	0.526292	TUMOUR	61.59	3	2	negative	TNBC	7	HER2								0.255162	3.56811
MB_4641	P1155	b5	metabric_rrbs_new.BATCH5.SLX_10795.A013.C80UWANXX	29689213	25789941	0.868664	4356936	102555244	0.564203	TUMOUR	64.93	3	2	positive	ER+HER2-	3	LUMA								0.213496	3.58618
MB_4642	P1154	b5	metabric_rrbs_new.BATCH5.SLX_10791.A005.C81D5ANXX	18636979	16325203	0.875958	4634129	61041392	0.611763	TUMOUR	66.27	3	2	positive	ER+HER2-	6	LUMB							0.61	0.534957	4.07206
MB_4643	P1153	b5	metabric_rrbs_new.BATCH5.SLX_10789.A013.C81D5ANXX	27703304	24157163	0.871996	4668750	92112016	0.589904	TUMOUR	78.21	3	1	negative	ER-HER2+	5	HER2								0.312273	3.60337
MB_4644	P1152	b5	metabric_rrbs_new.BATCH5.SLX_10797.A005.C80UWANXX	11949856	10358956	0.866869	3766424	40407075	0.587509	TUMOUR	59.13	2		positive	ER+HER2+	5	LUMB							0.6	0.403344	4.09825
MB_4648	P1151	b5	metabric_rrbs_new.BATCH5.SLX_10794.A013.C80UWANXX	16035772	14023216	0.874496	4019902	53651530	0.495285	TUMOUR	75.19	3	1	positive	ER+HER2-	1	LUMB							0.69	0.249148	4.46683
MB_4649	P1150	b5	metabric_rrbs_new.BATCH5.SLX_10791.A007.C81D5ANXX	18437008	16248305	0.881288	4240786	63793219	0.580335	TUMOUR	61.67	2	2	positive	ER+HER2-	3	LUMB							0.69	0.624137	4.14246
MB_4651	P1149	b5	metabric_rrbs_new.BATCH5.SLX_10791.A014.C81D5ANXX	19340994	16875707	0.872536	5354892	59475910	0.621628	TUMOUR	69.96	2	2	positive	ER+HER2-	6	LUMB							0.73	0.342314	4.28592
MB_4653	P1148	b5	metabric_rrbs_new.BATCH5.SLX_10787.A015.C81D5ANXX	26341981	22803302	0.865664	4504122	89692631	0.556706	TUMOUR	44.5	3	2	positive	ER+HER2-	3	NORMAL							0.46	0.240901	3.53134
MB_4654	P1147	b5	metabric_rrbs_new.BATCH5.SLX_10788.A013.C81D5ANXX	18947275	16379528	0.864479	4270589	64538032	0.58982	TUMOUR	80.82	3	1	positive	ER+HER2-	8	LUMB							0.6	0.495932	3.73726
MB_4655	P1146	b5	metabric_rrbs_new.BATCH5.SLX_10797.A014.C80UWANXX	14390670	12388531	0.860872	3921100	47692085	0.600645	TUMOUR	64.01	3	2	positive	ER+HER2-	3	LUMA							0.35	0.267224	3.65922
MB_4661	P1144	b5	metabric_rrbs_new.BATCH5.SLX_10789.A014.C81D5ANXX	18518872	16059055	0.867172	4223708	60144057	0.611504	TUMOUR	81.11	2	2	positive	ER+HER2-	7	LUMA							0.61	0.323393	4.12621
MB_4663	P1143	b5	metabric_rrbs_new.BATCH5.SLX_10793.A015.C81D5ANXX	20418115	17859922	0.87471	5799234	67080779	0.609976	TUMOUR	61.97	3	2	negative	ER-HER2+	10	BASAL							0.28	0.360256	3.62739
MB_4665	P1142	b5	metabric_rrbs_new.BATCH5.SLX_10788.A005.C81D5ANXX	22122119	19037488	0.860563	4342750	74015538	0.566753	TUMOUR	54.27	3	1	positive	ER+HER2-	4ER+	LUMA							0.64	0.198012	3.85204
MB_4666	P1141	b5	metabric_rrbs_new.BATCH5.SLX_10786.A013.C81D5ANXX	17788383	15531489	0.873125	4281541	60211746	0.541346	TUMOUR	57.98	3	2	positive	ER+HER2-	7	LUMA							0.63	0.476019	4.07297
MB_4669	P1140	b5	metabric_rrbs_new.BATCH5.SLX_10793.A016.C81D5ANXX	28065781	24611211	0.876912	4254042	99026685	0.616789	TUMOUR	68.82	3	1	positive	ER+HER2-	6	LUMB							0.68	0.389041	4.13551
MB_4670	P1139	b6	metabric_rrbs_new.BATCH6.SLX_11689.A015.C9DU0ANXX	27986328	23163135	0.827659	4940189	83688574	0.56865	TUMOUR	61	2	1	positive	ER+HER2-	7	LUMA			0.360229	0.475787			0.66	0.260158	3.81941
MB_4671	P1138	b5	metabric_rrbs_new.BATCH5.SLX_10797.A015.C80UWANXX	34538385	29835569	0.863838	4455910	116701213	0.594212	TUMOUR	72.48	3	2	positive	ER+HER2-	2	LUMB							0.72	0.125753	3.83448
MB_4672	P1137	b5	metabric_rrbs_new.BATCH5.SLX_10790.A002.C81D5ANXX	18193805	15822112	0.869643	4302134	61281353	0.528841	TUMOUR	58.78	3		positive	ER+HER2-	7	LUMA							0.72	0.205406	4.80451
MB_4673	P1136	b5	metabric_rrbs_new.BATCH5.SLX_10786.A005.C81D5ANXX	21682844	18915887	0.87239	4467609	73495751	0.606176	TUMOUR	63.27	2	3	positive	ER+HER2-	9	LUMB							0.53	0.133289	3.82229
MB_4674	P1135	b5	metabric_rrbs_new.BATCH5.SLX_10789.A007.C81D5ANXX	28737099	24986992	0.869503	4550375	93093685	0.482488	TUMOUR	75.26	2	2	positive	ER+HER2-	7	LUMA							0.85	0.252257	5.08874
MB_4675	P1134	b5	metabric_rrbs_new.BATCH5.SLX_10795.A012.C80UWANXX	11710464	10123525	0.864485	3749531	40423046	0.553388	TUMOUR	59.23	3	1	positive	ER+HER2-	8	LUMA							0.88		3.93353
MB_4679	P1133	b5	metabric_rrbs_new.BATCH5.SLX_10791.A016.C81D5ANXX	17174819	15080937	0.878084	4172422	59477898	0.584777	TUMOUR	64.11	3	1	negative	TNBC	10	BASAL							0.59		3.7815
MB_4681	P1132	b6	metabric_rrbs_new.BATCH6.SLX_11684.A004.C9DU0ANXX	10942525	9262941	0.846509	3826260	32496422	0.605395	TUMOUR	60.66		1	positive	ER+HER2-	3	LUMA							0.51	0.178617	4.00341
MB_4682	P1131	b5	metabric_rrbs_new.BATCH5.SLX_10792.A007.C81D5ANXX	27480522	24300263	0.884272	4654825	97175140	0.51927	TUMOUR	65.5	3		positive	ER+HER2-	9	LUMA							0.52	0.33959	4.03482
MB_4685	P1130	b5	metabric_rrbs_new.BATCH5.SLX_10791.A013.C81D5ANXX	19970043	17625379	0.882591	4314001	67655696	0.564299	TUMOUR	73.6	3	2	positive	ER+HER2-	6	LUMB							0.69	0.405972	4.30296
MB_4686	P1129	b5	metabric_rrbs_new.BATCH5.SLX_10796.A002.C80UWANXX	29372164	25481795	0.867549	4405404	100133031	0.560503	TUMOUR	53.03	3	2	positive	ER+HER2-	3	LUMA							0.34	0.0941324	3.51654
MB_4688	P1128	b5	metabric_rrbs_new.BATCH5.SLX_10797.A007.C80UWANXX	16317704	14151801	0.867267	4346996	55941885	0.601301	TUMOUR	71.17	2	3	positive	ER+HER2+	5	LUMB							0.4	0.204525	3.78748
MB_4691	P1127	b5	metabric_rrbs_new.BATCH5.SLX_10795.A014.C80UWANXX	19404371	16763932	0.863926	4123372	65587755	0.582088	TUMOUR	49.76	3	1	positive	ER+HER2-	7	LUMA							0.42	0.272126	3.80817
MB_4692	P1126	b5	metabric_rrbs_new.BATCH5.SLX_10788.A014.C81D5ANXX	19235707	16439745	0.854647	4234936	63516014	0.57697	TUMOUR	58.49	1		positive	ER+HER2-	8	LUMA							0.82	0.122006	4.40103
MB_4694	P1125	b5	metabric_rrbs_new.BATCH5.SLX_10789.A002.C81D5ANXX	16359567	14299427	0.874071	4131918	54303611	0.577424	TUMOUR	76.06	3	1	positive	ER+HER2-	10	BASAL							0.39	0.416375	3.88294
MB_4696	P1124	b5	metabric_rrbs_new.BATCH5.SLX_10794.A005.C80UWANXX	17997347	15544023	0.863684	6832995	51305136	0.573615	TUMOUR	49.98	3		negative	TNBC	10	CLAUDIN							0.41	0.176849	4.02029
MB_4697	P1123	b5	metabric_rrbs_new.BATCH5.SLX_10794.A014.C80UWANXX	12900934	11238618	0.871148	3824711	43508121	0.544947	TUMOUR	79.01			positive	ER+HER2-	3								0.48	0.628044	3.68379
MB_4698	P1122	b5	metabric_rrbs_new.BATCH5.SLX_10796.A015.C80UWANXX	15646492	13599412	0.869167	3926862	53262127	0.567046	TUMOUR	59.18	3	2	positive	ER+HER2-	3	LUMA							0.43	0.542397	3.53515
MB_4701	P1121	b5	metabric_rrbs_new.BATCH5.SLX_10792.A014.C81D5ANXX	18537441	16113020	0.869215	4178955	61067101	0.597365	TUMOUR	47.62	3	2	positive	ER+HER2-	8	LUMA							0.59	0.106067	3.78293
MB_4702	P1120	b5	metabric_rrbs_new.BATCH5.SLX_10790.A015.C81D5ANXX	17745255	15432746	0.869683	4056112	60717118	0.584703	TUMOUR	52.13	3	2	positive	ER+HER2-	9	LUMB							0.64	0.454889	4.49442
MB_4704	P1119	b5	metabric_rrbs_new.BATCH5.SLX_10793.A012.C81D5ANXX	10846998	9534242	0.878975	3696978	38696607	0.562708	TUMOUR	67.79	3	2	positive	ER+HER2-	4ER+	LUMA							0.37	0.20982	3.52059
MB_4705	P1118	b5	metabric_rrbs_new.BATCH5.SLX_10792.A012.C81D5ANXX	8682459	7589013	0.874063	3656761	29505385	0.583801	TUMOUR	63.58	2	2	positive	ER+HER2-	3	LUMA									3.64371
MB_4706	P1117	b5	metabric_rrbs_new.BATCH5.SLX_10787.A002.C81D5ANXX	19807421	17139158	0.86529	4178821	66937080	0.569498	TUMOUR	75.48	3	1	positive	ER+HER2-	3	LUMA							0.5	0.479261	3.72459
MB_4708	P1116	b5	metabric_rrbs_new.BATCH5.SLX_10794.A019.C80UWANXX	17720032	15446768	0.871712	4074109	60472852	0.538244	TUMOUR	63.03	3	1	positive	ER+HER2-	3	LUMA							0.45	0.598297	3.69107
MB_4709	P1115	b5	metabric_rrbs_new.BATCH5.SLX_10791.A015.C81D5ANXX	21607841	18998584	0.879245	4307968	74077895	0.605142	TUMOUR	49.02	2	1	positive	ER+HER2-	8	LUMA							0.64	0.469976	3.77963
MB_4710	P1114	b5	metabric_rrbs_new.BATCH5.SLX_10786.A014.C81D5ANXX	23676837	20576850	0.869071	4440013	78934607	0.5553	TUMOUR	77.12	3	1	positive	ER+HER2-	3	LUMA							0.44	0.470195	3.60517
MB_4711	P1113	b5	metabric_rrbs_new.BATCH5.SLX_10788.A007.C81D5ANXX	18048821	15578477	0.86313	4282484	61922485	0.589087	TUMOUR	56.07	3	3	negative	ER-HER2+	5	CLAUDIN							0.81	0.0618222	3.68354
MB_4712	P1112	b5	metabric_rrbs_new.BATCH5.SLX_10790.A016.C81D5ANXX	23886964	20740975	0.868297	4302982	82226062	0.539283	TUMOUR	46.59	3	2	negative	TNBC	9	NORMAL							0.42	0.464966	3.56682
MB_4714	P1111	b5	metabric_rrbs_new.BATCH5.SLX_10786.A007.C81D5ANXX	24655328	21375748	0.866983	5343615	79380920	0.56775	TUMOUR	64.68	3	2	negative	TNBC	10	BASAL							0.35	0.404692	3.834
MB_4715	P1110	b5	metabric_rrbs_new.BATCH5.SLX_10795.A007.C80UWANXX	18959892	16517514	0.871182	4200457	66169811	0.557722	TUMOUR	67.8	3	2	negative	TNBC	8	BASAL							0.54	0.33888	3.92594
MB_4716	P1109	b5	metabric_rrbs_new.BATCH5.SLX_10795.A002.C80UWANXX	19150072	16663364	0.870146	4081550	66545869	0.594185	TUMOUR	52.98	3	2	positive	ER+HER2-	3	LUMA							0.42	0.554444	3.64565
MB_4717	P1108	b5	metabric_rrbs_new.BATCH5.SLX_10792.A005.C81D5ANXX	19712046	17371704	0.881274	4809122	64099731	0.558583	TUMOUR	43.51	3	2	negative	TNBC	10	BASAL							0.5	0.614379	4.3692
MB_4719	P1107	b5	metabric_rrbs_new.BATCH5.SLX_10788.A015.C81D5ANXX	16551779	14285371	0.863072	4153299	56305259	0.546848	TUMOUR	67.27	2	2	positive	ER+HER2-	8	LUMA							0.55	0.235663	4.37369
MB_4722	P1106	b5	metabric_rrbs_new.BATCH5.SLX_10788.A016.C81D5ANXX	19470694	16780388	0.861828	4263109	67048193	0.587057	TUMOUR	64.02		2	positive	ER+HER2-	8	LUMA							0.77	0.255405	4.39065
MB_4723	P1105	b5	metabric_rrbs_new.BATCH5.SLX_10794.A015.C80UWANXX	14269993	12528876	0.877988	3956925	49090644	0.627105	TUMOUR	64.76	3	1	positive	ER+HER2-	1	LUMB							0.68	0.293394	4.18174
MB_4724	P1104	b5	metabric_rrbs_new.BATCH5.SLX_10797.A013.C80UWANXX	12435170	10738374	0.863549	3917862	41188239	0.556899	TUMOUR	60.44	3	1	negative	ER-HER2+	4ER-	HER2								0.135006	3.66959
MB_4725	P1103	b5	metabric_rrbs_new.BATCH5.SLX_10794.A007.C80UWANXX	15155781	13221296	0.87236	4298366	50342852	0.552177	TUMOUR	65.83	3	2	positive	ER+HER2+	5	HER2								0.528206	3.75647
MB_4729	P1102	b5	metabric_rrbs_new.BATCH5.SLX_10786.A002.C81D5ANXX	18495635	16106163	0.870809	4579571	61672588	0.59222	TUMOUR	75.41	3		positive	ER+HER2+	5	LUMA							0.45	0.332817	3.83278
MB_4730	P1101	b5	metabric_rrbs_new.BATCH5.SLX_10756.A014.C8137ANXX	19249137	16986518	0.882456	4263717	66187132	0.582324	TUMOUR	51.29	3	2	positive	ER+HER2-	8	LUMA							0.61	0.337285	4.56625
MB_4731	P1100	b5	metabric_rrbs_new.BATCH5.SLX_10793.A002.C81D5ANXX	18459022	16198250	0.877525	4128492	62510174	0.550542	TUMOUR	49.43	3		negative	TNBC	5	HER2							0.46	0.424901	3.94627
MB_4732	P1099	b5	metabric_rrbs_new.BATCH5.SLX_10783.A014.C8158ANXX	23384055	20235640	0.865361	4453561	79677509	0.570366	TUMOUR	26.72	3	2	negative	TNBC	10	BASAL							0.4	0.53603	3.63291
MB_4733	P1098	b5	metabric_rrbs_new.BATCH5.SLX_10762.A013.C8158ANXX	17818690	15839618	0.888933	4263876	61636237	0.576451	TUMOUR	56.27	3	2	negative	TNBC	4ER-	CLAUDIN									3.71648
MB_4735	P1097	b5	metabric_rrbs_new.BATCH5.SLX_10783.A013.C8158ANXX	35727776	31148617	0.871832	4726310	125501624	0.54117	TUMOUR	54.18	2	2	positive	ER+HER2-	8	LUMA							0.62	0.796043	3.82454
MB_4737	P1096	b5	metabric_rrbs_new.BATCH5.SLX_10785.A013.C8158ANXX	21514068	18000891	0.836703	4575887	70825035	0.553872	TUMOUR	52.29	3	2	positive	ER+HER2-	1	LUMB							0.53	0.351224	3.8751
MB_4738	P1095	b5	metabric_rrbs_new.BATCH5.SLX_10740.A018.C8137ANXX	20979026	18409923	0.877539	4315269	73779013	0.570525	TUMOUR	42.27	2	1	positive	ER+HER2-	3	NORMAL									3.59478
MB_4739	P1094	b5	metabric_rrbs_new.BATCH5.SLX_10737.A018.C8127ANXX	17086472	15090278	0.883171	4155831	58529446	0.569392	TUMOUR	56.08	2	1	positive	ER+HER2-	3	LUMA							0.67	0.182665	3.80117
MB_4741	P1093	b5	metabric_rrbs_new.BATCH5.SLX_10759.A014.C8158ANXX	23123350	20433993	0.883695	4307720	79228773	0.568428	TUMOUR	53.02	2	2	positive	ER+HER2-	8	LUMB							0.64	0.176082	3.8447
MB_4742	P1092	b5	metabric_rrbs_new.BATCH5.SLX_10757.A014.C8137ANXX	17119126	15087524	0.881326	4121655	59224700	0.556853	TUMOUR	76.42		2	positive	ER+HER2-	8	LUMA							0.67	0.336467	3.77821
MB_4743	P1091	b5	metabric_rrbs_new.BATCH5.SLX_10739.A018.C8127ANXX	21908758	18958542	0.865341	4272781	75679543	0.548927	TUMOUR	52.61	2	1	positive	ER+HER2-	4ER+	NORMAL									3.76137
MB_4744	P1090	b5	metabric_rrbs_new.BATCH5.SLX_10733.A018.C8127ANXX	19759520	17318015	0.876439	4391469	67038374	0.576257	TUMOUR	64.21	3	2	positive	ER+HER2-	8	LUMB							0.64	0.30215	4.36955
MB_4745	P1089	b5	metabric_rrbs_new.BATCH5.SLX_10736.A018.C8127ANXX	18298368	16038356	0.876491	4357015	62189887	0.571852	TUMOUR	50.08	3	2	negative	ER-HER2+	5	HER2								0.233428	3.69298
MB_4746	P1088	b6	metabric_rrbs_new.BATCH6.SLX_11642.A005.C9ELUANXX	14121445	12235529	0.86645	4152931	45779354	0.547295	TUMOUR	38.1	3		negative	ER+HER2-	3	NORMAL							0.48	0.456738	3.99229
MB_4749	P1087	b5	metabric_rrbs_new.BATCH5.SLX_10734.A013.C8127ANXX	23032077	20217421	0.877794	4379979	79102622	0.589113	TUMOUR	70.57	3	2	positive	ER+HER2-	8	LUMA							0.82	0.198669	4.09554
MB_4752	P1086	b5	metabric_rrbs_new.BATCH5.SLX_10753.A016.C8137ANXX	20565437	18101431	0.880187	4301230	71696682	0.577433	TUMOUR	63.7	2	3	positive	ER+HER2-	6	LUMA							0.71	0.45906	4.76313
MB_4757	P1085	b5	metabric_rrbs_new.BATCH5.SLX_10734.A018.C8127ANXX	18177557	15998557	0.880127	4578349	62260348	0.576552	TUMOUR	38.93	3		negative	TNBC	10	BASAL							0.36	0.52464	3.62801
MB_4758	P1084	b5	metabric_rrbs_new.BATCH5.SLX_10754.A014.C8137ANXX	18841719	16465504	0.873885	5525344	61514347	0.65256	TUMOUR	45.77	3		negative	TNBC	10	BASAL							0.74	0.298211	4.09706
MB_4762	P1082	b5	metabric_rrbs_new.BATCH5.SLX_10752.A016.C8137ANXX	16584543	14595426	0.880062	4059760	60498603	0.577907	TUMOUR	67.82	2	1	positive	ER+HER2-	7	LUMA							0.46	0.120496	3.66219
MB_4763	P1081	b5	metabric_rrbs_new.BATCH5.SLX_10753.A015.C8137ANXX	15993961	14135265	0.883788	4313884	56844844	0.550578	TUMOUR	44.07	3	2	negative	TNBC	5	HER2							0.36	0.520212	3.88699
MB_4764	P1080	b5	metabric_rrbs_new.BATCH5.SLX_10760.A014.C8158ANXX	22036751	19563261	0.887756	4293274	77166898	0.562547	TUMOUR	57.95	3	2	positive	ER+HER2-	3	LUMA							0.39	0.632778	3.57485
MB_4767	P1079	b5	metabric_rrbs_new.BATCH5.SLX_10733.A016.C8127ANXX	19168590	16821290	0.877544	4393555	65945985	0.593112	TUMOUR	74.86	3	2	positive	ER+HER2-	9	LUMB							0.49	0.432558	3.84436
MB_4769	P1078	b5	metabric_rrbs_new.BATCH5.SLX_10734.A016.C8127ANXX	21329025	18756318	0.87938	4485626	74163300	0.561787	TUMOUR	65.86	3	2	negative	TNBC	1	BASAL							0.68	0.511179	4.31137
MB_4770	P1077	b5	metabric_rrbs_new.BATCH5.SLX_10740.A016.C8137ANXX	21086088	18485792	0.876682	4408157	74194070	0.567544	TUMOUR	70.22	3	1	negative	ER-HER2+	10	HER2							0.35	0.507205	3.68003
MB_4771	P1076	b5	metabric_rrbs_new.BATCH5.SLX_10752.A015.C8137ANXX	11509214	10145036	0.881471	3769896	41057459	0.53865	TUMOUR	47.86	2	2	positive	ER+HER2-	8	LUMA							0.45	0.143858	3.59543
MB_4778	P1075	b5	metabric_rrbs_new.BATCH5.SLX_10740.A015.C8137ANXX	16840418	14770130	0.877064	4212873	58822659	0.55062	TUMOUR	78.62	2	2	positive	ER+HER2-	4ER+	LUMA							0.64	0.125381	3.80122
MB_4779	P1074	b5	metabric_rrbs_new.BATCH5.SLX_10734.A015.C8127ANXX	16391825	14479537	0.883339	4149792	57636315	0.546457	TUMOUR	53.39	2	2	positive	ER+HER2-	3	LUMA							0.67	0.299828	3.74672
MB_4782	P1073	b5	metabric_rrbs_new.BATCH5.SLX_10739.A015.C8127ANXX	16949751	14782351	0.872128	4151571	60001075	0.558394	TUMOUR	43.85	2		positive	ER+HER2-	4ER+	NORMAL									3.54969
MB_4784	P1072	b5	metabric_rrbs_new.BATCH5.SLX_10753.A014.C8137ANXX	16413744	14471212	0.881652	4124578	57287017	0.587351	TUMOUR	63.35	3		positive	ER+HER2-	1	NORMAL							0.6	0.722662	3.97756
MB_4785	P1071	b5	metabric_rrbs_new.BATCH5.SLX_10733.A015.C8127ANXX	13917060	12294792	0.883433	4084217	48579417	0.556669	TUMOUR	75.46	2	2	positive	ER+HER2-	8	LUMA							0.63	0.128537	3.90602
MB_4787	P1070	b5	metabric_rrbs_new.BATCH5.SLX_10737.A015.C8127ANXX	13018765	11476487	0.881534	3996580	44923802	0.552982	TUMOUR	68.85	2	2	positive	ER+HER2-	6	LUMA							0.45	0.811235	3.76883
MB_4790	P1069	b5	metabric_rrbs_new.BATCH5.SLX_10741.A014.C8137ANXX	21372267	18538663	0.867417	4282529	70417701	0.515574	TUMOUR	43.73	2	2	positive	ER+HER2-	7	LUMA							0.59	0.657017	3.95218
MB_4791	P1068	b5	metabric_rrbs_new.BATCH5.SLX_10737.A014.C8127ANXX	16584634	14504986	0.874604	4089042	55679230	0.558443	TUMOUR	83.49	1	1	positive	ER+HER2-	4ER+	LUMB							0.46	0.257216	3.88522
MB_4793	P1067	b5	metabric_rrbs_new.BATCH5.SLX_10738.A014.C8127ANXX	24326424	21414759	0.880309	4487613	82716574	0.578081	TUMOUR	72.49	3	2	negative	TNBC	10	BASAL							0.49	0.927902	3.89231
MB_4794	P1066	b5	metabric_rrbs_new.BATCH5.SLX_10740.A014.C8137ANXX	21713642	18977982	0.874012	4363283	73771482	0.555396	TUMOUR	89		2	positive	ER+HER2-	7	LUMA							0.75	0.257581	4.28854
MB_4796	P1065	b5	metabric_rrbs_new.BATCH5.SLX_10734.A014.C8127ANXX	17982436	15715870	0.873957	4929801	58731299	0.628922	TUMOUR	53.18	2	2	positive	ER+HER2-	5	LUMB							0.73	0.39926	4.7124
MB_4797	P1064	b5	metabric_rrbs_new.BATCH5.SLX_10735.A014.C8127ANXX	19684049	17172169	0.87239	4219286	65091182	0.599979	TUMOUR	81.06	2	1	positive	ER+HER2-	2	LUMA							0.83	0.269816	4.32423
MB_4798	P1063	b5	metabric_rrbs_new.BATCH5.SLX_10735.A013.C8127ANXX	22866736	20063330	0.877402	4479781	77690133	0.591966	TUMOUR	44.51	2	2	positive	ER+HER2-	3	NORMAL							0.55	0.139182	3.65597
MB_4800	P1062	b5	metabric_rrbs_new.BATCH5.SLX_10732.A014.C8127ANXX	18965481	15975451	0.842344	4200922	60253368	0.591242	TUMOUR	61.3	3	2	positive	ER+HER2-	6	LUMA							0.62	0.757198	4.14581
MB_4801	P1061	b5	metabric_rrbs_new.BATCH5.SLX_10741.A013.C8137ANXX	25041181	22101512	0.882607	4439587	87818508	0.532574	TUMOUR	65.83	3	2	positive	ER+HER2-	8	LUMA							0.53	0.543871	3.91726
MB_4802	P1060	b5	metabric_rrbs_new.BATCH5.SLX_10753.A013.C8137ANXX	15592969	13761720	0.882559	4132637	54625618	0.538796	TUMOUR	71.67	2	2	positive	ER+HER2-	8	LUMB							0.78	0.354816	4.59401
MB_4805	P1059	b5	metabric_rrbs_new.BATCH5.SLX_10737.A013.C8127ANXX	21168161	18677359	0.882333	4557968	72109046	0.543107	TUMOUR	45.39	3	2	positive	ER+HER2-	7	LUMA							0.51	0.478739	4.005
MB_4806	P1058	b5	metabric_rrbs_new.BATCH5.SLX_10738.A013.C8127ANXX	23929266	21068327	0.880442	4404758	82602575	0.577236	TUMOUR	49.77	2	2	positive	ER+HER2-	3	LUMA							0.61	0.320079	3.66885
MB_4809	P1057	b5	metabric_rrbs_new.BATCH5.SLX_10740.A013.C8137ANXX	17932346	15774642	0.879675	4447811	62500291	0.602094	TUMOUR	43.77	3	1	negative	TNBC	10	BASAL							0.46	0.510533	3.69106
MB_4814	P1056	b5	metabric_rrbs_new.BATCH5.SLX_10741.A007.C8137ANXX	18137597	16003257	0.882325	4243503	63160599	0.581168	TUMOUR	39.92	2	2	positive	ER+HER2-	4ER+	NORMAL							0.38	0.659673	3.57219
MB_4816	P1055	b5	metabric_rrbs_new.BATCH5.SLX_10740.A007.C8137ANXX	14777285	13032187	0.881907	4176919	51999865	0.574024	TUMOUR	78.94	3	3	positive	ER+HER2+											3.97862
MB_4818	P1054	b5	metabric_rrbs_new.BATCH5.SLX_10738.A007.C8127ANXX	20891834	18456004	0.883408	4335427	72187022	0.545848	TUMOUR	75.74	2	3	positive	ER+HER2-	3	LUMB							0.7	0.23652	4.17479
MB_4820	P1053	b5	metabric_rrbs_new.BATCH5.SLX_10734.A007.C8127ANXX	17720240	15566273	0.878446	4200195	60984908	0.586388	TUMOUR	67.19			positive	ER+HER2-	2	LUMA							0.8	0.0998962	4.90719
MB_4825	P1051	b5	metabric_rrbs_new.BATCH5.SLX_10753.A005.C8137ANXX	16829977	14877673	0.883998	4137465	58966816	0.567878	TUMOUR	65.93	2	1	positive	ER+HER2-	8	LUMA							0.78	0.224162	4.3511
MB_4827	P1050	b6	metabric_rrbs_new.BATCH6.SLX_10894.A012.C8914ANXX	27793268	24438576	0.879298	4648449	88510803	0.615934	TUMOUR	78.54	2	2	positive	ER+HER2-	3	LUMA							0.76	0.215034	4.1532
MB_4828	P1049	b5	metabric_rrbs_new.BATCH5.SLX_10741.A005.C8137ANXX	19459443	17073946	0.877412	4151669	67096751	0.622504	TUMOUR	78.87	3	3	positive	ER+HER2-	1	LUMB							0.68	0.404828	4.19564
MB_4829	P1048	b5	metabric_rrbs_new.BATCH5.SLX_10753.A007.C8137ANXX	16046668	14072914	0.876999	4161690	56145517	0.56336	TUMOUR	83.27		2	positive	ER+HER2-	7	LUMB							0.64	0.380655	3.93008
MB_4832	P1047	b5	metabric_rrbs_new.BATCH5.SLX_10732.A007.C8127ANXX	19467743	16443292	0.844643	4324411	63954991	0.562612	TUMOUR	45.44	1	1	positive	ER+HER2-	3	LUMA							0.42	0.229081	3.59985
MB_4834	P1046	b5	metabric_rrbs_new.BATCH5.SLX_10740.A005.C8137ANXX	14413551	12693632	0.880673	4091310	49866443	0.528571	TUMOUR	49.61	3		positive	ER+HER2-	1	LUMB							0.68	0.244017	4.47364
MB_4836	P1045	b5	metabric_rrbs_new.BATCH5.SLX_10737.A005.C8127ANXX	21952321	19334752	0.880761	4378830	74875896	0.563641	TUMOUR	55.66	3		positive	ER+HER2-	4ER+	HER2							0.41	0.707288	3.6759
MB_4838	P1044	b5	metabric_rrbs_new.BATCH5.SLX_10735.A005.C8127ANXX	18318949	16029534	0.875025	4160480	60695991	0.359183	TUMOUR	74.39	2	3	positive	ER+HER2-	8	LUMB							0.87	0.364911	5.46929
MB_4839	P1043	b5	metabric_rrbs_new.BATCH5.SLX_10736.A016.C8127ANXX	17665669	15532141	0.879227	4258205	60986477	0.57946	TUMOUR	67.26			positive	ER+HER2-	3	LUMB							0.49	0.391399	3.79202
MB_4843	P1042	b5	metabric_rrbs_new.BATCH5.SLX_10734.A005.C8127ANXX	16023495	14029642	0.875567	4068671	54510013	0.569959	TUMOUR	54.35		2	positive	ER+HER2-	8	LUMA							0.41	0.702078	3.64397
MB_4849	P1041	b5	metabric_rrbs_new.BATCH5.SLX_10736.A015.C8127ANXX	14350239	12633358	0.880359	4210394	49666758	0.572646	TUMOUR	81.52	3	2	positive	ER+HER2-	8	LUMA							0.79	0.349603	4.56626
MB_4851	P1040	b5	metabric_rrbs_new.BATCH5.SLX_10783.A004.C8158ANXX	22244475	19301765	0.867711	4517513	76383877	0.572367	TUMOUR	73.95	2	2	positive	ER+HER2-	2	LUMA							0.56	0.152063	3.67819
MB_4853	P1039	b5	metabric_rrbs_new.BATCH5.SLX_10787.A016.C81D5ANXX	19416707	16823134	0.866426	4246954	67185776	0.597556	TUMOUR	62.35		1	positive	ER+HER2-	8	LUMA							0.45	0.444784	3.60155
MB_4855	P1038	b5	metabric_rrbs_new.BATCH5.SLX_10785.A018.C8158ANXX	17414797	14410106	0.827463	4153254	56047248	0.618801	TUMOUR	74.8	3		positive	ER+HER2-	7	LUMA							0.57	0.381598	4.19281
MB_4858	P1037	b5	metabric_rrbs_new.BATCH5.SLX_10756.A007.C8137ANXX	18363646	16230032	0.883813	4267487	64632535	0.609695	TUMOUR	74.56	3		positive	ER+HER2+	5	LUMA							0.57	0.446788	3.76792
MB_4859	P1036	b5	metabric_rrbs_new.BATCH5.SLX_10757.A002.C8137ANXX	19067600	16795696	0.88085	4182130	67536535	0.575408	TUMOUR	74.29	2	1	positive	TNBC	4ER+	CLAUDIN							0.37	0.244463	3.57671
MB_4862	P1035	b5	metabric_rrbs_new.BATCH5.SLX_10783.A007.C8158ANXX	16969249	14832300	0.874069	4230823	59896210	0.568788	TUMOUR	64.32	3	2	positive	ER+HER2-	1	LUMB							0.4	0.705073	4.25503
MB_4865	P1034	b5	metabric_rrbs_new.BATCH5.SLX_10758.A004.C8158ANXX	24094273	21015288	0.872211	5646387	79152927	0.551329	TUMOUR	50.7	3	2	negative	TNBC	10	CLAUDIN							0.4	0.478037	3.55706
MB_4866	P1033	b5	metabric_rrbs_new.BATCH5.SLX_10754.A012.C8137ANXX	12428825	10918365	0.878471	4001325	44937038	0.568175	TUMOUR	43.86	1	1	positive	ER+HER2+	4ER+	LUMA							0.63	0.425141	3.87616
MB_4867	P1032	b5	metabric_rrbs_new.BATCH5.SLX_10784.A004.C8158ANXX	30955447	26244137	0.847804	4441043	105978015	0.578056	TUMOUR	47.03	2	2	positive	ER+HER2-	3	LUMA							0.54	0.219035	3.66767
MB_4869	P1031	b5	metabric_rrbs_new.BATCH5.SLX_10758.A012.C8158ANXX	13643725	11922513	0.873846	3835828	47542024	0.536536	TUMOUR	67.12	2	2	positive	ER+HER2-	8	LUMA							0.7	0.339989	3.8911
MB_4871	P1030	b5	metabric_rrbs_new.BATCH5.SLX_10759.A007.C8158ANXX	21844164	19368269	0.886656	4572309	76438565	0.606368	TUMOUR	74.53	2	2	negative	ER-HER2+	5	NORMAL							0.44	0.354843	3.71009
MB_4872	P1029	b5	metabric_rrbs_new.BATCH5.SLX_10757.A007.C8137ANXX	27537789	24398488	0.886	4448080	99561917	0.558767	TUMOUR	58.69	2		positive	ER+HER2-	3	LUMA							0.38	0.790299	3.57846
MB_4873	P1028	b5	metabric_rrbs_new.BATCH5.SLX_10784.A002.C8158ANXX	22052583	18637268	0.845129	4376940	73925495	0.585301	TUMOUR	64.47	2	3	positive	ER+HER2-	8	LUMB							0.67	0.154834	3.86745
MB_4876	P1027	b5	metabric_rrbs_new.BATCH5.SLX_10758.A006.C8158ANXX	10087633	8760173	0.868407	3619372	34734794	0.55017	TUMOUR	42.45	2	2	positive	ER+HER2-	4ER+	CLAUDIN									3.57373
MB_4878	P1026	b5	metabric_rrbs_new.BATCH5.SLX_10755.A012.C8137ANXX	17386406	15265791	0.87803	4341573	58656668	0.586343	TUMOUR	79.35	2	2	positive	ER+HER2+	5	LUMA							0.44	0.189749	3.72482
MB_4879	P1025	b5	metabric_rrbs_new.BATCH5.SLX_10783.A006.C8158ANXX	10409068	9041506	0.868618	3856979	35738208	0.567345	TUMOUR	49.34	3	1	negative	ER-HER2+	5	HER2							0.5	0.458838	3.74892
MB_4880	P1024	b6	metabric_rrbs_new.BATCH6.SLX_11640.A006.C9ELUANXX	14212041	12302258	0.865622	4347233	44378643	0.646563	TUMOUR	69.68	3	2	negative	TNBC	9	BASAL			0.764705	0.136184			0.49	0.862518	4.60223
MB_4881	P1023	b5	metabric_rrbs_new.BATCH5.SLX_10753.A019.C8137ANXX	21311452	18755898	0.880085	4636222	72960489	0.557655	TUMOUR	37.05	3		negative	TNBC	10	BASAL							0.57	0.470805	3.8806
MB_4883	P1022	b5	metabric_rrbs_new.BATCH5.SLX_10755.A002.C8137ANXX	20787012	18282927	0.879536	4368803	70039200	0.586486	TUMOUR	57.93	2	1	positive	ER+HER2-	7	LUMA							0.55	0.269783	3.98551
MB_4886	P1021	b5	metabric_rrbs_new.BATCH5.SLX_10784.A006.C8158ANXX	14915309	12551330	0.841507	4197983	50370247	0.585091	TUMOUR	43.42	3	2	negative	TNBC	5	HER2							0.69	0.175309	3.72079
MB_4887	P1020	b5	metabric_rrbs_new.BATCH5.SLX_10761.A002.C8158ANXX	19184898	16613231	0.865954	4051401	65465533	0.564168	TUMOUR	52.09	3	2	positive	ER+HER2+	4ER+	NORMAL							0.4	0.186739	3.71717
MB_4888	P1019	b5	metabric_rrbs_new.BATCH5.SLX_10762.A005.C8158ANXX	10283592	9135794	0.888385	3765992	35121431	0.555556	TUMOUR	63.95	3	1	negative	TNBC	4ER-	CLAUDIN							0.4	0.622981	3.95483
MB_4893	P1018	b5	metabric_rrbs_new.BATCH5.SLX_10783.A005.C8158ANXX	15541910	13531784	0.870664	4097121	53739516	0.586785	TUMOUR	33.04	3	2	negative	TNBC	10	CLAUDIN									3.59603
MB_4894	P1017	b5	metabric_rrbs_new.BATCH5.SLX_10760.A002.C8158ANXX	17753140	15765530	0.888042	4234024	62202142	0.597088	TUMOUR	47.71	3	2	positive	ER+HER2-	8	LUMA							0.49	0.375418	3.8544
MB_4896	P1016	b5	metabric_rrbs_new.BATCH5.SLX_10754.A007.C8137ANXX	18530601	16320106	0.880711	4466588	67212506	0.588686	TUMOUR	41.53	3	2	negative	ER-HER2+	5	BASAL								0.0742395	3.64168
MB_4897	P1015	b5	metabric_rrbs_new.BATCH5.SLX_10761.A006.C8158ANXX	9536180	8286301	0.868933	3622398	33273195	0.55732	TUMOUR	40.04	1	1	positive	ER+HER2-	4ER+	NORMAL							0.33		3.54832
MB_4898	P1014	b6	metabric_rrbs_new.BATCH6.SLX_11643.A005.C9ELUANXX	14816348	12448970	0.840219	3724486	43261166	0.560743	TUMOUR	63.63	2		positive	ER+HER2-	7	LUMA							0.8	0.220892	4.96938
MB_4899	P1013	b5	metabric_rrbs_new.BATCH5.SLX_10760.A006.C8158ANXX	10112012	8963292	0.8864	3815431	35186434	0.561497	TUMOUR	40.25	2	1	positive	ER+HER2-	3	LUMA							0.45	0.157886	3.6207
MB_4900	P1012	b5	metabric_rrbs_new.BATCH5.SLX_10757.A005.C8137ANXX	20555807	18231285	0.886917	4612298	72018709	0.53886	TUMOUR	47.61	2	1	positive	ER+HER2-	6	LUMB							0.46	0.282472	3.9034
MB_4904	P1011	b5	metabric_rrbs_new.BATCH5.SLX_10754.A002.C8137ANXX	22461323	19745832	0.879104	4408407	80842047	0.5723	TUMOUR	64.3	3	3	negative	ER-HER2+	5	CLAUDIN									3.71008
MB_4907	P1010	b5	metabric_rrbs_new.BATCH5.SLX_10760.A013.C8158ANXX	24044973	21388707	0.889529	4367440	84638256	0.598663	TUMOUR	73.78	3	2	positive	ER+HER2-											4.17609
MB_4908	P1009	b5	metabric_rrbs_new.BATCH5.SLX_10757.A006.C8137ANXX	10395137	9171489	0.882286	4125190	35739617	0.566653	TUMOUR	69.87	3	2	positive	ER+HER2+	5	LUMB							0.52	0.775048	4.24673
MB_4911	P1008	b5	metabric_rrbs_new.BATCH5.SLX_10760.A005.C8158ANXX	20394693	17972181	0.881219	5740447	65437769	0.649112	TUMOUR	43.51	3	2	negative	TNBC	10	BASAL							0.52	0.449995	3.84454
MB_4912	P1007	b5	metabric_rrbs_new.BATCH5.SLX_10760.A007.C8158ANXX	24415164	21650595	0.886768	4469829	86213820	0.587794	TUMOUR	78.19	2	2	positive	ER+HER2-	8	LUMB							0.73	0.32046	4.33391
MB_4925	P1006	b5	metabric_rrbs_new.BATCH5.SLX_10784.A012.C8158ANXX	16518840	13990556	0.846945	4073386	56501268	0.552959	TUMOUR	76.54	2	2	positive	ER+HER2-	7	LUMB							0.44	0.180733	3.58663
MB_4928	P1005	b5	metabric_rrbs_new.BATCH5.SLX_10785.A005.C8158ANXX	15088802	12607921	0.835581	4011869	50056850	0.537794	TUMOUR	75.2	3	2	positive	ER+HER2-	5	HER2							0.41	0.290431	3.788
MB_4929	P1004	b5	metabric_rrbs_new.BATCH5.SLX_10758.A002.C8158ANXX	21102353	18431400	0.873429	4167981	71383771	0.597508	TUMOUR	59.49	3	2	positive	TNBC	5	HER2							0.66	0.214327	4.26973
MB_4930	P1003	b5	metabric_rrbs_new.BATCH5.SLX_10754.A006.C8137ANXX	12309970	10875941	0.883507	4108616	44459783	0.559876	TUMOUR	62.43	3	2	positive	ER+HER2+	9	LUMB							0.43	0.429663	4.03699
MB_4931	P1002	b6	metabric_rrbs_new.BATCH6.SLX_10900.A012.C8914ANXX	15982993	13969605	0.874029	3292987	50381551	0.603756	TUMOUR	58.39	3	2	negative	TNBC	10	CLAUDIN							0.71	0.471733	4.75995
MB_4933	P1001	b5	metabric_rrbs_new.BATCH5.SLX_10752.A019.C8137ANXX	22264171	19654320	0.882778	4230076	78724449	0.536712	TUMOUR	50.78	2	2	positive	ER+HER2-	4ER+	LUMA							0.48	0.13975	3.57595
MB_4934	P1000	b5	metabric_rrbs_new.BATCH5.SLX_10761.A004.C8158ANXX	19396499	16716820	0.861847	4093405	65614591	0.52545	TUMOUR	74.85	2	2	positive	ER+HER2-	7	LUMB							0.66	0.185704	4.20805
MB_4935	P999	b5	metabric_rrbs_new.BATCH5.SLX_10754.A005.C8137ANXX	19411057	17044611	0.878088	4393937	68562252	0.577213	TUMOUR	36.35	3	2	negative	TNBC	5	HER2							0.3	0.123481	3.58839
MB_4937	P998	b5	metabric_rrbs_new.BATCH5.SLX_10760.A012.C8158ANXX	10745961	9383116	0.873176	3840351	36256475	0.556265	TUMOUR	41.09	3	1	positive	ER+HER2-	6	LUMB							0.44	0.517798	3.78813
MB_4941	P997	b5	metabric_rrbs_new.BATCH5.SLX_10755.A006.C8137ANXX	13485890	11898532	0.882295	4107397	45881941	0.603335	TUMOUR	57.32	2	1	positive	ER+HER2-	4ER+	LUMA							0.41	0.176028	3.69277
MB_4942	P996	b5	metabric_rrbs_new.BATCH5.SLX_10761.A012.C8158ANXX	10027771	8698124	0.867404	3652202	34609116	0.58941	TUMOUR	60.31	3	2	negative	TNBC	10	CLAUDIN								0.198719	3.71934
MB_4944	P995	b5	metabric_rrbs_new.BATCH5.SLX_10757.A012.C8137ANXX	12524475	11066996	0.88363	4129462	44102536	0.575583	TUMOUR	77.77	2	1	positive	ER+HER2-	2	LUMB							0.73	0.117171	4.32212
MB_4945	P994	b5	metabric_rrbs_new.BATCH5.SLX_10756.A013.C8137ANXX	23138641	20277814	0.876361	5921679	73354114	0.599838	TUMOUR	65.53	3		negative	TNBC	9	BASAL							0.38	0.783146	3.55468
MB_4949	P993	b5	metabric_rrbs_new.BATCH5.SLX_10785.A007.C8158ANXX	17180124	14348426	0.835176	4211847	57302214	0.578631	TUMOUR	69.75	3	2	positive	ER+HER2-	1	LUMB								0.59932	3.71856
MB_4950	P992	b5	metabric_rrbs_new.BATCH5.SLX_10760.A004.C8158ANXX	18162198	16112134	0.887125	4137258	63308679	0.529497	TUMOUR	69.99	3	2	positive	ER+HER2-	3	LUMA							0.43	0.138471	3.64283
MB_4952	P991	b5	metabric_rrbs_new.BATCH5.SLX_10757.A013.C8137ANXX	28120712	24845206	0.88352	4529357	99786846	0.57045	TUMOUR	67.15	3	2	negative	ER-HER2+	4ER-	HER2									3.60729
MB_4956	P990	b5	metabric_rrbs_new.BATCH5.SLX_10783.A012.C8158ANXX	10238114	8917774	0.871037	3806082	35535178	0.529464	TUMOUR	69.31	3	3	positive	ER+HER2-	1	LUMB							0.57	0.625034	4.76076
MB_4957	P989	b5	metabric_rrbs_new.BATCH5.SLX_10754.A013.C8137ANXX	17923263	15758677	0.87923	4258067	63018319	0.505366	TUMOUR	70.38	2	1	positive	ER+HER2-	7	LUMB							0.72	0.137167	4.83075
MB_4959	P988	b5	metabric_rrbs_new.BATCH5.SLX_10739.A002.C8127ANXX	19064008	16530204	0.86709	4217927	64743720	0.565651	TUMOUR	76.93	1	1	positive	ER+HER2-	3	LUMA							0.57	0.383188	3.59203
MB_4961	P987	b5	metabric_rrbs_new.BATCH5.SLX_10759.A005.C8158ANXX	17217704	15290983	0.888097	4185853	61403947	0.593977	TUMOUR	56.94	2	2	positive	ER+HER2-	8	LUMA							0.51	0.254135	3.695
MB_4962	P986	b5	metabric_rrbs_new.BATCH5.SLX_10762.A007.C8158ANXX	15153095	13503516	0.891139	4115855	53218646	0.559056	TUMOUR	72.44	2		positive	ER+HER2-	8	LUMA							0.72	0.268625	4.61667
MB_4965	P985	b5	metabric_rrbs_new.BATCH5.SLX_10759.A013.C8158ANXX	18097356	16098059	0.889525	4568226	63375001	0.61062	TUMOUR	69.93	2	2	positive	ER+HER2-	4ER+	LUMA							0.74	0.098103	3.98458
MB_4966	P984	b5	metabric_rrbs_new.BATCH5.SLX_10736.A002.C8127ANXX	17841920	15666992	0.8781	4288217	61118304	0.576988	TUMOUR	55.83	1	2	positive	ER+HER2-	3	LUMB							0.62	0.381882	3.7256
MB_4967	P983	b5	metabric_rrbs_new.BATCH5.SLX_10735.A002.C8127ANXX	19621394	17185321	0.875846	4300621	66389566	0.588317	TUMOUR	61.16	2	2	positive	ER+HER2-	3	LUMA							0.54	0.30436	3.62691
MB_4968	P982	b5	metabric_rrbs_new.BATCH5.SLX_10736.A012.C8127ANXX	15835370	13893330	0.877361	4593736	52923684	0.577453	TUMOUR	56.03	2	2	positive	ER+HER2-	4ER+	LUMA							0.62	0.252396	3.8261
MB_4969	P981	b5	metabric_rrbs_new.BATCH5.SLX_10732.A002.C8127ANXX	22150303	18653070	0.842114	4338052	70726384	0.594623	TUMOUR	76.81	2	2	positive	ER+HER2-	7	LUMA							0.76	0.185327	4.10042
MB_4970	P980	b5	metabric_rrbs_new.BATCH5.SLX_10752.A012.C8137ANXX	24652302	21739355	0.881839	4345199	87372170	0.546042	TUMOUR	77.45	2		positive	ER+HER2-	8	LUMB							0.74	0.188757	4.43209
MB_4976	P979	b5	metabric_rrbs_new.BATCH5.SLX_10738.A006.C8127ANXX	14043898	12311118	0.876617	4035192	47184558	0.560112	TUMOUR	73.65	1		positive	ER+HER2-	8	LUMA							0.67	0.0802664	4.01886
MB_4977	P978	b5	metabric_rrbs_new.BATCH5.SLX_10752.A002.C8137ANXX	20107369	17724500	0.881493	4169211	72336153	0.524848	TUMOUR	72.54	3		positive	ER+HER2-	8	LUMA							0.51	0.600775	3.74663
MB_4981	P977	b5	metabric_rrbs_new.BATCH5.SLX_10741.A012.C8137ANXX	16113400	14178388	0.879913	4120874	56221012	0.587278	TUMOUR	69.67	3		positive	ER+HER2-	3	LUMA							0.55	0.629415	3.64936
MB_4986	P976	b5	metabric_rrbs_new.BATCH5.SLX_10735.A012.C8127ANXX	14020229	12312898	0.878224	4090145	47588225	0.550274	TUMOUR	41	2	2	positive	ER+HER2-	9	LUMA							0.59	0.378946	4.41973
MB_4987	P975	b5	metabric_rrbs_new.BATCH5.SLX_10741.A002.C8137ANXX	17534624	15404843	0.878539	4140384	60742076	0.570875	TUMOUR	76.37	2	1	negative	ER+HER2-	8	LUMA							0.69	0.0981151	3.81002
MB_4991	P974	b5	metabric_rrbs_new.BATCH5.SLX_10801.A006.C80UWANXX	13300201	11606143	0.872629	4047374	44267202	0.645484	TUMOUR	77.13	3	2	positive	ER+HER2-	6	LUMB							0.47	0.426796	4.01816
MB_4992	P973	b5	metabric_rrbs_new.BATCH5.SLX_10733.A006.C8127ANXX	14338193	12610157	0.87948	3985347	48478729	0.572798	TUMOUR	66.47	2	2	negative	TNBC	3	LUMA							0.49	0.23792	3.58379
MB_4993	P972	b5	metabric_rrbs_new.BATCH5.SLX_10733.A012.C8127ANXX	16799131	14645948	0.871828	4324657	55920154	0.585266	TUMOUR	33.55	3	2	negative	TNBC	4ER-	HER2							0.46	0.278833	3.81126
MB_4994	P971	b5	metabric_rrbs_new.BATCH5.SLX_10752.A006.C8137ANXX	15291231	13513496	0.883742	4017026	54945168	0.528263	TUMOUR	77.54	2	2	positive	ER+HER2-	8	LUMB							0.82	0.131975	4.29157
MB_4996	P970	b5	metabric_rrbs_new.BATCH5.SLX_10739.A006.C8127ANXX	11226899	9738134	0.867393	3874424	38279161	0.573265	TUMOUR	69.65	1	2	positive	ER+HER2-	7	LUMA								0.0723943	3.74447
MB_4998	P969	b5	metabric_rrbs_new.BATCH5.SLX_10752.A004.C8137ANXX	21586526	19049164	0.882456	4123989	76141869	0.540023	TUMOUR	75.27	3	2	positive	ER+HER2-	8	LUMB							0.64	0.363515	4.41837
MB_4999	P968	b5	metabric_rrbs_new.BATCH5.SLX_10738.A002.C8127ANXX	18428168	16190295	0.878562	4224083	63039115	0.553366	TUMOUR	44.84	2	2	positive	ER+HER2-	7	LUMA							0.65	0.223999	4.03407
MB_5001	P967	b5	metabric_rrbs_new.BATCH5.SLX_10735.A006.C8127ANXX	15201231	13301687	0.87504	4111010	51151716	0.559449	TUMOUR	71.61	2	2	positive	ER+HER2-	4ER+	LUMA							0.68	0.41147	4.26795
MB_5004	P966	b5	metabric_rrbs_new.BATCH5.SLX_10736.A006.C8127ANXX	14480197	12773376	0.882127	4170654	50466548	0.571642	TUMOUR	42.84	3	2	negative	ER+HER2-	4ER-	HER2							0.41	0.576077	3.62088
MB_5008	P965	b5	metabric_rrbs_new.BATCH5.SLX_10732.A006.C8127ANXX	12829049	10813533	0.842894	3922112	41167076	0.574905	TUMOUR	65.76	3	3	negative	TNBC	10	HER2							0.7	0.48168	4.76547
MB_5011	P964	b5	metabric_rrbs_new.BATCH5.SLX_10736.A004.C8127ANXX	22107887	19353128	0.875395	4387137	75724874	0.560731	TUMOUR	67.68	2	2	positive	ER+HER2-	3	LUMA							0.65	0.368603	3.69244
MB_5013	P963	b5	metabric_rrbs_new.BATCH5.SLX_10741.A006.C8137ANXX	12836769	11319946	0.881838	3988263	44609505	0.568625	TUMOUR	68.56	2	2	positive	ER+HER2-	3	LUMA							0.64	0.17466	4.05403
MB_5014	P962	b5	metabric_rrbs_new.BATCH5.SLX_10733.A004.C8127ANXX	22444858	19636149	0.874862	4176638	74485036	0.481452	TUMOUR	69.93	3		positive	ER+HER2-	6	LUMB							0.8	0.134468	4.83312
MB_5015	P961	b5	metabric_rrbs_new.BATCH5.SLX_10732.A004.C8127ANXX	21153685	17899230	0.846152	4279598	68772506	0.591943	TUMOUR	44.36	3	2	positive	ER+HER2-	8	LUMA							0.86	0.15222	4.29216
MB_5018	P960	b5	metabric_rrbs_new.BATCH5.SLX_10735.A004.C8127ANXX	20105793	17680487	0.879373	4280378	67840268	0.482177	TUMOUR	72.12	2	2	positive	ER+HER2-	8	LUMA							0.52	0.497885	4.31186
MB_5019	P959	b5	metabric_rrbs_new.BATCH5.SLX_10739.A004.C8127ANXX	18134601	15697985	0.865637	4171589	62093387	0.547307	TUMOUR	49.88	3	1	negative	ER-HER2+	5	NORMAL							0.49	0.199437	3.57494
MB_5022	P958	b5	metabric_rrbs_new.BATCH5.SLX_10738.A004.C8127ANXX	19539255	15890481	0.813259	4141253	61796591	0.548827	TUMOUR	70.71	3	2	positive	ER+HER2+	5	HER2							0.63		4.38964
MB_5027	P957	b5	metabric_rrbs_new.BATCH5.SLX_10758.A019.C8158ANXX	26699299	23407848	0.876721	4369155	95371824	0.564675	TUMOUR	46.95	3	2	positive	ER+HER2-	3	LUMA							0.47	0.163246	3.56878
MB_5028	P956	b5	metabric_rrbs_new.BATCH5.SLX_10741.A004.C8137ANXX	19503912	17254099	0.884648	4189001	68816615	0.566806	TUMOUR	74.41	2	1	positive	ER+HER2-											3.64867
MB_5033	P955	b5	metabric_rrbs_new.BATCH5.SLX_10758.A018.C8158ANXX	20419618	17793181	0.871377	4178180	70930532	0.572229	TUMOUR	63.92	1	2	positive	ER+HER2-	1	LUMB							0.62	0.212759	4.05316
MB_5039	P954	b5	metabric_rrbs_new.BATCH5.SLX_10784.A016.C8158ANXX	15758977	13308853	0.844525	4079706	53865049	0.558173	TUMOUR	67.7	3	3	positive	ER+HER2+	1	LUMB							0.38	0.6071	4.04261
MB_5040	P953	b6	metabric_rrbs_new.BATCH7.SLX_12690.A019.C9DU6ANXX	16224032	14116579	0.870103	4178092	49562295	0.624087	TUMOUR	72.73	3	2	positive	ER+HER2-	6	LUMB							0.51	0.200738	4.35624
MB_5041	P952	b5	metabric_rrbs_new.BATCH5.SLX_10759.A015.C8158ANXX	14100726	12583998	0.892436	4028302	50556557	0.575039	TUMOUR	45.4	3	1	positive	TNBC	2	CLAUDIN									3.78091
MB_5043	P951	b6	metabric_rrbs_new.BATCH6.SLX_10894.A019.C8914ANXX	16517360	14422362	0.873164	4138064	51825276	0.570628	TUMOUR	70.42	3	3	positive	ER+HER2-	8	LUMA							0.71	0.166633	4.48659
MB_5044	P950	b5	metabric_rrbs_new.BATCH5.SLX_10786.A004.C81D5ANXX	17633029	15330400	0.869414	4212539	60063804	0.549717	TUMOUR	55.56	2	1	positive	ER+HER2-	4ER+	LUMB							0.8	0.147527	4.61486
MB_5045	P949	b5	metabric_rrbs_new.BATCH5.SLX_10756.A016.C8137ANXX	21498183	18940901	0.881047	4424175	75198025	0.539429	TUMOUR	70.11	3	2	positive	ER+HER2-	4ER+	LUMA							0.42	0.426248	3.77866
MB_5049	P948	b5	metabric_rrbs_new.BATCH5.SLX_10762.A018.C8158ANXX	11913817	10526337	0.88354	3860448	40203457	0.545475	TUMOUR	61.76	2	1	positive	ER+HER2-	8	LUMB							0.54	0.445344	4.73828
MB_5050	P947	b5	metabric_rrbs_new.BATCH5.SLX_10759.A019.C8158ANXX	17457588	15438462	0.884341	4127426	61018281	0.578758	TUMOUR	55.04	2	1	positive	ER+HER2-	3	LUMA							0.55	0.37065	3.72674
MB_5052	P946	b5	metabric_rrbs_new.BATCH5.SLX_10785.A016.C8158ANXX	17246515	14294922	0.828859	4110203	57078103	0.563054	TUMOUR	76.66	3	2	positive	ER-HER2+	4ER+	CLAUDIN									3.76323
MB_5053	P945	b5	metabric_rrbs_new.BATCH5.SLX_10789.A006.C81D5ANXX	9832655	8530342	0.867552	3725375	32734318	0.594027	TUMOUR	68.21	2		positive	ER+HER2-	3	LUMA							0.5	0.115942	3.77695
MB_5054	P944	b5	metabric_rrbs_new.BATCH5.SLX_10755.A018.C8137ANXX	19570128	17305092	0.884261	4544360	68307733	0.609171	TUMOUR	52.57	3	1	negative	ER-HER2+	5	BASAL									3.70776
MB_5057	P943	b6	metabric_rrbs_new.BATCH6.SLX_11645.A005.C9ELUANXX	17428296	14858519	0.852551	5936722	44628403	0.648236	TUMOUR	39.25	3	1	negative	TNBC	10	BASAL							0.62	0.370963	4.13534
MB_5059	P941	b5	metabric_rrbs_new.BATCH5.SLX_10761.A016.C8158ANXX	20909676	18127082	0.866923	4178230	72519220	0.580715	TUMOUR	53.69	2	1	positive	ER+HER2-	8	LUMA							0.7	0.192238	3.80698
MB_5060	P940	b5	metabric_rrbs_new.BATCH5.SLX_10784.A018.C8158ANXX	15676033	13204540	0.842339	4005571	53248060	0.571509	TUMOUR	75.01	2	2	positive	ER+HER2-	8	LUMB							0.42	0.366998	3.7766
MB_5061	P939	b5	metabric_rrbs_new.BATCH5.SLX_10755.A015.C8137ANXX	14472030	12804713	0.88479	4233299	50354409	0.50935	TUMOUR	71.05	2	2	positive	ER+HER2-	7	LUMB							0.55	0.245345	4.50546
MB_5062	P938	b5	metabric_rrbs_new.BATCH5.SLX_10793.A004.C81D5ANXX	17480119	15421987	0.882259	4017950	62061470	0.507187	TUMOUR	75.55	3	2	positive	ER+HER2+	1	LUMB								0.385399	3.76863
MB_5063	P937	b5	metabric_rrbs_new.BATCH5.SLX_10799.A006.C80UWANXX	10091322	8795301	0.871571	4578228	33086366	0.630531	TUMOUR	41.54	3	2	negative	ER-HER2+	5	HER2							0.72	0.124765	4.18006
MB_5064	P936	b5	metabric_rrbs_new.BATCH5.SLX_10790.A012.C81D5ANXX	12360354	10756998	0.870282	3846543	43292258	0.561699	TUMOUR	63.4	2	1	positive	ER+HER2-	4ER+	LUMA									3.7987
MB_5066	P935	b5	metabric_rrbs_new.BATCH5.SLX_10795.A004.C80UWANXX	18025440	15602847	0.865601	4040510	61533087	0.582208	TUMOUR	53.58	2	2	positive	ER+HER2-	3	LUMA								0.385756	3.59279
MB_5068	P934	b5	metabric_rrbs_new.BATCH5.SLX_10796.A006.C80UWANXX	12908525	11215717	0.868861	3837155	43974925	0.556003	TUMOUR	71.19	2		positive	ER+HER2-	4ER+	LUMA							0.87	0.588334	3.95993
MB_5070	P933	b5	metabric_rrbs_new.BATCH5.SLX_10787.A004.C81D5ANXX	14923106	12987327	0.870283	4032017	51724496	0.537655	TUMOUR	47.38	3		negative	TNBC	10	BASAL							0.45	0.775238	3.79556
MB_5072	P932	b5	metabric_rrbs_new.BATCH5.SLX_10756.A018.C8137ANXX	12968023	11413968	0.880163	3993045	43972515	0.55652	TUMOUR	52.23	3	2	negative	TNBC	4ER-	HER2							0.49	0.481974	3.80066
MB_5073	P931	b6	metabric_rrbs_new.BATCH6.SLX_11720.A002.C9ELRANXX	20211521	17388363	0.860319	5011793	66687750	0.491504	TUMOUR	67.87		2	positive	ER+HER2-	4ER+	CLAUDIN							0.48	0.221918	4.31133
MB_5074	P930	b5	metabric_rrbs_new.BATCH5.SLX_10786.A012.C81D5ANXX	14971453	13076413	0.873423	4209693	50868231	0.635965	TUMOUR	70.59	3	2	positive	ER+HER2-	3	LUMA							0.64	0.436454	4.09576
MB_5078	P929	b5	metabric_rrbs_new.BATCH5.SLX_10792.A004.C81D5ANXX	16407333	14406196	0.878034	4143883	56160485	0.584021	TUMOUR	56.33	2	2	positive	ER+HER2+	5	LUMB							0.42	0.288964	3.69541
MB_5079	P928	b5	metabric_rrbs_new.BATCH5.SLX_10796.A004.C80UWANXX	18287216	15907237	0.869856	3982812	62577700	0.492235	TUMOUR	66.38	2	1	positive	ER+HER2-	8	LUMA							0.64	0.209341	3.93802
MB_5081	P927	b6	metabric_rrbs_new.BATCH6.SLX_11648.A005.C9ELUANXX	18356500	15832763	0.862515	4562565	54720442	0.594389	TUMOUR	43.63	2		positive	ER+HER2-	9	NORMAL							0.45	0.250383	3.87431
MB_5084	P926	b6	metabric_rrbs_new.BATCH6.SLX_11724.A012.C9ELRANXX	34846297	29945245	0.859352	6591622	109231211	0.629886	TUMOUR	49	2	1	positive	ER+HER2-	8	LUMA							0.47	0.252345	3.88339
MB_5086	P925	b5	metabric_rrbs_new.BATCH5.SLX_10738.A012.C8127ANXX	16215407	14290300	0.881279	4132115	54362507	0.530099	TUMOUR	65.41		1	positive	ER+HER2-	8	LUMA							0.87	0.338139	4.99522
MB_5088	P924	b5	metabric_rrbs_new.BATCH5.SLX_10795.A006.C80UWANXX	10778605	9341590	0.866679	3735478	37303853	0.550271	TUMOUR	72.38	2	2	positive	ER+HER2-	8	LUMA							0.46	0.130466	3.94533
MB_5092	P923	b5	metabric_rrbs_new.BATCH5.SLX_10798.A006.C80UWANXX	14741502	12901680	0.875194	4104893	50408395	0.584514	TUMOUR	76.37	3	2	positive	ER+HER2-	3	LUMA							0.46	0.290379	3.57288
MB_5098	P922	b6	metabric_rrbs_new.BATCH6.SLX_11722.A005.C9ELRANXX	30670812	26494361	0.86383	5918469	92635389	0.612985	TUMOUR	61.92		1	positive	ER+HER2-	9	LUMA							0.65	0.105435	4.0033
MB_5100	P921	b6	metabric_rrbs_new.BATCH7.SLX_12690.A012.C9DU6ANXX	19268607	16754331	0.869514	6246510	41632644	0.676908	TUMOUR	32.74	3	2	negative	TNBC	10	CLAUDIN									4.08874
MB_5101	P920	b6	metabric_rrbs_new.BATCH6.SLX_11684.A002.C9DU0ANXX	26310155	22390371	0.851016	4917626	79126136	0.565214	TUMOUR	67.86	2	3	positive	ER+HER2-	6	LUMB							0.49	0.471231	4.24919
MB_5102	P919	b6	metabric_rrbs_new.BATCH6.SLX_11686.A007.C9DU0ANXX	20319798	17378385	0.855244	5513722	49678489	0.571839	TUMOUR	69.93	3	2	negative	TNBC	10	BASAL							0.7	0.722187	4.99163
MB_5105	P918	b6	metabric_rrbs_new.BATCH6.SLX_11639.A007.C9DU0ANXX	19459719	16493039	0.847548	4900204	61399192	0.553799	TUMOUR	63.24	2	1	positive	ER+HER2-	8	LUMA							0.54	0.256954	4.06578
MB_5107	P917	b5	metabric_rrbs_new.BATCH5.SLX_10759.A016.C8158ANXX	21158040	18772163	0.887235	4703598	72600594	0.514317	TUMOUR	61.06	3	2	positive	ER+HER2-	1	LUMB							0.65	0.583743	4.45688
MB_5110	P916	b5	metabric_rrbs_new.BATCH5.SLX_10762.A019.C8158ANXX	16174452	14356314	0.887592	4127668	55674993	0.591252	TUMOUR	59.12		2	positive	ER+HER2-	3	NORMAL							0.36	0.517388	3.74118
MB_5114	P915	b5	metabric_rrbs_new.BATCH5.SLX_10790.A004.C81D5ANXX	17908030	15649528	0.873883	4106684	62665364	0.572336	TUMOUR	57.87	3		positive	ER+HER2-	5	BASAL								0.140013	3.49566
MB_5115	P914	b5	metabric_rrbs_new.BATCH5.SLX_10786.A006.C81D5ANXX	16021961	13845420	0.864153	6272760	44671543	0.632865	TUMOUR	40.57	3	2	negative	TNBC	10	BASAL							0.57	0.454045	4.01757
MB_5116	P913	b5	metabric_rrbs_new.BATCH5.SLX_10759.A018.C8158ANXX	19058515	16844537	0.883833	4248921	65185753	0.559206	TUMOUR	74.71	2	2	positive	ER+HER2-	2	LUMB							0.84	0.401498	4.75835
MB_5118	P912	b5	metabric_rrbs_new.BATCH5.SLX_10756.A019.C8137ANXX	16364892	14434962	0.882069	4192495	56903152	0.563327	TUMOUR	72.14	2	1	positive	ER+HER2-	3	LUMA							0.45	0.237216	3.77988
MB_5120	P911	b5	metabric_rrbs_new.BATCH5.SLX_10785.A015.C8158ANXX	15322055	12813752	0.836295	4227739	50521407	0.553787	TUMOUR	47.24	3	2	negative	TNBC	5	HER2							0.4	0.532017	3.81496
MB_5121	P910	b5	metabric_rrbs_new.BATCH5.SLX_10783.A002.C8158ANXX	15246998	13214547	0.866698	4021878	51519321	0.58347	TUMOUR	72.02	3		positive	ER+HER2-	8	LUMB							0.84	0.239129	5.05562
MB_5122	P909	b5	metabric_rrbs_new.BATCH5.SLX_10758.A016.C8158ANXX	24587489	21450025	0.872396	4283920	88805088	0.59183	TUMOUR	77.66			positive	ER+HER2-	8	LUMA							0.43	0.267585	3.67929
MB_5123	P908	b5	metabric_rrbs_new.BATCH5.SLX_10761.A019.C8158ANXX	20466272	17704745	0.865069	4154244	69105801	0.5467	TUMOUR	69.72	2	2	positive	ER+HER2-	7	LUMA							0.6	0.131642	3.83612
MB_5124	P907	b5	metabric_rrbs_new.BATCH5.SLX_10762.A016.C8158ANXX	13466174	11947126	0.887195	3978301	47020046	0.563145	TUMOUR	83.96	2	3	positive	ER+HER2-	6	LUMB							0.53	0.151392	4.6524
MB_5126	P906	b5	metabric_rrbs_new.BATCH5.SLX_10784.A019.C8158ANXX	17983096	15147568	0.842323	5312773	58064072	0.665203	TUMOUR	63.48	3		negative	TNBC	10	BASAL							0.42	0.603115	3.99118
MB_5127	P905	b5	metabric_rrbs_new.BATCH5.SLX_10762.A015.C8158ANXX	10214272	9030211	0.884078	3860240	34602566	0.510366	TUMOUR	74.98	3	2	positive	ER+HER2-	1	LUMB							0.44	0.499031	4.73685
MB_5134	P904	b5	metabric_rrbs_new.BATCH5.SLX_10787.A012.C81D5ANXX	10784664	9326711	0.864812	3773912	36688021	0.563126	TUMOUR	46.58	2	1	positive	ER+HER2-	3	LUMA							0.63	0.468722	3.77454
MB_5135	P903	b5	metabric_rrbs_new.BATCH5.SLX_10792.A006.C81D5ANXX	16892649	14668545	0.868339	8462908	37536533	0.590961	TUMOUR	38.59	3	2	negative	TNBC	10	BASAL							0.8	0.340323	4.78943
MB_5138	P902	b5	metabric_rrbs_new.BATCH5.SLX_10789.A012.C81D5ANXX	14379307	12492265	0.868767	4260373	46872384	0.567021	TUMOUR	44.59	3		negative	TNBC	10	BASAL							0.6	0.262547	3.83762
MB_5139	P901	b6	metabric_rrbs_new.BATCH6.SLX_10898.A019.C8914ANXX	19097080	15931689	0.834247	4175750	50915817	0.615683	TUMOUR	69.16	3	2	positive	ER+HER2-	1	LUMB							0.6	0.240533	4.54631
MB_5144	P900	b6	metabric_rrbs_new.BATCH6.SLX_10899.A019.C8914ANXX	15915425	13912677	0.874163	3860820	48687413	0.640591	TUMOUR	57.14	2	1	positive	ER+HER2+	9	LUMB							0.67	0.561271	4.90575
MB_5145	P899	b5	metabric_rrbs_new.BATCH5.SLX_10784.A015.C8158ANXX	13352469	11350625	0.850077	4095600	44966236	0.539741	TUMOUR	61.55	3	2	positive	TNBC	9	NORMAL							0.47	0.438712	3.78362
MB_5147	P898	b5	metabric_rrbs_new.BATCH5.SLX_10785.A019.C8158ANXX	17547431	14599652	0.832011	4043168	57061816	0.511058	TUMOUR	54.61	3	2	positive	ER+HER2+	5	LUMA							0.61	0.176921	4.05958
MB_5150	P897	b5	metabric_rrbs_new.BATCH5.SLX_10732.A012.C8127ANXX	16615818	14014633	0.843451	4294921	53538306	0.524268	TUMOUR	69.29	2	1	positive	ER+HER2-	4ER+	NORMAL							0.58	0.0599024	3.90307
MB_5152	P896	b6	metabric_rrbs_new.BATCH6.SLX_10899.A018.C8914ANXX	13021302	11436206	0.878269	3537205	40353159	0.593827	TUMOUR	76.19	2	2	positive	ER+HER2-	7	LUMA							0.7	0.441755	4.85648
MB_5157	P895	b6	metabric_rrbs_new.BATCH6.SLX_11662.A016.C9C0FANXX	16148112	13607858	0.84269	2684415	47538583	0.676356	TUMOUR	70.68	3		positive	ER+HER2-	4ER+	NORMAL							0.32	0.713742	4.97822
MB_5161	P894	b6	metabric_rrbs_new.BATCH6.SLX_10899.A016.C8914ANXX	15247241	13381040	0.877604	3829348	47976027	0.622209	TUMOUR	44.41	2	1	positive	ER+HER2-	4ER+	NORMAL									4.26546
MB_5164	P893	b6	metabric_rrbs_new.BATCH7.SLX_12690.A016.C9DU6ANXX	15995081	13947454	0.871984	4280947	49780692	0.576216	TUMOUR	48.76	3	1	positive	ER+HER2+	5	NORMAL									4.12628
MB_5167	P892	b5	metabric_rrbs_new.BATCH5.SLX_10761.A015.C8158ANXX	29855095	25937155	0.868768	4331160	100977605	0.572688	TUMOUR	60.46		2	positive	ER+HER2-	8	LUMB							0.84	0.211394	4.49779
MB_5169	P891	b5	metabric_rrbs_new.BATCH5.SLX_10739.A016.C8127ANXX	21503336	18722855	0.870695	4352923	75666824	0.536875	TUMOUR	62.84	3	2	positive	ER+HER2-	3	LUMB							0.62	0.403163	4.06836
MB_5171	P890	b6	metabric_rrbs_new.BATCH6.SLX_11640.A007.C9ELUANXX	11938863	10270416	0.860251	4086252	39246325	0.541148	TUMOUR	46.79	2	1	positive	ER+HER2-	4ER+	NORMAL									3.70014
MB_5172	P889	b6	metabric_rrbs_new.BATCH6.SLX_11662.A014.C9C0FANXX	17909450	14835525	0.828363	2518924	49831172	0.497154	TUMOUR	49.57	3	3	negative	TNBC	5	HER2									5.28664
MB_5174	P888	b6	metabric_rrbs_new.BATCH7.SLX_11652.A004.C9NPBANXX	17703265	13924411	0.786545	4281222	47488358	0.564181	TUMOUR	54.69			positive	ER+HER2-	5	HER2			0.503614	0.417491			0.5	0.170039	4.61735
MB_5175	P887	b6	metabric_rrbs_new.BATCH6.SLX_10898.A018.C8914ANXX	14793274	12455170	0.841948	3970128	40683799	0.631242	TUMOUR	50.08			positive	ER+HER2-	4ER+	CLAUDIN							0.28	0.116525	4.03434
MB_5176	P886	b6	metabric_rrbs_new.BATCH6.SLX_10898.A016.C8914ANXX	15394930	12901505	0.838036	4082706	42511614	0.6288	TUMOUR	53.96	2	1	positive	ER+HER2-	4ER+	CLAUDIN							0.33	0.237303	4.26598
MB_5182	P885	b6	metabric_rrbs_new.BATCH6.SLX_10894.A015.C8914ANXX	15090156	13326679	0.883137	4039358	48783052	0.630445	TUMOUR	78.04	3		positive	ER+HER2-	3	LUMA							0.64	0.127606	4.28146
MB_5184	P884	b6	metabric_rrbs_new.BATCH6.SLX_10898.A015.C8914ANXX	17633338	14883196	0.844037	4192038	48745534	0.617782	TUMOUR	79.76	2	1	positive	ER+HER2-	4ER+	LUMA							0.32	0.280466	3.91509
MB_5186	P883	b6	metabric_rrbs_new.BATCH7.SLX_12690.A015.C9DU6ANXX	19768065	17274108	0.873839	4559438	60115237	0.615208	TUMOUR	42.84		1	positive	ER+HER2+	6	LUMA							0.56	0.151639	4.03731
MB_5188	P882	b6	metabric_rrbs_new.BATCH6.SLX_10899.A015.C8914ANXX	19530338	17177725	0.879541	4859368	51844951	0.630625	TUMOUR	65.44	3	2	positive	ER+HER2-	10	BASAL							0.55	0.257549	4.45915
MB_5190	P881	b6	metabric_rrbs_new.BATCH6.SLX_11662.A013.C9C0FANXX	27778486	23346645	0.840458	3339682	75690230	0.620003	TUMOUR	53.07	3	1	negative	ER-HER2+	4ER-	BASAL								0.146988	4.83514
MB_5191	P880	b6	metabric_rrbs_new.BATCH6.SLX_11642.A007.C9ELUANXX	13181947	11410989	0.865653	4108538	43809345	0.518734	TUMOUR	54.75	3	1	positive	ER+HER2-	8	LUMA							0.45	0.225349	4.17631
MB_5193	P879	b6	metabric_rrbs_new.BATCH6.SLX_10899.A014.C8914ANXX	17921961	15722011	0.877248	3838415	55120078	0.601579	TUMOUR	88.8	1	2	positive	ER+HER2-	7	LUMA							0.68	0.177267	4.74649
MB_5197	P878	b6	metabric_rrbs_new.BATCH6.SLX_10893.A013.C8914ANXX	32349905	27907226	0.862668	3955549	98401276	0.529831	TUMOUR	62.11	2	2	positive	ER+HER2-	9	LUMA							0.65	0.347504	4.89979
MB_5200	P877	b6	metabric_rrbs_new.BATCH6.SLX_10897.A013.C8914ANXX	32879674	28855583	0.877612	2341299	94744923	0.660113	TUMOUR	70.23	3	1	positive	ER+HER2-	1	LUMB							0.64	0.588953	5.38556
MB_5205	P876	b6	metabric_rrbs_new.BATCH6.SLX_10897.A005.C8914ANXX	21204630	18530149	0.873873	1843621	61635611	0.64849	TUMOUR	50.24	3	2	negative	TNBC	9	BASAL							0.54	0.468858	5.36447
MB_5208	P875	b6	metabric_rrbs_new.BATCH6.SLX_10900.A007.C8914ANXX	21187873	18560769	0.876009	3706649	60251424	0.572585	TUMOUR	52.43	3	2	negative	TNBC	10	BASAL							0.6	0.505025	4.88424
MB_5209	P874	b6	metabric_rrbs_new.BATCH7.SLX_12689.A007.C9DU6ANXX	25712904	22292897	0.866993	4857724	76277285	0.538745	TUMOUR	79.17	3	2	negative	TNBC	4ER-	BASAL									4.08894
MB_5211	P873	b6	metabric_rrbs_new.BATCH6.SLX_10900.A013.C8914ANXX	25310638	22233403	0.878421	3819333	80743831	0.59753	TUMOUR	68.42	3	2	positive	ER+HER2-	7	LUMB							0.67	0.363956	4.81801
MB_5212	P872	b6	metabric_rrbs_new.BATCH7.SLX_12689.A015.C9DU6ANXX	22628205	19669991	0.869269	4662767	68740856	0.651952	TUMOUR	80.17	3	2	positive	ER+HER2+	5	LUMB							0.56	0.589316	4.22291
MB_5214	P871	b6	metabric_rrbs_new.BATCH6.SLX_10893.A014.C8914ANXX	22755186	19347585	0.850249	3499210	62989550	0.625996	TUMOUR	66.57	2	1	positive	ER+HER2-	2	NORMAL							0.3	0.0737666	4.52704
MB_5215	P870	b6	metabric_rrbs_new.BATCH6.SLX_11662.A005.C9C0FANXX	21987608	18399192	0.836798	2907096	60566165	0.680208	TUMOUR	74.11	3		positive	ER+HER2-	8	LUMB							0.88	0.120532	5.10958
MB_5218	P869	b6	metabric_rrbs_new.BATCH6.SLX_10899.A013.C8914ANXX	23478565	20795413	0.885719	4379404	76100614	0.660021	TUMOUR	42.11	3	1	positive	ER+HER2-	1	LUMB							0.73	0.370431	4.78278
MB_5221	P868	b6	metabric_rrbs_new.BATCH6.SLX_10893.A005.C8914ANXX	17709669	15200478	0.858315	3171997	53159179	0.644167	TUMOUR	63.53	1	1	positive	ER+HER2-	8	LUMA							0.77	0.136198	4.97214
MB_5222	P867	b6	metabric_rrbs_new.BATCH6.SLX_10893.A007.C8914ANXX	19420701	16776240	0.863833	3371376	59722823	0.614094	TUMOUR	76.2	3	1	negative	ER-HER2+	10	CLAUDIN									4.82229
MB_5223	P866	b6	metabric_rrbs_new.BATCH7.SLX_12690.A002.C9DU6ANXX	15975306	13887919	0.869337	4214492	48863977	0.603744	TUMOUR	42.05	2	2	negative	TNBC	4ER-	CLAUDIN							0.27	0.544535	3.90919
MB_5224	P865	b5	metabric_rrbs_new.BATCH5.SLX_10858.A004.C80YJANXX	11801133	10366763	0.878455	3823976	40271332	0.588147	TUMOUR	90.23	3	2	positive	ER+HER2-	7	LUMA							0.65	0.531609	4.11148
MB_5225	P864	b6	metabric_rrbs_new.BATCH6.SLX_11662.A007.C9C0FANXX	18134851	15294336	0.843367	2784584	52060227	0.634449	TUMOUR	68.01	3	2	negative	TNBC	10	BASAL							0.6	0.294653	5.08702
MB_5226	P863	b6	metabric_rrbs_new.BATCH6.SLX_10900.A005.C8914ANXX	16702881	14632014	0.876017	3188893	52689842	0.611926	TUMOUR	75.53	3	1	positive	ER+HER2-	4ER+	LUMB							0.76	0.175637	5.094
MB_5227	P862	b6	metabric_rrbs_new.BATCH6.SLX_10899.A005.C8914ANXX	16319668	14307805	0.876722	3843576	50683235	0.640664	TUMOUR	74.46	2	2	positive	ER+HER2-	4ER+	LUMA							0.62	0.402961	4.57545
MB_5230	P861	b6	metabric_rrbs_new.BATCH6.SLX_10898.A002.C8914ANXX	16169017	13568644	0.839176	4036927	43807949	0.627469	TUMOUR	48.17	2	1	positive	ER+HER2-	3	LUMA							0.49	0.0894536	4.00097
MB_5232	P860	b6	metabric_rrbs_new.BATCH7.SLX_12690.A007.C9DU6ANXX	23607293	20698410	0.87678	5087900	70552704	0.623688	TUMOUR	74.53	2	1	negative	TNBC	10	BASAL							0.42	0.392296	4.00787
MB_5233	P859	b6	metabric_rrbs_new.BATCH6.SLX_11683.A007.C9DU0ANXX	8797754	7583867	0.862023	3501431	27452437	0.579662	TUMOUR	79.59	2	2	positive	ER+HER2-	8	LUMB							0.72	0.681389	4.81871
MB_5235	P858	b6	metabric_rrbs_new.BATCH6.SLX_10900.A002.C8914ANXX	16749334	14630530	0.873499	3322148	52955332	0.598308	TUMOUR	59.04	2	1	positive	TNBC	9	BASAL								0.211978	4.72975
MB_5238	P857	b6	metabric_rrbs_new.BATCH6.SLX_11683.A005.C9DU0ANXX	14697438	12523016	0.852054	4193377	44092077	0.580835	TUMOUR	46.03	3	2	negative	ER+HER2-	5	NORMAL								0.110004	3.79615
MB_5239	P856	b1	metabric_rrbs_new.BATCH7.SLX_12402.A012.C9MELANXX	9781649	8324754	0.851058	3859916	28715011	0.604925	TUMOUR	69.5	2	1	positive	ER+HER2-	9	LUMB							0.59	0.811717	4.51256
MB_5243	P855	b6	metabric_rrbs_new.BATCH6.SLX_10894.A002.C8914ANXX	12405356	10972563	0.884502	3888462	37663277	0.599719	TUMOUR	62.79	1		positive	ER+HER2-	1	LUMB							0.64	0.273389	4.79463
MB_5244	P854	b6	metabric_rrbs_new.BATCH6.SLX_11689.A014.C9DU0ANXX	18922447	15715351	0.830514	5576942	50502302	0.58813	TUMOUR	69.2	3	2	positive	ER+HER2-	6	LUMB							0.78	0.208246	5.01212
MB_5251	P853	b6	metabric_rrbs_new.BATCH6.SLX_11677.A007.C9CJ4ANXX	16124035	13300494	0.824886	4588575	44552923	0.606907	TUMOUR	76.77		2	positive	ER+HER2-	3	LUMA							0.61	0.107938	4.17785
MB_5256	P852	b6	metabric_rrbs_new.BATCH6.SLX_11682.A013.C9CJ4ANXX	34569335	29579498	0.855657	5342160	101695621	0.606383	TUMOUR	70.31	2	2	positive	ER+HER2-	8	LUMA							0.46	0.285141	4.10256
MB_5259	P851	b1	metabric_rrbs_new.BATCH7.SLX_12401.A007.C9MELANXX	7569002	6422731	0.848557	3835766	22257619	0.682909	TUMOUR	41.28	3	2	negative	TNBC	5	HER2							0.4	0.719698	4.19907
MB_5261	P850	b6	metabric_rrbs_new.BATCH6.SLX_11677.A014.C9CJ4ANXX	21551047	17538157	0.813796	4695774	57591929	0.601507	TUMOUR	66.12	2	1	positive	ER+HER2-	4ER+	LUMB							0.77	0.168729	4.45971
MB_5264	P849	b6	metabric_rrbs_new.BATCH6.SLX_11679.A013.C9CJ4ANXX	13529160	11570507	0.855227	3691180	39431885	0.59781	TUMOUR	46.4	3	1	positive	ER+HER2-	8	LUMA							0.78	0.25482	4.51666
MB_5266	P848	b6	metabric_rrbs_new.BATCH6.SLX_11688.A013.C9BWWANXX	21152643	18332252	0.866665	4821920	66899905	0.587328	TUMOUR	76.83	3	2	positive	ER+HER2-	1	LUMB							0.48	0.523202	4.37183
MB_5270	P847	b6	metabric_rrbs_new.BATCH6.SLX_11677.A005.C9CJ4ANXX	16556604	13331820	0.805227	4099071	45007184	0.630235	TUMOUR	67.1	3	2	positive	ER+HER2-	8	LUMA							0.57	0.260177	4.67741
MB_5271	P846	b6	metabric_rrbs_new.BATCH7.SLX_12690.A006.C9DU6ANXX	13759658	11938185	0.867622	3988131	42137210	0.523574	TUMOUR	58.25	2	2	positive	ER+HER2-	9	LUMB							0.53	0.637516
MB_5272	P845	b6	metabric_rrbs_new.BATCH6.SLX_11677.A013.C9CJ4ANXX	16260238	13429384	0.825903	4192039	45752746	0.594772	TUMOUR	40.71	3	1	positive	ER+HER2-	4ER+	CLAUDIN									3.98794
MB_5273	P844	b6	metabric_rrbs_new.BATCH6.SLX_11687.A002.C9BWWANXX	27208140	22835135	0.839276	5886127	81685021	0.62049	TUMOUR	60.33	3	1	positive	ER+HER2-	6	LUMB							0.77	0.304358	4.36814
MB_5275	P843	b5	metabric_rrbs_new.BATCH5.SLX_10789.A005.C81D5ANXX	21337094	18583085	0.870929	4353866	69901275	0.618041	TUMOUR	72.19	2		positive	ER+HER2-	3	HER2							0.85	0.238265	3.87354
MB_5277	P842	b5	metabric_rrbs_new.BATCH5.SLX_10756.A015.C8137ANXX	17901529	15818024	0.883613	4313353	62228909	0.574998	TUMOUR	35.78	2		positive	ER+HER2-	8	NORMAL								0.153606	3.54494
MB_5278	P841	b5	metabric_rrbs_new.BATCH5.SLX_10785.A014.C8158ANXX	22837153	19049874	0.834162	4366162	74790281	0.553224	TUMOUR	47.92		1	positive	ER+HER2-	4ER+	NORMAL							0.47	0.321165	3.59126
MB_5279	P840	b5	metabric_rrbs_new.BATCH5.SLX_10793.A006.C81D5ANXX	9281565	8130212	0.875953	3596810	32524966	0.541394	TUMOUR	66.55	3	2	positive	ER+HER2-	8	LUMA							0.84	0.260147	4.74497
MB_5280	P839	b6	metabric_rrbs_new.BATCH6.SLX_10894.A016.C8914ANXX	21484776	18618044	0.866569	6133374	50399923	0.671007	TUMOUR	45.85	3		positive	ER+HER2-	1	NORMAL							0.72	0.20138	4.5428
MB_5281	P838	b6	metabric_rrbs_new.BATCH6.SLX_10900.A014.C8914ANXX	21009544	18373249	0.874519	3483005	66322747	0.624315	TUMOUR	55.72	3	1	negative	TNBC	4ER-	LUMA							0.43	0.200448	4.57943
MB_5284	P837	b1	metabric_rrbs_new.BATCH7.SLX_12403.A013.C9MELANXX	15378526	13363936	0.869	4538080	46263028	0.60193	TUMOUR	68.18	3	2	positive	ER+HER2-	3	LUMA							0.45	0.209234	4.01911
MB_5286	P836	b6	metabric_rrbs_new.BATCH6.SLX_10898.A006.C8914ANXX	20012099	16874032	0.843192	6180800	38534298	0.634419	TUMOUR	59.18	3	2	negative	TNBC											4.73875
MB_5287	P835	b6	metabric_rrbs_new.BATCH7.SLX_12689.A004.C9DU6ANXX	23803048	20460520	0.859576	4574674	71436502	0.610899	TUMOUR	69.46	2	1	positive	ER+HER2-	3	LUMA							0.44	0.935047	4.1472
MB_5288	P834	b5	metabric_rrbs_new.BATCH5.SLX_10736.A019.C8127ANXX	24333100	21388799	0.879	4446211	83265216	0.581153	TUMOUR	70.1	2	2	positive	ER+HER2-	3	LUMB							0.55	0.447454	3.81779
MB_5292	P833	b6	metabric_rrbs_new.BATCH6.SLX_10893.A002.C8914ANXX	14040586	12138648	0.86454	2928300	43257089	0.63415	TUMOUR	82.06	2		positive	ER+HER2-	5	LUMB							0.48	0.177663	4.97675
MB_5293	P832	b6	metabric_rrbs_new.BATCH6.SLX_11637.A005.C9DU0ANXX	14249720	11364956	0.797556	4035433	40281256	0.560332	TUMOUR	70.86	2	2	positive	ER+HER2-	3	LUMA							0.53	0.340637	4.24046
MB_5298	P831	b6	metabric_rrbs_new.BATCH6.SLX_11640.A002.C9ELUANXX	17630539	15276483	0.866479	5642343	47558241	0.609462	TUMOUR	49.63	3	2	negative	TNBC	10	BASAL							0.31	0.201819	4.12591
MB_5306	P829	b6	metabric_rrbs_new.BATCH6.SLX_11679.A007.C9CJ4ANXX	12495054	10736594	0.859268	3661393	36649561	0.588515	TUMOUR	58.26	3	1	positive	ER+HER2-	7	LUMA							0.71	0.268939	4.98401
MB_5311	P828	b6	metabric_rrbs_new.BATCH6.SLX_11682.A005.C9CJ4ANXX	11052721	9403714	0.850805	3708157	32891678	0.582588	TUMOUR	73.01	2	2	positive	ER+HER2-	4ER+	CLAUDIN								0.162379	3.98586
MB_5312	P827	b6	metabric_rrbs_new.BATCH6.SLX_11686.A013.C9DU0ANXX	34778966	29639941	0.852238	5804740	98201083	0.585742	TUMOUR	50.6	3	3	negative	TNBC	5	HER2								0.0850924	3.74748
MB_5313	P826	b6	metabric_rrbs_new.BATCH6.SLX_10893.A012.C8914ANXX	13404658	11515310	0.859053	2961945	40212090	0.624026	TUMOUR	79.12		2	positive	ER+HER2-	1	HER2									4.89892
MB_5315	P825	b6	metabric_rrbs_new.BATCH7.SLX_12690.A004.C9DU6ANXX	16204288	14069410	0.868252	4266851	49265749	0.642303	TUMOUR	52.13	3	3	negative	TNBC	4ER-	HER2								0.645372	4.17027
MB_5322	P824	b6	metabric_rrbs_new.BATCH6.SLX_11722.A007.C9ELRANXX	23746404	20647533	0.869501	5046645	74420962	0.595915	TUMOUR	66.58	2	2	positive	ER+HER2-	2	LUMA							0.63	0.178466	4.19254
MB_5327	P823	b6	metabric_rrbs_new.BATCH6.SLX_10900.A006.C8914ANXX	17254952	15143629	0.87764	3486004	52587427	0.560999	TUMOUR	66.94	2	2	negative	TNBC	5	HER2								0.277427	4.89793
MB_5329	P822	b6	metabric_rrbs_new.BATCH6.SLX_11643.A007.C9ELUANXX	12390255	10709280	0.864331	3916070	39738414	0.544844	TUMOUR	64.64	3	3	negative	TNBC	2	LUMA							0.51	0.558571	4.19794
MB_5331	P821	b5	metabric_rrbs_new.BATCH5.SLX_10732.A005.C8127ANXX	18686962	15773406	0.844086	4653948	58495373	0.609318	TUMOUR	54.69	2	2	positive	ER+HER2+	2	LUMA							0.52	0.135852	3.6742
MB_5334	P820	b6	metabric_rrbs_new.BATCH6.SLX_10894.A006.C8914ANXX	17239956	15161912	0.879463	4225751	54852766	0.594635	TUMOUR	78.44	3	1	positive	ER+HER2-	9	LUMA							0.37	0.266987	4.23721
MB_5335	P819	b5	metabric_rrbs_new.BATCH5.SLX_10761.A018.C8158ANXX	17317220	15006669	0.866575	4320855	58309462	0.588395	TUMOUR	41.81	3	2	negative	TNBC	10	BASAL							0.4	0.393787	3.74916
MB_5338	P818	b6	metabric_rrbs_new.BATCH7.SLX_12689.A006.C9DU6ANXX	22059787	19004549	0.861502	5311118	62537671	0.647142	TUMOUR	61.24	2	2	positive	ER+HER2-	1	LUMB							0.69	0.329465	4.49489
MB_5339	P817	b6	metabric_rrbs_new.BATCH6.SLX_10894.A004.C8914ANXX	20141457	17728663	0.880208	4288974	64667437	0.61787	TUMOUR	71.78	3	2	positive	ER+HER2-	3								0.52	0.16881	4.04665
MB_5341	P816	b6	metabric_rrbs_new.BATCH6.SLX_10893.A006.C8914ANXX	13295074	11497271	0.864777	3006695	41118769	0.649114	TUMOUR	56.37	2	1	positive	ER+HER2-	2	LUMB							0.85	0.241198	5.01515
MB_5345	P815	b6	metabric_rrbs_new.BATCH6.SLX_11725.A007.C9CJ4ANXX	23652954	19745324	0.834793	5050216	71959792	0.562937	TUMOUR	76.87	1	2	positive	ER+HER2-	4ER+	NORMAL							0.44	0.64595	3.8152
MB_5348	P814	b6	metabric_rrbs_new.BATCH6.SLX_10893.A004.C8914ANXX	18693714	16110571	0.861818	3497241	51459170	0.625862	TUMOUR	41.27	3	2	negative	TNBC	10	CLAUDIN							0.52		4.76298
MB_5350	P813	b6	metabric_rrbs_new.BATCH6.SLX_10900.A004.C8914ANXX	19343591	16933373	0.8754	3411542	60053624	0.599736	TUMOUR	66.7	3	2	positive	ER+HER2-	4ER+	CLAUDIN							0.38	0.314938	4.74252
MB_5351	P812	b6	metabric_rrbs_new.BATCH6.SLX_11682.A007.C9CJ4ANXX	9621144	8235026	0.85593	3553162	28979636	0.593748	TUMOUR	47.35	3	1	positive	TNBC	4ER+	NORMAL								0.107815	4.12469
MB_5358	P811	b5	metabric_rrbs_new.BATCH5.SLX_10752.A018.C8137ANXX	15659348	13725863	0.876528	3917038	55605212	0.589363	TUMOUR	72.88	2	3	positive	ER+HER2-	3	LUMA							0.69	0.162887	3.82544
MB_5360	P810	b6	metabric_rrbs_new.BATCH6.SLX_10898.A004.C8914ANXX	12774584	10783360	0.844126	3757626	35428198	0.63832	TUMOUR	66.39	2	3	positive	ER+HER2-	8	LUMA							0.63	0.152529	4.51725
MB_5361	P809	b5	metabric_rrbs_new.BATCH5.SLX_10753.A018.C8137ANXX	22839699	20060256	0.878306	4376553	79255458	0.609177	TUMOUR	76.01	2	2	positive	ER+HER2-	8	LUMA							0.54	0.567463	3.83034
MB_5364	P808	b6	metabric_rrbs_new.BATCH6.SLX_11647.A002.C9C0FANXX	15926498	13298022	0.834962	3886395	46576813	0.596143	TUMOUR	56.89	3	1	positive	ER+HER2-	3	NORMAL							0.41	0.105868	4.15077
MB_5366	P807	b5	metabric_rrbs_new.BATCH5.SLX_10733.A019.C8127ANXX	21642452	19073903	0.881319	4404646	74951117	0.578765	TUMOUR	75.56	3	2	positive	ER+HER2-	5	HER2							0.34	0.696927	3.59881
MB_5381	P806	b6	metabric_rrbs_new.BATCH6.SLX_11639.A005.C9DU0ANXX	15127131	12693515	0.839122	4396501	44109547	0.589153	TUMOUR	44	3	2	negative	TNBC	5	HER2									3.91408
MB_5396	P805	b6	metabric_rrbs_new.BATCH6.SLX_11681.A002.C9CJ4ANXX	20548434	17474804	0.85042	4384671	64014682	0.57658	TUMOUR	61.84	3	1	positive	ER+HER2-	9	LUMB							0.62	0.620304	4.54301
MB_5399	P804	b6	metabric_rrbs_new.BATCH6.SLX_11646.A002.C9C0FANXX	15036135	12413383	0.82557	4215681	45097033	0.606885	TUMOUR	73.1		2	positive	ER+HER2-	3	LUMA							0.45	0.445183	4.1315
MB_5402	P803	b5	metabric_rrbs_new.BATCH5.SLX_10734.A019.C8127ANXX	18648053	16414647	0.880234	4208834	64034794	0.567786	TUMOUR	81.76	2	1	positive	ER+HER2-	7	LUMA							0.61	0.184187	3.78057
MB_5410	P802	b6	metabric_rrbs_new.BATCH6.SLX_11719.A013.C9ELRANXX	17422560	15149440	0.86953	4745745	55979049	0.588012	TUMOUR	66.45	3	2	positive	ER+HER2-	8	LUMA							0.46	0.270349	3.76076
MB_5425	P801	b6	metabric_rrbs_new.BATCH6.SLX_11647.A012.C9C0FANXX	17971810	15028162	0.836207	4085974	52352791	0.548774	TUMOUR	67.59	2	2	positive	ER+HER2-	7	LUMA							0.49	0.229581	4.6665
MB_5427	P800	b6	metabric_rrbs_new.BATCH6.SLX_11638.A002.C9DU0ANXX	14538615	12340025	0.848776	4392852	44280793	0.557225	TUMOUR	83.68	2	2	negative	TNBC	9	BASAL							0.61	0.4942	4.18924
MB_5428	P799	b6	metabric_rrbs_new.BATCH6.SLX_11643.A012.C9ELUANXX	12880750	11153303	0.865889	4034165	39692333	0.594764	TUMOUR	55.36	2	1	positive	ER+HER2-	4ER+	LUMA							0.59	0.305915	4.00054
MB_5433	P798	b6	metabric_rrbs_new.BATCH6.SLX_11644.A012.C9ELUANXX	14709960	12718814	0.86464	4255337	45369711	0.590349	TUMOUR	69.37	2	2	positive	ER+HER2-	7	LUMA							0.63	0.253402	4.5216
MB_5439	P797	b6	metabric_rrbs_new.BATCH6.SLX_11643.A002.C9ELUANXX	16882133	14575264	0.863354	4262604	52746727	0.581728	TUMOUR	81.42			positive	ER+HER2-										0.278711	4.36703
MB_5440	P796	b6	metabric_rrbs_new.BATCH6.SLX_11646.A012.C9C0FANXX	15320030	12664327	0.826652	4733459	42181555	0.61845	TUMOUR	49.05	3	2	negative	TNBC	10	CLAUDIN							0.62	0.75895	3.94615
MB_5442	P795	b6	metabric_rrbs_new.BATCH6.SLX_11637.A002.C9DU0ANXX	13337824	10832636	0.812174	4979995	35522624	0.608393	TUMOUR	44.93	3	2	negative	TNBC	10	BASAL							0.55	0.437369	4.40396
MB_5491	P794	b6	metabric_rrbs_new.BATCH6.SLX_11641.A002.C9ELUANXX	17185182	15152187	0.881701	6183907	39652956	0.685026	TUMOUR	72.25	3	2	positive	ER+HER2-	8	LUMB							0.63	0.495297	4.5552
MB_5493	P793	b6	metabric_rrbs_new.BATCH6.SLX_11644.A002.C9ELUANXX	13250598	11574094	0.873477	4152127	41509452	0.594719	TUMOUR	69.84	3		positive	ER+HER2-	2	LUMB							0.64	0.382005	4.8027
MB_5495	P792	b6	metabric_rrbs_new.BATCH6.SLX_11722.A014.C9ELRANXX	12725652	10899721	0.856516	4245836	38513438	0.549255	TUMOUR	42.64	2		positive	ER+HER2-	4ER+	LUMA							0.27	0.125662	3.91381
MB_5498	P791	b6	metabric_rrbs_new.BATCH6.SLX_11720.A013.C9ELRANXX	28626620	24936838	0.871107	6857186	79778332	0.629624	TUMOUR	64.1	3	1	positive	ER+HER2-	1	HER2							0.35	0.836148	3.85374
MB_5513	P790	b6	metabric_rrbs_new.BATCH6.SLX_11723.A013.C9ELRANXX	34826648	30448135	0.874277	5529778	111720761	0.603995	TUMOUR	86.55	2	2	positive	ER+HER2-	6	BASAL							0.61	0.304037	3.80412
MB_5519	P789	b6	metabric_rrbs_new.BATCH6.SLX_11725.A013.C9CJ4ANXX	25689142	21362883	0.831592	5410366	73662291	0.614699	TUMOUR	72.61	2		positive	ER+HER2-	8	LUMA							0.54	0.289519	3.9584
MB_5530	P788	b6	metabric_rrbs_new.BATCH6.SLX_11696.A013.C9BWWANXX	18909760	16149940	0.854053	4764933	60419814	0.601631	TUMOUR	50.61	3	2	positive	ER+HER2-	7	BASAL							0.3	0.127465	3.81711
MB_5533	P787	b6	metabric_rrbs_new.BATCH6.SLX_11717.A014.C9ELRANXX	21207296	17699727	0.834606	4645018	59620761	0.542056	TUMOUR	71.64	3	2	positive	ER+HER2-	1	NORMAL							0.65	0.63462	4.09623
MB_5543	P786	b6	metabric_rrbs_new.BATCH6.SLX_11726.A013.C9CJ4ANXX	23695617	20403323	0.861059	5169374	61548107	0.637996	TUMOUR	79.11	3	2	positive	ER+HER2-	3	LUMA								0.426063	4.23616
MB_5558	P785	b6	metabric_rrbs_new.BATCH6.SLX_11726.A014.C9CJ4ANXX	39675380	33300121	0.839314	7782278	68109008	0.689634	TUMOUR	35.13	3	3	negative	TNBC	5	BASAL							0.78	0.591058	4.39269
MB_5559	P784	b6	metabric_rrbs_new.BATCH6.SLX_11696.A014.C9BWWANXX	19240941	16233604	0.843701	5932751	52421187	0.615306	TUMOUR	42.12	3	2	negative	TNBC	10	BASAL									3.7085
MB_5563	P783	b6	metabric_rrbs_new.BATCH6.SLX_11725.A014.C9CJ4ANXX	22705242	18564406	0.817626	4923323	66235653	0.557817	TUMOUR	76.3	2	1	positive	ER+HER2-	3	LUMA							0.25	0.276968	3.73448
MB_5567	P782	b6	metabric_rrbs_new.BATCH6.SLX_11640.A014.C9ELUANXX	14121966	11907990	0.843225	4051598	41478362	0.584533	TUMOUR	74.95	2	1	positive	ER+HER2-	3	LUMA							0.66	0.355603	4.72799
MB_5580	P781	b6	metabric_rrbs_new.BATCH6.SLX_11643.A014.C9ELUANXX	13742505	11468775	0.834548	3634849	39072889	0.483934	TUMOUR	75.28	2	2	positive	ER+HER2-	4ER+	LUMA							0.51	0.0983671	4.60035
MB_5582	P780	b6	metabric_rrbs_new.BATCH6.SLX_11646.A013.C9C0FANXX	22293892	18536859	0.831477	4632736	68201815	0.57913	TUMOUR	46.43	2	1	positive	ER+HER2-	3	LUMA							0.42	0.12228	3.71862
MB_5584	P779	b6	metabric_rrbs_new.BATCH6.SLX_11639.A015.C9DU0ANXX	17247402	14357358	0.832436	5141128	44566002	0.492051	TUMOUR	69.55	3	1	positive	ER+HER2-	1	HER2							0.55	0.481279	4.78582
MB_5588	P778	b6	metabric_rrbs_new.BATCH6.SLX_11646.A007.C9C0FANXX	14918623	12189709	0.81708	4078561	44080750	0.579384	TUMOUR	66.55	3	2	positive	ER+HER2-	4ER+	CLAUDIN									4.0374
MB_5592	P777	b6	metabric_rrbs_new.BATCH6.SLX_11645.A014.C9ELUANXX	20003253	17000428	0.849883	5959428	52759494	0.66262	TUMOUR	66.01	2		positive	ER+HER2-	8	LUMB							0.78	0.265459	4.50827
MB_5593	P776	b6	metabric_rrbs_new.BATCH6.SLX_11648.A007.C9ELUANXX	12953212	11340551	0.875501	4259950	40485995	0.634386	TUMOUR	40.53	3		negative	TNBC	5	HER2								0.250298	4.07563
MB_5596	P775	b6	metabric_rrbs_new.BATCH6.SLX_11637.A014.C9DU0ANXX	14235087	11438593	0.803549	4323904	41198176	0.574304	TUMOUR	54.27	2		positive	ER+HER2-	3	LUMA							0.58	0.0976544	3.93614
MB_5603	P774	b6	metabric_rrbs_new.BATCH6.SLX_11646.A014.C9C0FANXX	16560386	13615922	0.822198	4165297	48734499	0.59785	TUMOUR	70.79	2		positive	ER+HER2-	2	LUMA							0.57	0.108458	4.12879
MB_5605	P773	b6	metabric_rrbs_new.BATCH6.SLX_11639.A014.C9DU0ANXX	15714275	13133503	0.835769	4096042	45601036	0.575706	TUMOUR	40.37	2	2	positive	ER+HER2-	3	LUMB							0.74	0.192946	4.23271
MB_5614	P772	b6	metabric_rrbs_new.BATCH6.SLX_11637.A013.C9DU0ANXX	26336599	21214800	0.805525	5117413	77123222	0.5689	TUMOUR	62.87	3	1	positive	ER+HER2-	9	LUMA							0.7		3.63062
MB_5620	P771	b6	metabric_rrbs_new.BATCH6.SLX_11638.A015.C9DU0ANXX	17778574	15108334	0.849806	4447310	54360995	0.547483	TUMOUR	79.42	2		positive	ER+HER2-	8	LUMA							0.66	0.461685	4.55706
MB_5634	P770	b6	metabric_rrbs_new.BATCH6.SLX_11642.A014.C9ELUANXX	18058527	15304625	0.847501	6053533	43905379	0.568767	TUMOUR	55.53	3	2	negative	TNBC	10	BASAL							0.5	0.460455	4.53558
MB_5640	P769	b6	metabric_rrbs_new.BATCH6.SLX_11648.A013.C9ELUANXX	19262998	16837672	0.874094	4466294	59383789	0.590801	TUMOUR	58	2	1	positive	ER+HER2-	4ER+	NORMAL							0.62	0.209975	3.92596
MB_5641	P768	b6	metabric_rrbs_new.BATCH6.SLX_11639.A013.C9DU0ANXX	20189806	17253981	0.854589	4538524	61502705	0.506314	TUMOUR	78.64	3	2	positive	ER+HER2-	2	LUMB							0.62	0.499617	4.41409
MB_5642	P767	b6	metabric_rrbs_new.BATCH6.SLX_11648.A014.C9ELUANXX	14889391	12897661	0.866232	4119279	45383920	0.564072	TUMOUR	68.13	2	3	positive	ER+HER2-	4ER+	LUMA							0.5	0.0872298	4.20837
MB_5646	P766	b6	metabric_rrbs_new.BATCH6.SLX_11645.A013.C9ELUANXX	18704386	16041447	0.85763	4579512	57403701	0.556571	TUMOUR	58.4	3	2	positive	ER+HER2-	1	LUMB							0.46	0.262749	4.28393
MB_5651	P765	b6	metabric_rrbs_new.BATCH6.SLX_11643.A013.C9ELUANXX	25460561	21405311	0.840724	4477862	75197499	0.595485	TUMOUR	51.98	3	2	negative	TNBC	3	CLAUDIN							0.2	0.817952	3.73128
MB_5656	P764	b6	metabric_rrbs_new.BATCH6.SLX_11718.A015.C9ELRANXX	17662776	15076224	0.853559	4940889	55618860	0.574981	TUMOUR	74.76	2	1	positive	ER+HER2-	3	NORMAL							0.84		3.7088
MB_6007	P763	b6	metabric_rrbs_new.BATCH6.SLX_11681.A019.C9CJ4ANXX	17603980	15046561	0.854725	4424091	53268387	0.605556	TUMOUR	70.65	2	2	positive	ER+HER2-	3	HER2							0.48	0.533591	4.31867
MB_6008	P762	b6	metabric_rrbs_new.BATCH6.SLX_11684.A019.C9DU0ANXX	9714734	8251477	0.849378	3727683	27529594	0.643782	TUMOUR	80.33	3		positive	ER+HER2-	9	LUMB							0.82	0.218068	4.83319
MB_6010	P761	b6	metabric_rrbs_new.BATCH6.SLX_11696.A007.C9BWWANXX	23655849	20332584	0.859516	5633497	72601134	0.604327	TUMOUR	70.28	3		positive	ER+HER2-	10	LUMB							0.31	0.579394	3.83815
MB_6011	P760	b5	metabric_rrbs_new.BATCH5.SLX_10798.A014.C80UWANXX	21108455	18364675	0.870015	4611383	68614666	0.588237	TUMOUR	59.22			positive	ER+HER2-	1	LUMB							0.72	0.219394	4.73618
MB_6012	P759	b5	metabric_rrbs_new.BATCH5.SLX_10853.A014.C80YJANXX	16525962	14347670	0.86819	4055819	54320612	0.549026	TUMOUR	67.46	2		positive	ER+HER2-	8	LUMA							0.63	0.424983	4.51846
MB_6018	P758	b6	metabric_rrbs_new.BATCH6.SLX_11689.A019.C9DU0ANXX	19025000	14887972	0.782548	4809323	54024224	0.579384	TUMOUR	65.03	2		positive	ER+HER2-	8	LUMA							0.52	0.277742	3.78734
MB_6019	P757	b6	metabric_rrbs_new.BATCH6.SLX_11682.A019.C9CJ4ANXX	38851950	33256754	0.855987	6326048	107115541	0.574896	TUMOUR	67	2		positive	ER+HER2-	4ER+	NORMAL							0.53	0.301848	3.84821
MB_6023	P756	b5	metabric_rrbs_new.BATCH5.SLX_10800.A014.C80UWANXX	22612809	19845674	0.87763	4394271	74704842	0.536802	TUMOUR	60.28	2		positive	ER+HER2-	8	NORMAL							0.74	0.314491	4.5254
MB_6024	P755	b5	metabric_rrbs_new.BATCH5.SLX_10854.A014.C80YJANXX	19133886	16690159	0.872283	4172224	62476221	0.597335	TUMOUR	65.63	2		positive	ER+HER2-	8	LUMA							0.37	0.310407	3.7387
MB_6025	P754	b6	metabric_rrbs_new.BATCH6.SLX_11679.A016.C9CJ4ANXX	10521099	8949607	0.850634	3549643	29996121	0.603385	TUMOUR	81.59	2		positive	ER+HER2-											4.35594
MB_6026	P753	b6	metabric_rrbs_new.BATCH6.SLX_11684.A016.C9DU0ANXX	11177157	9493257	0.849345	4133278	30670083	0.585121	TUMOUR	87.75	2		positive	ER+HER2-	1	LUMB							0.7	0.223502	4.69902
MB_6030	P752	b5	metabric_rrbs_new.BATCH5.SLX_10859.A014.C80YJANXX	17750829	15335886	0.863953	4197956	58381069	0.590804	TUMOUR	66.76	1		positive	ER+HER2-	7	LUMA							0.55	0.341089	3.667
MB_6036	P751	b5	metabric_rrbs_new.BATCH5.SLX_10856.A014.C80YJANXX	18884351	16220811	0.858955	4515385	59277275	0.539636	TUMOUR	44.65	3		negative	TNBC	10	CLAUDIN							0.33	0.705215	3.76181
MB_6039	P750	b6	metabric_rrbs_new.BATCH6.SLX_11689.A018.C9DU0ANXX	38398247	32184924	0.838187	6736418	111800777	0.570511	TUMOUR	65.96	3		positive	ER+HER2-	9	HER2							0.51	0.41332	4.15983
MB_6042	P749	b6	metabric_rrbs_new.BATCH6.SLX_11679.A019.C9CJ4ANXX	22593212	19260987	0.852512	4504678	65159835	0.615773	TUMOUR	70.12	2		positive	ER+HER2-	3	NORMAL							0.43		4.05096
MB_6044	P748	b6	metabric_rrbs_new.BATCH6.SLX_11687.A019.C9BWWANXX	15825150	13420201	0.84803	4707744	48757734	0.575952	TUMOUR	70.64	2		positive	ER+HER2-	6	HER2							0.38	0.243814	3.90061
MB_6046	P747	b6	metabric_rrbs_new.BATCH7.SLX_11649.A004.C9NPBANXX	15992217	11578686	0.72402	4295453	40005376	0.56711	TUMOUR	67.7	2		positive	ER+HER2-											4.07008
MB_6047	P746	b5	metabric_rrbs_new.BATCH5.SLX_10801.A014.C80UWANXX	19690695	17006330	0.863673	4262977	63332656	0.551869	TUMOUR	72.94	2		positive	ER+HER2-	9	HER2							0.41	0.568092	4.24099
MB_6048	P745	b5	metabric_rrbs_new.BATCH5.SLX_10857.A014.C80YJANXX	20671265	17862806	0.864137	4294190	66446697	0.564818	TUMOUR	58.84	2		positive	ER+HER2-	9	HER2							0.23	0.49109	3.83049
MB_6049	P744	b6	metabric_rrbs_new.BATCH6.SLX_11687.A016.C9BWWANXX	9403466	7958854	0.846375	4128651	28410263	0.572284	TUMOUR	62.29	2		positive	ER+HER2-	5	HER2							0.64	0.449481	4.89143
MB_6050	P743	b6	metabric_rrbs_new.BATCH6.SLX_11684.A018.C9DU0ANXX	23753029	19925501	0.838861	5117206	66813533	0.624946	TUMOUR	51.07	2		positive	ER+HER2-	8	LUMA							0.59	0.149818	3.83096
MB_6052	P742	b6	metabric_rrbs_new.BATCH6.SLX_11679.A018.C9CJ4ANXX	29626069	24871635	0.839519	4855296	84571020	0.604386	TUMOUR	36.47	3		negative	TNBC	4ER-	CLAUDIN							0.76	0.200842	3.92645
MB_6053	P741	b6	metabric_rrbs_new.BATCH6.SLX_11678.A016.C9CJ4ANXX	21278259	18128194	0.851959	6577882	50536838	0.623828	TUMOUR	69.39	1		positive	ER+HER2-	1	LUMB							0.56	0.74997	4.74127
MB_6055	P740	b1	metabric_rrbs_new.BATCH7.SLX_12684.A019.C9DA5ANXX	25533923	21357943	0.836454	5695987	55317446	0.626875	TUMOUR	33.08	3		negative	TNBC	10	CLAUDIN									4.43069
MB_6058	P739	b6	metabric_rrbs_new.BATCH6.SLX_11682.A018.C9CJ4ANXX	17737601	14931104	0.841777	4633019	47354210	0.631539	TUMOUR	41.79	2		negative	TNBC	10	BASAL							0.56	0.580279	4.19746
MB_6059	P738	b1	metabric_rrbs_new.BATCH7.SLX_12685.A005.C9DA5ANXX	15145867	12907420	0.852207	4171677	42030197	0.578405	TUMOUR	50.88	2		negative	ER+HER2-	7	NORMAL							0.4	0.57511	4.36337
MB_6060	P737	b6	metabric_rrbs_new.BATCH6.SLX_11726.A007.C9CJ4ANXX	19074176	16395765	0.859579	4577965	49914655	0.634123	TUMOUR	53.79	3		positive	ER+HER2-	5	LUMB							0.35	0.457742	4.60925
MB_6062	P736	b5	metabric_rrbs_new.BATCH5.SLX_10802.A002.C80YJANXX	20391543	17850594	0.875392	4951493	69236346	0.61163	TUMOUR	31.6	3		negative	TNBC	10	CLAUDIN									3.68992
MB_6063	P735	b5	metabric_rrbs_new.BATCH5.SLX_10854.A002.C80YJANXX	17157222	14906990	0.868846	4233303	54904527	0.579081	TUMOUR	58.9	3		negative	TNBC	5	NORMAL							0.53	0.54882	4.04087
MB_6065	P734	b5	metabric_rrbs_new.BATCH5.SLX_10855.A002.C80YJANXX	22002962	19227152	0.873844	4226459	72551981	0.594677	TUMOUR	76.69	1		positive	ER+HER2-	8	LUMA							0.7	0.501777	3.82096
MB_6068	P733	b5	metabric_rrbs_new.BATCH5.SLX_10857.A002.C80YJANXX	20664667	18014533	0.871755	4830011	67372926	0.602154	TUMOUR	43.75	2		negative	TNBC	4ER-	BASAL								0.211801	3.5781
MB_6069	P732	b5	metabric_rrbs_new.BATCH5.SLX_10858.A002.C80YJANXX	12542305	10992566	0.876439	3923875	41961209	0.523442	TUMOUR	75.55	2		positive	ER+HER2-	7	LUMA							0.71	0.258797	4.46364
MB_6071	P731	b5	metabric_rrbs_new.BATCH5.SLX_10798.A005.C80UWANXX	19162083	16621348	0.867408	4307644	62853085	0.521879	TUMOUR	72.81	2		positive	ER+HER2-	7	LUMA							0.46	0.556359	3.9637
MB_6075	P730	b5	metabric_rrbs_new.BATCH5.SLX_10800.A005.C80UWANXX	26157098	22960953	0.87781	4574590	86988295	0.499531	TUMOUR	84.04	2		positive	ER+HER2-	7	LUMB							0.68	0.451224	5.04454
MB_6077	P729	b5	metabric_rrbs_new.BATCH5.SLX_10801.A005.C80UWANXX	22232880	19364037	0.870964	4270139	74151767	0.579128	TUMOUR	70.92	2		positive	ER+HER2-	7								0.53	0.675109	3.66436
MB_6079	P728	b5	metabric_rrbs_new.BATCH5.SLX_10853.A005.C80YJANXX	20951033	18274530	0.87225	4312844	69819616	0.565993	TUMOUR	68.91	2		positive	ER+HER2-	9	LUMB							0.6	0.412824	4.41948
MB_6080	P727	b5	metabric_rrbs_new.BATCH5.SLX_10854.A005.C80YJANXX	22352338	19559836	0.875069	4529729	73669659	0.606458	TUMOUR	79.04	3	3	positive	ER+HER2-	4ER+	LUMB									3.91199
MB_6082	P726	b5	metabric_rrbs_new.BATCH5.SLX_10856.A005.C80YJANXX	21988022	18977251	0.863072	4258389	72287545	0.546631	TUMOUR	46.47	2		negative	ER+HER2-	7	NORMAL							0.29	0.153908	3.68143
MB_6083	P725	b5	metabric_rrbs_new.BATCH5.SLX_10857.A005.C80YJANXX	21312496	18556756	0.870698	4275846	70737637	0.569003	TUMOUR	73.03	2		positive	ER+HER2-	8	LUMA							0.57	0.366766	4.17649
MB_6085	P724	b5	metabric_rrbs_new.BATCH5.SLX_10859.A005.C80YJANXX	24972955	21708155	0.869267	4552510	83201269	0.566529	TUMOUR	58.38	2		negative	TNBC	4ER-	HER2									3.56327
MB_6090	P723	b5	metabric_rrbs_new.BATCH5.SLX_10798.A007.C80UWANXX	20777203	18213270	0.876599	4389305	71281677	0.586297	TUMOUR	82.28	2		positive	ER+HER2-											3.82101
MB_6092	P722	b5	metabric_rrbs_new.BATCH5.SLX_10800.A007.C80UWANXX	16960779	14952246	0.881578	4266643	57770775	0.527687	TUMOUR	80.59	2		positive	ER+HER2-	3	NORMAL							0.51	0.16222	4.12627
MB_6097	P721	b5	metabric_rrbs_new.BATCH5.SLX_10801.A007.C80UWANXX	27745290	24221318	0.872988	4503947	92822833	0.618839	TUMOUR	68.59	2		positive	ER+HER2-	8	LUMA							0.78	0.299515	4.37542
MB_6098	P720	b5	metabric_rrbs_new.BATCH5.SLX_10853.A007.C80YJANXX	21278943	18502463	0.86952	5808847	68119420	0.625977	TUMOUR	28.29	3		negative	TNBC	10	BASAL							0.49	0.622706	3.91271
MB_6100	P719	b5	metabric_rrbs_new.BATCH5.SLX_10854.A007.C80YJANXX	18951520	16632928	0.877657	4235691	64454890	0.603099	TUMOUR	53.45	2	3	negative	TNBC	5	HER2							0.62	0.394852	4.06773
MB_6101	P718	b5	metabric_rrbs_new.BATCH5.SLX_10856.A007.C80YJANXX	21796794	18926563	0.868319	4307726	73332340	0.575642	TUMOUR	82.51	2		positive	ER+HER2-	7	NORMAL							0.61	0.442086	4.17348
MB_6103	P717	b5	metabric_rrbs_new.BATCH5.SLX_10857.A007.C80YJANXX	22022818	19227040	0.873051	4380638	74051191	0.587916	TUMOUR	66.28	2		positive	ER+HER2-	3	NORMAL								0.182975	3.63162
MB_6105	P716	b5	metabric_rrbs_new.BATCH5.SLX_10859.A007.C80YJANXX	16848992	14618010	0.86759	4136846	56785977	0.563502	TUMOUR	78.93	1		positive	ER+HER2-	7	HER2							0.53	0.149629	3.66243
MB_6107	P715	b5	metabric_rrbs_new.BATCH5.SLX_10798.A013.C80UWANXX	15464935	13537557	0.875371	4135155	51857323	0.591899	TUMOUR	71.38	3		positive	ER+HER2-	3	NORMAL							0.37	0.755199	3.59862
MB_6108	P714	b5	metabric_rrbs_new.BATCH5.SLX_10800.A013.C80UWANXX	20093668	17768963	0.884307	4384122	68505211	0.578147	TUMOUR	38.01	2	1	positive	ER+HER2-	4ER+	LUMA							0.47	0.075797	3.55575
MB_6113	P713	b5	metabric_rrbs_new.BATCH5.SLX_10801.A013.C80UWANXX	14756392	12898224	0.874077	4006546	49459235	0.557568	TUMOUR	39.41	2	2	negative	ER+HER2-	5	HER2							0.44	0.728803	4.1532
MB_6114	P712	b5	metabric_rrbs_new.BATCH5.SLX_10853.A013.C80YJANXX	14712900	12958000	0.880724	4077484	50083969	0.565084	TUMOUR	70.76	2		negative	ER+HER2-	5	HER2							0.26	0.533489	3.77646
MB_6116	P711	b5	metabric_rrbs_new.BATCH5.SLX_10854.A013.C80YJANXX	25613238	22466706	0.877152	4457639	85758945	0.584318	TUMOUR	66.13	2		negative	ER+HER2-	5	HER2							0.56	0.789284	3.96899
MB_6118	P710	b5	metabric_rrbs_new.BATCH5.SLX_10856.A013.C80YJANXX	21074265	18377826	0.872051	4213755	70373499	0.586033	TUMOUR	41.11	2	1	positive	ER+HER2-	3	LUMA							0.41	0.549993	3.5624
MB_6122	P709	b5	metabric_rrbs_new.BATCH5.SLX_10857.A013.C80YJANXX	26452857	22629405	0.855462	7293607	74668743	0.663567	TUMOUR	54.74	2		negative	ER+HER2-	4ER-	BASAL							0.31	0.603383	3.60663
MB_6124	P708	b5	metabric_rrbs_new.BATCH5.SLX_10859.A015.C80YJANXX	19710665	16997376	0.862344	4422547	65163943	0.568516	TUMOUR	76.99	3		positive	ER+HER2-	3	LUMA							0.66	0.392636	3.94181
MB_6125	P707	b5	metabric_rrbs_new.BATCH5.SLX_10799.A016.C80UWANXX	19661777	17323967	0.881099	4255265	69491189	0.593701	TUMOUR	63.27	2		positive	ER+HER2-	4ER+	NORMAL							0.64	0.521551	3.76073
MB_6131	P706	b5	metabric_rrbs_new.BATCH5.SLX_10800.A016.C80UWANXX	18542369	16366406	0.882649	4573339	63008311	0.60958	TUMOUR	57.27	2		positive	TNBC	5	HER2							0.66	0.513762	4.1905
MB_6133	P705	b5	metabric_rrbs_new.BATCH5.SLX_10802.A016.C80YJANXX	23139103	20186511	0.872398	4236501	81439731	0.583935	TUMOUR	74.6	2		positive	ER+HER2-	3	LUMA							0.68	0.242717	3.7861
MB_6135	P704	b5	metabric_rrbs_new.BATCH5.SLX_10853.A016.C80YJANXX	15728499	13785634	0.876475	4039420	54393624	0.57741	TUMOUR	69.38	2		positive	ER+HER2-	9	LUMB							0.52	0.389447	4.5003
MB_6138	P703	b5	metabric_rrbs_new.BATCH5.SLX_10855.A016.C80YJANXX	18337017	15917231	0.868038	4095245	61965587	0.62649	TUMOUR	85.85	3	2	positive	ER+HER2-	3	LUMB							0.43	0.545886	3.64779
MB_6141	P702	b5	metabric_rrbs_new.BATCH5.SLX_10856.A016.C80YJANXX	18483430	16066964	0.869263	4099708	63082162	0.56661	TUMOUR	79.84	3		positive	ER+HER2-	8	LUMB							0.68	0.154034	4.6752
MB_6143	P701	b5	metabric_rrbs_new.BATCH5.SLX_10858.A016.C80YJANXX	13014248	11310168	0.86906	5396170	35606120	0.627907	TUMOUR	60.6	3	2	negative	TNBC	9	CLAUDIN							0.59	0.648688	4.55177
MB_6144	P700	b5	metabric_rrbs_new.BATCH5.SLX_10859.A016.C80YJANXX	18689434	16170967	0.865246	4309617	63272688	0.560502	TUMOUR	64.55	2		positive	TNBC	10	CLAUDIN									3.70311
MB_6145	P699	b5	metabric_rrbs_new.BATCH5.SLX_10799.A018.C80UWANXX	20158928	17508210	0.868509	4214449	66731063	0.527941	TUMOUR	60.41	2		positive	ER+HER2-	7	LUMB							0.75	0.22675	4.59307
MB_6146	P698	b5	metabric_rrbs_new.BATCH5.SLX_10800.A018.C80UWANXX	12622537	11172695	0.885139	3898557	42808767	0.53528	TUMOUR	51.04	3		positive	ER+HER2-	4ER+	HER2							0.52	0.544434	4.13298
MB_6147	P697	b5	metabric_rrbs_new.BATCH5.SLX_10802.A018.C80YJANXX	21347180	18520987	0.867608	4213027	72470176	0.565392	TUMOUR	76.01	1		positive	ER+HER2-	4ER+	CLAUDIN							0.87	0.0892943	3.46903
MB_6149	P696	b5	metabric_rrbs_new.BATCH5.SLX_10853.A018.C80YJANXX	17801147	15524538	0.872109	4062403	60163635	0.539162	TUMOUR	70.9	1		positive	ER+HER2-	7	LUMA							0.84	0.247275	4.94439
MB_6150	P695	b5	metabric_rrbs_new.BATCH5.SLX_10855.A018.C80YJANXX	19362285	16865544	0.871051	4185262	64737803	0.626434	TUMOUR	59.47	2		positive	ER+HER2-	4ER+	LUMB							0.49	0.204911	3.75663
MB_6152	P694	b5	metabric_rrbs_new.BATCH5.SLX_10856.A018.C80YJANXX	21396362	18333325	0.856843	4828139	67887350	0.576971	TUMOUR	60.62	2		positive	TNBC	10	BASAL								0.277817	3.77989
MB_6154	P693	b5	metabric_rrbs_new.BATCH5.SLX_10858.A018.C80YJANXX	9096482	7998326	0.879277	3591590	31018037	0.599197	TUMOUR	71.74	2		positive	ER+HER2-	8	LUMB							0.78	0.120577	4.6328
MB_6156	P692	b5	metabric_rrbs_new.BATCH5.SLX_10859.A018.C80YJANXX	16358444	14250159	0.871119	4058271	56207049	0.595923	TUMOUR	49.5	3		positive	ER+HER2-	5	HER2							0.59	0.364621	3.85987
MB_6157	P691	b6	metabric_rrbs_new.BATCH7.SLX_11650.A004.C9NPBANXX	27841382	22172135	0.796373	7711411	54806366	0.55887	TUMOUR	86.29	3		positive	ER+HER2-	5	BASAL							0.36	0.283778	4.10046
MB_6160	P690	b5	metabric_rrbs_new.BATCH5.SLX_10800.A019.C80UWANXX	13396308	11858898	0.885236	3980886	46325158	0.570498	TUMOUR	46.23	2		negative	TNBC	9	HER2									3.70038
MB_6163	P689	b5	metabric_rrbs_new.BATCH5.SLX_10802.A019.C80YJANXX	22303312	19498037	0.874222	4153866	77698069	0.545612	TUMOUR	71.62	2		positive	ER+HER2-	8	LUMA							0.45	0.336261	3.69504
MB_6164	P688	b5	metabric_rrbs_new.BATCH5.SLX_10853.A019.C80YJANXX	18402866	16218461	0.881301	4173794	63455081	0.586421	TUMOUR	77.45	2		positive	ER+HER2-	3	LUMB							0.67	0.251086	3.98654
MB_6167	P687	b5	metabric_rrbs_new.BATCH5.SLX_10855.A019.C80YJANXX	20728229	18088993	0.872674	4156305	68094179	0.55295	TUMOUR	75.02	2		positive	ER+HER2-	8	LUMA							0.77	0.221283	4.70309
MB_6168	P686	b6	metabric_rrbs_new.BATCH6.SLX_11640.A004.C9ELUANXX	17904296	15339851	0.856769	4757327	52216070	0.614644	TUMOUR	64.95	2		positive	ER+HER2-	7	LUMA							0.58	0.440556	4.04304
MB_6169	P685	b5	metabric_rrbs_new.BATCH5.SLX_10858.A019.C80YJANXX	9569368	8312458	0.868653	3764908	30720655	0.569153	TUMOUR	39.17	3		positive	TNBC	4ER+	BASAL							0.59	0.17394	3.80308
MB_6171	P684	b5	metabric_rrbs_new.BATCH5.SLX_10859.A019.C80YJANXX	15188679	13147457	0.865609	4019915	50979742	0.535047	TUMOUR	70.91	2		positive	ER+HER2-	3	LUMA							0.55	0.278986	3.85625
MB_6178	P683	b5	metabric_rrbs_new.BATCH5.SLX_10859.A013.C80YJANXX	16988689	14503268	0.853701	4156078	55275604	0.544068	TUMOUR	38.58	3		negative	TNBC	10	BASAL							0.51	0.343942	3.69484
MB_6179	P682	b5	metabric_rrbs_new.BATCH5.SLX_10799.A019.C80UWANXX	21049973	18480688	0.877944	4276458	72387166	0.545115	TUMOUR	59.08	1		positive	ER+HER2-	8	LUMA							0.57	0.390678	3.82402
MB_6181	P681	b5	metabric_rrbs_new.BATCH5.SLX_10857.A012.C80YJANXX	13283590	11572471	0.871186	4002207	44125184	0.627429	TUMOUR	83.09	1		positive	ER+HER2-	8	LUMA							0.74	0.390158	4.66232
MB_6184	P679	b6	metabric_rrbs_new.BATCH7.SLX_11649.A006.C9NPBANXX	12740099	9463737	0.742831	3909622	31914867	0.549386	TUMOUR	35.02	3		positive	ER+HER2-	2	HER2							0.53	0.656479	4.77188
MB_6185	P678	b6	metabric_rrbs_new.BATCH7.SLX_11650.A006.C9NPBANXX	11750513	9456936	0.80481	3977226	32060869	0.584416	TUMOUR	75.44	1		positive	ER+HER2-	3	LUMA							0.48	0.149619	3.98188
MB_6187	P677	b6	metabric_rrbs_new.BATCH7.SLX_11652.A006.C9NPBANXX	13364161	10319375	0.772168	3773989	36227172	0.523059	TUMOUR	70.35	3		positive	ER+HER2-	4ER+	CLAUDIN							0.84		3.89035
MB_6188	P676	b6	metabric_rrbs_new.BATCH7.SLX_11653.A006.C9NPBANXX	12474370	9445624	0.757202	4157730	32066072	0.539381	TUMOUR	41.92	3		negative	TNBC	10	CLAUDIN							0.35	0.308472	4.24576
MB_6192	P675	b6	metabric_rrbs_new.BATCH7.SLX_12406.A006.C9MELANXX	12759617	10993223	0.861564	4234303	36921852	0.532904	TUMOUR	78.45	2		positive	ER+HER2-	6	LUMB							0.75	0.360487	5.04216
MB_6194	P674	b6	metabric_rrbs_new.BATCH7.SLX_12407.A006.C9MELANXX	12976903	11103586	0.855642	4404730	36056537	0.552308	TUMOUR	44.51	2	2	negative	TNBC	4ER-	NORMAL							0.59	0.440412	4.36825
MB_6195	P673	b6	metabric_rrbs_new.BATCH7.SLX_11649.A012.C9NPBANXX	13101574	9801067	0.748083	4750206	30385841	0.562388	TUMOUR	66.01	2		positive	ER+HER2-	3	LUMA							0.49	0.342852	4.19839
MB_6201	P672	b6	metabric_rrbs_new.BATCH7.SLX_11652.A012.C9NPBANXX	13991987	10621473	0.759111	3661034	36153503	0.498832	TUMOUR	79.2	2	1	positive	ER+HER2-	9	LUMB							0.51	0.183957	4.90685
MB_6204	P671	b6	metabric_rrbs_new.BATCH7.SLX_11653.A012.C9NPBANXX	9095573	7032187	0.773144	3602390	26164129	0.531379	TUMOUR	41.08	3		positive	ER+HER2-	4ER+	NORMAL							0.44	0.391398	4.14057
MB_6207	P670	b6	metabric_rrbs_new.BATCH7.SLX_11693.A012.C9NPBANXX	13992811	11279150	0.806067	4130279	39540706	0.562165	TUMOUR	80.76	2		positive	ER+HER2-	8	LUMA							0.54	0.351571	4.61333
MB_6208	P669	b6	metabric_rrbs_new.BATCH7.SLX_12406.A012.C9MELANXX	14796355	12688284	0.857528	4409383	45570988	0.569655	TUMOUR	56.93	2	2	positive	ER+HER2-	3	NORMAL							0.65	0.740549	4.09737
MB_6211	P668	b6	metabric_rrbs_new.BATCH7.SLX_12407.A012.C9MELANXX	10974923	9594534	0.874223	3916800	34054273	0.611147	TUMOUR	82.1	2		positive	ER+HER2-	8	LUMA							0.35	0.430294	4.4852
MB_6212	P667	b6	metabric_rrbs_new.BATCH7.SLX_11649.A002.C9NPBANXX	14146158	10462352	0.73959	4116493	36730230	0.536512	TUMOUR	61.81	2	1	positive	ER+HER2-	7	LUMA							0.53	0.516734	4.21894
MB_6213	P666	b6	metabric_rrbs_new.BATCH7.SLX_11650.A002.C9NPBANXX	17391285	14002323	0.805134	4991875	42181395	0.580372	TUMOUR	60.75	2		positive	ER+HER2-	7	LUMA							0.8		4.76237
MB_6214	P665	b6	metabric_rrbs_new.BATCH7.SLX_11652.A002.C9NPBANXX	14358568	11094596	0.772681	3533591	38031688	0.555982	TUMOUR	74.43	2		positive	ER+HER2-	3	LUMA							0.57	0.528956	4.54124
MB_6218	P664	b6	metabric_rrbs_new.BATCH7.SLX_11693.A002.C9NPBANXX	18112558	14439912	0.797232	4369219	48903006	0.585057	TUMOUR	49.67	3	2	positive	ER+HER2-	1	LUMA							0.77	0.237104	4.42859
MB_6223	P663	b6	metabric_rrbs_new.BATCH7.SLX_12406.A002.C9MELANXX	20767405	17721403	0.853328	5108242	59006069	0.5657	TUMOUR	58.83	3	2	negative	TNBC	10	BASAL							0.22	0.181048	4.16735
MB_6224	P662	b6	metabric_rrbs_new.BATCH7.SLX_12407.A002.C9MELANXX	13208188	11337208	0.858347	3938373	39298222	0.575517	TUMOUR	66.94	3	2	negative	TNBC	5	HER2							0.38	0.172098	4.30489
MB_6225	P661	b6	metabric_rrbs_new.BATCH7.SLX_11649.A005.C9NPBANXX	15843994	11924131	0.752596	4184146	41342722	0.587787	TUMOUR	68.43	2	1	positive	ER+HER2-	7	LUMA							0.66	0.233147	4.32449
MB_6226	P660	b6	metabric_rrbs_new.BATCH7.SLX_11651.A005.C9NPBANXX	17594558	13080025	0.743413	4880159	42772339	0.600783	TUMOUR	73.37	2		positive	ER+HER2-	8	NORMAL							0.57	0.192858	4.74797
MB_6228	P659	b6	metabric_rrbs_new.BATCH7.SLX_11652.A005.C9NPBANXX	20606983	16111302	0.781837	4405048	54945614	0.58125	TUMOUR	37.33	3		negative	TNBC	4ER-	CLAUDIN							0.85	0.236477	4.03261
MB_6229	P658	b6	metabric_rrbs_new.BATCH7.SLX_11655.A005.C9NPBANXX	13957786	10859570	0.77803	3873386	37070436	0.581826	TUMOUR	75.33	1	1	positive	ER+HER2-	8	LUMA							0.73	0.242956	4.54558
MB_6230	P657	b6	metabric_rrbs_new.BATCH6.SLX_11637.A004.C9DU0ANXX	20033788	16240114	0.810636	4640837	58925652	0.6062	TUMOUR	52.95	2		positive	ER+HER2-	3	LUMA							0.7		3.93854
MB_6231	P656	b6	metabric_rrbs_new.BATCH7.SLX_12405.A005.C9MELANXX	12536086	10528474	0.839853	4254065	35582554	0.578518	TUMOUR	77.96	3		positive	ER+HER2-	3	NORMAL							0.41	0.804652	4.31941
MB_6232	P655	b6	metabric_rrbs_new.BATCH7.SLX_12406.A005.C9MELANXX	18239477	15632584	0.857074	4846214	52885171	0.612008	TUMOUR	71.22	2	2	positive	ER+HER2-	3	LUMA							0.67	0.186759	4.40153
MB_6233	P654	b6	metabric_rrbs_new.BATCH7.SLX_12408.A005.C9MELANXX	15006067	12422473	0.82783	3674863	42373313	0.528355	TUMOUR	70.65	1	1	positive	ER+HER2-	8	LUMB							0.47	0.283917	4.58238
MB_6234	P653	b6	metabric_rrbs_new.BATCH7.SLX_11649.A007.C9NPBANXX	17193108	12848940	0.747331	4244516	44190373	0.570554	TUMOUR	66.35	2		positive	ER+HER2-	4ER+	NORMAL							0.25	0.101185	3.77566
MB_6237	P652	b6	metabric_rrbs_new.BATCH7.SLX_11651.A007.C9NPBANXX	32599125	25338914	0.777288	10817851	36867004	0.672793	TUMOUR	75.62	3	1	negative	TNBC	10	BASAL							0.65	0.251412	4.42515
MB_6238	P651	b6	metabric_rrbs_new.BATCH7.SLX_11652.A007.C9NPBANXX	19933553	15404085	0.772772	4238748	50454402	0.639874	TUMOUR	84.87	2		positive	ER+HER2-	7	LUMA							0.62	0.245015	4.39499
MB_6239	P650	b6	metabric_rrbs_new.BATCH7.SLX_11655.A007.C9NPBANXX	17950167	14140400	0.787759	4301348	47446334	0.624211	TUMOUR	52.84	2	2	positive	ER+HER2-	8	NORMAL							0.53	0.126983	4.21833
MB_6242	P649	b6	metabric_rrbs_new.BATCH7.SLX_11656.A007.C9NPBANXX	18591799	14812886	0.796743	4380007	46058121	0.564225	TUMOUR	41.29	3		negative	TNBC	10	BASAL							0.65	0.415081	4.74792
MB_6245	P648	b6	metabric_rrbs_new.BATCH7.SLX_12405.A007.C9MELANXX	20982968	18075082	0.861417	7216469	44696407	0.704008	TUMOUR	47.01	3		negative	TNBC	10	BASAL							0.66	0.407242	4.21901
MB_6246	P647	b6	metabric_rrbs_new.BATCH7.SLX_12406.A007.C9MELANXX	18187115	15700679	0.863286	4696557	54386921	0.541311	TUMOUR	58.39	3		negative	TNBC	5	HER2							0.48	0.390158	4.58071
MB_6248	P646	b6	metabric_rrbs_new.BATCH7.SLX_12408.A007.C9MELANXX	24965920	21091188	0.844799	5880770	42871777	0.695043	TUMOUR	51.22	3		negative	TNBC	10	BASAL							0.59	0.554889	4.57023
MB_6251	P645	b6	metabric_rrbs_new.BATCH7.SLX_11649.A013.C9NPBANXX	22596224	17140751	0.758567	6094705	42560965	0.615275	TUMOUR	48.59	3	2	negative	TNBC	10	BASAL							0.66	0.265598	4.6102
MB_6253	P644	b6	metabric_rrbs_new.BATCH7.SLX_11651.A013.C9NPBANXX	15362388	11498204	0.748465	4227208	41652087	0.551112	TUMOUR	62.9	1		positive	ER+HER2-	8	LUMA							0.71	0.0857747	4.06502
MB_6254	P643	b6	metabric_rrbs_new.BATCH7.SLX_11652.A013.C9NPBANXX	19197902	14810328	0.771456	3845877	48539366	0.487026	TUMOUR	78.69	2		positive	ER+HER2-	2	LUMB							0.84	0.251021	5.24009
MB_6256	P642	b6	metabric_rrbs_new.BATCH7.SLX_11655.A013.C9NPBANXX	18843286	14817752	0.786368	4175517	49346849	0.555331	TUMOUR	67.33	1		positive	ER+HER2-	3	LUMA							0.58	0.090635	4.53085
MB_6257	P641	b6	metabric_rrbs_new.BATCH7.SLX_11656.A013.C9NPBANXX	20598926	16521636	0.802063	4259267	55106744	0.553991	TUMOUR	49.38	3		positive	ER+HER2-	8	LUMB							0.75	0.291648	4.97456
MB_6259	P640	b6	metabric_rrbs_new.BATCH7.SLX_12405.A013.C9MELANXX	15617799	13573343	0.869094	5139024	43503696	0.631354	TUMOUR	71.97	1		positive	ER+HER2-											3.95806
MB_6261	P639	b6	metabric_rrbs_new.BATCH7.SLX_12406.A013.C9MELANXX	15586632	13353188	0.856708	4411789	47768227	0.59423	TUMOUR	32.95	3		negative	TNBC											4.14135
MB_6263	P638	b6	metabric_rrbs_new.BATCH6.SLX_11638.A004.C9DU0ANXX	21737437	18332780	0.843374	4798794	65788776	0.593497	TUMOUR	79.42	2		positive	ER+HER2-	4ER+	LUMA							0.41	0.38315	3.69855
MB_6269	P637	b6	metabric_rrbs_new.BATCH7.SLX_11652.A014.C9NPBANXX	14558343	11527979	0.791847	3604841	38420276	0.52078	TUMOUR	86.69	3		positive	ER+HER2-											5.1115
MB_6271	P636	b6	metabric_rrbs_new.BATCH7.SLX_11655.A014.C9NPBANXX	19338616	14895368	0.77024	4906906	40919047	0.601108	TUMOUR	64.4	2		positive	ER+HER2-	7	LUMA							0.86	0.485655	4.1342
MB_6272	P635	b6	metabric_rrbs_new.BATCH7.SLX_11656.A014.C9NPBANXX	14822123	11851374	0.799573	3824002	38809916	0.589652	TUMOUR	36.93	3		negative	TNBC	10	CLAUDIN							0.51	0.964286	4.97592
MB_6274	P634	b6	metabric_rrbs_new.BATCH7.SLX_12406.A014.C9MELANXX	14663502	12477173	0.8509	4224685	44139229	0.573939	TUMOUR	50.69	3		negative	TNBC											4.35209
MB_6275	P633	b6	metabric_rrbs_new.BATCH7.SLX_12408.A014.C9MELANXX	12902712	10744477	0.83273	3482547	34280821	0.631765	TUMOUR	47.47	2		negative	TNBC											4.38741
MB_6281	P632	b6	metabric_rrbs_new.BATCH7.SLX_11651.A015.C9NPBANXX	13761400	10424541	0.75752	4448267	37296326	0.626395	TUMOUR	75.1	2		positive	ER+HER2-	6	LUMB							0.9	0.390655	4.08879
MB_6283	P631	b6	metabric_rrbs_new.BATCH7.SLX_11653.A015.C9NPBANXX	18997617	14732545	0.775494	5325773	42136022	0.576871	TUMOUR	73.07	3		positive	ER+HER2-	7	LUMA							0.69	0.218932	5.13125
MB_6284	P630	b6	metabric_rrbs_new.BATCH7.SLX_11655.A015.C9NPBANXX	16942521	13335137	0.787081	4216044	46364366	0.594199	TUMOUR	67.81	2		positive	ER+HER2-	9	LUMB							0.55	0.26662	4.45766
MB_6286	P629	b6	metabric_rrbs_new.BATCH7.SLX_11693.A015.C9NPBANXX	16084147	13161672	0.818301	4074061	45345493	0.562847	TUMOUR	85.17	2		positive	ER+HER2-	3	LUMA							0.64	0.503926	4.6394
MB_6287	P628	b6	metabric_rrbs_new.BATCH7.SLX_12405.A015.C9MELANXX	12119581	10484041	0.86505	4150159	38280382	0.606983	TUMOUR	58.08	3		negative	ER+HER2-	1	LUMB								0.277565	4.45344
MB_6288	P627	b6	metabric_rrbs_new.BATCH7.SLX_12407.A015.C9MELANXX	15043054	13034702	0.866493	4256034	46506046	0.572787	TUMOUR	74.33	3		positive	ER+HER2-	6	LUMB							0.78	0.34947	4.60425
MB_6289	P626	b6	metabric_rrbs_new.BATCH7.SLX_12408.A015.C9MELANXX	14581295	12245306	0.839796	3815361	41333790	0.634641	TUMOUR	81.05	1		positive	ER+HER2-											4.91465
MB_6291	P625	b6	metabric_rrbs_new.BATCH7.SLX_11650.A016.C9NPBANXX	14646235	11823796	0.807293	4168952	41104529	0.589051	TUMOUR	54.02	2		positive	ER+HER2-											4.15487
MB_6293	P624	b6	metabric_rrbs_new.BATCH7.SLX_11651.A016.C9NPBANXX	15246190	11376938	0.746215	4338708	42109524	0.550562	TUMOUR	75.3	3		positive	ER+HER2-											4.44025
MB_6294	P623	b6	metabric_rrbs_new.BATCH7.SLX_11653.A016.C9NPBANXX	13465853	10412266	0.773235	4202258	36741967	0.605935	TUMOUR	62.8	3		negative	TNBC											4.38662
MB_6297	P622	b6	metabric_rrbs_new.BATCH7.SLX_11655.A016.C9NPBANXX	14315665	11253348	0.786086	4012557	39070596	0.553828	TUMOUR	52.55	2		positive	ER+HER2-	8	LUMA							0.95	0.188422	4.48815
MB_6300	P621	b6	metabric_rrbs_new.BATCH7.SLX_11693.A016.C9NPBANXX	15328789	12311938	0.803191	4857668	38031715	0.628278	TUMOUR	62.92	2		positive	ER+HER2-	3	LUMB							0.86	0.478374	4.24681
MB_6302	P620	b6	metabric_rrbs_new.BATCH7.SLX_12407.A016.C9MELANXX	14641862	12770789	0.872211	4102385	46177102	0.603805	TUMOUR	67.78	3		positive	ER+HER2-	9	LUMB							0.6	0.485993	4.57925
MB_6305	P619	b6	metabric_rrbs_new.BATCH7.SLX_12408.A016.C9MELANXX	25816299	21807742	0.844728	6044162	52709366	0.556039	TUMOUR	52.85	3		negative	TNBC	10	CLAUDIN							0.45	0.362899	4.71741
MB_6306	P618	b6	metabric_rrbs_new.BATCH7.SLX_11650.A018.C9NPBANXX	14558703	11785032	0.809484	4214192	38298940	0.595961	TUMOUR	78.22	3		positive	ER+HER2-	1	LUMB							0.72	0.289176	4.92054
MB_6308	P617	b6	metabric_rrbs_new.BATCH7.SLX_11651.A018.C9NPBANXX	13468483	9933913	0.737567	4306604	35130731	0.565144	TUMOUR	81.75	2		positive	ER+HER2-	8	LUMA							0.39	0.537064	3.80777
MB_6312	P616	b6	metabric_rrbs_new.BATCH7.SLX_11653.A018.C9NPBANXX	13188527	10282355	0.779644	4231070	31572659	0.584534	TUMOUR	85.02	3		positive	ER+HER2-	9	LUMB							0.45	0.781126	4.50364
MB_6314	P615	b6	metabric_rrbs_new.BATCH7.SLX_11655.A018.C9NPBANXX	12950280	10133183	0.782468	3907960	33252883	0.56458	TUMOUR	68.57	2		positive	ER+HER2-	1	HER2							0.84	0.235267	5.17713
MB_6317	P614	b6	metabric_rrbs_new.BATCH7.SLX_11693.A018.C9NPBANXX	19914933	16171786	0.812043	5516761	44381042	0.645356	TUMOUR	86.9	3		positive	ER+HER2-	2	LUMB							0.64	0.339598	4.67676
MB_6318	P613	b6	metabric_rrbs_new.BATCH7.SLX_12405.A018.C9MELANXX	13442018	11603806	0.863249	4415573	39443463	0.602342	TUMOUR	81.37	3		positive	TNBC	10	HER2							0.39	0.350063	4.1539
MB_6319	P612	b6	metabric_rrbs_new.BATCH7.SLX_12407.A018.C9MELANXX	13544446	11328269	0.836377	3866210	38647143	0.568698	TUMOUR	57.9	2		negative	ER+HER2-	3	NORMAL							0.52	0.162894	4.59172
MB_6322	P611	b6	metabric_rrbs_new.BATCH7.SLX_12408.A018.C9MELANXX	13848426	11695711	0.844552	3871850	40312954	0.606124	TUMOUR	80.93	2		positive	ER+HER2-	4ER+	LUMB							0.38	0.495116	4.42084
MB_6328	P610	b6	metabric_rrbs_new.BATCH7.SLX_11651.A019.C9NPBANXX	16511719	12430983	0.752858	4666449	42701747	0.586165	TUMOUR	75.89	1		positive	ER+HER2-	2	LUMA							0.68	0.248837	4.25165
MB_6329	P609	b6	metabric_rrbs_new.BATCH7.SLX_11653.A019.C9NPBANXX	30985741	23706263	0.76507	6783717	61797567	0.578654	TUMOUR	68.48	3		negative	ER+HER2-	9	LUMB									4.72095
MB_6330	P608	b6	metabric_rrbs_new.BATCH7.SLX_11655.A019.C9NPBANXX	20297806	15990905	0.787814	4435871	52518192	0.619267	TUMOUR	36.81	2		negative	TNBC	4ER-	HER2								0.0835608	4.07129
MB_6334	P607	b6	metabric_rrbs_new.BATCH7.SLX_11693.A019.C9NPBANXX	22327124	18082394	0.809885	4800725	56341547	0.601488	TUMOUR	60.12	3		negative	ER+HER2-	9	HER2							0.61	0.925041	4.28227
MB_6336	P606	b6	metabric_rrbs_new.BATCH7.SLX_12405.A019.C9MELANXX	17031257	14696018	0.862885	4833427	47496447	0.563472	TUMOUR	63.22	3		negative	TNBC	2	BASAL									4.00345
MB_6337	P605	b6	metabric_rrbs_new.BATCH7.SLX_12407.A019.C9MELANXX	24067200	20752425	0.86227	6086225	55294867	0.620994	TUMOUR	58.25	3		negative	TNBC	5	BASAL							0.49	0.425537	4.31975
MB_6346	P604	b6	metabric_rrbs_new.BATCH7.SLX_11656.A005.C9NPBANXX	13368454	10675717	0.798575	3659777	38489919	0.435398	TUMOUR	63.2	2	2	positive	ER+HER2-	8	LUMB							0.75	0.150772	5.08823
MB_6358	P603	b6	metabric_rrbs_new.BATCH7.SLX_12408.A013.C9MELANXX	14368003	12082723	0.840947	3864703	39302685	0.512208	TUMOUR	57.77	2		positive	TNBC	5	HER2							0.45	0.421893	4.79468
MB_6359	P602	b6	metabric_rrbs_new.BATCH6.SLX_11641.A004.C9ELUANXX	14614703	12766514	0.873539	4207637	44680913	0.587171	TUMOUR	73.42	2		positive	ER+HER2-	6	HER2							0.57	0.447786	4.17678
MB_6360	P601	b6	metabric_rrbs_new.BATCH6.SLX_11643.A004.C9ELUANXX	15189567	13074286	0.860741	4169606	45633456	0.577748	TUMOUR	44.04	2	1	positive	ER+HER2-											4.52016
MB_6363	P600	b6	metabric_rrbs_new.BATCH7.SLX_12405.A016.C9MELANXX	13009515	11224126	0.862763	5073697	36621491	0.576492	TUMOUR	60.77	3		negative	TNBC	5	BASAL							0.43	0.84452	4.10531
MB_7000	P599	b3	metabric_rrbs_new.BATCH3.SLX_10437.A015.C7PKKANXX	19559393	17234245	0.881124	8364275	58685216	0.611242	TUMOUR	69.28	2		positive	ER+HER2-	1	LUMB							0.6	0.500385	4.49257
MB_7002	P598	b3	metabric_rrbs_new.BATCH3.SLX_10474.A002.C7P56ANXX	14913070	13055270	0.875425	4363669	47702368	0.577256	TUMOUR	74.52	2		positive	ER+HER2-	4ER+	LUMB							0.73	0.291062
MB_7003	P597	b3	metabric_rrbs_new.BATCH3.SLX_10437.A005.C7PKKANXX	15352799	13666182	0.890143	4678369	52881579	0.607094	TUMOUR	50.44	2		positive	ER+HER2-	3	NORMAL							0.5	0.29519	3.68577
MB_7004	P596	b3	metabric_rrbs_new.BATCH3.SLX_10438.A012.C7PKKANXX	18002664	15747956	0.874757	4543131	58330338	0.616544	TUMOUR	74.2	2		positive	ER+HER2-	8	LUMA							0.62	0.162647	3.80838
MB_7005	P595	b3	metabric_rrbs_new.BATCH3.SLX_10437.A013.C7PKKANXX	18632052	16618836	0.891949	4842019	64289411	0.591539	TUMOUR	70.84	1		positive	ER+HER2-	8	LUMB							0.58	0.379813	3.8079
MB_7006	P594	b3	metabric_rrbs_new.BATCH3.SLX_10437.A018.C7PKKANXX	14436069	12867562	0.891348	4606635	49658724	0.602434	TUMOUR	58.8	1		positive	ER+HER2-	3	LUMA							0.5	0.785915	3.71741
MB_7007	P593	b3	metabric_rrbs_new.BATCH3.SLX_10566.A012.C7TKJANXX	15201228	13369974	0.879532	5684358	47543959	0.586628	TUMOUR	54.44	3		negative	ER-HER2+	10	BASAL							0.6	0.44837	4.52192
MB_7008	P592	b2	metabric_rrbs_new.BATCH2.SLX_10139.A002.C7MTYANXX	19784099	17420217	0.880516	4177074	66183797	0.595251	TUMOUR	69.94	3		negative	TNBC	4ER-	CLAUDIN									3.72354
MB_7009	P591	b3	metabric_rrbs_new.BATCH3.SLX_10561.A018.C7TKJANXX	16975078	14982779	0.882634	4660224	57322025	0.586983	TUMOUR	68.28	3		negative	TNBC	10	BASAL							0.39	0.460887	3.63868
MB_7010	P590	b3	metabric_rrbs_new.BATCH3.SLX_10475.A004.C7P56ANXX	20978837	18259501	0.870377	6171692	62836943	0.561645	TUMOUR	70.25	1		positive	ER+HER2-	7	LUMA							0.84	0.202272
MB_7012	P589	b3	metabric_rrbs_new.BATCH3.SLX_10475.A019.C7P56ANXX	20949989	18395905	0.878087	6384038	65845117	0.640332	TUMOUR	60.96	3		negative	TNBC	10	BASAL							0.53	0.608069
MB_7014	P588	b3	metabric_rrbs_new.BATCH3.SLX_10478.A002.C7P56ANXX	19121264	16666733	0.871633	4577394	61804566	0.60583	TUMOUR	67.57	3		positive	ER+HER2-	1	BASAL							0.3	0.494035	3.99616
MB_7015	P587	b3	metabric_rrbs_new.BATCH3.SLX_10566.A007.C7TKJANXX	15832710	13986962	0.883422	4640204	52227284	0.554105	TUMOUR	63.79	3		positive	ER+HER2-	8	LUMB							0.68	0.156044	4.90722
MB_7016	P586	b3	metabric_rrbs_new.BATCH3.SLX_10471.A007.C7PKKANXX	21509355	18957532	0.881362	4621400	70178030	0.614471	TUMOUR	55.64	2		positive	ER+HER2-											3.69693
MB_7017	P585	b3	metabric_rrbs_new.BATCH3.SLX_10564.A018.C7TKJANXX	16841591	14668988	0.870998	4731237	53909505	0.543502	TUMOUR	36.63	3		negative	TNBC	10	CLAUDIN							0.47	0.262882	4.08007
MB_7018	P584	b3	metabric_rrbs_new.BATCH3.SLX_10480.A006.C7P56ANXX	15771980	13588984	0.86159	4485824	49881194	0.603388	TUMOUR	72.12	2		negative	ER+HER2-	9	HER2							0.39	0.69188	3.76594
MB_7019	P583	b3	metabric_rrbs_new.BATCH3.SLX_10477.A005.C7P56ANXX	19982674	17390700	0.870289	4480535	65186338	0.597304	TUMOUR	68.44	2		positive	ER+HER2-	3	LUMB							0.58	0.287263	4.15671
MB_7020	P582	b3	metabric_rrbs_new.BATCH3.SLX_10562.A013.C7TKJANXX	22649077	19436505	0.858159	6262564	68993585	0.595029	TUMOUR	44.47	3		negative	ER-HER2+	5	HER2							0.36	0.464904	4.05569
MB_7022	P581	b3	metabric_rrbs_new.BATCH3.SLX_10564.A015.C7TKJANXX	17816342	15618626	0.876646	4708331	57693029	0.630183	TUMOUR	70.61	2		positive	ER+HER2-	8	LUMB							0.46	0.359268	3.97533
MB_7023	P580	b3	metabric_rrbs_new.BATCH3.SLX_10567.A002.C7TKJANXX	19459172	17069844	0.877213	5131885	62017889	0.622951	TUMOUR	66.66	3		negative	TNBC	10	CLAUDIN							0.4	0.662594	3.73924
MB_7026	P579	b3	metabric_rrbs_new.BATCH3.SLX_10480.A012.C7P56ANXX	32009543	27171303	0.84885	5103291	95775381	0.570414	TUMOUR	35.27	2		positive	ER+HER2-	3	LUMB							0.48	0.109823	3.95253
MB_7028	P578	b3	metabric_rrbs_new.BATCH3.SLX_10567.A016.C7TKJANXX	16470016	14371843	0.872606	4921525	53059243	0.628877	TUMOUR	65.94	2		positive	ER+HER2+	1	LUMB							0.57	0.507311	4.28082
MB_7029	P577	b3	metabric_rrbs_new.BATCH3.SLX_10564.A016.C7TKJANXX	15182820	13228781	0.871299	4489408	50012737	0.585624	TUMOUR	43.45	1		positive	ER+HER2-	4ER+	LUMA							0.54	0.707904	3.75296
MB_7030	P576	b3	metabric_rrbs_new.BATCH3.SLX_10562.A019.C7TKJANXX	25737937	21783603	0.846362	9944101	57843685	0.69528	TUMOUR	74.21	2		positive	TNBC	4ER+	BASAL							0.64	0.314654	3.99775
MB_7031	P575	b3	metabric_rrbs_new.BATCH3.SLX_10439.A015.C7PKKANXX	18199392	15941727	0.875948	5611634	54431715	0.681537	TUMOUR	60.58	3		negative	ER-HER2+	10	BASAL							0.72	0.517186	4.52606
MB_7032	P574	b3	metabric_rrbs_new.BATCH3.SLX_10436.A016.C7PKKANXX	17175977	15244921	0.887572	4717742	57613475	0.622242	TUMOUR	79.36	1		positive	ER+HER2-	3	LUMA							0.68	0.148072	4.24445
MB_7034	P573	b3	metabric_rrbs_new.BATCH3.SLX_10477.A014.C7P56ANXX	17394099	15196288	0.873646	4319642	55862658	0.560312	TUMOUR	78.73	2		positive	ER+HER2-	3	LUMA							0.83	0.0680826
MB_7035	P572	b3	metabric_rrbs_new.BATCH3.SLX_10473.A014.C7P56ANXX	17226493	13919862	0.80805	4388910	51147978	0.602605	TUMOUR	45.3	3		negative	ER-HER2+	5	HER2							0.35	0.132376	3.68117
MB_7036	P571	b3	metabric_rrbs_new.BATCH3.SLX_10564.A002.C7TKJANXX	18065449	15999068	0.885617	5121404	61724383	0.62857	TUMOUR	54.48	3		negative	TNBC	10	BASAL							0.51	0.411088	4.01418
MB_7037	P570	b3	metabric_rrbs_new.BATCH3.SLX_10440.A018.C7PKKANXX	15339299	13470528	0.878171	4018465	49804088	0.586487	TUMOUR	68.74	1		positive	ER+HER2+	8	LUMA							0.63	0.212917
MB_7038	P569	b3	metabric_rrbs_new.BATCH3.SLX_10472.A015.C7PKKANXX	19429595	16997575	0.874829	5061269	62276421	0.589344	TUMOUR	57.62	3		negative	TNBC	10	BASAL							0.56	0.309206	4.16266
MB_7039	P568	b3	metabric_rrbs_new.BATCH3.SLX_10301.A007.C6GM2ANXX	25318497	21951557	0.867017	4622667	82314116	0.57624	TUMOUR	78.19	2		positive	TNBC	4ER+	BASAL							0.33	0.271717	3.57532
MB_7040	P567	b3	metabric_rrbs_new.BATCH3.SLX_10471.A002.C7PKKANXX	12682638	11179238	0.88146	4013690	40437011	0.587649	TUMOUR	81.32	2		positive	ER+HER2-	4ER+	LUMA							0.45	0.167123	3.90588
MB_7041	P566	b3	metabric_rrbs_new.BATCH3.SLX_10471.A012.C7PKKANXX	17727766	15672604	0.884071	4528262	59066371	0.623111	TUMOUR	79.48			positive	ER+HER2-	3	LUMA							0.48	0.11398	3.90847
MB_7043	P565	b3	metabric_rrbs_new.BATCH3.SLX_10563.A006.C7TKJANXX	15787000	13935104	0.882695	4560180	53006408	0.612532	TUMOUR	72.65	3		positive	ER+HER2-	4ER+	CLAUDIN							0.25	0.668599	3.70339
MB_7046	P564	b3	metabric_rrbs_new.BATCH3.SLX_10474.A005.C7P56ANXX	16745532	14778340	0.882524	4636962	53913990	0.673083	TUMOUR	76.02	2		positive	ER+HER2-	6	HER2							0.63	0.379554	4.63612
MB_7048	P563	b3	metabric_rrbs_new.BATCH3.SLX_10436.A002.C7PKKANXX	23421849	20930191	0.893618	4950319	81693750	0.593717	TUMOUR	36.27	2		positive	ER+HER2-	1	HER2							0.42	0.625531	3.6486
MB_7049	P562	b3	metabric_rrbs_new.BATCH3.SLX_10439.A012.C7PKKANXX	15678021	13750279	0.877042	4753747	51634951	0.552489	TUMOUR	48.75	3		negative	TNBC	4ER-	BASAL							0.9	0.546443	4.60769
MB_7050	P561	b3	metabric_rrbs_new.BATCH3.SLX_10474.A013.C7P56ANXX	26256653	23049112	0.877839	4964665	85041110	0.556621	TUMOUR	64.99	2		positive	ER+HER2-	5	HER2							0.62	0.620941	4.59696
MB_7051	P560	b3	metabric_rrbs_new.BATCH3.SLX_10561.A002.C7TKJANXX	20551481	18207108	0.885927	5556886	66656443	0.582351	TUMOUR	63.44	2		positive	ER+HER2-	6	HER2							0.69	0.363176
MB_7052	P559	b3	metabric_rrbs_new.BATCH3.SLX_10472.A016.C7PKKANXX	20192845	17656999	0.874419	5021730	64985832	0.666034	TUMOUR	45.45	3		negative	TNBC	9	CLAUDIN							0.68	0.632439	4.06196
MB_7053	P558	b3	metabric_rrbs_new.BATCH3.SLX_10561.A006.C7TKJANXX	18140313	16014678	0.882823	4705158	60941516	0.607051	TUMOUR	45.64	3		positive	ER+HER2-	4ER+	LUMA							0.59	0.19625	3.72882
MB_7054	P557	b3	metabric_rrbs_new.BATCH3.SLX_10477.A006.C7P56ANXX	19034940	16690660	0.876843	4439450	59639442	0.579769	TUMOUR	73.74	3		positive	TNBC	10	CLAUDIN							0.26	0.425018	3.84131
MB_7055	P556	b3	metabric_rrbs_new.BATCH3.SLX_10439.A019.C7PKKANXX	20018640	17580514	0.878207	4838220	63868831	0.599847	TUMOUR	54.87	3		negative	TNBC	10	BASAL								0.30218	3.59114
MB_7056	P555	b3	metabric_rrbs_new.BATCH3.SLX_10438.A007.C7PKKANXX	19079937	16438018	0.861534	4761190	57256219	0.541775	TUMOUR	71.82	2		positive	ER+HER2-	3	LUMA							0.66	0.162508	4.87681
MB_7057	P554	b3	metabric_rrbs_new.BATCH3.SLX_10438.A002.C7PKKANXX	15496549	13653669	0.881078	4405068	51293796	0.61075	TUMOUR	72.81	2		negative	TNBC	4ER-	NORMAL							0.44	0.379889	3.7733
MB_7058	P553	b3	metabric_rrbs_new.BATCH3.SLX_10472.A012.C7PKKANXX	16327873	14354600	0.879147	4570913	53882369	0.601136	TUMOUR	45.81			positive	ER+HER2-	3	NORMAL							0.43	0.202481	3.67561
MB_7060	P552	b3	metabric_rrbs_new.BATCH3.SLX_10435.A002.C7PKKANXX	17372912	15280550	0.879562	4934067	54807264	0.607501	TUMOUR	69.25	1		positive	ER+HER2-	3	LUMA							0.69	0.131061	4.04073
MB_7061	P551	b3	metabric_rrbs_new.BATCH3.SLX_10471.A006.C7PKKANXX	17006592	15046961	0.884772	4468711	56013993	0.584674	TUMOUR	61.6	2		positive	ER+HER2-	4ER+	NORMAL							0.4	0.238033	3.78045
MB_7062	P550	b3	metabric_rrbs_new.BATCH3.SLX_10474.A012.C7P56ANXX	15400738	13557485	0.880314	4432933	50707689	0.605536	TUMOUR	63.77	1		positive	ER+HER2-	3	LUMA							0.56	0.470033	4.1346
MB_7065	P549	b3	metabric_rrbs_new.BATCH3.SLX_10473.A013.C7P56ANXX	21416174	17377244	0.811407	4592688	64556572	0.587893	TUMOUR	45.35	2		positive	ER+HER2-	9	LUMB							0.6	0.705459	3.93103
MB_7066	P548	b3	metabric_rrbs_new.BATCH3.SLX_10563.A013.C7TKJANXX	20922569	18366532	0.877834	4787629	69007498	0.60426	TUMOUR	64.24	3		negative	TNBC	3	HER2							0.42	0.144473	3.65791
MB_7067	P547	b3	metabric_rrbs_new.BATCH3.SLX_10473.A005.C7P56ANXX	17422885	14146164	0.81193	4821419	51039316	0.585027	TUMOUR	69.64	2		negative	TNBC	5	HER2									3.73339
MB_7068	P546	b3	metabric_rrbs_new.BATCH3.SLX_10438.A006.C7PKKANXX	16013032	14114273	0.881424	4527784	53554152	0.602248	TUMOUR	58.95	3		positive	ER+HER2-	9	HER2							0.28	0.631041	3.7891
MB_7070	P545	b3	metabric_rrbs_new.BATCH3.SLX_10479.A016.C7P56ANXX	15786816	13958263	0.884172	4681869	53083162	0.573193	TUMOUR	68.76	3		positive	ER+HER2-	9	HER2							0.41	0.625928	4.03975
MB_7071	P544	b3	metabric_rrbs_new.BATCH3.SLX_10562.A007.C7TKJANXX	20339923	17461880	0.858503	4739379	66234444	0.614187	TUMOUR	27.56	3		positive	ER+HER2-	3	HER2							0.21	0.215502	3.98728
MB_7072	P543	b3	metabric_rrbs_new.BATCH3.SLX_10476.A005.C7P56ANXX	17679946	15606239	0.882709	4538337	58000079	0.516056	TUMOUR	71.24	2		positive	ER+HER2-	1	LUMB							0.69	0.483013
MB_7073	P542	b3	metabric_rrbs_new.BATCH3.SLX_10568.A007.C7TKJANXX	17531408	15283437	0.871775	5325532	52776494	0.630669	TUMOUR	54.69	3		negative	TNBC	5	BASAL							0.49	0.561027	4.09776
MB_7074	P541	b3	metabric_rrbs_new.BATCH3.SLX_10439.A016.C7PKKANXX	20402001	17851692	0.874997	4688613	65881109	0.603676	TUMOUR	51.36	1		positive	ER+HER2-	4ER+	NORMAL							0.44	0.338373	3.66545
MB_7075	P540	b3	metabric_rrbs_new.BATCH3.SLX_10480.A005.C7P56ANXX	18154124	15573394	0.857843	4749589	56942156	0.650012	TUMOUR	64.4	2		positive	ER+HER2-	1	LUMB							0.73	0.441619	4.44714
MB_7076	P539	b3	metabric_rrbs_new.BATCH3.SLX_10567.A006.C7TKJANXX	18469168	16084073	0.870861	4586693	60389096	0.528706	TUMOUR	56.13	2		positive	ER+HER2-	7	LUMA							0.76	0.194164	4.38948
MB_7077	P538	b3	metabric_rrbs_new.BATCH3.SLX_10566.A013.C7TKJANXX	20292602	17893782	0.881788	4821975	68558838	0.601364	TUMOUR	37.89	2		positive	ER+HER2-	3	LUMA							0.33	0.195385	3.73887
MB_7078	P537	b3	metabric_rrbs_new.BATCH3.SLX_10477.A013.C7P56ANXX	18156984	15910290	0.876263	4557770	58513969	0.50386	TUMOUR	74.8	3		negative	TNBC	10	CLAUDIN							0.73	0.403629
MB_7079	P536	b3	metabric_rrbs_new.BATCH3.SLX_10474.A014.C7P56ANXX	21077234	18490356	0.877267	4647330	68784487	0.605209	TUMOUR	70.3	2		positive	ER+HER2-	4ER+	CLAUDIN									3.68897
MB_7080	P535	b3	metabric_rrbs_new.BATCH3.SLX_10561.A016.C7TKJANXX	17426632	15341818	0.880366	4603825	58221348	0.580743	TUMOUR	64.01	1		positive	ER+HER2-	8	LUMA							0.65	0.226166	3.8596
MB_7083	P534	b3	metabric_rrbs_new.BATCH3.SLX_10435.A013.C7PKKANXX	17736333	15645394	0.88211	4588638	59662213	0.586599	TUMOUR	50.42	2		positive	ER+HER2-	9	LUMB							0.68	0.325773	4.36559
MB_7084	P533	b3	metabric_rrbs_new.BATCH3.SLX_10440.A005.C7PKKANXX	17302668	15177810	0.877195	4463992	55805694	0.600543	TUMOUR	74.07	3		negative	TNBC	10	BASAL							0.63	0.590775	4.45227
MB_7085	P532	b3	metabric_rrbs_new.BATCH3.SLX_10567.A012.C7TKJANXX	14400907	12646182	0.878152	4338785	47982481	0.579344	TUMOUR	60.5	2		positive	ER+HER2-	7	NORMAL							0.55	0.225093	3.96395
MB_7086	P531	b3	metabric_rrbs_new.BATCH3.SLX_10474.A004.C7P56ANXX	16689325	14644179	0.877458	4257486	52239929	0.561762	TUMOUR	70.52	2		positive	ER+HER2-	9	LUMB							0.38	0.215046
MB_7087	P530	b3	metabric_rrbs_new.BATCH3.SLX_10439.A002.C7PKKANXX	14346567	12610036	0.878958	4410161	46970501	0.597372	TUMOUR	66.61	3		negative	TNBC	10	BASAL							0.7	0.633623	4.4392
MB_7088	P529	b3	metabric_rrbs_new.BATCH3.SLX_10437.A007.C7PKKANXX	14871825	13284333	0.893255	4804094	51581443	0.566955	TUMOUR	72.05	3		positive	ER+HER2-	5	HER2							0.28	0.537363	3.92332
MB_7089	P528	b3	metabric_rrbs_new.BATCH3.SLX_10565.A005.C7TKJANXX	22079141	19459702	0.881361	5159299	72135511	0.556338	TUMOUR	47.7	3		negative	TNBC	10	CLAUDIN								0.449763	3.72487
MB_7090	P527	b3	metabric_rrbs_new.BATCH3.SLX_10473.A016.C7P56ANXX	16954141	13725206	0.809549	4948226	49983447	0.596488	TUMOUR	48.52	3		negative	TNBC	10	BASAL							0.46	0.330331	3.94252
MB_7091	P526	b3	metabric_rrbs_new.BATCH3.SLX_10562.A015.C7TKJANXX	18242504	15805511	0.866411	4753525	59035009	0.618582	TUMOUR	55.71	1		positive	ER+HER2-	7	LUMA							0.57	0.949275	4.0744
MB_7092	P525	b3	metabric_rrbs_new.BATCH3.SLX_10472.A018.C7PKKANXX	17118319	15048881	0.87911	4564207	56001635	0.553263	TUMOUR	55.67	1		negative	ER+HER2-	1	HER2							0.53	0.209717	3.96413
MB_7093	P524	b3	metabric_rrbs_new.BATCH3.SLX_10563.A002.C7TKJANXX	15590393	13758885	0.882523	4533878	51745895	0.590453	TUMOUR	76.25	1		positive	ER+HER2-	3	LUMA							0.39	0.21407	3.6633
MB_7095	P523	b3	metabric_rrbs_new.BATCH3.SLX_10435.A014.C7PKKANXX	16674479	14633726	0.877612	4394866	53878620	0.625413	TUMOUR	74.64	1		positive	ER+HER2-	8	LUMA							0.79	0.271207	4.41253
MB_7096	P522	b3	metabric_rrbs_new.BATCH3.SLX_10563.A014.C7TKJANXX	18580992	16226329	0.873276	4540822	60740758	0.597295	TUMOUR	48.27	2		positive	ER+HER2-	3	LUMA							0.6	0.138857	3.61077
MB_7097	P521	b3	metabric_rrbs_new.BATCH3.SLX_10475.A012.C7P56ANXX	16565097	14570190	0.879572	4637172	55124297	0.479713	TUMOUR	60.09			positive	ER+HER2-	8	LUMB							0.53	0.688548	4.65725
MB_7099	P520	b3	metabric_rrbs_new.BATCH3.SLX_10471.A013.C7PKKANXX	24542922	21648293	0.882059	4781567	79347231	0.544169	TUMOUR	80.31	2		positive	ER+HER2-	9	LUMB							0.67	0.436778
MB_7100	P519	b4	metabric_rrbs_new.BATCH4.SLX_10666.A018.C805WANXX	11034117	9293549	0.842256	2981973	35177062	0.534501	TUMOUR	70.56	3		positive	ER+HER2-	8	LUMB							0.83	0.0849209
MB_7102	P517	b4	metabric_rrbs_new.BATCH4.SLX_10661.A014.C80M0ANXX	14105058	11869634	0.841516	3767104	44585087	0.523483	TUMOUR	73.16	1		positive	ER+HER2-	3	LUMB							0.54	0.345821
MB_7104	P516	b1	metabric_rrbs_new.BATCH1.SLX_09913.A019.C6H4FANXX	14880497	13061665	0.877771	4309976	46850829	0.611407	TUMOUR	59.93	3		positive	ER+HER2-	6	CLAUDIN							0.68	0.165637	4.00896
MB_7107	P515	b1	metabric_rrbs_new.BATCH1.SLX_09915.A015.C6H4FANXX	8518511	7570443	0.888705	3508247	28957693	0.57886	TUMOUR	67.85	3		positive	ER+HER2-	8	LUMA							0.67	0.563262	4.63313
MB_7109	P514	b4	metabric_rrbs_new.BATCH4.SLX_10661.A015.C80M0ANXX	15351560	12947718	0.843414	4014168	49817908	0.593985	TUMOUR	67.27	3		positive	ER+HER2-	2	LUMB							0.82	0.19914
MB_7113	P511	b1	metabric_rrbs_new.BATCH1.SLX_09915.A013.C6H4FANXX	9012985	7937625	0.880688	3576873	30202253	0.592303	TUMOUR	66.04	1		positive	ER+HER2-	7	LUMA							0.47	0.347804	4.0784
MB_7115	P509	b4	metabric_rrbs_new.BATCH4.SLX_10628.A007.C80M0ANXX	10870676	8961987	0.824419	3836003	35522636	0.51938	TUMOUR	80.56	3		positive	ER+HER2+	5	HER2							0.58	0.425041	4.61718
MB_7116	P508	b1	metabric_rrbs_new.BATCH1.SLX_09996.A012.C6J7CANXX	7509775	6440443	0.857608	3558471	22470067	0.608981	TUMOUR	77.17	2		positive	ER+HER2-	8	LUMB							0.67	0.195418	4.37545
MB_7118	P507	b4	metabric_rrbs_new.BATCH4.SLX_10627.A006.C80M0ANXX	15171869	12624058	0.83207	4229783	49549804	0.590403	TUMOUR	70.15	2		positive	ER+HER2-	8	LUMA							0.67	0.201978
MB_7119	P506	b4	metabric_rrbs_new.BATCH4.SLX_10626.A002.C80M0ANXX	13977035	11567940	0.827639	3395670	44694209	0.552041	TUMOUR	54.53	3		negative	TNBC	10	BASAL							0.45	0.430245	4.72799
MB_7120	P505	b4	metabric_rrbs_new.BATCH4.SLX_10663.A016.C805WANXX	14966402	12978941	0.867205	4067756	52417725	0.567038	TUMOUR	54.27	3		negative	TNBC										0.340596
MB_7122	P503	b1	metabric_rrbs_new.BATCH1.SLX_09915.A006.C6H4FANXX	7991757	6909469	0.864574	3873687	24627809	0.587709	TUMOUR	83.39	3		positive	ER+HER2-	4ER+	BASAL							0.3	0.302796	4.0344
MB_7129	P499	b4	metabric_rrbs_new.BATCH6.SLX_10910.A016.C97RPANXX	16897071	14113980	0.835292	4403402	50450454	0.587697	TUMOUR	75.92	2		positive	ER+HER2-											4.37358
MB_7131	P497	b1	metabric_rrbs_new.BATCH1.SLX_09910.A012.C6H4FANXX	6266646	5540481	0.884122	3686064	20756904	0.602069	TUMOUR	58.04	3		positive	ER+HER2-	8	LUMB							0.86	0.110197	4.9076
MB_7132	P496	b1	metabric_rrbs_new.BATCH1.SLX_09917.A018.C6H4FANXX	10574990	9436842	0.892374	4148507	36101861	0.592372	TUMOUR	69.06	2		positive	ER+HER2-	7	LUMB							0.65	0.288116	4.19701
MB_7137	P493	b1	metabric_rrbs_new.BATCH1.SLX_09913.A007.C6H4FANXX	10311418	9034938	0.876207	4059493	34222686	0.602456	TUMOUR	64.24			positive	ER+HER2-	4ER+	LUMA							0.55	0.245835	3.90725
MB_7138	P492	b1	metabric_rrbs_new.BATCH1.SLX_09911.A005.C6H4FANXX	8625348	7501824	0.869742	3815737	27157974	0.51638	TUMOUR	68.16	3		positive	ER+HER2-	8	LUMB							0.84	0.288583	5.07726
MB_7141	P490	b1	metabric_rrbs_new.BATCH7.SLX_12481.A012.C9DU6ANXX	13240327	11506699	0.869065	4473704	39785505	0.633115	TUMOUR	78.16	2		positive	ER+HER2-	7	LUMA							0.45	0.173187	4.14245
MB_7142	P489	b1	metabric_rrbs_new.BATCH1.SLX_09915.A018.C6H4FANXX	8845553	7826723	0.88482	3569419	30505052	0.586444	TUMOUR	55.52	2		positive	ER+HER2-	2	LUMB							0.77	0.0941344	4.75077
MB_7144	P487	b1	metabric_rrbs_new.BATCH1.SLX_09911.A013.C6H4FANXX	9226499	8168813	0.885364	3910839	29502186	0.592074	TUMOUR	59.34	3		positive	ER+HER2-	8	LUMB							0.55	0.156224	4.5976
MB_7145	P486	b1	metabric_rrbs_new.BATCH1.SLX_09917.A002.C6H4FANXX	12697356	11232338	0.88462	4438927	41572814	0.660857	TUMOUR	44.42	3		negative	TNBC	10	BASAL							0.5	0.760949	4.35558
MB_7151	P480	b4	metabric_rrbs_new.BATCH4.SLX_10627.A019.C80M0ANXX	12860204	10766645	0.837206	3997561	42509739	0.600952	TUMOUR	59.06	3		positive	TNBC	10	BASAL							0.74	0.453393
MB_7153	P478	b4	metabric_rrbs_new.BATCH4.SLX_10627.A018.C80M0ANXX	10633725	8828102	0.830198	4047211	32457565	0.556767	TUMOUR	74.11	2		positive	ER+HER2-	8	HER2							0.81	0.267694
MB_7154	P477	b1	metabric_rrbs_new.BATCH1.SLX_09909.A012.C6H4FANXX	7177018	6315942	0.880023	4249200	22996371	0.632935	TUMOUR	77.54	3		negative	TNBC	10	BASAL							0.35	0.669454	4.17408
MB_7157	P475	b6	metabric_rrbs_new.BATCH6.SLX_11687.A018.C9BWWANXX	17067848	14475555	0.848118	5500148	49484216	0.62905	TUMOUR	56.86	2		positive	ER+HER2-	8	LUMB							0.68	0.34514	4.57595
MB_7158	P474	b1	metabric_rrbs_new.BATCH1.SLX_09996.A018.C6J7CANXX	5861289	5080854	0.866849	3367861	18290381	0.587841	TUMOUR	50.73	3		negative	TNBC	4ER-	CLAUDIN									4.00935
MB_7159	P473	b4	metabric_rrbs_new.BATCH4.SLX_10664.A016.C805WANXX	14431248	12067544	0.836209	4736635	42027966	0.571117	TUMOUR	60.45	3		negative	TNBC	10	BASAL							0.8	0.572603
MB_7160	P472	b1	metabric_rrbs_new.BATCH1.SLX_09996.A015.C6J7CANXX	23657999	20783091	0.878481	4843548	72222027	0.528343	TUMOUR	51.34	3		positive	ER+HER2-	9	HER2							0.48	0.903423	4.49853
MB_7161	P471	b3	metabric_rrbs_new.BATCH3.SLX_10431.A015.C7TJ8ANXX	18538722	16322025	0.880429	4541593	62010188	0.607871	TUMOUR	47.67	2		positive	ER+HER2-	6	LUMA							0.51	0.477009	3.93515
MB_7162	P470	b4	metabric_rrbs_new.BATCH4.SLX_10665.A007.C805WANXX	9521698	7848494	0.824275	3078202	30757059	0.594429	TUMOUR	59.84	1		positive	ER+HER2-	3	LUMA							0.45	0.073799	4.61388
MB_7164	P468	b4	metabric_rrbs_new.BATCH4.SLX_10628.A018.C80M0ANXX	22357569	18368087	0.82156	4451288	71541762	0.571256	TUMOUR	49.13	1		positive	ER+HER2-	3	LUMA							0.64	0.122189	3.87965
MB_7167	P466	b4	metabric_rrbs_new.BATCH4.SLX_10661.A018.C80M0ANXX	15967980	13397425	0.839018	4015948	51853214	0.560943	TUMOUR	43.26	2		positive	ER+HER2-	8	HER2							0.55	0.257077
MB_7170	P464	b3	metabric_rrbs_new.BATCH3.SLX_10431.A016.C7TJ8ANXX	17357307	15234449	0.877697	4578837	59023895	0.58524	TUMOUR	58.56	2		positive	ER+HER2-	4ER+	LUMA							0.41	0.118797	4.00015
MB_7171	P463	b1	metabric_rrbs_new.BATCH1.SLX_09908.A013.C6H4FANXX	11174444	9647605	0.863363	4173129	32937546	0.618904	TUMOUR	71.82	3		positive	ER+HER2-	9	LUMB							0.59	0.411126	4.58664
MB_7172	P462	b1	metabric_rrbs_new.BATCH1.SLX_09910.A014.C6H4FANXX	8869271	7799067	0.879336	3951732	28313470	0.666946	TUMOUR	62.7	2		positive	ER+HER2-	8	LUMB							0.7	0.430656	4.49332
MB_7173	P461	b1	metabric_rrbs_new.BATCH1.SLX_09909.A004.C6H4FANXX	9438951	8313637	0.88078	4303702	30156045	0.608448	TUMOUR	67.4	2		positive	ER+HER2-	8	LUMA							0.5	0.794066	4.18513
MB_7174	P460	b1	metabric_rrbs_new.BATCH1.SLX_09908.A004.C6H4FANXX	8892985	7644338	0.859592	3981636	27398769	0.619768	TUMOUR	60.63	3		positive	ER+HER2-	6	LUMB							0.55	0.358162	4.13059
MB_7182	P457	b4	metabric_rrbs_new.BATCH4.SLX_10666.A006.C805WANXX	12953861	10990152	0.848407	3712747	39958526	0.543645	TUMOUR	58.26	3		positive	ER+HER2-	9	HER2							0.53	0.303628
MB_7186	P455	b1	metabric_rrbs_new.BATCH1.SLX_09908.A019.C6H4FANXX	10188320	8611969	0.845279	4124412	30548802	0.609254	TUMOUR	48.92	2		positive	ER+HER2-	7	LUMB							0.4	0.233631	4.59996
MB_7187	P454	b4	metabric_rrbs_new.BATCH4.SLX_10664.A013.C805WANXX	15277786	12828366	0.839674	3972700	51586912	0.57282	TUMOUR	49.35	2		negative	TNBC	5	NORMAL
MB_7189	P453	b1	metabric_rrbs_new.BATCH1.SLX_09917.A004.C6H4FANXX	11389935	10025289	0.880188	3987821	36032469	0.61371	TUMOUR	58.75	2		positive	ER+HER2-	1	LUMB							0.65	0.319139	4.58774
MB_7192	P452	b1	metabric_rrbs_new.BATCH1.SLX_09915.A004.C6H4FANXX	9922140	8573096	0.864037	3587252	30723071	0.600493	TUMOUR	50.01	3		negative	TNBC											3.9723
MB_7197	P448	b1	metabric_rrbs_new.BATCH1.SLX_09910.A018.C6H4FANXX	10843581	9652004	0.890112	4169612	35999274	0.596904	TUMOUR	70.58	2		positive	ER+HER2-	8	LUMB							0.45	0.413595	4.52671
MB_7198	P447	b4	metabric_rrbs_new.BATCH4.SLX_10667.A016.C805WANXX	17497432	14645012	0.836981	5178559	54853805	0.624085	TUMOUR	67.89	3		positive	ER+HER2-	6	BASAL							0.46	0.308269
MB_7199	P446	b1	metabric_rrbs_new.BATCH1.SLX_09908.A014.C6H4FANXX	10067141	8570553	0.851339	3967185	29366383	0.571701	TUMOUR	81.14	2		positive	ER+HER2-	8	LUMB							0.59	0.26581	4.50906
MB_7200	P445	b4	metabric_rrbs_new.BATCH4.SLX_10629.A012.C80M0ANXX	10650485	8608884	0.808309	3661641	34249725	0.564818	TUMOUR	71.69	3		positive	ER+HER2-	8	LUMB							0.61	0.491229	4.36417
MB_7205	P443	b4	metabric_rrbs_new.BATCH4.SLX_10664.A005.C805WANXX	17295640	14567466	0.842262	4190639	56234232	0.583885	TUMOUR	38.17	3		negative	TNBC	10	BASAL							0.42	0.579097
MB_7208	P441	b4	metabric_rrbs_new.BATCH4.SLX_10667.A019.C805WANXX	12962244	10919798	0.842431	3933948	42224148	0.538259	TUMOUR	48.83	3		negative	TNBC	10	BASAL							0.57	0.508948
MB_7214	P440	b4	metabric_rrbs_new.BATCH4.SLX_10666.A002.C805WANXX	15987264	13360749	0.835712	3851358	48941576	0.506055	TUMOUR	78.29	2		positive	ER+HER2-
MB_7217	P437	b4	metabric_rrbs_new.BATCH4.SLX_10664.A018.C805WANXX	10756886	8984770	0.835258	3600796	36226757	0.536391	TUMOUR	62.61			positive	ER+HER2-	3	LUMA							0.45	0.2842	4.39169
MB_7218	P436	b4	metabric_rrbs_new.BATCH4.SLX_10628.A015.C80M0ANXX	12609047	10410175	0.825612	4078428	41256541	0.564316	TUMOUR	57.87	1		positive	ER+HER2-	3	LUMA							0.63	0.451833	4.32354
MB_7221	P433	b6	metabric_rrbs_new.BATCH6.SLX_11688.A018.C9BWWANXX	17756548	15170580	0.854365	4870243	53889602	0.570095	TUMOUR	32.69	3		negative	TNBC										0.893778	3.82028
MB_7223	P432	b4	metabric_rrbs_new.BATCH4.SLX_10665.A013.C805WANXX	18724262	15435102	0.824337	3955616	60134687	0.563828	TUMOUR	57.31	2		positive												4.58432
MB_7225	P431	b4	metabric_rrbs_new.BATCH4.SLX_10667.A015.C805WANXX	12722311	10605947	0.833649	6185340	35738779	0.580418	TUMOUR	49.61	3		negative	TNBC	10	BASAL							0.75	0.151382
MB_7227	P429	b1	metabric_rrbs_new.BATCH1.SLX_10024.A005.C7TKBANXX	11059439	9304324	0.841302	3647577	32567430	0.624067	TUMOUR	72.66	2		positive	ER+HER2-	3	NORMAL							0.39	0.190919	4.03768
MB_7228	P428	b1	metabric_rrbs_new.BATCH1.SLX_09917.A014.C6H4FANXX	11254479	9917743	0.881226	4146886	36687201	0.582611	TUMOUR	58.92	2		positive	ER+HER2-	7	NORMAL							0.36	0.221248	3.91388
MB_7229	P427	b4	metabric_rrbs_new.BATCH4.SLX_10625.A015.C80M0ANXX	14588039	12234372	0.838658	3949384	47661230	0.542146	TUMOUR	73.52	3		positive	ER+HER2-	8	LUMA							0.75	0.321402
MB_7232	P425	b1	metabric_rrbs_new.BATCH1.SLX_09917.A015.C6H4FANXX	13181795	11671294	0.88541	4317214	43261796	0.597701	TUMOUR	58.37	2		positive	ER+HER2-	8	LUMA							0.73	0.0323602	4.7881
MB_7233	P424	b4	metabric_rrbs_new.BATCH4.SLX_10666.A016.C805WANXX	12050339	10230479	0.848979	3367644	40480258	0.586929	TUMOUR	74.76	2		positive	ER+HER2-	8	HER2							0.63	0.358136
MB_7236	P421	b1	metabric_rrbs_new.BATCH1.SLX_09908.A012.C6H4FANXX	7645674	6500320	0.850196	3768302	22632810	0.56809	TUMOUR	51.46	2		positive	ER+HER2-	8	LUMB							0.73	0.411412	4.6093
MB_7237	P420	b1	metabric_rrbs_new.BATCH1.SLX_09996.A016.C6J7CANXX	9768604	8440727	0.864067	4071354	30174903	0.604809	TUMOUR	77.37	2		positive	ER+HER2-	9								0.25	0.326313	4.07058
MB_7241	P418	b4	metabric_rrbs_new.BATCH4.SLX_10665.A012.C805WANXX	11790072	9721578	0.824556	3376434	37001313	0.533485	TUMOUR	47.85	2		positive	ER+HER2-	7	LUMB							0.64	0.160257	4.8308
MB_7243	P417	b4	metabric_rrbs_new.BATCH4.SLX_10627.A016.C80M0ANXX	12447474	10361005	0.832378	4252219	40439565	0.586971	TUMOUR	78.89	1		positive	ER+HER2-	8	LUMA							0.54	0.226691
MB_7244	P416	b4	metabric_rrbs_new.BATCH4.SLX_10630.A015.C80M0ANXX	18977134	15741919	0.82952	4607359	62348943	0.578221	TUMOUR	54.81	1		positive	ER+HER2-	8	LUMA							0.52
MB_7245	P415	b1	metabric_rrbs_new.BATCH1.SLX_09911.A006.C6H4FANXX	5997472	5314832	0.886179	3602804	19970085	0.629734	TUMOUR	55.07	3		positive	ER+HER2-										0.272595	4.45389
MB_7249	P413	b3	metabric_rrbs_new.BATCH3.SLX_10305.A004.C6GM2ANXX	20627153	18287434	0.886571	4759780	69140908	0.592015	TUMOUR	75.13			positive	ER+HER2-	8	LUMA							0.42
MB_7250	P412	b1	metabric_rrbs_new.BATCH1.SLX_09911.A018.C6H4FANXX	9812268	8604876	0.876951	3981899	31451728	0.638586	TUMOUR	48.45	3		negative	ER-HER2+	5	HER2									4.22814
MB_7251	P411	b4	metabric_rrbs_new.BATCH4.SLX_10665.A005.C805WANXX	21045307	17241463	0.819255	4455073	68098642	0.548753	TUMOUR	54.66	3		positive	TNBC	5	HER2							0.36	0.258017	4.50381
MB_7252	P410	b6	metabric_rrbs_new.BATCH6.SLX_11695.A002.C9BWWANXX	27550095	23341529	0.84724	6019326	80165879	0.632526	TUMOUR	74.8	3		positive	TNBC	4ER+	HER2									3.91842
MB_7253	P409	b4	metabric_rrbs_new.BATCH4.SLX_10661.A005.C80M0ANXX	20062828	16844269	0.839576	4372272	67480067	0.567632	TUMOUR	69.72	2		positive	ER+HER2-	3	LUMB							0.63	0.209109
MB_7254	P408	b4	metabric_rrbs_new.BATCH4.SLX_10629.A013.C80M0ANXX	12175300	9840026	0.808196	3750860	37796548	0.567421	TUMOUR	62.46	2		positive	ER+HER2-	8	LUMA							0.35	0.153464	4.19943
MB_7256	P407	b4	metabric_rrbs_new.BATCH4.SLX_10626.A004.C80M0ANXX	17854638	14846360	0.831513	3765443	57502876	0.541874	TUMOUR	50.92	2		negative	ER-HER2+	5	HER2							0.36	0.20855
MB_7261	P405	b1	metabric_rrbs_new.BATCH1.SLX_09909.A019.C6H4FANXX	11002029	9729281	0.884317	4223137	34964184	0.536822	TUMOUR	70.6	2		positive	ER+HER2-											4.93606
MB_7262	P404	b4	metabric_rrbs_new.BATCH4.SLX_10665.A006.C805WANXX	9923634	8126822	0.818936	3118220	32765274	0.377774	TUMOUR	83.8	3		positive	ER+HER2-	9	HER2							0.61	0.413626
MB_7263	P403	b1	metabric_rrbs_new.BATCH1.SLX_09913.A002.C6H4FANXX	9038063	7782924	0.861127	4007575	28578225	0.574653	TUMOUR	63.89	2		positive	ER+HER2-	9	LUMB							0.59	0.145806	4.86298
MB_7265	P401	b1	metabric_rrbs_new.BATCH1.SLX_09913.A012.C6H4FANXX	6256115	5494120	0.8782	3916336	19960184	0.635212	TUMOUR	50.92	3		positive	ER+HER2-											3.98926
MB_7268	P398	b4	metabric_rrbs_new.BATCH4.SLX_10625.A007.C80M0ANXX	14330107	11974509	0.835619	3986646	46382775	0.567548	TUMOUR	34.64	3		positive	ER+HER2-	8	LUMA							0.55	0.367451
MB_7271	P395	b4	metabric_rrbs_new.BATCH4.SLX_10629.A002.C80M0ANXX	11025474	8838226	0.801619	3638948	36399825	0.500429	TUMOUR	60.55	3		positive	ER+HER2-											4.8001
MB_7273	P394	b4	metabric_rrbs_new.BATCH4.SLX_10627.A015.C80M0ANXX	13780797	11538885	0.837316	4578784	43806656	0.507625	TUMOUR	47.47	3		negative	ER-HER2+	5	HER2								0.763042
MB_7275	P393	b1	metabric_rrbs_new.BATCH1.SLX_09908.A016.C6H4FANXX	8727279	7520732	0.86175	4213632	27936058	0.59729	TUMOUR	30.02	3		negative	ER-HER2+	5	HER2							0.35	0.410385	4.07133
MB_7278	P391	b4	metabric_rrbs_new.BATCH4.SLX_10670.A007.C8107ANXX	19355441	16412147	0.847935	3996805	64164597	0.513334	TUMOUR	67.89	2		positive	ER+HER2-	3	LUMA							0.56	0.141455
MB_7279	P390	b4	metabric_rrbs_new.BATCH4.SLX_10664.A019.C805WANXX	13383957	11177762	0.835161	3915606	41700779	0.524033	TUMOUR	86.14	2		positive	ER+HER2-	9	HER2							0.39	0.316593
MB_7281	P388	b4	metabric_rrbs_new.BATCH4.SLX_10666.A012.C805WANXX	16651879	14022066	0.842071	4015006	52282565	0.57142	TUMOUR	51.22	3		positive	TNBC	5	HER2								0.227204
MB_7283	P387	b6	metabric_rrbs_new.BATCH6.SLX_11723.A014.C9ELRANXX	15417830	13350082	0.865886	4618561	46055050	0.642785	TUMOUR	54.42	2		positive	ER+HER2-	6	LUMB							0.79	0.245179	4.83211
MB_7285	P385	b1	metabric_rrbs_new.BATCH1.SLX_09909.A014.C6H4FANXX	8115026	7102824	0.875268	3930402	25868608	0.583786	TUMOUR	53.14	2		positive	ER+HER2-	6	CLAUDIN							0.44	0.664831	3.95432
MB_7288	P382	b4	metabric_rrbs_new.BATCH4.SLX_10664.A007.C805WANXX	13930084	11761751	0.844342	4036283	47035297	0.555705	TUMOUR	55.7	2		positive	ER+HER2-	8	LUMB							0.57	0.379894
MB_7289	P381	b4	metabric_rrbs_new.BATCH4.SLX_10667.A007.C805WANXX	15091145	12760884	0.845588	4213473	51061019	0.577616	TUMOUR	51.87	2		positive	ER+HER2-	4ER+	NORMAL								0.227972	3.72986
MB_7291	P380	b4	metabric_rrbs_new.BATCH4.SLX_10627.A002.C80M0ANXX	14106009	11734976	0.831913	4145082	45966514	0.576208	TUMOUR	53.87	3		positive	TNBC	1	CLAUDIN
MB_7292	P379	b1	metabric_rrbs_new.BATCH1.SLX_09913.A015.C6H4FANXX	8315309	7234123	0.869976	3807804	26405040	0.558764	TUMOUR	52.9	2		positive	ER+HER2-	6	LUMB							0.68	0.112015	4.69941
MB_7293	P378	b4	metabric_rrbs_new.BATCH4.SLX_10667.A018.C805WANXX	13731317	11553973	0.841432	4207063	45345506	0.543582	TUMOUR	56.9	3		positive	ER+HER2-	3	LUMA								0.747201	4.16615
MB_7296	P377	b1	metabric_rrbs_new.BATCH1.SLX_09908.A018.C6H4FANXX	9143162	7749476	0.847571	4381030	25959484	0.682879	TUMOUR	42.88	3		positive	ER+HER2-	5	LUMB							0.59	0.762307	4.58605
MB_7298	P376	b4	metabric_rrbs_new.BATCH4.SLX_10627.A004.C80M0ANXX	14593667	12172645	0.834105	4196903	50047770	0.523235	TUMOUR	61.16	2		positive	ER+HER2-	1	LUMB								0.510811
