# Supplementary material for: DNA methylation landscapes of 1538 breast cancers reveal a replication-linked clock, epigenomic instability and cis-regulation
Source: Nat Commun. 2021 Sep 13;12:5406. doi: 10.1038/s41467-021-25661-w (PMC8437946; doi:10.1038/s41467-021-25661-w)
Supplement: Supplementary file 3 — Supplementary Data 1-10 [file 41467_2021_25661_MOESM3_ESM.zip › Supplementary Data Files/S3 - CAF expression signature.xlsx]

## Sheet: Table Legend
Supplementary Table 3.
Table of genes that have an absolute correlation higher than 0.3 to the CAF expression signature, separated by ER status.

## Sheet: Sheet1
gene	ER
ABCA6	ER+
ABCA8	ER+
ABCB1	ER+
ACVRL1	ER+
ADAMTS9	ER+
ALDH1A2	ER+
AMPD1	ER+
ANK2	ER+
ANKRD35	ER+
ANTXR2	ER+
ANXA1	ER+
ARHGAP23	ER+
ARL4A	ER+
BACH2	ER+
BCL11A	ER+
BHLHE22	ER+
BIN1	ER+
BOC	ER+
C10orf10	ER+
C1QTNF1	ER+
C1S	ER+
CAV1	ER+
CCL15	ER+
CCND2	ER+
CD1C	ER+
CD200	ER+
CD248	ER+
CD34	ER+
CD93	ER+
CDH5	ER+
CDK6	ER+
CDO1	ER+
CH25H	ER+
CHST7	ER+
CLDN11	ER+
CLDN5	ER+
CLEC14A	ER+
CLEC1A	ER+
CMTM7	ER+
CNN1	ER+
CNRIP1	ER+
COL14A1	ER+
COL15A1	ER+
CPXM1	ER+
CPXM2	ER+
CRISPLD2	ER+
CRYAB	ER+
CX3CL1	ER+
CXCL12	ER+
CYGB	ER+
CYYR1	ER+
DAB2	ER+
DNASE1L3	ER+
DPT	ER+
DPYSL2	ER+
EBF1	ER+
EBF3	ER+
ECSCR	ER+
EGFR	ER+
ENPP2	ER+
EPAS1	ER+
EPB41L2	ER+
EPHB1	ER+
EPHB6	ER+
ETS2	ER+
FAM107A	ER+
FAM162B	ER+
FAM171A1	ER+
FAM43A	ER+
FBLN1	ER+
FBLN2	ER+
FBLN5	ER+
FCER1A	ER+
FES	ER+
FLRT2	ER+
FMO2	ER+
FOXC1	ER+
FOXO1	ER+
FREM1	ER+
FRZB	ER+
FSCN1	ER+
GAS6	ER+
GAS7	ER+
GLG1	ER+
GNG11	ER+
GSN	ER+
GSTP1	ER+
HEG1	ER+
HOXA10	ER+
HOXA4	ER+
HOXA5	ER+
HSPB2	ER+
ID1	ER+
IFNGR1	ER+
IGFBP6	ER+
IL33	ER+
IL34	ER+
INMT	ER+
INPP1	ER+
ITM2A	ER+
JAM2	ER+
JAM3	ER+
KCNMB1	ER+
KCTD12	ER+
KIT	ER+
KLHL29	ER+
LAMA2	ER+
LDB2	ER+
LEPR	ER+
LHFP	ER+
LIMS2	ER+
LIX1L	ER+
LOC728392	ER+
LOXL4	ER+
LPAR6	ER+
LRFN5	ER+
LRRN3	ER+
LUZP1	ER+
MALL	ER+
MAPRE2	ER+
MEOX1	ER+
MFAP4	ER+
MFGE8	ER+
MRGPRF	ER+
MSN	ER+
MT1M	ER+
MYLK	ER+
NAALADL1	ER+
NDN	ER+
NPR2	ER+
NRP1	ER+
OAF	ER+
OLFML1	ER+
OLFML3	ER+
OSR1	ER+
PAPLN	ER+
PARM1	ER+
PCDH18	ER+
PCSK5	ER+
PDE1A	ER+
PDE7B	ER+
PDGFRA	ER+
PELI1	ER+
PGM5	ER+
PID1	ER+
PLAC9	ER+
PLAGL1	ER+
PLD1	ER+
PLEKHG1	ER+
PODN	ER+
PPAP2A	ER+
PPAP2B	ER+
PQLC1	ER+
PRKCA	ER+
PRKCDBP	ER+
PROS1	ER+
PTRF	ER+
RASIP1	ER+
RASL12	ER+
RBMS3	ER+
RCAN2	ER+
RCBTB2	ER+
RELN	ER+
RFTN2	ER+
RGL1	ER+
RGMA	ER+
RHOJ	ER+
RND3	ER+
ROBO3	ER+
ROR1	ER+
RUNX1T1	ER+
S1PR1	ER+
SCARA5	ER+
SCPEP1	ER+
SERPINE2	ER+
SERPINF2	ER+
SERPING1	ER+
SFRP1	ER+
SH3KBP1	ER+
SLC2A12	ER+
SLCO2A1	ER+
SLIT2	ER+
SNCAIP	ER+
SOBP	ER+
SOD3	ER+
SOX18	ER+
SPARCL1	ER+
SPRY2	ER+
SRPX	ER+
SVEP1	ER+
TACC1	ER+
TCEAL2	ER+
TCF4	ER+
TEK	ER+
TESC	ER+
TFPI	ER+
TGFBR2	ER+
TLE4	ER+
TMEM119	ER+
TMEM71	ER+
TSHZ2	ER+
TSPAN7	ER+
TWIST2	ER+
VWF	ER+
WDR86	ER+
ZC3H12B	ER+
ZCCHC24	ER+
AASS	ER-
ABCA8	ER-
ACO1	ER-
ACSM3	ER-
ADAMTS2	ER-
ADD3	ER-
ADH1B	ER-
AFAP1L1	ER-
AK5	ER-
AKAP11	ER-
AKR1C2	ER-
AKR1C3	ER-
AKR1C4	ER-
ALKBH3	ER-
AMY2B	ER-
ANGPTL1	ER-
ANGPTL2	ER-
ANXA13	ER-
AOX1	ER-
APLP2	ER-
AQP1	ER-
ARCN1	ER-
ARHGAP20	ER-
ARHGAP23	ER-
ARID5B	ER-
ASTN1	ER-
ATP1A2	ER-
AXIN2	ER-
BAZ2B	ER-
BCAR3	ER-
BEND6	ER-
BHLHE41	ER-
BHMT2	ER-
BICC1	ER-
BMP1	ER-
C14orf28	ER-
C1orf123	ER-
C1QTNF4	ER-
C1QTNF7	ER-
C20orf194	ER-
C4orf3	ER-
C5orf15	ER-
C6	ER-
CA4	ER-
CACNA2D3	ER-
CALCOCO1	ER-
CALML3	ER-
CAPN5	ER-
CASQ2	ER-
CAV1	ER-
CCDC8	ER-
CD300LG	ER-
CD93	ER-
CDH5	ER-
CDKN2C	ER-
CDO1	ER-
CEP120	ER-
CGNL1	ER-
CHAD	ER-
CIDEA	ER-
CITED1	ER-
CLDN11	ER-
CLK1	ER-
CLN5	ER-
CMTM3	ER-
COL15A1	ER-
COL17A1	ER-
COL24A1	ER-
COL6A1	ER-
COL6A2	ER-
COLEC12	ER-
CORO2B	ER-
COX7C	ER-
CPEB1	ER-
CPS1	ER-
CPXM2	ER-
CRBN	ER-
CRTAP	ER-
CTSB	ER-
CX3CR1	ER-
CXorf67	ER-
CYGB	ER-
CYP2U1	ER-
CYP3A5	ER-
CYTL1	ER-
DAAM2	ER-
DCLK1	ER-
DDR2	ER-
DHRSX	ER-
DLC1	ER-
DLG4	ER-
DLK1	ER-
DLL1	ER-
DNAJB5	ER-
DNAJC18	ER-
DNALI1	ER-
DOK6	ER-
DPP4	ER-
DPYSL3	ER-
DSEL	ER-
DST	ER-
DUSP1	ER-
EBF2	ER-
ECSCR	ER-
EDA2R	ER-
EDNRB	ER-
EEPD1	ER-
EFEMP1	ER-
EFNB2	ER-
EGR3	ER-
EIF4B	ER-
EIF5A2	ER-
ELN	ER-
EML1	ER-
EPDR1	ER-
ETS2	ER-
EVC	ER-
F13A1	ER-
FABP4	ER-
FAM13C	ER-
FAM160B1	ER-
FAM162B	ER-
FAM172A	ER-
FAM3B	ER-
FAM43B	ER-
FBLN2	ER-
FBLN7	ER-
FCER1A	ER-
FERMT2	ER-
FEZ1	ER-
FHL1	ER-
FIGNL2	ER-
FILIP1	ER-
FLJ20021	ER-
FLRT2	ER-
FMOD	ER-
FOS	ER-
FOSB	ER-
FOXS1	ER-
FST	ER-
FSTL1	ER-
FTO	ER-
FXYD1	ER-
FZD2	ER-
GAS6	ER-
GDF10	ER-
GEM	ER-
GLI2	ER-
GPC3	ER-
GPIHBP1	ER-
GPR4	ER-
GREM2	ER-
GSN	ER-
GSTM5	ER-
GSTT1	ER-
HERC2P3	ER-
HOXA10	ER-
HOXA3	ER-
HOXA5	ER-
HOXD10	ER-
HOXD9	ER-
HSPA5	ER-
HSPB6	ER-
HYAL1	ER-
ID1	ER-
IGDCC3	ER-
IGF2	ER-
IGFALS	ER-
IGFBP7	ER-
ISLR	ER-
ISLR2	ER-
ISM1	ER-
ITGA5	ER-
ITSN1	ER-
JAG1	ER-
KCNE1	ER-
KIAA0430	ER-
KIAA1324L	ER-
KIAA1644	ER-
KL	ER-
KLHL22	ER-
LAMA2	ER-
LAMA3	ER-
LAMA4	ER-
LAYN	ER-
LEPR	ER-
LEPROT	ER-
LIMS2	ER-
LIMS3L	ER-
LMOD1	ER-
LOC286437	ER-
LOC389033	ER-
LOC400043	ER-
LPPR4	ER-
LRCH2	ER-
LRP1	ER-
LRRFIP1	ER-
LRRN4CL	ER-
MAMDC2	ER-
MAOA	ER-
MATN2	ER-
MEG3	ER-
MEIS2	ER-
MID2	ER-
MME	ER-
MMP10	ER-
MOCS1	ER-
MPRIP	ER-
MRPS27	ER-
MTMR9	ER-
MXRA5	ER-
MYCT1	ER-
MYH11	ER-
MYL9	ER-
MYRIP	ER-
NAV3	ER-
NEXN	ER-
NHLRC3	ER-
NID1	ER-
NISCH	ER-
NOTCH4	ER-
NOX3	ER-
NRP1	ER-
NSA2	ER-
OLFML2B	ER-
OSBP	ER-
OXTR	ER-
PAMR1	ER-
PAPPA	ER-
PCDH18	ER-
PCDH19	ER-
PCDHB4	ER-
PCYOX1	ER-
PDCD4	ER-
PDE1A	ER-
PDE5A	ER-
PDGFRA	ER-
PDHB	ER-
PDZK1	ER-
PEAR1	ER-
PELI2	ER-
PELO	ER-
PENK	ER-
PGA4	ER-
PGF	ER-
PHLDB1	ER-
PHYHD1	ER-
PI16	ER-
PID1	ER-
PIGB	ER-
PLCXD3	ER-
PLEKHH2	ER-
PLIN4	ER-
PLSCR4	ER-
PLXDC1	ER-
PNMA2	ER-
PODNL1	ER-
PPAP2A	ER-
PPAPDC3	ER-
PPFIA2	ER-
PRND	ER-
PROCR	ER-
PROS1	ER-
PRRX1	ER-
PTEN	ER-
PTHLH	ER-
PTRF	ER-
PVRL3	ER-
RAB2B	ER-
RAB3IL1	ER-
RASD1	ER-
RASL11B	ER-
RBM20	ER-
RBMS3	ER-
RCN3	ER-
RELN	ER-
RFTN2	ER-
RHOJ	ER-
ROR2	ER-
RPL13A	ER-
RPL15	ER-
RPS27L	ER-
RRAD	ER-
RRAS	ER-
SAT2	ER-
SCG5	ER-
SCGB3A1	ER-
SCN1B	ER-
SCN2B	ER-
SCN4A	ER-
SCN4B	ER-
SDPR	ER-
SEC62	ER-
SEMA5A	ER-
SEPSECS	ER-
SERGEF	ER-
SERP2	ER-
SFXN5	ER-
SH3BGRL2	ER-
SH3PXD2A	ER-
SH3RF3	ER-
SHROOM4	ER-
SLC14A1	ER-
SLC43A1	ER-
SNAI2	ER-
SNCA	ER-
SNRPN	ER-
SNX19	ER-
SOCS2	ER-
SOX17	ER-
SOX7	ER-
SRPX	ER-
STARD13	ER-
STOM	ER-
SULF2	ER-
TAC1	ER-
TBX15	ER-
TBX2	ER-
TDRD9	ER-
TGFB1I1	ER-
TGFBI	ER-
THBS4	ER-
THSD1	ER-
TIMP4	ER-
TINF2	ER-
TM2D2	ER-
TMEM150C	ER-
TMEM218	ER-
TMEM26	ER-
TMEM91	ER-
TMEM92	ER-
TNN	ER-
TNNT3	ER-
TPRG1	ER-
TRAM2	ER-
TRIM39	ER-
TRIM5	ER-
TTC23	ER-
TTC28	ER-
TTC31	ER-
TUBG2	ER-
TWIST1	ER-
TWIST2	ER-
VEGFB	ER-
VENTX	ER-
VGLL3	ER-
VIP	ER-
VPS36	ER-
VSIG2	ER-
VWA5A	ER-
WDR86	ER-
YPEL4	ER-
YPEL5	ER-
ZEB1	ER-
ZFHX4	ER-
ZMAT3	ER-
ZNF214	ER-
ZNF385D	ER-
ZNF763	ER-
ZNF781	ER-
ABCA1	normal
ABCC9	normal
ABCD1	normal
ABHD14A	normal
ABHD6	normal
ABLIM2	normal
ABLIM3	normal
ACACB	normal
ACADL	normal
ACADS	normal
ACAT1	normal
ACER3	normal
ACO1	normal
ACSM5	normal
ACSS2	normal
ACVRL1	normal
ADA	normal
ADAMTS2	normal
ADAMTSL2	normal
ADAMTSL3	normal
ADCK3	normal
ADCY4	normal
ADH1A	normal
ADH1B	normal
ADIPOQ	normal
ADIPOR2	normal
ADM	normal
ADRA1B	normal
ADRA2A	normal
ADRB2	normal
AFAP1L1	normal
AGPAT2	normal
AGTR1	normal
AIFM2	normal
AK3	normal
AKAP12	normal
AKIRIN2	normal
AKR1C2	normal
AKR1C3	normal
AKR1C4	normal
ALDH1L1	normal
ALDH2	normal
ALG9	normal
ANGPT1	normal
ANGPTL2	normal
ANGPTL4	normal
ANGPTL5	normal
ANKDD1A	normal
ANO3	normal
ANO6	normal
ANXA6	normal
AOX1	normal
AP1S2	normal
AP2A2	normal
APBB1IP	normal
APLNR	normal
APOB	normal
AQP7	normal
AQP7P1	normal
AQP7P3	normal
ARHGAP10	normal
ARHGAP31	normal
ARHGEF15	normal
ARL2	normal
ASB9	normal
ASPA	normal
ASS1	normal
ATOH8	normal
ATP1A2	normal
ATP2B4	normal
ATP8B4	normal
AVPI1	normal
B3GALT4	normal
BAALC	normal
BCL2L2	normal
BHMT2	normal
BIN1	normal
BLOC1S1-RDH5	normal
BMP6	normal
BNIP3	normal
BNIP3L	normal
BOK	normal
BRI3	normal
BST1	normal
BTBD6	normal
BTD	normal
BTNL9	normal
C10orf11	normal
C10orf128	normal
C10orf54	normal
C11orf63	normal
C14orf180	normal
C1QTNF1	normal
C1QTNF5	normal
C1QTNF7	normal
C20orf27	normal
C2CD2	normal
C6	normal
C6orf106	normal
C9orf24	normal
CA4	normal
CALB2	normal
CALCOCO1	normal
CALCRL	normal
CALM1	normal
CAMK1	normal
CANX	normal
CAT	normal
CAV1	normal
CAV2	normal
CCDC107	normal
CCDC50	normal
CCDC69	normal
CCDC85A	normal
CCL15	normal
CD300LG	normal
CD36	normal
CD93	normal
CD99	normal
CD99L2	normal
CDH13	normal
CDH5	normal
CDKN1C	normal
CDKN2B	normal
CDKN2C	normal
CEBPA	normal
CELF2	normal
CEP68	normal
CES1	normal
CETP	normal
CHRDL1	normal
CHST7	normal
CIDEA	normal
CIDEC	normal
CKB	normal
CLDN5	normal
CLDND2	normal
CLEC14A	normal
CLEC1A	normal
CLIC5	normal
CLMP	normal
CLU	normal
CNRIP1	normal
CNTFR	normal
COBLL1	normal
COL4A1	normal
COL4A2	normal
COL8A1	normal
COX4I2	normal
COX7A1	normal
CS	normal
CSPG4	normal
CTIF	normal
CTSA	normal
CUTC	normal
CYB5R3	normal
CYGB	normal
CYP26B1	normal
CYP4B1	normal
CYP4F12	normal
DAAM2	normal
DDHD2	normal
DDR2	normal
DEFB132	normal
DENND3	normal
DENND5A	normal
DGAT1	normal
DGAT2	normal
DHDDS	normal
DHRS3	normal
DMGDH	normal
DMRT2	normal
DNASE1L3	normal
DOCK11	normal
DOCK6	normal
DPT	normal
DRAM2	normal
DSE	normal
DYSF	normal
EBF1	normal
EBF2	normal
EBF3	normal
ECHDC3	normal
ECHS1	normal
ECM2	normal
ECSCR	normal
EFNB1	normal
EGFL7	normal
EHBP1	normal
EHD2	normal
EIF4EBP2	normal
ELMO1	normal
ELMOD3	normal
ELOVL3	normal
EML3	normal
EMX2	normal
ENG	normal
ENPP2	normal
ENPP4	normal
EPAS1	normal
EPB41L2	normal
EPB41L3	normal
EPB42	normal
EPDR1	normal
EPHX1	normal
ESAM	normal
ESYT1	normal
ETFB	normal
ETFDH	normal
F8	normal
FABP4	normal
FABP5	normal
FAH	normal
FAM101B	normal
FAM124B	normal
FAM149A	normal
FAM162B	normal
FAM170B	normal
FAM178B	normal
FAM47E-STBD1	normal
FAM89A	normal
FBLN2	normal
FCHSD2	normal
FERMT2	normal
FES	normal
FEZ2	normal
FFAR2	normal
FGF2	normal
FGFBP2	normal
FHL1	normal
FOXN2	normal
FOXN3	normal
FRMD4A	normal
FSTL3	normal
FTL	normal
FURIN	normal
FYCO1	normal
FYN	normal
FZD4	normal
FZD5	normal
G0S2	normal
GAB2	normal
GBE1	normal
GBP4	normal
GCOM1	normal
GDPD5	normal
GFOD1	normal
GHR	normal
GIMAP4	normal
GIMAP5	normal
GIMAP6	normal
GIMAP7	normal
GIMAP8	normal
GJA4	normal
GLDN	normal
GLYAT	normal
GNA12	normal
GNAI1	normal
GNAI2	normal
GNG11	normal
GNG2	normal
GPAM	normal
GPBAR1	normal
GPC6	normal
GPD1	normal
GPI	normal
GPIHBP1	normal
GPR146	normal
GPR180	normal
GPR4	normal
GPT	normal
GPT2	normal
GPX3	normal
GPX4	normal
GSTM4	normal
GTDC1	normal
GYG2	normal
GYPC	normal
H19	normal
HEG1	normal
HEPACAM	normal
HIGD1B	normal
HLX	normal
HOGA1	normal
HOXB5	normal
HOXB6	normal
HOXB7	normal
HOXB8	normal
HOXC8	normal
HRCT1	normal
HSD11B1	normal
HSD17B11	normal
HSD17B13	normal
HSDL2	normal
HSPA12A	normal
HSPB2	normal
HSPB6	normal
HSPB7	normal
HSPG2	normal
ICAM2	normal
IFFO1	normal
IRX6	normal
ISCU	normal
ITGA7	normal
ITPK1	normal
ITSN1	normal
KANK1	normal
KANK2	normal
KANK3	normal
KCNAB1	normal
KCNB1	normal
KCNIP2	normal
KCNJ8	normal
KIF25	normal
KLB	normal
KLF8	normal
KLHDC8B	normal
KLHL30	normal
KLRG1	normal
LAIR2	normal
LAMA4	normal
LDHD	normal
LEP	normal
LGALS12	normal
LHX6	normal
LILRB5	normal
LIPE	normal
LMCD1	normal
LMO3	normal
LOC100133920	normal
LOC401052	normal
LPL	normal
LRMP	normal
LRP1	normal
LRRC32	normal
LRRN3	normal
LSS	normal
LYRM1	normal
MAOA	normal
MAP2K1	normal
MAP3K11	normal
MAPK10	normal
MAPK3	normal
MARCH2	normal
MAST3	normal
MCAM	normal
MECOM	normal
MEF2C	normal
MEOX1	normal
MFNG	normal
MGAT1	normal
MGAT3	normal
MGLL	normal
MGST3	normal
MID1IP1	normal
MKX	normal
MLXIPL	normal
MMD	normal
MMP28	normal
MPP1	normal
MPRIP	normal
MRAP	normal
MRAS	normal
MSC	normal
MSX1	normal
MTHFD1	normal
MXRA7	normal
MYCBP2	normal
MYCT1	normal
MYO16	normal
MYO1C	normal
MYO7A	normal
MYOC	normal
MYOM1	normal
NAALAD2	normal
NAGLU	normal
NDN	normal
NDUFA4L2	normal
NINJ2	normal
NMB	normal
NMNAT2	normal
NMT2	normal
NOS3	normal
NOTCH4	normal
NPLOC4	normal
NPR3	normal
NPY5R	normal
NR1H3	normal
NRP1	normal
NUAK1	normal
NUDT16	normal
NUDT6	normal
NXNL1	normal
OGDH	normal
OR51E1	normal
ORMDL3	normal
OSTM1	normal
P2RY14	normal
PACS2	normal
PALM	normal
PARM1	normal
PARVB	normal
PCDH12	normal
PCDH9	normal
PCK1	normal
PCOLCE2	normal
PCSK5	normal
PDE1B	normal
PDE2A	normal
PDE3B	normal
PDE4DIP	normal
PDGFB	normal
PDZD2	normal
PEA15	normal
PECAM1	normal
PECR	normal
PEMT	normal
PEX19	normal
PFKFB1	normal
PFKFB3	normal
PHLDA3	normal
PHLDB1	normal
PIK3C2B	normal
PINK1	normal
PIR	normal
PKD1L2	normal
PKDCC	normal
PKHD1	normal
PKN1	normal
PKNOX2	normal
PLA2G16	normal
PLA2G2A	normal
PLEKHA8P1	normal
PLEKHO2	normal
PLIN1	normal
PLIN2	normal
PLIN4	normal
PLOD2	normal
PLS3	normal
PLVAP	normal
PNMA1	normal
PNPLA2	normal
POLR2L	normal
POLR3GL	normal
POMC	normal
POR	normal
PPAPDC3	normal
PPARG	normal
PPP1R16B	normal
PPP1R1A	normal
PPP2R1B	normal
PRDX6	normal
PTGER2	normal
PTGER3	normal
PTH1R	normal
PTPRB	normal
PTPRM	normal
PYGL	normal
RAMP2	normal
RAMP3	normal
RARRES2	normal
RASA3	normal
RBMS3	normal
RBP4	normal
RBP7	normal
RBPMS2	normal
RENBP	normal
RFTN1	normal
RGS11	normal
RGS5	normal
RNF130	normal
RNF150	normal
ROBO4	normal
RRAGC	normal
RRAS	normal
RXRA	normal
S1PR1	normal
SAA1	normal
SATB2	normal
SBF2	normal
SCAMP2	normal
SCN4A	normal
SCN9A	normal
SCRN2	normal
SDPR	normal
SEC23A	normal
SEC62	normal
SEMA3G	normal
SESTD1	normal
SGCG	normal
SH2B3	normal
SH2D3C	normal
SH3D19	normal
SH3KBP1	normal
SHANK3	normal
SHROOM4	normal
SIDT2	normal
SIK2	normal
SLC10A3	normal
SLC16A7	normal
SLC19A3	normal
SLC1A3	normal
SLC25A1	normal
SLC25A20	normal
SLC29A4	normal
SLC35C1	normal
SLC48A1	normal
SLC4A4	normal
SLC7A10	normal
SLC7A6	normal
SLC9A9	normal
SMAD6	normal
SNCG	normal
SNTA1	normal
SNX21	normal
SNX6	normal
SOD3	normal
SORBS1	normal
SOS1	normal
SOX17	normal
SPTBN1	normal
SSH2	normal
ST6GALNAC6	normal
STARD8	normal
STK10	normal
STX11	normal
STX2	normal
STXBP1	normal
SV2B	normal
SVEP1	normal
TBX15	normal
TCF15	normal
TCF4	normal
TCN2	normal
TEK	normal
TESK1	normal
TEX261	normal
TFE3	normal
TGM2	normal
THRSP	normal
TIE1	normal
TIMP4	normal
TLN1	normal
TLN2	normal
TLR4	normal
TM7SF2	normal
TMBIM1	normal
TMEM100	normal
TMEM120A	normal
TMEM140	normal
TMEM204	normal
TMEM37	normal
TMEM55A	normal
TMEM88	normal
TNFRSF1B	normal
TNFSF13	normal
TNMD	normal
TNNT3	normal
TNS1	normal
TNS3	normal
TOX2	normal
TPST2	normal
TRPV2	normal
TSPAN7	normal
TUBA3E	normal
TUSC5	normal
TYRO3	normal
UBC	normal
UBE2D4	normal
UBXN6	normal
USHBP1	normal
UVRAG	normal
VAMP3	normal
VAMP5	normal
VEGFB	normal
VGLL3	normal
VKORC1L1	normal
VPS4A	normal
VWF	normal
WARS	normal
WASF3	normal
WISP2	normal
WNK1	normal
WNT11	normal
XPNPEP2	normal
ZAK	normal
ZCCHC24	normal
ZDHHC3	normal
ZEB2	normal
ZFPM2	normal
ZNF366	normal
ZNF423	normal
