# Supplementary material for: DNA methylation landscapes of 1538 breast cancers reveal a replication-linked clock, epigenomic instability and cis-regulation
Source: Nat Commun. 2021 Sep 13;12:5406. doi: 10.1038/s41467-021-25661-w (PMC8437946; doi:10.1038/s41467-021-25661-w)
Supplement: Supplementary file 3 — Supplementary Data 1-10 [file 41467_2021_25661_MOESM3_ESM.zip › Supplementary Data Files/S8 - Cis Regulation Candidates.xlsx]

## Sheet: Promoters (best correlation)
gene	ER	chrom	start	end	fdr	rank	cor	diff_from_second_best	mean_meth	sd_meth	mean_expr	sd_expr	normal_meth	normal_meth_sd	normal_expr	normal_expr_sd	n_hypometh	n_induced	n_hypermeth	n_repressed	N_considered	n_hypometh_vs_normal	n_stable_vs_normal	n_hypermeth_vs_normal	n_repressed_vs_normal	n_stable_expr_vs_normal	n_induced_vs_normal
INSL6	ER-	chr9	5185567	5186118	0.00540541	1	-0.744994	0.304065	0.00569088	0.308444	5.4159	0.70708	0.901893	0.0985814	5.35026	0.174932	13	22	0	0	304	24	320	0	0	297	13
ATF7IP2	ER+	chr16	10479410	10479961	0.00236407	1	-0.64489	0.400695	-3.77495e-05	0.328562	6.60336	1.11844	0.275873	0.0704286	6.37148	0.271363	2	33	46	3	1108	39	926	214	0	1007	101
CLIC6	ER+	chr21	36041186	36041737	0.00236407	1	-0.618481	0.341392	-0.00231322	0.472984	8.67443	4.63445	0.292867	0.172216	8.25161	1.11723	0	12	26	0	1107	0	1009	169	369	427	312
SYCP2	ER-	chr20	58507158	58507709	0.00540541	1	-0.611005	0.383694	0.0013488	0.414955	6.10063	1.19068	0.97112	0.0220583	6.01068	0.393059	17	9	0	0	310	97	253	0	0	287	23
KRT7	ER+	chr12	52626452	52627003	0.00236407	1	-0.597642	0.28658	0.00356489	0.371243	9.04272	2.86825	0.0969933	0.0485435	8.92503	1.42918	0	2	73	59	1106	0	910	267	187	918	3
ZBTB7C	ER+	chr18	45663629	45664180	0.00236407	1	-0.59161	0.400541	0.00367443	0.368473	7.17166	1.74205	0.20349	0.0896542	6.98191	0.443687	0	22	65	4	1108	3	971	205	0	912	196
PNLDC1	ER-	chr6	160220779	160221330	0.00540541	1	-0.58845	0.277967	0.00344159	0.346394	5.6241	1.56719	0.855056	0.091433	5.41389	0.242933	21	23	0	0	301	43	298	0	0	280	30
HOXB4	ER+	chr17	46655692	46656243	0.00236407	1	-0.582168	0.434869	-0.00103736	0.423507	6.08939	1.22239	0.0887413	0.0670338	6.05847	0.309982	2	60	24	0	1108	0	632	547	0	1010	98
SLC16A5	ER+	chr17	73083534	73084085	0.00236407	1	-0.580288	0.35339	-0.000948029	0.379634	7.54436	1.49487	0.0362423	0.0401121	7.4589	0.365746	0	19	82	36	1100	0	959	212	0	998	110
TPSG1	ER+	chr16	1275203	1275754	0.00236407	1	-0.568848	0.418832	0.000482797	0.34931	6.45284	2.44807	0.627422	0.0882632	5.83147	0.461011	31	66	5	0	1105	334	832	10	0	798	310
C10orf82	ER+	chr10	118429430	118429981	0.00236407	1	-0.567776	0.423779	-0.00162924	0.458436	5.7586	0.877341	0.197966	0.121835	5.38924	0.196938	0	46	29	1	1097	0	811	354	0	1003	105
HENMT1	ER+	chr1	109203693	109204244	0.00236407	1	-0.554007	0.288218	-0.000525154	0.32399	7.77571	1.65822	0.0172155	0.0198939	7.80853	0.291053	0	14	56	23	1108	0	942	237	0	983	125
APOBR	ER+	chr16	28505468	28506019	0.00236407	1	-0.551092	0.357079	-0.00164954	0.407299	5.95422	0.794373	0.549017	0.161546	5.58397	0.194635	48	58	2	0	1072	152	958	27	0	1026	82
PIWIL2	ER+	chr8	22132578	22133129	0.00236407	1	-0.549095	0.444966	-0.000829886	0.252275	5.5351	0.784832	0.724329	0.134019	5.78191	0.29839	48	54	0	0	1084	30	1115	9	0	1080	28
KLHDC9	ER-	chr1	161067649	161068200	0.00540541	1	-0.542451	0.202214	-0.00396302	0.363597	6.91919	1.90232	0.0178677	0.0548041	7.20396	0.407487	0	5	20	0	287	0	264	57	0	283	27
ALDOC	ER+	chr17	26903900	26904451	0.00236407	1	-0.538149	0.269997	-0.00310134	0.470339	7.80448	1.92135	0.038508	0.0465412	9.56156	1.00166	0	42	41	0	1104	0	641	534	338	769	1
ZNF471	ER+	chr19	57018710	57019261	0.00236407	1	-0.537683	0.218159	-0.0013051	0.414945	6.03727	0.919875	0.0216282	0.0542369	6.87629	0.301341	0	33	49	1	1018	0	672	409	0	1106	2
C1orf106	ER+	chr1	200863447	200863998	0.00236407	1	-0.529904	0.221072	0.000236372	0.431354	6.57923	2.31961	0.643695	0.169242	6.22941	0.492391	35	64	3	0	983	119	922	3	0	837	271
MT1E	ER-	chr16	56659083	56659634	0.00540541	1	-0.528803	0.259463	-0.00592929	0.436518	9.8821	2.52659	0.0163888	0.0257446	10.685	0.621223	1	6	15	3	310	0	221	129	18	274	18
ZFP42	ER-	chr4	188916423	188916974	0.00540541	1	-0.526869	0.234791	0.00424921	0.375489	5.75123	1.43304	0.306053	0.104495	6.45496	0.672251	12	20	3	0	306	6	160	180	114	184	12
MRPS21	ER-	chr1	150265760	150266311	0.00540541	1	-0.526196	0.123787	0.000890561	0.263916	8.68664	1.43053	0.0298082	0.0264438	8.22229	0.326923	0	8	18	8	310	0	310	40	0	248	62
MRPS21	ER+	chr1	150265760	150266311	0.00236407	1	-0.523067	0.330439	-0.000337588	0.279387	8.43513	1.12868	0.0298082	0.0264438	8.22229	0.326923	0	17	65	36	1107	0	984	194	0	1034	74
C2orf43	ER-	chr2	21022839	21023390	0.00540541	1	-0.521175	0.253973	0.000172227	0.334547	6.71839	0.841711	0.0154515	0.0251583	6.54417	0.292806	0	4	14	7	240	0	233	35	0	305	5
NOX5	ER+	chr15	69222337	69222888	0.00236407	1	-0.517573	0.392218	2.53723e-06	0.260272	5.96385	1.22705	0.748173	0.134419	5.94639	0.305414	44	61	0	0	1104	29	1146	0	0	1002	106
TFCP2	ER-	chr12	51566875	51567426	0.00540541	1	-0.516889	0.181842	-0.00181114	0.184784	7.85084	0.86456	0.0485305	0.0282754	7.72652	0.220405	0	2	15	14	310	0	330	20	0	308	2
SMO	ER-	chr7	128828211	128828762	0.00540541	1	-0.512223	0.0173662	-0.00267871	0.291432	6.46605	1.1048	0.0125996	0.0131803	6.34563	0.263649	0	11	22	0	310	0	294	56	0	284	26
TSPYL5	ER-	chr8	98290125	98290676	0.00540541	1	-0.510432	0.12227	0.00436118	0.42533	8.01201	2.19073	0.494663	0.162073	7.48817	0.408105	1	0	8	7	310	28	308	14	0	181	129
PYCARD	ER+	chr16	31214046	31214597	0.00236407	1	-0.50845	0.245172	0.000267076	0.184727	10.2151	1.82988	0.025858	0.0241075	8.75186	0.435374	0	17	54	30	1108	0	1095	84	0	330	778
THNSL2	ER+	chr2	88469312	88469863	0.00236407	1	-0.506914	0.357943	-0.000575567	0.260139	8.99264	1.86017	0.100053	0.0760433	9.08534	0.559139	0	2	64	53	1107	0	1062	116	21	1043	44
KRTCAP3	ER-	chr2	27664731	27665282	0.00540541	1	-0.50077	0.0846967	-0.00124161	0.387682	6.9342	1.52534	0.563969	0.134371	6.40611	0.415145	3	7	5	0	310	40	270	40	0	215	95
NOX5	ER-	chr15	69222337	69222888	0.00540541	1	-0.499235	0.313955	0.00159014	0.344461	6.03105	1.39546	0.748173	0.134419	5.94639	0.305414	16	16	0	0	308	23	325	0	0	258	52
RBP1	ER+	chr3	139258620	139259171	0.00236407	1	-0.498193	0.307325	-0.00213129	0.370753	8.84288	2.73972	0.0749141	0.0617774	8.60295	0.753271	10	38	23	5	1108	0	615	564	118	781	209
ZNF22	ER+	chr10	45495771	45496322	0.00236407	1	-0.497826	0.0182627	-0.00116315	0.274602	8.46292	1.07844	0.0151318	0.0318754	8.96644	0.282315	0	12	59	41	1012	0	950	126	0	1107	1
THNSL2	ER-	chr2	88469312	88469863	0.00540541	1	-0.495856	0.228927	0.00156397	0.273472	8.39928	1.96254	0.100053	0.0760433	9.08534	0.559139	0	1	17	12	309	0	313	35	6	303	1
PNLDC1	ER+	chr6	160220779	160221330	0.00236407	1	-0.495357	0.327193	-0.000413149	0.204316	5.42257	0.90535	0.855056	0.091433	5.41389	0.242933	45	32	0	0	1076	40	1105	0	0	1078	30
LAMB3	ER+	chr1	209825623	209826174	0.00236407	1	-0.49366	0.246085	0.00156861	0.324357	6.67547	1.52664	0.680103	0.192386	8.04376	0.657678	67	55	0	0	1105	29	1147	0	149	956	3
TMCO1	ER-	chr1	165738108	165738659	0.00540541	1	-0.490062	0.135319	0.00226415	0.129212	10.6939	1.05659	0.00467155	0.00601883	10.2806	0.244581	0	3	5	6	310	0	346	4	0	274	36
PON3	ER+	chr7	95025636	95026187	0.00236407	1	-0.489794	0.211298	0.000980789	0.450807	6.85889	2.79477	0.0636077	0.0537684	7.32355	0.58224	0	52	48	0	1098	0	663	505	43	893	172
FRG1B	ER+	chr20	29611377	29611928	0.00236407	1	-0.489324	0.269787	0.000164358	0.411572	8.50437	1.17203	0.155532	0.130395	8.84072	0.431892	0	29	53	24	1090	0	961	199	0	1095	13
LAD1	ER+	chr1	201368618	201369169	0.00236407	1	-0.487876	0.165838	0.00156826	0.190705	8.72863	2.665	0.205158	0.0790505	7.93393	1.2052	4	15	55	34	1108	1	1142	36	106	894	108
SYCP2	ER+	chr20	58507158	58507709	0.00236407	1	-0.483759	0.351295	0.00118596	0.323463	6.32419	1.27332	0.97112	0.0220583	6.01068	0.393059	71	35	0	1	1108	169	1010	0	0	946	162
ATF7IP2	ER-	chr16	10479410	10479961	0.00540541	1	-0.481525	0.227876	-0.00118646	0.344959	6.65635	1.16713	0.275873	0.0704286	6.37148	0.271363	2	5	17	3	310	12	287	50	0	275	35
KLHL34	ER-	chrX	21676454	21677005	0.00540541	1	-0.481375	0.132301	-0.00179518	0.336366	5.54713	0.935405	0.37819	0.0995483	5.37654	0.14681	12	18	4	0	310	16	228	106	0	291	19
MEST	ER-	chr7	130125686	130126237	0.00540541	1	-0.477241	0.227102	0.00169036	0.521665	6.06654	1.52228	0.304571	0.188539	5.66619	0.183453	0	13	15	0	298	0	300	37	0	245	65
SLC7A4	ER+	chr22	21386796	21387347	0.00236407	1	-0.476746	0.219272	-0.00030283	0.398259	5.79257	1.07846	0.0510191	0.0400967	5.68176	0.371171	0	53	55	0	1108	0	772	407	0	1023	85
FAM109B	ER-	chr22	42469753	42470304	0.00540541	1	-0.476362	0.193421	-0.00299328	0.278907	6.7526	0.895985	0.154933	0.0619958	6.32169	0.254015	3	5	17	9	310	0	246	104	0	278	32
CABP4	ER+	chr11	67219384	67219935	0.00236407	1	-0.476188	0.26208	0.00308394	0.360932	6.00472	1.22813	0.333651	0.122269	5.87862	0.28314	8	53	53	0	1108	16	884	279	0	1027	81
KRT19	ER+	chr17	39684590	39685141	0.00236407	1	-0.474442	0.183249	0.000303422	0.311592	12.6585	2.28398	0.366242	0.160416	10.7407	1.90777	0	0	50	46	999	111	933	22	36	1071	1
PRSS21	ER-	chr16	2866662	2867213	0.00540541	1	-0.468477	0.153411	-0.00210033	0.322803	5.7606	1.47001	0.665462	0.112511	5.69294	0.34863	9	19	6	0	288	27	290	9	0	279	31
ZNF502	ER+	chr3	44753633	44754184	0.00236407	1	-0.466435	0.227097	-0.0024884	0.368375	6.01008	0.76267	0.0999473	0.0845943	6.38145	0.249517	5	35	37	4	967	0	580	446	0	1107	1
LAMC2	ER-	chr1	183154672	183155223	0.00540541	1	-0.465601	0.118951	0.00119778	0.377756	7.20637	2.29514	0.557001	0.158107	7.79813	1.02082	11	10	5	0	307	34	306	7	100	206	4
TRIM29	ER-	chr11	120008812	120009363	0.00540541	1	-0.465599	0.0855828	0.00112248	0.381555	6.56437	1.91638	0.593099	0.143175	6.69424	0.750616	10	14	5	0	308	49	295	4	63	225	22
RBP1	ER-	chr3	139258620	139259171	0.00540541	1	-0.463506	0.144908	-0.00145001	0.293526	9.46392	2.83803	0.0749141	0.0617774	8.60295	0.753271	0	8	19	2	310	0	305	45	14	198	98
TFCP2	ER+	chr12	51566875	51567426	0.00236407	1	-0.46194	0.224937	-0.000412482	0.188398	7.94368	0.768125	0.0485305	0.0282754	7.72652	0.220405	0	8	50	46	1108	0	1094	85	0	1100	8
LOC100505715	ER+	chr19	44405904	44406455	0.00236407	1	-0.461759	0.212204	-0.00150161	0.245987	7.28199	1.42053	0.0280513	0.028908	7.30946	0.374239	0	33	48	10	1074	0	1008	135	0	1026	82
SLC16A5	ER-	chr17	73083534	73084085	0.00540541	1	-0.459734	0.176873	-0.00679227	0.40655	7.05511	1.34016	0.0362423	0.0401121	7.4589	0.365746	0	10	19	1	303	0	259	83	0	301	9
CTF1	ER+	chr16	30907426	30907977	0.00236407	1	-0.457117	0.242661	0.000669529	0.381901	6.01044	0.798658	0.116475	0.0832201	6.23829	0.251806	0	47	49	1	1100	0	842	328	0	1099	9
EFS	ER+	chr14	23834791	23835342	0.00236407	1	-0.454946	0.203114	0.000434698	0.360724	7.30147	1.55565	0.0190465	0.0257622	7.75143	0.405472	0	14	77	22	1104	0	945	229	0	1085	23
ZNF415	ER+	chr19	53636120	53636671	0.00236407	1	-0.454116	0.0996641	-0.00023863	0.155282	7.1776	1.05218	0.0247149	0.0263311	7.27373	0.274098	0	11	44	60	1098	0	1121	48	0	1099	9
HUS1B	ER+	chr6	656913	657464	0.00236407	1	-0.450139	0.325498	-0.000283067	0.0910906	6.11589	0.913871	0.913186	0.0282893	6.09143	0.219304	28	42	0	0	1108	10	1169	0	0	1071	37
ZIK1	ER-	chr19	58095126	58095677	0.00540541	1	-0.446653	0.165341	0.00335843	0.406356	5.86429	0.879707	0.0166439	0.0313156	5.85116	0.172297	1	16	14	0	304	0	220	122	0	301	9
C2orf74	ER-	chr2	61371741	61372292	0.00540541	1	-0.445136	0.235824	0.0035721	0.457173	6.37141	1.01677	0.060335	0.0841119	6.73894	0.479249	0	8	17	0	257	0	232	62	0	308	2
ZNF518B	ER+	chr4	10458981	10459532	0.00236407	1	-0.44426	0.171789	-0.000920307	0.337162	7.30548	1.33208	0.130029	0.0588969	7.31899	0.333884	3	16	41	27	1106	0	798	379	0	1058	50
ZNF311	ER-	chr6	28972986	28973537	0.00540541	1	-0.443986	0.197829	-0.000543438	0.262392	5.85393	0.834388	0.0348186	0.0453778	5.84387	0.2822	0	12	14	0	302	0	280	62	0	306	4
PIWIL2	normal	chr8	22132578	22133129	0.25	1	-0.442287	0.0705377	-0.00262754	0.298262	5.78191	0.596779	0.724329	0.134019	5.78191	0.29839	5	5	0	0	90	9	233	0	0	92	0
PLBD1	ER+	chr12	14720740	14721291	0.00236407	1	-0.440466	0.234747	0.000852594	0.299624	8.56852	1.68607	0.119324	0.0651327	9.05256	0.355618	2	25	45	23	1107	0	885	293	0	1062	46
SPAG6	ER+	chr10	22633872	22634423	0.00236407	1	-0.440242	0.185446	-0.00276069	0.357598	5.95803	2.05327	0.115408	0.0542031	5.62809	0.383116	10	77	32	0	1100	0	533	638	0	883	225
ZNF671	ER-	chr19	58238944	58239495	0.00540541	1	-0.440194	0.159406	0.000355126	0.41293	6.4742	1.05351	0.351556	0.131903	6.64319	0.345051	5	9	7	2	301	6	268	66	0	302	8
PYCARD	ER-	chr16	31214046	31214597	0.00540541	1	-0.439695	0.201086	0.000265826	0.215147	9.60615	1.80293	0.025858	0.0241075	8.75186	0.435374	0	6	15	5	310	0	310	40	0	177	133
RPL39L	ER+	chr3	186857212	186857763	0.00236407	1	-0.439171	0.230983	-0.000822907	0.240612	8.41173	1.8228	0.0104565	0.0169718	7.4043	0.345497	0	15	57	56	1097	0	1064	102	0	490	618
ZNF502	ER-	chr3	44753633	44754184	0.00540541	1	-0.435106	0.158268	-0.00165357	0.304275	6.08201	0.846812	0.0999473	0.0845943	6.38145	0.249517	0	11	10	2	256	0	214	75	0	308	2
LOC100505715	ER-	chr19	44405904	44406455	0.00540541	1	-0.435052	0.172426	0.00118297	0.183514	7.3531	1.33837	0.0280513	0.028908	7.30946	0.374239	0	10	15	8	300	0	318	20	0	284	26
MAP1LC3A	ER-	chr20	33145999	33146550	0.00540541	1	-0.433661	0.0763252	-0.00271762	0.216955	9.54879	1.42075	0.00627886	0.00800468	10.1989	0.329476	0	4	16	10	310	0	327	23	0	308	2
RGN	ER-	chrX	46937252	46937803	0.00540541	1	-0.42904	0.0352521	0.00146327	0.46757	5.59513	0.622499	0.334662	0.14397	6.12029	0.381303	4	16	5	0	288	5	212	106	0	310	0
ACAT2	ER-	chr6	160183009	160183560	0.00540541	1	-0.428441	0.0727044	-0.00191978	0.14019	8.03918	1.60545	0.010949	0.015439	7.36515	0.284144	0	8	15	6	298	0	325	12	0	208	102
ZIK1	ER+	chr19	58095126	58095677	0.00236407	1	-0.427342	0.173752	-0.00304223	0.369124	5.78512	0.777233	0.0166439	0.0313156	5.85116	0.172297	0	50	50	0	1092	0	723	439	0	1091	17
ZNF311	ER+	chr6	28972986	28973537	0.00236407	1	-0.426679	0.268077	-0.000367608	0.176982	6.19789	0.871903	0.0348186	0.0453778	5.84387	0.2822	0	18	55	26	1091	0	1089	72	0	1045	63
ZNF559	ER-	chr19	9434400	9434951	0.00540541	1	-0.426667	0.128622	7.84285e-05	0.183207	6.83981	0.945029	0.00686052	0.0138771	7.553	0.312449	0	8	19	8	310	0	326	24	0	310	0
PGPEP1L	ER-	chr15	99548834	99549385	0.00540541	1	-0.425534	0.186028	-0.000893307	0.432148	5.57693	0.667966	0.637397	0.141611	5.37877	0.143881	12	23	2	1	307	60	283	3	0	296	14
CA6	ER-	chr1	9005391	9005942	0.00540541	1	-0.425347	0.183556	0.00396872	0.375325	5.74917	0.866724	0.817744	0.145446	5.63801	0.22103	12	9	0	0	228	17	241	0	0	301	9
AFF3	ER+	chr2	100721994	100722545	0.00236407	1	-0.424564	0.216547	0.00100291	0.252861	8.6116	2.3906	0.193996	0.109437	8.07964	0.870314	1	13	55	48	1027	0	1014	75	66	885	157
SCRN1	ER+	chr7	30029374	30029925	0.00236407	1	-0.423852	0.198231	-4.59538e-05	0.151874	8.46071	1.48374	0.0260326	0.029197	8.29149	0.332729	0	12	49	34	1106	0	1135	41	0	973	135
ADCY3	ER-	chr2	25142004	25142555	0.00540541	1	-0.419771	0.0469652	-0.000917248	0.109889	9.54722	1.31389	0.0578437	0.0257767	10.5426	0.326292	0	8	12	5	310	0	348	2	0	310	0
GATM	ER+	chr15	45670929	45671480	0.00236407	1	-0.419352	0.179717	-0.000747601	0.400081	6.9995	1.51372	0.0618092	0.0675723	6.92487	0.334611	0	25	57	18	1012	0	840	239	0	980	128
ZNF559	ER+	chr19	9434400	9434951	0.00236407	1	-0.41856	0.252883	-0.000872143	0.183844	6.90574	0.874551	0.00686052	0.0138771	7.553	0.312449	0	27	57	36	1107	0	1096	82	0	1107	1
ADCY3	ER+	chr2	25142004	25142555	0.00236407	1	-0.417504	0.214743	0.000186048	0.0986013	9.29879	1.0004	0.0578437	0.0257767	10.5426	0.326292	0	27	51	24	1108	0	1171	8	0	1108	0
CLIC6	ER-	chr21	36041186	36041737	0.00540541	1	-0.41662	0.154837	0.00161942	0.373449	7.04894	2.37072	0.292867	0.172216	8.25161	1.11723	10	18	7	0	310	0	280	70	191	111	8
INSL6	ER+	chr9	5185567	5186118	0.00236407	1	-0.415667	0.306169	-0.00051901	0.153956	5.3292	0.390596	0.901893	0.0985814	5.35026	0.174932	34	18	0	0	1070	20	1117	0	0	1097	11
GBGT1	ER-	chr9	136039281	136039832	0.00540541	1	-0.413949	0.0815417	-0.0033257	0.289535	6.27803	0.819686	0.250228	0.0597581	6.29509	0.32925	4	15	13	3	310	0	272	78	0	303	7
FGF11	ER+	chr17	7341090	7341641	0.00236407	1	-0.410005	0.220477	9.71339e-05	0.355564	5.74462	0.748038	0.280576	0.0894749	5.93153	0.246123	43	52	5	0	1108	3	458	718	0	1090	18
MTMR7	ER+	chr8	17270989	17271540	0.00236407	1	-0.40605	0.246257	0.000594074	0.495513	5.43307	0.570584	0.20448	0.101621	5.35848	0.156509	1	61	34	1	1033	31	618	449	0	1091	17
C1orf64	ER+	chr1	16330229	16330780	0.00236407	1	-0.405288	0.181267	0.00230229	0.321942	9.15605	3.63064	0.833258	0.0835369	7.62257	1.38189	47	1	3	43	1075	303	835	0	141	623	344
C3orf18	ER+	chr3	50605172	50605723	0.00236407	1	-0.39973	0.153731	-0.00171417	0.333556	5.81163	0.558035	0.0131314	0.0234043	5.95277	0.248284	0	34	64	10	1105	0	981	195	0	1107	1
HIST3H2BB	ER+	chr1	228645306	228645857	0.00236407	1	-0.39938	0.0396105	-0.00251833	0.387855	5.65185	0.657294	0.0334731	0.0528676	5.37222	0.126679	0	49	69	1	1107	0	919	259	0	1066	42
KCNK1	ER+	chr1	233749248	233749799	0.00236407	1	-0.398007	0.127652	0.000196281	0.196346	7.31403	2.59442	0.0150866	0.0179218	6.50283	0.575709	0	19	57	0	1106	0	1096	81	28	616	464
ALDOC	ER-	chr17	26903900	26904451	0.00540541	1	-0.396843	0.0904962	-0.00434403	0.38967	8.14399	1.80457	0.038508	0.0465412	9.56156	1.00166	0	11	20	1	307	0	269	78	128	182	0
PROM1	ER-	chr4	16085543	16086094	0.00540541	1	-0.395324	0.0419094	-0.00451968	0.31108	9.80297	3.93682	0.0784262	0.0527865	9.37812	1.66288	0	0	20	5	309	0	297	52	69	233	8
FAM50B	ER-	chr6	3849130	3849681	0.00540541	1	-0.393682	0.153352	-0.000979224	0.356993	6.83723	1.31666	0.368109	0.142031	6.94887	0.278338	2	11	7	3	309	13	316	20	0	294	16
ZFP37	ER+	chr9	115819020	115819571	0.00236407	1	-0.393211	0.229853	-0.000298888	0.257931	6.33969	0.907138	0.0568483	0.037785	6.60612	0.316506	0	26	57	12	1108	0	979	200	0	1103	5
ZIC4	ER-	chr3	147110166	147110717	0.00540541	1	-0.392214	0.121601	-0.000392404	0.374547	5.50893	0.654435	0.0718162	0.0416801	5.43153	0.152777	2	16	13	0	310	0	256	94	0	301	9
FGF11	ER-	chr17	7341090	7341641	0.00540541	1	-0.391899	0.114602	-0.0021842	0.355273	6.06172	1.0546	0.280576	0.0894749	5.93153	0.246123	3	18	6	0	309	1	196	152	0	286	24
ECI2	ER-	chr6	4135651	4136202	0.00540541	1	-0.391224	0.0548569	0.00144119	0.187325	8.27065	1.77626	0.00535626	0.00631251	8.82012	0.625381	0	7	14	10	310	0	332	18	21	285	4
HIST1H2BH	ER-	chr6	26251377	26251928	0.00540541	1	-0.390459	0.180972	0.00391631	0.34189	6.04575	1.07003	0.0817723	0.0404592	5.47051	0.197023	0	14	19	0	310	0	293	57	0	260	50
C3orf14	ER+	chr3	62304216	62304767	0.00236407	1	-0.390417	0.216083	0.00124014	0.202551	9.74077	2.04245	0.0307565	0.0492179	8.79899	0.86888	0	8	44	50	1022	0	1023	61	22	861	225
MT1G	ER+	chr16	56701926	56702477	0.00236407	1	-0.39038	0.173537	-0.00102815	0.386423	8.18325	3.33025	0.0467869	0.0485099	7.99308	0.905086	0	46	60	0	1049	0	839	277	233	676	199
HOXC13	ER+	chr12	54332074	54332625	0.00236407	1	-0.389423	0.110427	0.000393168	0.20096	6.68189	1.86508	0.0742355	0.0333045	5.66622	0.397176	0	22	52	1	1108	0	1059	120	0	527	581
MT1G	ER-	chr16	56701926	56702477	0.00540541	1	-0.38786	0.0833239	0.000110202	0.342251	8.92753	2.9845	0.0467869	0.0485099	7.99308	0.905086	0	8	18	3	290	0	261	67	19	195	96
TAF7	ER+	chr5	140700300	140700851	0.00236407	1	-0.385463	0.218937	-0.000742491	0.187582	8.07347	1.09866	0.0279071	0.0197386	8.04101	0.258897	0	13	62	41	1108	0	1102	77	0	1079	29
APCDD1	ER-	chr18	10454123	10454674	0.00540541	1	-0.385374	0.0242272	0.00236663	0.315189	7.03768	1.52689	0.0886105	0.0529603	8.29007	0.586039	3	13	9	0	310	0	165	185	28	276	6
GGT6	ER+	chr17	4463840	4464391	0.00236407	1	-0.383276	0.126809	0.0028849	0.330574	6.81242	1.54173	0.507925	0.214622	6.62162	0.63895	14	17	39	6	1072	26	1110	3	85	941	82
ZNF597	ER-	chr16	3493486	3494037	0.00540541	1	-0.383264	0.137215	-0.00178698	0.305504	5.76092	0.515142	0.426015	0.11099	5.76199	0.156559	8	6	5	2	310	11	285	54	0	310	0
ZNF549	ER+	chr19	58038191	58038742	0.00236407	1	-0.383065	0.0553654	-0.0012297	0.214406	6.00989	0.538712	0.0208122	0.0305351	6.25214	0.223132	0	24	52	14	986	0	964	82	0	1105	3
PTK6	ER-	chr20	62168672	62169223	0.00540541	1	-0.382954	0.0197205	0.000784461	0.190752	7.05884	1.78153	0.376444	0.0964763	6.42806	0.360395	0	10	15	0	310	226	123	1	0	208	102
RNF212	ER+	chr4	1107301	1107852	0.00236407	1	-0.380635	0.257433	0.000125524	0.360651	5.81334	0.853164	0.146933	0.0762885	5.94465	0.247296	17	60	32	0	1107	0	589	588	0	1081	27
PROM1	ER+	chr4	16085543	16086094	0.00236407	1	-0.379227	0.113916	-0.00144673	0.42211	7.56309	3.36099	0.0784262	0.0527865	9.37812	1.66288	5	45	41	0	1104	0	597	578	518	589	1
MT1E	ER+	chr16	56659083	56659634	0.00236407	1	-0.378612	0.176815	-0.00226035	0.354688	9.8452	2.38254	0.0163888	0.0257446	10.685	0.621223	0	18	87	25	1108	0	972	207	71	1000	37
HOXB4	ER-	chr17	46655692	46656243	0.00540541	1	-0.378084	0.166904	-0.000861736	0.409581	5.82262	0.839008	0.0887413	0.0670338	6.05847	0.309982	1	24	10	0	310	0	230	120	0	304	6
ZFP28	ER+	chr19	57049815	57050366	0.00236407	1	-0.377941	0.160387	-0.000860536	0.243428	5.59686	0.360646	0.0172775	0.0301661	5.71514	0.148277	0	30	68	21	1107	0	1046	132	0	1108	0
CTCFL	ER-	chr20	56099872	56100423	0.00540541	1	-0.377238	0.0125956	0.000833671	0.268019	5.35125	0.674636	0.793444	0.114641	5.41755	0.1323	10	6	0	0	277	11	298	0	0	305	5
HOXC10	ER+	chr12	54378444	54378995	0.00236407	1	-0.376839	0.0650284	0.000487356	0.222499	5.9194	0.867487	0.0540611	0.034527	5.58112	0.159172	0	48	51	0	1106	0	1069	108	0	1016	92
PRSS30P	ER+	chr16	2892701	2893252	0.00236407	1	-0.374732	0.216101	-0.00430772	0.255344	5.54719	0.586507	0.449514	0.138207	5.43419	0.184469	42	45	8	0	1096	0	641	525	0	1083	25
CHFR	ER-	chr12	133464153	133464704	0.00540541	1	-0.373122	0.0802839	0.000889393	0.0962459	8.45355	0.90174	0.00349067	0.0038402	8.26706	0.21502	0	2	9	8	310	0	343	7	0	305	5
ZNF22	ER-	chr10	45495771	45496322	0.00540541	1	-0.373097	0.0282165	-0.000421863	0.189679	8.75171	1.10667	0.0151318	0.0318754	8.96644	0.282315	0	11	12	6	278	0	298	14	0	301	9
TSPYL5	ER+	chr8	98290125	98290676	0.00236407	1	-0.371319	0.0844557	-0.00204229	0.405378	7.18188	1.90846	0.494663	0.162073	7.48817	0.408105	19	33	15	1	1108	20	1029	130	0	1005	103
ZNF75A	ER+	chr16	3354904	3355455	0.00236407	1	-0.370831	0.0674545	-0.00271768	0.324729	6.34106	0.764202	0.0480923	0.0523205	6.15348	0.280096	0	39	74	10	1103	0	982	192	0	1079	29
HSPA1A	ER-	chr6	31782789	31783340	0.00540541	1	-0.370179	0.142751	0.000322523	0.162986	10.2018	1.98173	0.0133111	0.020386	9.64834	0.85625	0	2	14	16	307	0	331	14	14	269	27
ZNF300	ER-	chr5	150284494	150285045	0.00540541	1	-0.36804	0.0996414	0.00187294	0.390846	5.53433	0.482708	0.0580987	0.0623246	5.57997	0.15336	0	11	17	0	310	0	225	125	0	308	2
KRT19	ER-	chr17	39684590	39685141	0.00540541	1	-0.368031	0.122758	0.00588147	0.314632	12.1435	2.57031	0.366242	0.160416	10.7407	1.90777	2	0	7	13	276	13	293	5	10	300	0
MED9	ER-	chr17	17379798	17380349	0.00540541	1	-0.367812	0.133436	0.00130843	0.29291	6.31455	0.71164	0.530149	0.130093	6.32841	0.280371	8	6	8	2	309	75	273	1	0	306	4
PLEKHG6	ER-	chr12	6419597	6420148	0.00540541	1	-0.365511	0.0355641	-0.00310139	0.2359	6.39825	1.25929	0.0446363	0.0310003	6.56372	0.622299	0	12	20	0	310	0	323	27	19	282	9
ME1	ER+	chr6	84140887	84141438	0.00236407	1	-0.36501	0.165011	0.000599268	0.317696	6.24246	1.27128	0.408194	0.115881	6.72758	1.09817	16	59	20	0	1104	127	991	56	227	879	2
ZNF471	ER-	chr19	57018710	57019261	0.00540541	1	-0.363039	0.0495645	-0.00288741	0.317718	6.03257	0.750193	0.0216282	0.0542369	6.87629	0.301341	0	9	13	2	278	0	261	55	0	310	0
FRG1B	ER-	chr20	29611377	29611928	0.00540541	1	-0.361483	0.117711	0.000482622	0.406342	8.492	1.15161	0.155532	0.130395	8.84072	0.431892	0	4	18	6	307	0	289	58	0	307	3
DLEC1	ER+	chr3	38080194	38080745	0.00236407	1	-0.360757	0.100439	-0.00331356	0.435476	5.58649	0.594466	0.0814583	0.0712982	5.79311	0.304037	0	54	37	0	1101	0	713	457	0	1096	12
NR5A1	ER-	chr9	127269648	127270199	0.00540541	1	-0.359163	0.0474904	0.00109321	0.145737	5.34831	0.353998	0.916231	0.0501672	5.37805	0.123567	7	4	0	0	297	3	334	0	0	309	1
WDR66	ER+	chr12	122355961	122356512	0.00236407	1	-0.358367	0.193476	0.000398563	0.456365	5.75632	0.686036	0.495287	0.148275	5.58915	0.217209	1	43	42	3	1108	271	828	80	0	1083	25
FAM50B	ER+	chr6	3849130	3849681	0.00236407	1	-0.357701	0.168095	-0.000749274	0.280751	6.95611	1.00836	0.368109	0.142031	6.94887	0.278338	15	18	42	50	1108	7	1099	73	0	1089	19
ZNF415	ER-	chr19	53636120	53636671	0.00540541	1	-0.356635	0.0146709	0.000858586	0.147642	6.87471	1.06844	0.0247149	0.0263311	7.27373	0.274098	0	7	12	12	309	0	338	11	0	309	1
IRF7	ER-	chr11	615677	616228	0.00540541	1	-0.3554	0.141136	-0.00415482	0.286968	8.94642	1.73053	0.0133345	0.0183302	7.70533	0.427551	0	4	17	6	304	0	304	40	0	126	184
VIPR2	ER+	chr7	158937598	158938149	0.00236407	1	-0.355163	0.0426876	0.000665021	0.397888	5.88439	1.49847	0.0328342	0.0482094	5.83537	0.351345	0	61	55	0	1103	0	834	338	0	986	122
ZNF717	ER+	chr3	75834204	75834755	0.00236407	1	-0.35446	0.203722	-8.92491e-06	0.193847	5.84159	0.519201	0.0365623	0.0358801	5.80465	0.214108	0	27	61	20	1108	0	1097	82	0	1107	1
ZNF595	ER-	chr4	52677	53228	0.00540541	1	-0.350883	0.105573	0.00362986	0.224799	5.55727	0.553007	0.551151	0.0679798	5.47472	0.126252	10	12	6	0	310	39	309	2	0	306	4
LOC93622	normal	chr4	6675319	6675870	0.25	1	-0.350726	0.0406815	-0.00798971	0.220114	7.58131	0.619867	0.0522969	0.0821186	7.58131	0.309934	0	1	1	1	91	0	234	4	0	92	0
TRIM38	ER-	chr6	25962415	25962966	0.00540541	1	-0.348385	0.140044	-0.00297104	0.263441	7.07276	1.11445	0.0108081	0.0166293	7.32387	0.247846	0	10	16	4	303	0	310	32	0	306	4
DPYSL4	ER+	chr10	133999912	134000463	0.00236407	1	-0.347959	0.135549	-0.000339723	0.325852	6.44587	1.64602	0.0476816	0.0342275	6.06825	0.56836	2	61	54	0	1108	0	784	395	0	938	170
MTMR7	ER-	chr8	17270989	17271540	0.00540541	1	-0.347448	0.0586466	0.0029706	0.474159	5.37317	0.426711	0.20448	0.101621	5.35848	0.156509	0	13	15	1	287	9	216	99	0	309	1
PPP1R14A	ER-	chr19	38747180	38747731	0.00540541	1	-0.345339	0.0835012	0.00125556	0.336916	7.05967	1.22252	0.460231	0.0642291	9.05842	0.63421	8	10	6	1	310	27	258	65	15	295	0
PSAT1	ER-	chr9	80911489	80912040	0.00540541	1	-0.345321	0.0365774	-0.000154839	0.143086	8.0755	2.41346	0.0127776	0.0154515	6.4544	0.407698	0	4	14	5	305	0	333	10	0	89	221
CYBA	ER-	chr16	88717441	88717992	0.00540541	1	-0.34531	0.0890701	-0.00651361	0.30389	10.8672	1.68925	0.0347151	0.0283148	9.9374	0.411712	0	2	17	12	310	0	280	70	0	153	157
GRAMD2	ER+	chr15	72490085	72490636	0.00236407	1	-0.343448	0.0626152	0.000261253	0.281912	6.16746	1.37721	0.327179	0.0722824	6.6151	0.711337	40	40	12	0	1108	1	568	610	278	824	6
HIST3H2A	ER-	chr1	228645509	228646060	0.00540541	1	-0.343363	0.043087	0.0035475	0.225517	7.68026	2.09848	0.0219516	0.0319783	6.65288	0.661476	0	8	13	8	309	0	332	17	8	177	125
ZNF544	ER+	chr19	58739568	58740119	0.00236407	1	-0.342877	0.10592	-0.000409647	0.0855968	8.70468	1.11996	0.0109135	0.0108744	8.13934	0.364667	0	27	32	24	1108	0	1172	7	0	895	213
VANGL2	ER+	chr1	160369862	160370413	0.00236407	1	-0.338154	0.0151997	0.000155033	0.151102	7.46409	2.03108	0.0149652	0.0195935	7.33243	0.759217	0	10	41	7	1076	0	1105	38	142	879	87
C2orf74	ER+	chr2	61371741	61372292	0.00236407	1	-0.337246	0.160896	-0.00139451	0.495666	6.24785	0.909991	0.060335	0.0841119	6.73894	0.479249	0	44	54	6	907	0	623	341	0	1104	4
ELMO3	ER-	chr16	67232526	67233077	0.00540541	1	-0.337111	0.0929824	0.00109778	0.386363	7.09619	1.23023	0.241917	0.136321	6.70897	0.549482	6	5	9	13	309	0	267	82	4	271	35
SYT13	ER+	chr11	45307833	45308384	0.00236407	1	-0.335328	0.17385	0.000329641	0.233071	7.21357	3.48622	0.200674	0.0982252	5.63859	0.536124	1	51	50	0	1102	2	1076	94	0	538	570
SLC46A3	ER+	chr13	29293099	29293650	0.00236407	1	-0.335028	0.128727	0.000511823	0.148777	7.81585	1.22271	0.00749939	0.00807629	7.99582	0.375043	0	16	39	28	1107	0	1141	37	0	1088	20
ZNF880	ER+	chr19	52872668	52873219	0.00236407	1	-0.334509	0.19204	-0.00134894	0.322013	5.65554	0.534102	0.0396235	0.0354505	5.54572	0.198756	0	37	54	4	1108	0	806	373	0	1101	7
C2orf43	ER+	chr2	21022839	21023390	0.00236407	1	-0.333937	0.169105	-0.000759743	0.218151	6.67912	0.712374	0.0154515	0.0251583	6.54417	0.292806	0	30	41	27	873	0	869	58	0	1097	11
GPX1	ER+	chr3	49395740	49396291	0.00236407	1	-0.332723	0.178271	-0.000641526	0.178936	11.1053	0.883745	0.0108323	0.0114849	11.0539	0.476544	0	15	41	41	1106	0	1129	48	0	1102	6
ZNF787	ER-	chr19	56632691	56633242	0.00540541	1	-0.332302	0.0300842	0.000118407	0.0503474	9.36291	1.02659	0.00988805	0.0100631	8.64692	0.248045	0	9	2	6	310	0	348	2	0	224	86
HRASLS	ER+	chr3	192958415	192958966	0.00236407	1	-0.332093	0.123614	-0.000738372	0.345252	5.96888	1.24241	0.022608	0.040513	5.7318	0.315444	0	51	68	0	1099	0	996	174	0	953	155
NOSTRIN	ER+	chr2	169658598	169659149	0.00236407	1	-0.331823	0.0854117	0.00321198	0.205895	8.3465	1.95856	0.226174	0.101955	8.51911	0.477749	4	17	45	23	1104	9	1051	115	0	986	122
C17orf77	ER-	chr17	72580555	72581106	0.00540541	1	-0.330761	0.113801	0.0112573	0.453813	5.46962	1.10369	0.738691	0.134936	5.3236	0.143243	10	15	5	0	266	93	208	0	0	289	21
TMEM223	ER-	chr11	62559435	62559986	0.00540541	1	-0.330657	0.0286073	0.00153519	0.142981	7.14197	0.78664	0.00716448	0.0163185	6.66142	0.230229	0	10	8	4	270	0	297	8	0	279	31
ANPEP	ER+	chr15	90358021	90358572	0.00236407	1	-0.330575	0.153735	4.91542e-05	0.294897	7.21798	2.64652	0.0767107	0.0469173	8.28083	0.822655	1	63	52	0	1108	0	752	427	265	781	62
PTPRT	ER+	chr20	41818506	41819057	0.00236407	1	-0.330513	0.0654014	0.000958254	0.211994	7.11279	2.4293	0.0160663	0.0208161	6.56154	0.664271	0	24	54	0	1104	0	1103	72	91	689	328
PRSS21	ER+	chr16	2866662	2867213	0.00236407	1	-0.328094	0.130602	-0.000150009	0.254225	5.71207	1.17538	0.665462	0.112511	5.69294	0.34863	35	64	14	0	1061	75	1035	16	0	1028	80
ZNF606	ER+	chr19	58514663	58515214	0.00236407	1	-0.327274	0.0490297	-0.000609967	0.338509	6.75781	0.971472	0.32626	0.10406	6.04327	0.297269	4	34	53	20	1108	87	919	173	0	832	276
SEC14L4	ER-	chr22	30901647	30902198	0.00540541	1	-0.326101	0.0974711	0.00692642	0.373619	5.62355	0.648246	0.731298	0.14595	5.43683	0.175253	13	15	5	0	286	31	290	0	0	299	11
PTK6	ER+	chr20	62168672	62169223	0.00236407	1	-0.325829	0.183669	0.000956085	0.186376	7.23938	1.29506	0.376444	0.0964763	6.42806	0.360395	3	39	45	12	1108	828	345	6	0	724	384
PON3	ER-	chr7	95025636	95026187	0.00540541	1	-0.325814	0.0147663	-0.0011905	0.409686	6.92954	2.52072	0.0636077	0.0537684	7.32355	0.58224	0	15	16	0	309	0	236	112	22	253	35
CLDN10	ER-	chr13	96204445	96204996	0.00540541	1	-0.325187	0.032437	-0.0074011	0.425221	5.83276	2.22564	0.226701	0.133551	5.79251	0.557161	9	19	2	0	306	0	180	166	0	279	31
C3orf14	ER-	chr3	62304216	62304767	0.00540541	1	-0.32485	0.0790393	-0.000842242	0.139495	9.36468	1.98705	0.0307565	0.0492179	8.79899	0.86888	0	2	7	15	278	0	305	10	16	260	34
SUGT1P3	normal	chr13	41495859	41496410	0.25	1	-0.324288	0.0159594	-0.0020539	0.251893	5.28957	0.270874	0.204784	0.129566	5.28957	0.135437	0	2	4	2	87	0	218	11	0	92	0
ZNF558	ER-	chr19	8942929	8943480	0.00540541	1	-0.32396	0.0588532	-0.000763942	0.0888228	6.86953	0.896259	0.00969335	0.0108574	6.80984	0.225692	0	10	9	7	309	0	344	5	0	302	8
ZNF347	ER-	chr19	53662262	53662813	0.00540541	1	-0.323823	0.0697615	-0.00103208	0.100479	5.7683	0.402482	0.0109114	0.00919693	5.80576	0.185106	0	4	12	9	310	0	340	10	0	310	0
ACSF2	ER+	chr17	48545188	48545739	0.00236407	1	-0.323138	0.183103	0.0034857	0.443468	7.00966	1.46504	0.65832	0.134623	6.7305	0.411783	2	33	52	9	1108	483	660	36	0	932	176
ANPEP	ER-	chr15	90358021	90358572	0.00540541	1	-0.322765	0.0300661	-0.00379684	0.326603	7.19566	1.84294	0.0767107	0.0469173	8.28083	0.822655	0	14	15	1	310	0	265	85	111	193	6
NINL	ER-	chr20	25566102	25566653	0.00540541	1	-0.321121	0.00609759	0.000971528	0.181238	6.05004	0.820487	0.049602	0.0426525	6.06824	0.246859	0	13	17	0	308	0	328	20	0	300	10
SCUBE3	ER-	chr6	35181337	35181888	0.00540541	1	-0.320421	0.0170238	-0.000117641	0.283934	5.64706	0.856172	0.0526859	0.0423437	5.40414	0.120572	0	16	12	0	307	0	265	82	0	292	18
ZNF300	ER+	chr5	150284494	150285045	0.00236407	1	-0.320371	0.158145	-0.00274423	0.378891	5.46821	0.361249	0.0580987	0.0623246	5.57997	0.15336	2	44	45	14	1107	0	639	539	0	1108	0
FAM189B	ER-	chr1	155225223	155225774	0.00540541	1	-0.319888	0.0327448	-0.000406014	0.201148	6.44324	0.888538	0.0328563	0.0243361	5.87919	0.192684	0	13	18	2	310	0	305	45	0	264	46
MAP1LC3A	ER+	chr20	33145999	33146550	0.00236407	1	-0.319234	0.0753347	-0.00024629	0.14581	9.73921	1.36451	0.00627886	0.00800468	10.1989	0.329476	0	26	43	38	1108	0	1142	37	0	1090	18
ZNF597	ER+	chr16	3493486	3494037	0.00236407	1	-0.31882	0.152978	-0.00133117	0.262407	5.92517	0.466855	0.426015	0.11099	5.76199	0.156559	34	44	29	18	1108	40	1067	72	0	1106	2
HSPA4	ER+	chr5	132387160	132387711	0.00236407	1	-0.31735	0.139762	-0.000234868	0.113293	9.16684	1.08618	0.00547089	0.00738979	8.31157	0.404663	0	17	29	32	1108	0	1161	18	0	681	427
SLC7A4	ER-	chr22	21386796	21387347	0.00540541	1	-0.317134	0.0941492	-0.00413326	0.384059	5.48181	0.513749	0.0510191	0.0400967	5.68176	0.371171	4	7	10	0	308	0	171	177	0	308	2
C1orf106	ER-	chr1	200863447	200863998	0.00540541	1	-0.31651	0.0964568	0.00162315	0.342856	8.50337	2.20883	0.643695	0.169242	6.22941	0.492391	3	2	8	14	281	73	242	0	0	44	266
NFIB	ER+	chr9	14313994	14314545	0.00236407	1	-0.316137	0.15038	-0.00170172	0.24582	9.62502	2.22573	0.0104133	0.0143825	11.6111	0.529094	0	21	71	26	1108	0	1032	147	11	1093	4
DENND1B	ER+	chr1	197744572	197745123	0.00236407	1	-0.315886	0.104862	0.000481252	0.177953	9.121	2.24916	0.056966	0.0388207	8.30486	0.598993	0	39	42	12	1108	0	1143	36	12	727	369
TKTL1	ER-	chrX	153523525	153524076	0.00540541	1	-0.315753	0.0459168	-0.000216036	0.146296	5.52415	0.786001	0.945186	0.0435963	5.41951	0.179419	17	6	0	0	303	11	330	0	0	304	6
TTYH1	normal	chr19	54926103	54926654	0.25	1	-0.315049	0.0093349	0.00130439	0.121722	7.08749	1.83415	0.0541718	0.0702695	7.08749	0.917076	0	0	3	2	68	0	178	4	14	78	0
ALOX12	ER-	chr17	6898882	6899433	0.00540541	1	-0.314402	0.0877242	-0.00144783	0.41306	5.38191	0.56534	0.255632	0.087086	5.37926	0.142216	4	10	7	0	310	4	145	201	0	304	6
LRFN4	ER+	chr11	66624374	66624925	0.00236407	1	-0.314299	0.130758	-0.000113145	0.100915	6.6866	1.18253	0.0436228	0.0282454	6.13042	0.319464	0	43	48	3	1102	0	1163	10	0	897	211
GPX1	ER-	chr3	49395740	49396291	0.00540541	1	-0.314261	0.0898014	-0.000898697	0.218589	11.091	1.07288	0.0108323	0.0114849	11.0539	0.476544	0	5	18	14	307	0	322	25	0	304	6
HENMT1	ER-	chr1	109203693	109204244	0.00540541	1	-0.3134	0.0515146	-0.000323725	0.134655	8.56803	1.3193	0.0172155	0.0198939	7.80853	0.291053	0	8	13	9	310	0	337	13	0	198	112
COLEC11	ER-	chr2	3653140	3653691	0.00540541	1	-0.313122	0.00321017	0.00975279	0.479766	5.87887	0.765943	0.666661	0.173727	5.98213	0.458266	7	12	2	0	307	58	288	0	0	304	6
ADCY1	ER+	chr7	45613623	45614174	0.00236407	1	-0.311758	0.115459	-0.000338688	0.277324	7.13934	2.66867	0.0195854	0.0205128	6.7486	0.805571	0	50	61	0	1108	0	1078	101	132	754	222
PNMAL1	ER+	chr19	46974769	46975320	0.00236407	1	-0.311672	0.153516	-0.000483847	0.278915	6.38714	1.41672	0.0254572	0.0310494	6.13967	0.439709	0	46	60	0	1053	0	943	178	0	928	180
HIST1H2BH	ER+	chr6	26251377	26251928	0.00236407	1	-0.311549	0.100778	0.000127453	0.266084	5.89183	0.893963	0.0817723	0.0404592	5.47051	0.197023	0	51	58	0	1108	0	1068	111	0	993	115
TLX1	ER-	chr10	102890559	102891110	0.00540541	1	-0.310805	0.03429	-0.0036372	0.30199	5.55254	0.704593	0.0913122	0.0785885	5.41095	0.161938	0	18	14	0	305	0	285	60	0	303	7
FAM109B	ER+	chr22	42469753	42470304	0.00236407	1	-0.309837	0.138482	1.00231e-05	0.20782	6.75596	0.722252	0.154933	0.0619958	6.32169	0.254015	7	27	54	26	1108	0	967	212	0	1049	59
MUC1	ER+	chr1	155162655	155163206	0.00236407	1	-0.309718	0.0122255	0.00142461	0.122178	11.3672	2.86881	0.287369	0.099351	9.13206	1.45515	5	0	40	58	1108	351	828	0	39	657	412
CBLC	ER-	chr19	45280624	45281175	0.00540541	1	-0.309624	0.0336891	-0.000901532	0.222669	6.57384	1.45657	0.095665	0.0619564	5.95159	0.36544	0	8	17	2	280	0	290	27	0	211	99
WNK4	ER+	chr17	40932147	40932698	0.00236407	1	-0.309148	0.0767826	0.00214247	0.188868	7.36026	2.65179	0.113916	0.05146	6.63119	0.823552	3	26	41	0	1108	0	1054	125	112	716	280
SLC7A2	ER+	chr8	17354095	17354646	0.00236407	1	-0.308508	0.0694769	-0.000627382	0.144661	9.12329	3.5709	0.0178324	0.0260862	8.86357	0.806946	0	7	34	10	845	0	877	26	72	758	278
ZFP37	ER-	chr9	115819020	115819571	0.00540541	1	-0.308295	0.0964548	-0.00134844	0.166876	6.39402	0.774046	0.0568483	0.037785	6.60612	0.316506	0	12	15	2	310	0	333	17	0	310	0
BIVM	ER+	chr13	103450897	103451448	0.00236407	1	-0.307715	0.00140492	-0.000101932	0.109403	7.23984	1.13524	0.0071729	0.00899608	8.01485	0.329238	0	15	38	46	1107	0	1154	23	0	1106	2
AKR1E2	ER-	chr10	4867867	4868418	0.00540541	1	-0.307689	0.0745604	-0.00230073	0.475931	5.54338	0.625494	0.334572	0.188905	5.43848	0.133649	1	20	10	0	290	0	276	50	0	305	5
C8orf48	ER+	chr8	13423850	13424401	0.00236407	1	-0.307631	0.130404	-0.000180065	0.330179	5.857	0.685354	0.0342281	0.0534871	5.8439	0.208982	0	55	58	2	1094	0	855	310	0	1091	17
RAB36	ER+	chr22	23487011	23487562	0.00236407	1	-0.307325	0.0679666	-0.000411497	0.195566	6.08817	1.17642	0.0312956	0.0396337	5.75739	0.307098	0	48	53	0	1050	0	1045	75	0	954	154
PDLIM1	ER+	chr10	97050854	97051405	0.00236407	1	-0.307139	0.0305647	0.00152649	0.222603	9.10851	1.84447	0.293582	0.0870456	9.70472	0.433607	27	32	29	28	1108	1	924	254	0	1066	42
TRIM38	ER+	chr6	25962415	25962966	0.00236407	1	-0.306539	0.0743189	0.000814993	0.213349	6.89286	0.913019	0.0108081	0.0166293	7.32387	0.247846	0	36	43	19	1084	0	1102	51	0	1102	6
MEST	ER+	chr7	130125686	130126237	0.00236407	1	-0.306434	0.114966	0.000829841	0.412363	5.89901	0.846682	0.304571	0.188539	5.66619	0.183453	0	44	68	1	1064	0	1073	57	0	1048	60
ABCC6	ER+	chr16	16317277	16317828	0.00236407	1	-0.3061	0.180094	0.000129289	0.358461	5.67962	0.765374	0.190535	0.102796	5.8986	0.575882	8	46	34	0	1019	0	717	368	0	1100	8
ZNF132	ER+	chr19	58951538	58952089	0.00236407	1	-0.30563	0.0287795	-0.00112367	0.398966	5.61477	0.379285	0.0291785	0.0505213	5.68623	0.181561	0	34	61	16	1098	0	727	440	0	1107	1
CENPV	ER+	chr17	16256761	16257312	0.00236407	1	-0.305556	0.0720124	-0.00100638	0.234659	7.46953	1.98901	0.0103582	0.02525	7.67861	0.423267	0	45	52	0	1053	0	1036	83	0	958	150
INA	ER-	chr10	105036418	105036969	0.00540541	1	-0.305335	0.0703586	-0.00339172	0.34054	5.79092	1.27347	0.055019	0.0497928	5.39696	0.164802	0	19	10	0	310	0	238	112	0	269	41
NSMAF	ER+	chr8	59571915	59572466	0.00236407	1	-0.304738	0.142395	-0.000172678	0.127108	8.27192	0.880409	0.010194	0.0116072	8.46421	0.203917	0	26	29	29	1108	0	1155	24	0	1103	5
GALNT13	ER-	chr2	154727909	154728460	0.00540541	1	-0.30461	0.0206456	-7.82421e-05	0.298257	5.5715	0.581547	0.0390905	0.0325094	5.52085	0.198016	0	14	14	0	310	0	258	92	0	304	6
TMEM105	ER+	chr17	79304423	79304974	0.00236407	1	-0.303733	0.163856	0.00110558	0.313034	5.57392	0.551298	0.788985	0.10846	5.54939	0.205975	62	55	0	1	1106	114	1062	0	0	1094	14
SAP25	ER-	chr7	100171219	100171770	0.00540541	1	-0.303386	0.118813	0.000778788	0.154511	7.38369	1.50807	0.913735	0.043377	7.2282	0.361011	9	10	0	3	309	7	342	0	0	276	34
KRTCAP3	ER+	chr2	27664731	27665282	0.00236407	1	-0.302684	0.152564	0.00126399	0.298899	6.88109	1.08975	0.563969	0.134371	6.40611	0.415145	25	25	38	24	1103	60	1065	49	0	920	188
ENPP5	ER-	chr6	46138696	46139247	0.00540541	1	-0.302673	0.0458931	-2.27514e-05	0.144171	6.70947	1.49309	0.0238692	0.0330088	6.8689	0.690034	0	13	12	0	285	0	314	8	31	269	10
TMEM105	ER-	chr17	79304423	79304974	0.00540541	1	-0.302593	0.0520928	0.00357139	0.396318	5.78705	0.907173	0.788985	0.10846	5.54939	0.205975	12	13	3	0	309	106	243	0	0	293	17
LYPD1	ER-	chr2	133428430	133428981	0.00540541	1	-0.302448	0.0837137	0.00124281	0.294169	5.71724	0.686767	0.243384	0.131309	5.39924	0.130741	2	15	18	0	310	0	334	16	0	295	15
RGN	ER+	chrX	46937252	46937803	0.00236407	1	-0.301629	0.0391112	0.00105978	0.38377	5.5703	0.652239	0.334662	0.14397	6.12029	0.381303	24	50	14	2	1023	5	700	383	0	1099	9
FAR1	ER-	chr11	13689704	13690255	0.00540541	1	-0.301297	0.0539842	-0.00030936	0.0832823	7.32677	1.05558	0.00589216	0.00592433	7.98373	0.237816	0	12	8	6	310	0	348	2	0	309	1
CDCP1	ER+	chr3	45187863	45188414	0.00236407	1	-0.301071	0.0347817	0.0012842	0.231647	7.09045	1.21725	0.285086	0.0972797	6.43051	0.506647	3	22	42	37	1105	61	1075	39	0	801	307
HIST1H4J	ER+	chr6	27791401	27791952	0.00236407	1	-0.301045	0.000442871	0.000749649	0.141795	7.95336	1.66382	0.0537235	0.043851	6.62092	0.458528	0	36	55	29	1099	0	1131	39	0	392	716
SLC22A16	ER-	chr6	110797793	110798344	0.00540541	1	-0.300926	0.0132118	0.0047534	0.52787	5.54898	0.873289	0.660307	0.217399	5.45546	0.19248	10	15	0	0	310	38	312	0	0	296	14
STAP2	ER-	chr19	4338796	4339347	0.00540541	1	-0.300453	0.103275	0.00153777	0.191402	7.09477	1.29444	0.304141	0.0974481	6.25251	0.437284	5	7	8	12	309	12	311	26	0	188	122
PCDHB13	ER-	chr5	140592989	140593540	0.00540541	1	-0.30042	0.00911719	0.000479339	0.372443	5.51785	0.411664	0.0766823	0.0387169	5.64465	0.158213	0	11	11	0	306	0	228	118	0	310	0
HOXD8	ER+	chr2	176993966	176994517	0.00236407	1	-0.300374	0.138448	-0.0021705	0.426056	5.74954	0.741378	0.0700711	0.0596801	5.7614	0.256561	7	52	39	1	1105	0	537	638	0	1085	23
CYBA	ER+	chr16	88717441	88717992	0.00236407	1	-0.300171	0.147148	-0.00159222	0.263121	10.3328	1.66166	0.0347151	0.0283148	9.9374	0.411712	0	10	72	46	1106	0	1032	145	0	846	262
C9orf47	ER+	chr9	91605276	91605827	0.00236407	1	-0.299908	0.150593	0.00231568	0.426648	7.02327	1.27758	0.45914	0.15605	6.96428	0.474516	24	41	12	8	1087	38	944	172	0	1011	97
WLS	ER+	chr1	68698178	68698729	0.00236407	1	-0.298408	0.0973654	-0.00030016	0.171969	8.27924	2.00344	0.0153872	0.0144615	9.69851	0.521156	0	12	52	12	1108	0	1109	70	17	1090	1
XKR6	ER+	chr8	11058824	11059375	0.00236407	1	-0.297404	0.106907	0.000413458	0.214003	5.85048	0.51187	0.0240254	0.0181107	5.88587	0.199691	0	45	61	5	1108	0	1031	148	0	1105	3
SYT9	ER+	chr11	7272679	7273230	0.00236407	1	-0.296577	0.118869	0.000302566	0.193154	6.09402	1.35743	0.0509488	0.0374096	5.56108	0.223786	0	46	57	0	1108	0	1103	76	0	853	255
RIC3	ER+	chr11	8190539	8191090	0.00236407	1	-0.29636	0.0381104	-0.00162226	0.320286	5.47884	0.59759	0.0349515	0.0514371	5.76315	0.300828	0	42	61	1	1091	0	857	303	0	1103	5
PANK1	ER+	chr10	91403597	91404148	0.00236407	1	-0.295539	0.146827	-0.000480487	0.125408	6.61344	1.2942	0.0292937	0.0285534	6.29895	0.341622	0	38	51	4	1085	0	1125	26	0	931	177
RNF212	ER-	chr4	1107301	1107852	0.00540541	1	-0.295509	0.0842049	0.000349818	0.360923	5.72848	0.698632	0.146933	0.0762885	5.94465	0.247296	7	17	11	0	309	0	162	186	0	303	7
NPTX2	ER-	chr7	98246095	98246646	0.00540541	1	-0.295371	0.0480699	-0.000430128	0.321334	6.10012	1.51428	0.0496295	0.0400012	5.59637	0.269695	4	14	10	0	310	0	199	151	0	262	48
DEXI	ER+	chr16	11036206	11036757	0.00236407	1	-0.293485	0.0832317	-0.000177104	0.0788141	8.48801	0.949364	0.00645713	0.00663386	8.3873	0.347484	0	22	19	24	1108	0	1167	12	0	1078	30
NFASC	ER-	chr1	204797280	204797831	0.00540541	1	-0.29337	0.0217069	-0.0025713	0.226858	5.91502	1.06841	0.0493765	0.0258763	5.66088	0.232069	0	15	18	0	310	0	320	30	0	275	35
TF	ER-	chr3	133464475	133465026	0.00540541	1	-0.292157	0.0115864	-0.00681986	0.445487	7.41072	3.34695	0.0761862	0.0700338	9.59014	1.11782	0	21	11	0	268	0	201	104	58	248	4
RPS6KL1	ER-	chr14	75389094	75389645	0.00540541	1	-0.291376	0.0363839	0.00436752	0.35962	5.9887	0.603587	0.434974	0.134405	5.95313	0.205648	3	14	5	0	295	25	278	29	0	306	4
MYH14	ER-	chr19	50706383	50706934	0.00540541	1	-0.290869	0.0333531	0.00116105	0.268258	6.07812	1.04103	0.0462397	0.0320864	5.84411	0.240652	0	10	17	0	308	0	305	43	0	279	31
ETV7	ER-	chr6	36355517	36356068	0.00540541	1	-0.290367	0.0707457	-0.000820774	0.340278	5.99339	0.849064	0.439884	0.169636	5.58835	0.177725	12	14	5	0	310	21	327	2	0	279	31
TES	ER+	chr7	115850045	115850596	0.00236407	1	-0.290288	0.112467	-0.000268319	0.259851	6.09126	0.717382	0.035296	0.0418948	6.07736	0.300471	0	27	64	8	1081	0	1040	105	0	1099	9
IRAK2	ER+	chr3	10206061	10206612	0.00236407	1	-0.290236	0.11855	-7.45914e-05	0.300784	6.34433	0.805123	0.365647	0.103551	6.63505	0.461533	12	40	43	10	1107	45	1010	123	0	1100	8
HDGFRP3	ER-	chr15	83876719	83877270	0.00540541	1	-0.289989	0.0511692	0.000719276	0.226044	6.59373	1.29657	0.0325569	0.0324331	6.53063	0.386407	0	9	13	1	292	0	294	35	0	278	32
KCNG1	ER-	chr20	49639624	49640175	0.00540541	1	-0.289696	0.0334943	0.000214295	0.118964	6.57269	1.84612	0.0194846	0.020136	5.74471	0.234613	0	11	12	0	309	0	342	7	0	190	120
PRSS23	ER+	chr11	86510780	86511331	0.00236407	1	-0.289657	0.141849	0.000988944	0.28417	8.82808	1.97904	0.392828	0.117235	8.55742	0.775397	12	36	32	13	1095	74	1041	51	72	926	110
NHLRC4	ER+	chr16	616493	617044	0.00236407	1	-0.289472	0.130588	-0.00138788	0.354359	5.88848	0.457146	0.126189	0.0963301	5.82327	0.210234	3	55	41	3	1091	0	726	436	0	1106	2
ZNF154	ER+	chr19	58220528	58221079	0.00236407	1	-0.289447	0.0914324	-0.00100106	0.429933	5.77595	0.469776	0.0657397	0.0763349	6.01805	0.216091	2	39	42	3	1085	0	562	591	0	1108	0
SLC38A1	ER+	chr12	46661719	46662270	0.00236407	1	-0.289276	0.0965084	-0.000166053	0.0706013	9.91824	1.9479	0.0103531	0.0117201	8.72721	1.15616	0	6	16	45	1108	0	1173	6	26	983	99
FBXO16	ER+	chr8	28347784	28348335	0.00236407	1	-0.28865	0.0399201	8.18005e-05	0.051091	6.0016	0.769186	0.009727	0.0145118	5.55264	0.213681	0	28	38	13	1101	0	1170	2	0	1025	83
KRTAP17-1	ER-	chr17	39471896	39472447	0.00540541	1	-0.28658	0.0549949	-0.00045678	0.299571	5.42685	0.787251	0.791865	0.0630723	5.35044	0.119402	16	6	0	0	310	33	317	0	0	305	5
TMEM154	ER+	chr4	153601266	153601817	0.00236407	1	-0.286577	0.105735	-9.57744e-05	0.249143	6.84387	1.13927	0.242928	0.0706495	6.52954	0.532948	6	37	45	11	1105	4	1068	104	1	1013	94
SASH1	ER+	chr6	148663227	148663778	0.00236407	1	-0.286478	0.109652	0.000936567	0.186469	7.9805	1.58855	0.00743511	0.0101106	9.49272	0.404777	0	12	50	37	1103	0	1118	56	0	1108	0
RNF25	ER-	chr2	219536730	219537281	0.00540541	1	-0.28578	0.0314278	-0.000688808	0.125922	6.15004	0.570119	0.00594958	0.00671103	5.92263	0.229678	0	11	13	7	310	0	341	9	0	305	5
ZBTB7C	ER-	chr18	45663629	45664180	0.00540541	1	-0.285595	0.0627055	0.00304984	0.257728	6.72653	1.76958	0.20349	0.0896542	6.98191	0.443687	0	14	19	0	310	0	323	27	0	277	33
AKR1E2	ER+	chr10	4867867	4868418	0.00236407	1	-0.285496	0.131272	-0.00129292	0.435411	5.37166	0.3338	0.334572	0.188905	5.43848	0.133649	31	35	4	8	1010	0	766	310	0	1107	1
ZCCHC11	ER+	chr1	53018711	53019262	0.00236407	1	-0.285234	0.0599685	3.41613e-05	0.131388	6.82188	1.04297	0.00768627	0.0067261	7.58733	0.283382	0	18	44	34	1108	0	1143	36	0	1108	0
GBGT1	ER+	chr9	136039281	136039832	0.00236407	1	-0.285176	0.0613523	-0.00100655	0.242559	6.12623	0.667977	0.250228	0.0597581	6.29509	0.32925	30	36	33	14	1108	1	747	431	0	1104	4
APOA1	ER+	chr11	116708287	116708838	0.00236407	1	-0.284206	0.159269	0.000951656	0.345057	5.43726	0.576117	0.720408	0.144801	5.32172	0.17283	35	42	0	0	830	65	814	0	0	1084	24
GGH	ER+	chr8	63951559	63952110	0.00236407	1	-0.283581	0.0530563	-0.000371193	0.101662	7.69099	2.11001	0.00544969	0.00439999	7.15491	0.455394	0	31	34	6	1108	0	1159	20	0	757	351
SP140L	ER+	chr2	231191392	231191943	0.00236407	1	-0.283558	0.147153	0.00077166	0.254605	5.86338	0.481805	0.0311694	0.0474385	5.90696	0.210705	0	41	58	4	953	0	896	117	0	1105	3
ZNF470	ER+	chr19	57078388	57078939	0.00236407	1	-0.283502	0.000636204	-0.000866706	0.259473	5.81914	0.435038	0.0104281	0.0152006	5.93747	0.224159	0	27	64	21	1106	0	1033	144	0	1106	2
TMEM173	ER+	chr5	138862324	138862875	0.00236407	1	-0.282324	0.148556	0.00120934	0.286356	8.49494	1.00909	0.103795	0.0774921	8.71241	0.466971	9	16	42	31	1050	0	839	278	0	1102	6
FCGRT	ER+	chr19	50015934	50016485	0.00236407	1	-0.281903	0.0624845	-0.000481828	0.156479	9.74437	1.37179	0.023252	0.0420919	10.3528	0.343971	0	34	52	22	965	0	977	52	0	1087	21
SHROOM1	ER+	chr5	132166539	132167090	0.00236407	1	-0.280817	0.0686311	0.00187257	0.216451	6.23485	1.87626	0.151766	0.0914958	5.89247	0.380558	2	71	46	0	1095	0	1072	92	0	889	219
PDLIM4	ER-	chr5	131592849	131593400	0.00540541	1	-0.280609	0.0138218	-0.0046229	0.35626	5.49388	0.456251	0.11789	0.0626956	5.74332	0.292913	0	10	13	1	307	0	235	112	0	310	0
GATM	ER-	chr15	45670929	45671480	0.00540541	1	-0.28037	0.0662021	0.000691235	0.338262	6.66967	1.64696	0.0618092	0.0675723	6.92487	0.334611	0	13	18	0	279	0	251	62	0	282	28
AURKC	ER+	chr19	57741875	57742426	0.00236407	1	-0.280319	0.144023	-0.00205009	0.232631	5.50013	0.386869	0.715586	0.139707	5.57466	0.173212	52	35	1	0	1104	18	1151	6	0	1105	3
JOSD2	ER-	chr19	51014365	51014916	0.00540541	1	-0.27914	0.0293155	0.00088471	0.0813191	6.94637	0.917505	0.00552897	0.00520285	6.47803	0.335472	0	8	7	5	310	0	344	6	0	270	40
CXCL14	ER+	chr5	134914918	134915469	0.00236407	1	-0.278573	0.0829769	-8.71989e-06	0.441439	8.52001	3.19751	0.0438906	0.0553774	9.74235	0.768556	0	50	42	1	913	0	619	354	137	894	77
ZNF813	ER-	chr19	53970487	53971038	0.00540541	1	-0.277867	0.0734681	0.000528707	0.136603	5.72232	0.407768	0.0077346	0.0108449	5.63451	0.174671	0	11	14	2	310	0	337	13	0	310	0
HPDL	ER-	chr1	45792043	45792594	0.00540541	1	-0.277801	0.0511731	-0.00121751	0.316528	5.84565	1.00522	0.0276561	0.025973	5.50279	0.19339	0	14	21	0	309	0	292	57	0	287	23
EPHX2	ER+	chr8	27348183	27348734	0.00236407	1	-0.2772	0.0158554	0.000168909	0.133333	7.18891	1.44603	0.0246361	0.0223591	7.47429	0.378643	0	23	47	20	1102	0	1135	38	0	1065	43
ALS2CR11	ER-	chr2	202483854	202484405	0.00540541	1	-0.276799	0.08448	-0.00713389	0.559518	5.38538	0.323066	0.187196	0.157402	5.41177	0.124455	4	12	1	2	242	0	143	131	0	310	0
ASCL2	ER+	chr11	2292131	2292682	0.00236407	1	-0.276321	0.0443106	-0.000278403	0.436591	7.53238	2.09217	0.0489354	0.0440181	6.5556	0.437042	4	50	40	1	1103	0	624	550	0	658	450
PPP1R3C	ER+	chr10	93392807	93393358	0.00236407	1	-0.276059	0.07706	0.000198821	0.243139	8.45601	2.58605	0.0759196	0.0389947	7.70364	0.679018	0	23	54	25	1108	0	1067	112	50	698	360
DUOXA1	ER-	chr15	45422008	45422559	0.00540541	1	-0.275596	0.0317209	-0.000588534	0.283324	5.51018	0.921697	0.102954	0.0448252	5.36641	0.174064	0	21	18	0	309	0	291	58	0	288	22
CST6	ER+	chr11	65778960	65779511	0.00236407	1	-0.275161	0.0748468	-0.000342837	0.274421	6.58358	2.05437	0.0271393	0.025888	5.70034	0.352258	0	48	59	0	1101	0	1053	116	0	694	414
WLS	ER-	chr1	68698178	68698729	0.00540541	1	-0.274538	0.0632718	0.00123604	0.225764	8.18281	2.48046	0.0153872	0.0144615	9.69851	0.521156	0	7	16	0	310	0	296	54	3	300	7
METTL3	ER-	chr14	21979466	21980017	0.00540541	1	-0.273555	0.0526406	0.00137432	0.161204	8.19517	0.845402	0.291763	0.0747519	8.50544	0.350629	6	8	6	6	309	28	321	0	0	310	0
OPLAH	ER-	chr8	145115555	145116106	0.00540541	1	-0.273358	0.031317	0.00168696	0.309958	8.23785	1.85453	0.342019	0.129424	8.04293	0.443392	7	6	12	8	306	2	304	39	0	247	63
PLEKHG6	ER+	chr12	6419597	6420148	0.00236407	1	-0.273034	0.104445	4.59024e-05	0.183272	6.10069	0.830952	0.0446363	0.0310003	6.56372	0.622299	0	45	39	3	1108	0	1137	42	70	1037	1
PEG3	ER-	chr19	57352043	57352594	0.00540541	1	-0.272597	0.00467634	0.00291245	0.490997	7.14338	3.33142	0.459018	0.237246	7.76369	0.580389	8	21	1	0	236	0	260	8	9	250	51
HSD17B14	ER+	chr19	49339883	49340434	0.00236407	1	-0.272495	0.0863948	-0.000581271	0.277056	6.70021	1.14836	0.151121	0.0854153	6.54307	0.415633	7	52	29	3	794	0	680	169	0	1008	100
ZFP28	ER-	chr19	57049815	57050366	0.00540541	1	-0.272305	0.015688	0.000100783	0.159907	5.55692	0.314516	0.0172775	0.0301661	5.71514	0.148277	0	11	19	4	309	0	331	18	0	310	0
MUC2	ER+	chr11	1074373	1074924	0.00236407	1	-0.271033	0.018196	-0.000607104	0.279457	5.62201	1.39344	0.769039	0.112294	5.4677	0.184526	33	36	14	0	882	195	729	6	0	1065	43
EVPL	ER-	chr17	74023456	74024007	0.00540541	1	-0.270978	0.0763528	0.00400922	0.365737	7.42177	1.40827	0.548013	0.203829	6.37134	0.470691	1	8	3	12	256	11	271	0	0	154	156
AURKC	ER-	chr19	57741875	57742426	0.00540541	1	-0.270904	0.0812208	0.000862933	0.222955	5.493	0.400652	0.715586	0.139707	5.57466	0.173212	14	9	1	1	308	2	344	2	0	309	1
ITPRIPL1	ER-	chr2	96990560	96991111	0.00540541	1	-0.270683	0.0092769	-0.00565985	0.453004	5.5055	0.364781	0.0223962	0.0342476	5.70398	0.224831	6	11	9	3	309	0	152	197	0	310	0
SCRN1	ER-	chr7	30029374	30029925	0.00540541	1	-0.270498	0.0063551	-0.0009998	0.11196	8.65272	1.61076	0.0260326	0.029197	8.29149	0.332729	0	6	14	15	309	0	344	4	0	245	65
CPNE8	ER-	chr12	39299369	39299920	0.00540541	1	-0.270459	0.0219666	-0.0027066	0.310973	6.60515	1.19322	0.0202168	0.0336787	7.10869	0.515545	0	9	19	1	283	0	278	41	4	305	1
CLIP4	ER+	chr2	29337790	29338341	0.00236407	1	-0.270296	0.118993	-0.000597135	0.392086	6.22938	0.846949	0.0194576	0.036576	7.46294	0.369996	0	45	70	3	1088	0	833	326	0	1108	0
CLIC3	ER-	chr9	139890973	139891524	0.00540541	1	-0.269583	0.0533615	-0.00267225	0.245832	7.90099	2.53708	0.183348	0.104878	6.18187	0.399023	0	9	13	0	283	0	310	12	0	105	205
C11orf85	ER-	chr11	64739512	64740063	0.00540541	1	-0.269565	0.0362442	0.00555995	0.455951	5.42392	0.596223	0.670242	0.168315	5.29055	0.144321	15	17	2	0	260	29	264	0	0	301	9
ZNF274	ER-	chr19	58693854	58694405	0.00540541	1	-0.268992	0.0493382	-5.85267e-05	0.0627522	8.24653	0.92815	0.0349289	0.0216076	8.24485	0.32985	1	4	11	7	310	0	349	1	0	309	1
TFF2	ER+	chr21	43771157	43771708	0.00236407	1	-0.268493	0.0951492	0.00126153	0.313561	5.48658	0.934486	0.60338	0.104095	5.43481	0.273184	33	37	12	0	1107	165	943	70	0	1071	37
PRSS30P	ER-	chr16	2892701	2893252	0.00540541	1	-0.268372	0.0441808	0.000468016	0.285024	5.54871	0.418545	0.449514	0.138207	5.43419	0.184469	6	15	10	0	306	1	274	70	0	309	1
CST3	ER+	chr20	23618634	23619185	0.00236407	1	-0.268052	0.00708819	-0.000431157	0.0832401	12.4489	1.23434	0.0443935	0.0326899	12.7073	0.306885	0	23	36	38	1073	0	1135	8	0	1086	22
FAM155A	ER+	chr13	108519409	108519960	0.00236407	1	-0.266493	0.131799	0.00132805	0.244674	6.39351	1.58861	0.0236341	0.0180998	5.99668	0.330971	0	65	62	0	1108	0	1058	121	0	888	220
TIMP2	ER-	chr17	76921421	76921972	0.00540541	1	-0.266418	0.00957837	-0.000527774	0.212587	10.4644	1.63393	0.0368494	0.0372018	11.7572	0.484286	0	0	13	13	310	0	302	48	0	310	0
XKR6	ER-	chr8	11058824	11059375	0.00540541	1	-0.266399	0.0542657	-0.000858261	0.159199	5.92829	0.540917	0.0240254	0.0181107	5.88587	0.199691	0	14	16	1	310	0	336	14	0	308	2
CDC42EP1	ER-	chr22	37955969	37956520	0.00540541	1	-0.264336	0.0582326	0.00178384	0.138279	6.6507	0.992466	0.0836659	0.0457683	6.46956	0.278202	5	13	9	6	310	0	300	50	0	289	21
ZNF549	ER-	chr19	58038191	58038742	0.00540541	1	-0.264286	0.031026	0.00202597	0.228084	5.93867	0.477927	0.0208122	0.0305351	6.25214	0.223132	0	10	14	5	276	0	289	19	0	310	0
RGS7	ER+	chr1	241520479	241521030	0.00236407	1	-0.263979	0.0622788	0.000175009	0.512066	5.49599	0.827302	0.0459772	0.0710281	5.40575	0.133003	5	38	23	0	1047	0	437	676	0	1073	35
SLC25A4	ER+	chr4	186063915	186064466	0.00236407	1	-0.26388	0.095398	0.000322077	0.0625501	9.16349	1.615	0.00753045	0.00794993	9.48781	0.359945	0	6	23	58	1106	0	1171	6	0	1082	26
CYP11A1	ER-	chr15	74658502	74659053	0.00540541	1	-0.263251	0.0398723	0.00173741	0.339024	6.05696	0.634415	0.554456	0.129576	6.55249	0.321071	12	15	1	1	309	10	292	47	0	310	0
CRIP1	ER+	chr14	105952755	105953306	0.00236407	1	-0.263195	0.0795498	-0.00117179	0.347541	12.6568	1.99107	0.175641	0.114406	11.099	0.734987	1	0	43	51	1108	0	985	194	14	418	676
CDCP1	ER-	chr3	45187863	45188414	0.00540541	1	-0.262638	0.0336829	0.000254014	0.249924	7.3564	1.28266	0.285086	0.0972797	6.43051	0.506647	2	4	15	9	308	21	310	16	0	163	147
MRPL45	ER-	chr17	36452487	36453038	0.00540541	1	-0.262566	0.0397364	-0.00068879	0.0735349	7.25766	1.71173	0.0749385	0.0545714	7.35592	0.4477	1	9	11	4	309	0	348	1	0	287	23
DPYSL4	ER-	chr10	133999912	134000463	0.00540541	1	-0.262174	0.0221581	0.0013683	0.239452	6.43836	1.54396	0.0476816	0.0342275	6.06825	0.56836	0	14	18	0	310	0	305	45	0	267	43
ZNF880	ER-	chr19	52872668	52873219	0.00540541	1	-0.261926	0.0294642	0.000522758	0.292967	5.6171	0.51125	0.0396235	0.0354505	5.54572	0.198756	0	15	13	2	310	0	282	68	0	308	2
LYSMD4	ER+	chr15	100273598	100274149	0.00236407	1	-0.261799	0.0850115	4.90236e-05	0.138924	7.12803	0.906141	0.00401249	0.010183	7.79343	0.267585	0	27	31	31	1061	0	1106	24	0	1104	4
SIX1	ER+	chr14	61116104	61116655	0.00236407	1	-0.260393	0.00480521	9.26532e-05	0.30042	6.15641	1.52949	0.0274231	0.0362771	5.63421	0.307793	0	53	65	0	1043	0	927	181	0	839	269
LGALS3	ER+	chr14	55595433	55595984	0.00236407	1	-0.260082	0.073642	0.00120332	0.268141	7.75642	1.68556	0.00801191	0.0248012	8.06615	0.748069	0	30	48	17	1052	0	1054	67	171	917	20
RRAS2	ER+	chr11	14379980	14380531	0.00236407	1	-0.259221	0.00724225	-0.000130423	0.157711	6.6213	1.08979	0.00785367	0.0202401	7.19555	0.495071	0	36	33	11	1106	0	1146	31	0	1103	5
LEF1	ER+	chr4	109087902	109088453	0.00236407	1	-0.259157	0.114608	0.00159589	0.2724	7.59546	1.67908	0.0538924	0.081566	6.22139	0.555602	0	48	48	5	940	0	907	95	0	483	625
CA12	ER+	chr15	63674258	63674809	0.00236407	1	-0.259155	0.0596952	0.00275827	0.301777	11.0021	2.14819	0.780547	0.0764415	9.26209	1.20627	39	6	13	40	1108	445	734	0	18	811	279
NPHP4	ER+	chr1	6052482	6053033	0.00236407	1	-0.258756	0.0424004	0.000140729	0.0952724	6.32302	0.583354	0.00687433	0.00734803	6.26624	0.240295	0	21	29	28	1108	0	1164	15	0	1106	2
CCDC109B	ER+	chr4	110480853	110481404	0.00236407	1	-0.258501	0.091006	0.000220191	0.0396905	9.07187	1.25698	0.0159637	0.0139097	8.47772	0.453674	0	10	39	44	1108	0	1178	1	0	803	305
ME1	ER-	chr6	84140887	84141438	0.00540541	1	-0.258169	0.0118726	0.00457369	0.300804	6.73114	1.38005	0.408194	0.115881	6.72758	1.09817	4	9	12	2	308	68	271	9	25	284	1
FAM92A1	ER+	chr8	94712233	94712784	0.00236407	1	-0.257888	0.102545	0.000390811	0.161438	6.13297	0.965966	0.00903656	0.0103637	6.18059	0.364553	0	41	51	0	1108	0	1122	57	0	1074	34
COL2A1	ER+	chr12	48398234	48398785	0.00236407	1	-0.257174	0.0750358	-0.000187753	0.358077	5.95257	2.00907	0.0750006	0.0702926	5.72569	0.300654	0	73	61	0	1096	0	848	319	0	965	143
TRPS1	ER-	chr8	116680188	116680739	0.00540541	1	-0.256737	0.0256311	9.96525e-06	0.0489317	6.47715	1.06429	0.0128325	0.020545	6.61089	0.467714	0	11	11	2	267	0	305	0	0	303	7
NTNG1	ER+	chr1	107682243	107682794	0.00236407	1	-0.254154	0.0698443	0.00023844	0.297838	5.60932	1.54205	0.0357724	0.0299104	5.41147	0.173393	0	69	55	0	1108	0	884	295	0	982	126
ST6GAL1	ER-	chr3	186647813	186648364	0.00540541	1	-0.254	0.0602456	0.000926473	0.247086	9.10366	1.80146	0.0455988	0.0504419	8.61325	0.333505	0	4	14	10	309	0	325	24	0	215	95
CHST15	ER+	chr10	125851889	125852440	0.00236407	1	-0.25231	0.0488417	-0.000110935	0.0595444	9.12442	1.0991	0.00584853	0.00878873	8.46727	0.536992	0	9	9	45	1091	0	1156	3	1	855	252
HBQ1	ER-	chr16	229831	230382	0.00540541	1	-0.252241	0.0398423	0.00283353	0.322165	5.53758	1.03076	0.281002	0.103788	5.38494	0.168648	9	17	11	0	310	6	259	85	0	286	24
STAT5A	ER+	chr17	40439572	40440123	0.00236407	1	-0.252171	0.049219	0.000926843	0.213649	7.40582	1.13642	0.0165544	0.025399	8.7933	0.480219	0	35	46	19	900	0	884	71	0	1107	1
PTGR1	ER+	chr9	114361660	114362211	0.00236407	1	-0.25198	0.0700913	0.000471836	0.159159	8.38536	1.47004	0.0290844	0.0407256	8.75515	0.348955	0	9	40	40	1107	0	1137	41	0	1095	13
SLC40A1	ER+	chr2	190445486	190446037	0.00236407	1	-0.251857	0.0274497	4.88162e-05	0.159432	10.058	2.56285	0.00746171	0.0106053	9.96875	0.504672	0	11	44	32	1108	0	1134	45	3	820	285
NUPR1	ER+	chr16	28550444	28550995	0.00236407	1	-0.251729	0.0735267	0.00344332	0.271956	9.28174	1.33318	0.119999	0.099159	9.31611	0.346623	7	22	45	34	1060	0	909	220	0	1039	69
SKAP2	ER+	chr7	26904311	26904862	0.00236407	1	-0.251608	0.123607	-0.00211544	0.316149	7.15889	1.04217	0.016037	0.0276903	8.16721	0.411952	0	26	54	29	1108	0	904	275	0	1108	0
CISD1	ER+	chr10	60028360	60028911	0.00236407	1	-0.251052	0.0720364	-0.000662842	0.100638	9.39964	1.32868	0.00496384	0.00852755	8.98272	0.366555	0	12	22	41	1093	0	1147	16	0	895	213
KDELR3	ER-	chr22	38863565	38864116	0.00540541	1	-0.25084	0.0129753	0.000192956	0.0953477	8.31662	1.94252	0.0227516	0.0240318	7.2971	0.527672	0	4	13	12	309	0	343	6	0	145	165
CBLC	ER+	chr19	45280624	45281175	0.00236407	1	-0.249812	0.0811095	0.000644055	0.162204	6.76252	1.133	0.095665	0.0619564	5.95159	0.36544	1	32	34	32	1035	0	1075	26	0	712	396
HSD17B12	ER+	chr11	43701641	43702192	0.00236407	1	-0.249642	0.0762815	-0.000237818	0.216783	8.61482	1.14881	0.0202924	0.0216034	8.91453	0.380856	0	14	57	36	1103	0	1067	107	0	1102	6
ZNF595	ER+	chr4	52677	53228	0.00236407	1	-0.249479	0.0446986	0.00143573	0.197046	5.52716	0.413608	0.551151	0.0679798	5.47472	0.126252	30	29	19	5	1108	106	1069	4	0	1104	4
RNF32	ER+	chr7	156432939	156433490	0.00236407	1	-0.249114	0.00557766	-7.7866e-05	0.188037	5.55701	0.407319	0.028175	0.0220976	5.48869	0.131837	0	50	48	10	1108	0	1123	56	0	1107	1
FCGRT	ER-	chr19	50015934	50016485	0.00540541	1	-0.248797	0.0157919	0.00152555	0.267694	9.28847	1.39508	0.023252	0.0420919	10.3528	0.343971	0	5	13	9	270	0	251	54	0	309	1
NUP62CL	ER+	chrX	106449619	106450170	0.00236407	1	-0.248653	0.0690895	-0.000392522	0.230092	6.33414	1.20931	0.249123	0.080462	5.96273	0.357496	24	40	36	0	1108	18	1064	96	0	932	176
HDHD3	ER-	chr9	116138290	116138841	0.00540541	1	-0.248176	0.0194762	0.000755976	0.238115	7.18519	0.971315	0.350454	0.120122	6.99466	0.35412	1	9	10	5	294	39	289	6	0	290	20
LHFPL4	ER+	chr3	9595435	9595986	0.00236407	1	-0.247211	0.0287797	-0.00369931	0.354064	5.45108	0.620192	0.121494	0.0833682	5.40994	0.139838	24	38	29	0	1094	0	309	855	0	1083	25
C9orf47	ER-	chr9	91605276	91605827	0.00540541	1	-0.246358	0.0088548	0.00567896	0.399674	6.8723	1.17399	0.45914	0.15605	6.96428	0.474516	4	14	5	1	303	17	304	22	0	293	17
PLCB4	ER+	chr20	9049199	9049750	0.00236407	1	-0.245576	0.0238961	-0.0014049	0.247807	5.75613	0.90049	0.021593	0.0276552	5.81876	0.290927	0	59	66	1	1094	0	1062	103	0	1070	38
ZNF347	ER+	chr19	53662262	53662813	0.00236407	1	-0.245143	0.0343726	-0.000194322	0.118814	5.84368	0.43218	0.0109114	0.00919693	5.80576	0.185106	0	21	37	17	1108	0	1154	25	0	1103	5
LBX2	ER+	chr2	74730392	74730943	0.00236407	1	-0.24482	0.0949652	-0.00110131	0.338757	5.64738	0.47167	0.156988	0.113528	5.53723	0.17945	0	35	72	1	1108	0	1028	151	0	1099	9
TMEM176B	ER+	chr7	150497570	150498121	0.00236407	1	-0.244602	0.0363608	-0.00123259	0.34041	6.36705	1.01781	0.058418	0.0507	6.32391	0.275259	0	41	56	3	1108	0	819	360	0	1062	46
MAPK15	ER+	chr8	144798005	144798556	0.00236407	1	-0.244438	0.0682983	-0.000242204	0.181879	6.2404	1.32512	0.028452	0.021465	5.90425	0.400069	0	55	48	0	1106	0	1119	58	0	936	172
LRRC28	ER+	chr15	99791065	99791616	0.00236407	1	-0.244293	0.0366301	-0.00045136	0.128743	7.14215	0.955145	0.00830554	0.0246254	7.1917	0.346491	0	16	46	36	952	0	980	30	0	1093	15
CRABP2	ER-	chr1	156675557	156676108	0.00540541	1	-0.244268	0.011598	3.64397e-05	0.0344121	9.94139	3.09326	0.0114417	0.0122095	9.45126	1.00492	0	1	9	13	309	0	349	0	31	220	59
GOLT1A	ER+	chr1	204183169	204183720	0.00236407	1	-0.244209	0.0730755	-0.000183771	0.13822	7.18725	1.52049	0.0155891	0.0234681	6.09139	0.478399	0	21	30	40	1063	0	1104	27	0	472	636
CITED4	ER+	chr1	41327967	41328518	0.00236407	1	-0.243563	0.0115166	-0.000600114	0.129353	8.79552	2.77914	0.0046996	0.0102372	8.91533	0.786272	0	10	15	38	852	0	890	12	112	887	109
PSAT1	ER+	chr9	80911489	80912040	0.00236407	1	-0.243446	0.0108346	-0.000266338	0.351798	6.02399	1.43465	0.0127776	0.0154515	6.4544	0.407698	0	62	67	0	1092	0	857	306	0	1046	62
ZNF329	ER-	chr19	58662097	58662648	0.00540541	1	-0.243424	0.00896331	0.00182135	0.224982	7.64583	1.10602	0.0403302	0.0420615	8.02015	0.267986	0	7	14	9	301	0	315	24	0	308	2
SAGE1	ER-	chrX	134975283	134975834	0.00540541	1	-0.243163	0.0219961	0.00367922	0.23066	5.18596	0.368472	0.807453	0.0437962	5.27366	0.141105	18	4	1	4	310	40	310	0	0	308	2
LDOC1L	ER-	chr22	44893954	44894505	0.00540541	1	-0.243083	0.0113844	0.000256928	0.114795	7.3794	1.21105	0.00575363	0.00926591	7.70195	0.238336	0	6	2	12	299	0	338	1	0	306	4
ABCB6	ER+	chr2	220083661	220084212	0.00236407	1	-0.242096	0.0685991	-0.00103758	0.211932	7.28732	1.12145	0.124287	0.0635958	7.42383	0.292838	10	39	51	22	1108	0	795	384	0	1071	37
IGFBP5	ER+	chr2	217560221	217560772	0.00236407	1	-0.241915	0.104891	0.00107629	0.165031	11.6757	2.50263	0.079169	0.0652857	11.8713	0.507572	0	40	48	21	1072	0	1103	39	4	914	190
TNFRSF19	ER+	chr13	24152997	24153548	0.00236407	1	-0.241382	0.015396	0.000289152	0.111554	8.06626	1.88133	0.0083718	0.00770268	7.92795	0.694756	0	22	49	28	1108	0	1151	28	64	944	100
TRIL	ER+	chr7	28997978	28998529	0.00236407	1	-0.24133	0.0345409	0.00132494	0.150398	8.30921	1.58473	0.0156212	0.0134738	8.21536	0.573893	0	24	37	29	1108	0	1143	36	32	988	88
FBXO17	ER+	chr19	39466402	39466953	0.00236407	1	-0.241199	0.0538927	0.00135701	0.316117	6.03321	0.710017	0.131945	0.0777107	6.59783	0.32469	0	42	54	1	1101	0	864	307	0	1105	3
PITX1	ER+	chr5	134369913	134370464	0.00236407	1	-0.241062	0.0486641	0.000616868	0.218716	9.14656	3.30753	0.188556	0.124435	6.56775	1.02268	0	2	54	75	1092	0	1137	26	39	302	767
HES5	ER+	chr1	2461633	2462184	0.00236407	1	-0.240741	0.0536746	-0.000919992	0.366986	5.78043	0.501346	0.0206323	0.028073	5.66408	0.198436	0	48	54	4	1108	0	815	364	0	1096	12
ZNF274	ER+	chr19	58693854	58694405	0.00236407	1	-0.240183	0.0123678	0.000285736	0.0941155	8.08723	1.11103	0.0349289	0.0216076	8.24485	0.32985	0	21	47	24	1108	0	1169	10	0	1092	16
DECR1	ER-	chr8	91013078	91013629	0.00540541	1	-0.239752	0.00825512	2.59831e-05	0.0960808	9.67145	1.11749	0.00706926	0.0121882	9.74844	0.589802	0	9	4	8	306	0	344	2	4	299	7
TMC5	ER+	chr16	19421555	19422106	0.00236407	1	-0.23971	0.00571049	0.00242537	0.207342	6.21828	1.26454	0.0158244	0.0242391	5.89636	0.522016	0	44	38	1	1058	0	1081	45	0	956	152
EDARADD	ER+	chr1	236558214	236558765	0.00236407	1	-0.239553	0.053109	0.000154881	0.131031	7.23711	2.12966	0.00742167	0.0115171	6.70759	0.674068	0	33	31	0	1108	0	1155	24	29	816	263
MPV17L	ER+	chr16	15489109	15489660	0.00236407	1	-0.23865	0.0655113	-0.00196256	0.421394	6.0701	0.784604	0.32116	0.176906	5.76902	0.252673	0	40	37	4	1020	0	1042	47	0	1049	59
POMT1	ER-	chr9	134377787	134378338	0.00540541	1	-0.238202	0.041432	0.000599848	0.123713	7.36266	0.817624	0.109866	0.0406022	7.42624	0.265291	0	7	8	8	309	0	346	3	0	310	0
SORCS1	ER+	chr10	108924415	108924966	0.00236407	1	-0.238093	0.0563785	0.000866074	0.296631	6.13312	1.66321	0.0296756	0.0360912	5.98399	0.47104	0	74	63	0	1105	0	1021	155	0	946	162
FCHSD1	ER+	chr5	141030935	141031486	0.00236407	1	-0.237775	0.111342	-0.000666687	0.246353	5.49681	0.336527	0.011349	0.0141711	5.53056	0.155324	0	35	70	11	1107	0	1032	146	0	1107	1
CMTM8	ER+	chr3	32279669	32280220	0.00236407	1	-0.237677	0.0442061	8.89347e-05	0.0557716	9.07602	1.8807	0.00988201	0.0105409	9.00789	0.440299	0	12	20	44	1103	0	1167	7	0	938	170
TRIM65	ER-	chr17	73893033	73893584	0.00540541	1	-0.237555	0.00320776	-0.00381883	0.268198	6.18235	0.694973	0.220154	0.0721943	6.06449	0.228511	3	12	8	0	310	1	254	95	0	305	5
C4orf48	ER+	chr4	2043275	2043826	0.00236407	1	-0.23664	0.10361	-5.47612e-05	0.0937964	10.8752	1.74355	0.0135095	0.0134011	9.77241	0.496187	0	18	25	35	1104	0	1164	11	0	494	614
PRSS27	ER+	chr16	2770501	2771052	0.00236407	1	-0.236429	0.0081237	0.000285225	0.144583	5.93782	0.756545	0.0791518	0.0330062	5.70495	0.22374	0	58	52	1	1108	0	1143	36	0	1051	57
OAS2	ER-	chr12	113415772	113416323	0.00540541	1	-0.236231	0.0628839	0.000876687	0.191742	6.61404	1.44676	0.0346466	0.0329983	5.84617	0.287572	0	15	14	0	307	0	321	26	0	208	102
ZNF558	ER+	chr19	8942929	8943480	0.00236407	1	-0.235414	0.108045	-2.52482e-05	0.0649466	6.84802	0.761184	0.00969335	0.0108574	6.80984	0.225692	0	34	20	20	1107	0	1170	8	0	1093	15
DSP	ER+	chr6	7541368	7541919	0.00236407	1	-0.234454	0.0358761	0.000382272	0.0490098	8.91971	2.11218	0.0162805	0.0113296	8.392	1.19852	0	26	15	50	1108	0	1176	3	60	1012	36
PAQR5	ER+	chr15	69590792	69591343	0.00236407	1	-0.233944	0.0532274	0.000678488	0.353817	5.7243	0.571888	0.361246	0.157562	5.56204	0.163863	31	50	21	0	1040	18	975	115	0	1088	20
APOA1	ER-	chr11	116708287	116708838	0.00540541	1	-0.233652	0.0489626	-4.89241e-05	0.268476	5.35207	0.444565	0.720408	0.144801	5.32172	0.17283	10	7	0	3	226	4	257	0	0	309	1
PLCE1	ER+	chr10	95753244	95753795	0.00236407	1	-0.233575	0.0696561	1.50692e-05	0.322092	5.92922	1.09075	0.0487832	0.0431018	6.12667	0.31277	0	65	78	0	1097	0	999	167	0	1053	55
LGALS8	ER-	chr1	236686525	236687076	0.00540541	1	-0.233496	0.00960887	0.000737367	0.195239	7.46657	1.3707	0.0714438	0.0465527	7.19891	0.58146	0	7	13	4	310	0	327	23	6	270	34
ROBO2	ER+	chr3	77088792	77089343	0.00236407	1	-0.233493	0.00253019	0.000374284	0.130375	5.63782	1.08226	0.0330698	0.0162102	5.46332	0.142371	0	66	51	0	1108	0	1141	38	0	1026	82
LRRN1	ER+	chr3	3840619	3841170	0.00236407	1	-0.233273	0.0590129	8.58967e-05	0.18517	6.26315	1.47873	0.00820778	0.0124936	6.12458	0.445915	0	44	37	0	1078	0	1103	45	0	953	155
TRPV4	ER+	chr12	110271161	110271712	0.00236407	1	-0.232781	0.063107	0.00124661	0.274882	5.66132	0.388251	0.154182	0.0667872	5.64922	0.222279	1	34	50	11	1108	0	917	262	0	1106	2
STK32B	ER+	chr4	5053025	5053576	0.00236407	1	-0.232685	0.0455219	0.000731301	0.136171	7.36847	2.1915	0.0122506	0.0305993	7.06981	0.497012	0	20	28	0	1107	0	1150	28	0	795	313
SFN	ER+	chr1	27189131	27189682	0.00236407	1	-0.232221	0.0318156	0.00250723	0.273616	7.17907	1.31443	0.413784	0.179281	6.4395	0.565409	10	28	43	39	1085	24	1113	15	6	834	268
CCNO	ER+	chr5	54529494	54530045	0.00236407	1	-0.232198	0.0394474	0.000747033	0.145733	7.30374	2.35402	0.0137712	0.0125113	6.24605	0.524704	0	32	44	0	1108	0	1135	44	1	543	564
ETFA	ER+	chr15	76603759	76604310	0.00236407	1	-0.232192	0.0884594	-0.000416882	0.13154	8.91341	1.47381	0.00688113	0.0129563	9.56463	0.569957	0	15	35	41	1108	0	1147	32	53	1049	6
GRIA3	ER+	chrX	122317594	122318145	0.00236407	1	-0.232042	0.0215515	-0.00128917	0.337862	5.49102	1.02411	0.390607	0.107025	5.49825	0.241363	40	36	19	0	1106	30	803	344	0	1071	37
PCDHB8	ER-	chr5	140556869	140557420	0.00540541	1	-0.231755	0.0572932	0.00188739	0.344993	5.49299	0.754484	0.303483	0.0855206	5.36659	0.155643	2	17	8	0	290	9	246	74	0	296	14
C12orf75	ER+	chr12	105723912	105724463	0.00236407	1	-0.231567	0.0245649	0.00040788	0.0760894	7.90125	1.74375	0.00731575	0.0121951	7.68506	0.69601	0	22	38	23	1091	0	1147	12	54	964	90
MGMT	ER-	chr10	131264952	131265503	0.00540541	1	-0.231532	0.0480831	-0.00122261	0.102827	8.72765	1.07652	0.0222703	0.0174898	8.93235	0.440731	0	2	11	11	310	0	345	5	0	309	1
MYADM	ER-	chr19	54372143	54372694	0.00540541	1	-0.229928	0.0471087	-0.000289446	0.0875099	10.1004	1.4974	0.00891388	0.0117597	11.6656	0.469262	0	2	9	12	309	0	343	6	0	310	0
SMO	ER+	chr7	128828211	128828762	0.00236407	1	-0.229861	0.0323862	3.28845e-05	0.228639	6.1613	0.718436	0.0125996	0.0131803	6.34563	0.263649	0	36	68	10	1108	0	1068	111	0	1103	5
ZNF518A	ER+	chr10	97889311	97889862	0.00236407	1	-0.229283	0.0449716	0.000831721	0.150229	6.77769	0.638214	0.0424223	0.0235179	7.28303	0.262491	0	27	49	18	1108	0	1125	54	0	1108	0
GPR137B	ER+	chr1	236305330	236305881	0.00236407	1	-0.229194	0.0609858	-7.52171e-05	0.0888388	7.65911	1.3782	0.0066621	0.00802936	7.25878	0.333088	0	16	20	40	1099	0	1161	9	0	904	204
IRAK3	ER+	chr12	66582476	66583027	0.00236407	1	-0.228203	0.0589091	-0.00109316	0.407114	6.24426	1.15982	0.123204	0.0810946	6.68313	0.490288	0	57	55	0	1108	0	834	345	0	1066	42
PSMD5	ER+	chr9	123605248	123605799	0.00236407	1	-0.227256	0.0643948	0.000199803	0.126371	7.40826	0.681396	0.0107244	0.0277698	7.00966	0.25244	0	26	38	27	1088	0	1129	29	0	1063	45
SPA17	ER-	chr11	124543238	124543789	0.00540541	1	-0.225982	0.0241055	-0.00045062	0.0522139	7.4813	1.26601	0.00640267	0.00545342	7.07934	0.45599	0	4	10	5	308	0	347	1	0	254	56
SKAP2	ER-	chr7	26904311	26904862	0.00540541	1	-0.225639	0.0157495	-0.000809727	0.188808	7.35393	1.12924	0.016037	0.0276903	8.16721	0.411952	0	7	18	9	310	0	328	22	0	310	0
SLC27A3	ER+	chr1	153747266	153747817	0.00236407	1	-0.224782	0.014917	0.00147069	0.17382	8.11016	1.04171	0.0343397	0.0357902	8.51635	0.345715	1	33	48	15	1101	0	1087	85	0	1102	6
SLC22A16	ER+	chr6	110797793	110798344	0.00236407	1	-0.224763	0.063457	0.000237566	0.431863	5.37553	0.303667	0.660307	0.217399	5.45546	0.19248	90	32	0	13	1100	42	1127	0	0	1107	1
TCERG1L	ER+	chr10	133109933	133110484	0.00236407	1	-0.22422	0.0932194	-0.0025161	0.421355	5.34095	0.403381	0.0576383	0.058306	5.23474	0.129649	18	26	20	13	1103	0	396	778	0	1102	6
PTPN13	ER+	chr4	87514966	87515517	0.00236407	1	-0.223901	0.0329962	0.000435945	0.064376	6.79534	1.24326	0.0136431	0.016982	7.21584	0.28672	0	20	22	29	1106	0	1169	8	0	1098	10
COLEC11	ER+	chr2	3653140	3653691	0.00236407	1	-0.223779	0.0793742	-0.00183191	0.414032	5.77571	0.594287	0.666661	0.173727	5.98213	0.458266	57	38	0	2	1066	70	1065	0	0	1099	9
HSD17B14	ER-	chr19	49339883	49340434	0.00540541	1	-0.223267	0.0196606	0.00305339	0.241775	6.56266	0.913381	0.151121	0.0854153	6.54307	0.415633	0	12	10	3	222	0	233	17	0	300	10
MUC20	ER-	chr3	195447251	195447802	0.00540541	1	-0.223245	0.0327546	-0.00014747	0.317702	6.54634	1.71015	0.775985	0.108234	6.46108	0.494856	11	16	0	0	270	48	257	1	0	262	48
LRRN2	ER+	chr1	204654430	204654981	0.00236407	1	-0.223013	0.0430279	0.000261238	0.0756477	8.17651	2.13574	0.0182786	0.0184385	7.31125	0.60373	0	21	21	15	1108	0	1171	8	20	663	425
REC8	ER+	chr14	24640732	24641283	0.00236407	1	-0.222298	0.0877864	-0.00294945	0.287933	7.1025	1.47779	0.422115	0.152392	7.1054	0.396086	45	53	10	0	1108	20	1004	155	0	1003	105
CDC42BPA	ER+	chr1	227505775	227506326	0.00236407	1	-0.222105	0.000348117	-0.00011478	0.106588	6.58656	1.04581	0.0115706	0.0210656	6.75718	0.283472	0	30	31	11	1102	0	1158	15	0	1088	20
BACE2	ER+	chr21	42539226	42539777	0.00236407	1	-0.22178	0.0197021	0.000248841	0.106197	7.20369	1.56256	0.00989743	0.0110772	6.93806	0.377737	0	31	32	9	1107	0	1158	20	0	925	183
TGFBR3	ER+	chr1	92351785	92352336	0.00236407	1	-0.221014	0.0034345	0.00152774	0.245586	8.79886	2.57359	0.101632	0.0674983	11.0673	0.42184	0	26	47	5	1038	0	980	126	0	1106	2
PPP2R2C	ER+	chr4	6474275	6474826	0.00236407	1	-0.220805	0.00597706	-1.43274e-05	0.215922	6.59835	2.27572	0.0077729	0.0118242	5.49614	0.340958	0	24	38	0	1051	0	1068	50	0	550	558
TMEM205	ER+	chr19	11456930	11457481	0.00236407	1	-0.220106	0.0541086	-0.000211662	0.0593221	11.3101	1.19606	0.00442291	0.00744434	10.6332	0.315736	0	23	13	30	1092	0	1158	4	0	797	311
EFS	ER-	chr14	23834791	23835342	0.00540541	1	-0.219703	0.00321309	0.000707979	0.184998	7.89169	1.32855	0.0190465	0.0257622	7.75143	0.405472	0	5	15	10	309	0	325	24	0	276	34
NSUN7	ER-	chr4	40751412	40751963	0.00540541	1	-0.218768	0.00499092	9.73055e-05	0.262626	6.25495	0.929898	0.344308	0.118506	6.55033	0.538934	1	12	12	0	310	8	328	14	9	298	3
CBLN1	ER-	chr16	49315691	49316242	0.00540541	1	-0.218655	0.0404299	0.00197848	0.377827	5.45031	0.507776	0.0330816	0.0321139	5.73077	0.516493	1	10	16	1	310	0	249	101	0	309	1
SH3TC1	ER+	chr4	8200558	8201109	0.00236407	1	-0.218498	0.0370586	-0.000334789	0.119595	6.44184	0.704795	0.0485158	0.0306009	6.18822	0.287102	0	36	39	10	1106	0	1155	21	0	1076	32
ZNF501	ER+	chr3	44770596	44771147	0.00236407	1	-0.218415	0.0750017	-0.00147854	0.299015	5.43872	0.338698	0.023909	0.0334575	5.48578	0.162656	0	24	57	21	1091	0	938	223	0	1108	0
STAT5A	ER-	chr17	40439572	40440123	0.00540541	1	-0.218392	0.0288566	0.000763171	0.202055	7.45696	1.34305	0.0165544	0.025399	8.7933	0.480219	2	10	12	1	237	0	253	18	0	310	0
FBXO27	ER+	chr19	39523185	39523736	0.00236407	1	-0.217654	0.0935471	0.000729276	0.272889	5.385	0.341361	0.153002	0.0630202	5.53211	0.192132	0	38	54	11	1108	0	976	203	0	1108	0
DDO	ER+	chr6	110736702	110737253	0.00236407	1	-0.217349	0.0548454	0.000930467	0.23998	5.51837	0.358608	0.115026	0.0876341	5.43679	0.138138	1	36	50	15	1033	0	997	101	0	1108	0
KLHL35	ER+	chr11	75141623	75142174	0.00236407	1	-0.216452	0.0906136	0.000248881	0.283168	7.72271	1.54186	0.164964	0.080848	6.78958	0.302856	0	31	46	16	1078	0	1025	120	0	621	487
CD109	ER+	chr6	74405306	74405857	0.00236407	1	-0.216402	0.0359189	-0.000374729	0.202682	5.69069	0.606613	0.0589777	0.0746423	5.54041	0.201455	0	49	63	2	1089	0	1082	77	0	1087	21
GNG7	ER+	chr19	2702695	2703246	0.00236407	1	-0.216129	0.110382	-0.000621763	0.167212	6.58303	0.992556	0.0287392	0.0213327	7.4151	0.55014	0	35	56	10	1097	0	1113	55	83	1024	1
ZNF658	ER+	chr9	40792061	40792612	0.00236407	1	-0.214831	0.0629654	0.000404912	0.163113	5.61307	0.490401	0.00611871	0.0146519	5.62657	0.214403	0	38	47	4	1100	0	1125	46	0	1104	4
ANKRD30B	ER+	chr18	14747737	14748288	0.00236407	1	-0.214748	0.0586329	-0.000289157	0.406758	6.34012	1.96479	0.109334	0.0577331	5.49228	0.319247	0	54	64	0	1108	0	802	377	0	711	397
CCDC15	ER-	chr11	124823515	124824066	0.00540541	1	-0.213958	0.00349013	-0.000613341	0.0835841	6.4112	1.00436	0.00517399	0.00491202	6.31872	0.266791	0	14	9	3	310	0	346	4	0	295	15
CHST10	ER+	chr2	101034079	101034630	0.00236407	1	-0.213826	0.0415092	0.0021778	0.297137	6.85951	1.09691	0.17884	0.111789	6.38573	0.281509	0	29	44	20	1063	0	932	197	0	928	180
PLSCR2	ER+	chr3	146187037	146187588	0.00236407	1	-0.213543	0.0613307	0.000666355	0.288917	5.53493	0.352963	0.0366199	0.0419428	5.5099	0.129472	0	45	62	8	1107	0	1037	141	0	1106	2
LPAR1	ER+	chr9	113800314	113800865	0.00236407	1	-0.212992	0.0352386	0.000174657	0.15945	8.07747	1.32954	0.0130186	0.0222022	8.92499	0.477178	0	19	39	41	1077	0	1108	38	0	1107	1
PLCB1	ER+	chr20	8112410	8112961	0.00236407	1	-0.211911	0.0176318	-0.000294897	0.173563	6.29715	1.2756	0.00709403	0.0114106	6.68762	0.413945	0	48	64	0	1100	0	1103	67	0	1072	36
CHST8	ER+	chr19	34112359	34112910	0.00236407	1	-0.211794	0.0177528	-0.000929264	0.192751	5.8427	1.23538	0.0284951	0.0288035	5.60134	0.291512	0	64	44	0	1102	0	1115	58	0	959	149
DKK1	ER-	chr10	54073539	54074090	0.00540541	1	-0.21157	0.000437112	-0.000223127	0.0724992	6.81266	2.55058	0.019647	0.00913598	5.77291	0.284644	0	15	12	0	310	0	347	3	0	190	120
NINL	ER+	chr20	25566102	25566653	0.00236407	1	-0.21048	0.0613108	-0.000318023	0.218287	6.01619	0.719354	0.049602	0.0426525	6.06824	0.246859	0	52	64	3	1107	0	1063	115	0	1096	12
MBP	ER+	chr18	74844723	74845274	0.00236407	1	-0.21048	0.0540169	-0.000229935	0.193757	8.05505	1.31599	0.0350869	0.050525	8.88542	0.408465	0	19	38	35	961	0	986	41	0	1108	0
UBXN10	ER+	chr1	20512069	20512620	0.00236407	1	-0.210116	0.0322056	-0.000944752	0.329941	6.0042	0.473893	0.468329	0.148547	5.94724	0.225243	8	39	25	8	941	124	864	12	0	1105	3
TMEM108	ER+	chr3	132756630	132757181	0.00236407	1	-0.210055	0.0469315	-0.00118772	0.279783	6.11199	0.883728	0.104951	0.0674216	6.02611	0.226447	0	56	60	0	1099	0	1014	156	0	1059	49
MYH14	ER+	chr19	50706383	50706934	0.00236407	1	-0.209936	0.0657583	0.000296841	0.233215	6.0143	0.79615	0.0462397	0.0320864	5.84411	0.240652	0	44	59	2	1104	0	1081	94	0	1070	38
MUC20	ER+	chr3	195447251	195447802	0.00236407	1	-0.209537	0.0543057	0.00213015	0.311705	6.60176	1.69288	0.775985	0.108234	6.46108	0.494856	18	45	26	0	946	500	508	1	0	956	152
RIMS4	ER+	chr20	43438928	43439479	0.00236407	1	-0.209045	0.0525224	0.000312285	0.269045	6.04007	1.29908	0.0150731	0.0169734	5.65244	0.204028	0	66	61	0	1083	0	1049	105	0	946	162
ELOVL4	ER+	chr6	80657264	80657815	0.00236407	1	-0.208581	0.044297	-0.000857581	0.272968	6.3127	0.825906	0.0291727	0.0276554	6.6291	0.337531	0	45	58	0	1103	0	989	184	0	1097	11
OAT	ER+	chr10	126107494	126108045	0.00236407	1	-0.208565	0.0514501	-0.000127398	0.0804151	9.60997	1.69899	0.0105429	0.00840357	9.52751	0.503981	0	8	20	49	1108	0	1171	8	0	982	126
BAIAP2L2	ER+	chr22	38506625	38507176	0.00236407	1	-0.208486	0.0018038	4.40244e-05	0.270737	6.08574	0.989633	0.781568	0.11522	6.47703	0.390479	60	47	0	0	1086	70	1083	0	0	1079	29
CAPG	ER+	chr2	85641146	85641697	0.00236407	1	-0.207554	0.0502874	0.000205222	0.324333	6.94018	0.943687	0.0284321	0.0300343	6.18916	0.358747	0	26	61	16	985	0	910	133	0	784	324
LRRIQ1	ER+	chr12	85429597	85430148	0.00236407	1	-0.207505	0.00864556	-0.00100883	0.181002	5.38334	0.471379	0.0344563	0.0296395	5.37282	0.132207	0	56	49	1	1104	0	1119	56	0	1104	4
BMP4	ER+	chr14	54421219	54421770	0.00236407	1	-0.206404	0.033499	0.00108566	0.262503	7.77366	2.11061	0.0158021	0.017504	8.14832	0.447168	0	33	54	1	1108	0	1044	135	0	998	110
SNX33	ER+	chr15	75940846	75941397	0.00236407	1	-0.205786	0.066031	0.00217339	0.216914	7.13793	0.712752	0.158664	0.0733207	7.30887	0.319773	12	27	32	19	1108	0	850	329	0	1104	4
ANO1	ER+	chr11	69923906	69924457	0.00236407	1	-0.205639	0.0785906	0.000503709	0.0580943	8.73813	1.82323	0.0492169	0.0273853	9.32465	1.08878	1	32	43	25	1108	0	1178	1	306	795	7
IGSF9B	ER-	chr11	133826598	133827149	0.00540541	1	-0.204801	0.00864353	0.000875119	0.246939	5.56463	0.499515	0.00762911	0.00932473	5.86745	0.289113	0	10	19	0	310	0	302	48	0	309	1
SLC30A8	ER-	chr8	117962010	117962561	0.00540541	1	-0.204732	0.031923	0.00378815	0.210881	5.54625	1.04147	0.864387	0.0911129	5.60645	0.602731	9	11	0	0	304	8	336	0	0	301	9
SMYD2	ER+	chr1	214454063	214454614	0.00236407	1	-0.203664	0.00703926	0.00018896	0.0389291	7.79636	1.063	0.0053604	0.00599692	7.68559	0.231194	0	22	24	28	1108	0	1178	1	0	1056	52
MOV10L1	ER-	chr22	50527933	50528484	0.00540541	1	-0.203642	0.00945257	0.00107555	0.29032	5.43362	0.342652	0.291788	0.0971396	5.49294	0.157335	13	5	3	2	306	1	87	258	0	309	1
PPIE	ER+	chr1	40204015	40204566	0.00236407	1	-0.20266	0.0301299	-0.00015318	0.132642	7.69232	0.999171	0.0142792	0.0124246	7.68714	0.248737	0	16	55	45	1107	0	1142	36	0	1091	17
PCSK6	ER+	chr15	102030136	102030687	0.00236407	1	-0.201949	0.0639279	0.00154185	0.255084	5.58006	0.677798	0.207306	0.100637	5.43257	0.129376	2	44	47	0	1099	6	1052	112	0	1081	27
HOXB13	ER+	chr17	46806060	46806611	0.00236407	1	-0.201587	0.0372385	-0.00182232	0.396197	5.38266	0.479126	0.0558224	0.0441826	5.25881	0.140484	3	50	42	5	1104	0	668	506	0	1096	12
CHRD	ER+	chr3	184097359	184097910	0.00236407	1	-0.200463	0.0145907	0.00325566	0.208954	6.70219	1.74983	0.224872	0.0914453	6.28968	0.313683	7	50	42	0	1105	15	1042	119	0	870	238
COCH	ER+	chr14	31343239	31343790	0.00236407	1	-0.200031	0.0373679	-0.000380462	0.307187	5.77418	1.28284	0.0562544	0.073161	5.92654	0.448168	0	46	69	0	1096	0	990	177	0	1048	60
STEAP4	ER+	chr7	87936177	87936728	0.00236407	1	-0.199028	0.0168805	-0.00153766	0.414023	5.86272	1.46651	0.112006	0.122395	6.10193	0.461771	0	64	66	0	1102	0	984	189	0	1022	86
CNTN4	ER+	chr3	2140048	2140599	0.00236407	1	-0.199021	0.0219832	0.000199328	0.318377	5.72778	0.857767	0.0218657	0.0224886	5.80693	0.288438	0	34	67	0	1108	0	919	260	0	1084	24
ADCY5	ER+	chr3	123167341	123167892	0.00236407	1	-0.198986	0.0621843	-0.000494273	0.188015	5.41288	0.492509	0.0308185	0.0188803	5.37139	0.180751	0	53	50	0	1108	0	1113	66	0	1097	11
OAS2	ER+	chr12	113415772	113416323	0.00236407	1	-0.198982	0.0738629	0.00060147	0.175729	6.42061	1.32826	0.0346466	0.0329983	5.84617	0.287572	0	53	56	0	1099	0	1108	62	0	867	241
CDC42EP1	ER+	chr22	37955969	37956520	0.00236407	1	-0.198069	0.0891424	0.00242689	0.150444	6.19645	0.645521	0.0836659	0.0457683	6.46956	0.278202	1	40	47	2	1108	0	1090	89	0	1103	5
ARHGEF10	ER+	chr8	1771647	1772198	0.00236407	1	-0.197817	0.0490702	0.000518461	0.110824	8.09584	1.06177	0.0220636	0.0207261	9.04257	0.314129	0	17	33	35	1107	0	1155	23	0	1108	0
EHHADH	ER+	chr3	184971835	184972386	0.00236407	1	-0.197538	0.0419495	-4.88241e-05	0.103394	5.74022	0.531277	0.017995	0.0155681	6.2923	0.547729	0	29	36	15	1108	0	1153	26	24	1084	0
ONECUT2	ER+	chr18	55102415	55102966	0.00236407	1	-0.197482	0.0606152	-0.00178997	0.315368	5.51711	0.793449	0.0263884	0.0253201	5.39685	0.188514	0	63	66	0	1102	0	899	274	0	1059	49
DCBLD2	ER+	chr3	98620482	98621033	0.00236407	1	-0.197419	0.0200286	0.000105864	0.141725	7.72357	1.03417	0.00739639	0.00867413	8.86706	0.306505	0	23	38	35	1108	0	1149	30	0	1108	0
RNF207	ER+	chr1	6265687	6266238	0.00236407	1	-0.197104	0.0332711	0.000343587	0.138937	5.65331	0.570407	0.0404593	0.0348506	5.56325	0.168728	0	45	39	0	1105	0	1148	28	0	1094	14
PFKFB2	ER+	chr1	207226118	207226669	0.00236407	1	-0.195817	0.0108735	-5.48419e-06	0.0867684	5.77046	0.615368	0.00968307	0.0108964	5.74961	0.21242	0	44	37	2	1108	0	1165	14	0	1094	14
DNAJA4	ER+	chr15	78556487	78557038	0.00236407	1	-0.195612	0.0404274	-0.000987473	0.24118	9.21144	1.58802	0.166342	0.0995717	8.68817	0.374882	0	34	48	28	1075	0	1080	64	0	845	263
UBA5	ER+	chr3	132378638	132379189	0.00236407	1	-0.195593	0.0569908	0.000546966	0.1081	6.80715	0.754986	0.0077982	0.0124877	6.79143	0.247473	0	21	18	34	1087	0	1142	16	0	1098	10
WT1	ER-	chr11	32457030	32457581	0.00540541	1	-0.194855	0.0099249	-0.00108631	0.269851	5.49595	0.693353	0.0624239	0.0502326	5.39283	0.141813	0	10	15	0	310	0	301	48	0	302	8
LOC153684	ER+	chr5	43041734	43042285	0.00236407	1	-0.194368	0.0524019	0.00047864	0.110588	6.20613	0.702082	0.0122299	0.0103085	6.09823	0.256067	0	37	38	9	1108	0	1152	27	0	1094	14
PTCHD2	ER+	chr1	11538793	11539344	0.00236407	1	-0.19397	0.0459947	0.000327719	0.190575	5.47356	0.550201	0.0125281	0.0126633	5.4768	0.185016	0	37	53	1	1106	0	1093	84	0	1095	13
DUOXA1	ER+	chr15	45422008	45422559	0.00236407	1	-0.193587	0.0272159	0.000313369	0.331361	5.36568	0.549642	0.102954	0.0448252	5.36641	0.174064	0	36	55	5	1107	0	847	331	0	1095	13
RDH13	ER+	chr19	55574534	55575085	0.00236407	1	-0.193442	0.0531289	-0.000925299	0.210678	7.81914	1.07774	0.0259613	0.0174915	7.62012	0.371631	0	37	54	11	1106	0	1102	75	0	1033	75
KCNF1	ER+	chr2	11051561	11052112	0.00236407	1	-0.193324	0.0309664	0.000684409	0.230204	6.62226	2.58967	0.136312	0.0725551	5.61381	0.471163	5	62	39	0	1103	0	1007	166	0	672	436
GATA2	ER+	chr3	128206713	128207264	0.00236407	1	-0.193126	0.0614688	-0.000581318	0.145528	5.90411	1.02636	0.0155079	0.0118467	5.85058	0.275143	0	49	54	0	1108	0	1132	47	0	1047	61
LAMC1	ER+	chr1	182992093	182992644	0.00236407	1	-0.19289	0.0414366	0.000102753	0.137584	9.88404	1.32427	0.00973517	0.00923796	11.2967	0.374635	0	19	44	29	1108	0	1139	40	0	1108	0
CAMK2D	ER+	chr4	114683032	114683583	0.00236407	1	-0.192563	0.0227537	-0.000499044	0.110039	6.18246	0.917684	0.00928818	0.0148629	6.01755	0.248672	0	44	52	0	1098	0	1140	28	0	1055	53
ZNF101	ER+	chr19	19778460	19779011	0.00236407	1	-0.192137	0.0583722	-0.00229792	0.250698	6.05761	0.575431	0.658688	0.0946728	5.83089	0.216168	36	49	10	2	1108	88	1019	72	0	1085	23
RCN1	ER+	chr11	32111975	32112526	0.00236407	1	-0.190674	0.0267016	0.000272564	0.0620211	10.525	1.26769	0.0140116	0.0138303	10.4329	0.364325	0	18	32	50	1108	0	1173	6	0	1062	46
P2RY2	ER+	chr11	72929000	72929551	0.00236407	1	-0.190111	0.00315658	-9.92598e-05	0.0892286	6.19573	1.12898	0.0693045	0.0411339	5.77519	0.300075	2	34	39	3	1107	0	1171	7	0	934	174
FBLL1	ER+	chr5	167956080	167956631	0.00236407	1	-0.189238	0.0164548	0.000580024	0.326111	5.44361	0.457501	0.0232867	0.0308547	5.41569	0.136474	0	51	57	1	1016	0	869	212	0	1103	5
HDGFRP3	ER+	chr15	83876719	83877270	0.00236407	1	-0.188916	0.0595283	-0.000407831	0.172773	6.98041	1.16687	0.0325569	0.0324331	6.53063	0.386407	0	33	58	18	1041	0	1041	66	0	949	159
EPB41L4A	ER+	chr5	111754959	111755510	0.00236407	1	-0.188728	0.0323085	0.000522281	0.0798633	5.94312	0.556619	0.00736339	0.00579677	5.88664	0.248982	0	33	27	17	1108	0	1161	18	0	1104	4
SLC26A8	ER+	chr6	35992226	35992777	0.00236407	1	-0.188417	0.0398214	0.00162944	0.34718	5.63824	0.393589	0.250187	0.0946929	5.66898	0.197867	0	53	56	2	1107	13	964	201	0	1107	1
PM20D2	ER+	chr6	89855267	89855818	0.00236407	1	-0.188346	0.0012474	-6.37525e-06	0.277592	5.67925	0.672928	0.00762124	0.0236321	6.03112	0.353105	0	50	69	0	1106	0	1039	138	0	1099	9
TRNP1	ER+	chr1	27319693	27320244	0.00236407	1	-0.188135	0.00291242	-4.13857e-05	0.0612678	6.51966	1.0876	0.0230209	0.0207316	7.0499	0.650876	0	35	27	4	1107	0	1172	6	160	946	2
C11orf85	ER+	chr11	64739512	64740063	0.00236407	1	-0.188122	0.030879	-0.000246312	0.319475	5.35969	0.415364	0.670242	0.168315	5.29055	0.144321	47	34	0	4	912	27	937	0	0	1102	6
LARP6	ER+	chr15	71146553	71147104	0.00236407	1	-0.187888	0.0494423	0.000178905	0.114248	7.16434	1.15203	0.0118996	0.0102294	8.5873	0.493221	0	24	36	20	1108	0	1150	29	0	1107	1
SERHL	ER+	chr22	42896083	42896634	0.00236407	1	-0.187419	0.0345041	0.00112989	0.355362	5.91964	0.763463	0.293294	0.118956	5.89319	0.333456	0	45	48	0	1084	45	984	124	0	1079	29
CBLN1	ER+	chr16	49315691	49316242	0.00236407	1	-0.18724	0.06676	-0.000239932	0.398188	5.46119	0.5133	0.0330816	0.0321139	5.73077	0.516493	0	29	56	2	1105	0	813	363	0	1100	8
CCDC74A	ER+	chr2	132284905	132285456	0.00236407	1	-0.187167	0.0413305	0.00188035	0.175399	7.71225	2.52303	0.285151	0.0856618	6.62524	0.767704	0	44	44	0	1108	102	1063	14	8	732	368
GABRB3	ER+	chr15	27018172	27018723	0.00236407	1	-0.186784	0.0491362	0.00082657	0.394778	5.71032	1.19441	0.0332486	0.0429536	5.69913	0.222355	0	60	55	0	1105	0	681	495	0	1024	84
VSTM2A	ER+	chr7	54609516	54610067	0.00236407	1	-0.186736	0.0843442	-0.00040546	0.404818	5.68348	1.40178	0.0549956	0.0724476	5.46575	0.192203	0	69	59	0	1104	0	716	457	0	997	111
KCNC1	ER+	chr11	17756993	17757544	0.00236407	1	-0.186295	0.0185266	-0.000226057	0.201388	5.51562	0.512474	0.0448286	0.0304487	5.45013	0.11309	0	37	54	2	1108	0	1008	171	0	1092	16
GABRE	ER+	chrX	151143100	151143651	0.00236407	1	-0.186158	0.00547467	-0.000101621	0.34785	5.73852	0.631481	0.25785	0.11505	7.06703	0.757654	14	46	28	0	1103	3	788	383	739	369	0
C7orf57	ER+	chr7	48074606	48075157	0.00236407	1	-0.184731	0.0426717	-0.00155956	0.28195	5.48519	0.514974	0.0166518	0.0356888	5.37059	0.118797	0	44	62	0	1105	0	955	221	0	1090	18
IGFBP4	ER+	chr17	38599174	38599725	0.00236407	1	-0.184368	0.0320515	0.00115158	0.105422	11.2086	1.56023	0.0233288	0.0290872	11.164	0.542768	0	10	31	44	1101	0	1155	17	13	1018	77
CCDC65	ER+	chr12	49297391	49297942	0.00236407	1	-0.182853	0.0238739	0.000395905	0.341811	5.3912	0.465579	0.566313	0.0989621	5.28835	0.147637	42	42	4	3	1108	139	904	136	0	1102	6
RIN1	ER+	chr11	66103949	66104500	0.00236407	1	-0.182243	0.0606941	0.0033564	0.377005	5.99984	0.527428	0.252557	0.114386	6.13918	0.204498	1	41	38	6	1038	18	887	201	0	1105	3
ZDHHC8	ER+	chr22	20118862	20119413	0.00236407	1	-0.181969	0.0168876	-8.28123e-05	0.0742968	9.52032	1.19296	0.00412481	0.00695724	10.2311	0.253476	0	19	25	35	1071	0	1131	9	0	1103	5
KISS1R	ER+	chr19	916840	917391	0.00236407	1	-0.180969	0.0190656	5.15621e-05	0.0970212	6.25073	1.87912	0.0162819	0.0124868	5.46905	0.292004	0	70	31	0	1107	0	1161	17	0	762	346
GNB4	ER+	chr3	179169320	179169871	0.00236407	1	-0.180128	0.0299761	-0.000316796	0.309324	5.7959	0.528274	0.0109814	0.0209161	5.81346	0.240765	0	40	47	7	919	0	892	85	0	1103	5
HSPA1A	ER+	chr6	31782789	31783340	0.00236407	1	-0.179952	0.00766837	-0.000257379	0.0515186	10.5805	1.75776	0.0133111	0.020386	9.64834	0.85625	0	21	23	36	1096	0	1165	2	20	887	201
TMX4	ER+	chr20	8000425	8000976	0.00236407	1	-0.179579	0.0438223	-0.000182465	0.0409927	7.60566	0.96056	0.00507068	0.00931317	7.61825	0.365568	0	29	13	21	1106	0	1173	4	0	1085	23
TFR2	ER+	chr7	100231222	100231773	0.00236407	1	-0.179452	0.0656953	-0.000255601	0.336253	5.43005	0.33641	0.205298	0.0921372	5.41381	0.13903	8	39	38	9	1108	1	851	327	0	1108	0
FAM69B	ER+	chr9	139606522	139607073	0.00236407	1	-0.179214	0.0513942	-0.000224089	0.0818188	7.10137	1.35563	0.0144937	0.0112704	7.40075	0.391989	0	32	38	12	1107	0	1163	15	0	1075	33
COL5A1	ER-	chr9	137533149	137533700	0.00540541	1	-0.178038	0.0185178	0.00235738	0.153484	10.0173	2.06283	0.00970541	0.0227263	9.20271	0.807316	0	4	13	10	306	0	333	13	9	231	70
ZNF503	ER+	chr10	77161601	77162152	0.00236407	1	-0.178014	0.0326939	0.000209199	0.22231	7.27653	1.70611	0.00803374	0.0120129	7.9416	0.465983	0	52	61	0	1108	0	1076	103	0	1056	52
RAPGEFL1	ER+	chr17	38333740	38334291	0.00236407	1	-0.176689	0.0241267	0.000900171	0.116671	6.57646	1.42994	0.0836263	0.0432174	6.37016	0.345192	0	53	52	0	1107	0	1163	15	0	971	137
PRKX	ER+	chrX	3631624	3632175	0.00236407	1	-0.175413	0.00790213	-0.000193219	0.175668	6.09984	0.715648	0.011916	0.0110649	6.32318	0.275381	0	48	60	3	1108	0	1097	82	0	1101	7
TUB	ER+	chr11	8102407	8102958	0.00236407	1	-0.175007	0.0408337	-0.000250793	0.140988	6.09014	0.88206	0.0134629	0.0173588	6.63833	0.33453	0	42	43	4	1102	0	1140	33	0	1102	6
IRX4	ER+	chr5	1882829	1883380	0.00236407	1	-0.173726	0.0130183	-0.000102382	0.25161	6.20281	1.5557	0.0193337	0.0174012	6.86807	0.75047	0	64	67	0	1108	0	1067	112	438	649	21
GNAQ	ER+	chr9	80646314	80646865	0.00236407	1	-0.173637	0.00672906	-3.15801e-05	0.0517488	6.77535	1.15978	0.00805158	0.00994198	6.59143	0.429539	0	11	23	50	1108	0	1174	5	0	1049	59
MAPK13	ER+	chr6	36097759	36098310	0.00236407	1	-0.173315	0.0159337	0.000263817	0.0777225	9.23754	1.21024	0.021263	0.0233094	7.99949	0.783354	0	21	15	27	1094	0	1161	4	2	769	337
NACAD	ER+	chr7	45128442	45128993	0.00236407	1	-0.172689	0.0309196	-0.000665575	0.250447	6.41174	1.12155	0.0155441	0.0202346	7.39575	0.396749	0	33	59	0	1099	0	1019	150	0	1102	6
C15orf59	ER+	chr15	74044660	74045211	0.00236407	1	-0.172553	0.0413833	-0.000132094	0.0940217	6.27979	1.52313	0.0109534	0.00931428	6.03159	0.389461	0	56	34	0	1108	0	1160	19	0	974	134
RDX	ER+	chr11	110167386	110167937	0.00236407	1	-0.171214	0.00352488	-0.00011902	0.0535375	7.09939	0.986104	0.00542132	0.00658683	7.75567	0.407323	0	21	27	34	1104	0	1170	5	0	1108	0
CA8	ER+	chr8	61193903	61194454	0.00236407	1	-0.171027	0.00413935	-5.2473e-05	0.0771959	6.52494	1.51126	0.00983649	0.0117562	6.3754	0.614127	0	47	21	0	1105	0	1169	7	17	984	107
TMEM106A	ER+	chr17	41363344	41363895	0.00236407	1	-0.169518	0.013261	0.000528276	0.11483	6.39037	0.647428	0.0164474	0.0202828	6.56119	0.244294	0	52	27	2	1082	0	1130	22	0	1103	5
PDLIM4	ER+	chr5	131592849	131593400	0.00236407	1	-0.169498	0.0327633	0.000904238	0.347098	5.47226	0.338055	0.11789	0.0626956	5.74332	0.292913	0	31	59	14	1108	0	781	398	0	1108	0
ICT1	ER+	chr17	73008257	73008808	0.00236407	1	-0.168769	0.00337826	0.000706241	0.0761373	8.29997	0.923653	0.0609886	0.0416849	7.53006	0.288981	5	36	41	16	1108	0	1177	2	0	811	297
NAGS	ER+	chr17	42081530	42082081	0.00236407	1	-0.168391	0.000276949	-0.00201054	0.47506	5.63573	0.410513	0.191672	0.131335	5.53931	0.172629	12	35	25	5	1087	0	691	463	0	1105	3
TPK1	ER+	chr7	144533095	144533646	0.00236407	1	-0.168008	0.0498451	0.00307977	0.318296	6.76848	0.861716	0.268701	0.121922	6.8243	0.365936	2	22	41	22	1107	2	1027	149	0	1096	12
ANXA5	ER+	chr4	122618096	122618647	0.00236407	1	-0.167402	0.0400469	-0.000127855	0.10598	10.5328	1.12674	0.00381231	0.00606261	11.1544	0.394602	0	7	19	44	1084	0	1141	11	0	1108	0
CALHM2	ER+	chr10	105212111	105212662	0.00236407	1	-0.166184	0.0223907	3.80453e-05	0.222569	6.70422	0.626421	0.0611717	0.0764594	6.91361	0.390222	0	25	34	18	853	0	865	46	0	1107	1
C20orf85	ER+	chr20	56725481	56726032	0.00236407	1	-0.165657	0.0232221	-0.00158527	0.434188	5.5373	0.871967	0.296854	0.116877	5.43672	0.165411	0	44	53	0	1090	116	865	179	0	1067	41
CUX2	ER+	chr12	111471326	111471877	0.00236407	1	-0.165279	0.0271735	-0.000690809	0.19616	5.38946	0.784772	0.020624	0.0222094	5.53394	0.383509	0	56	62	0	1098	0	1062	106	0	1081	27
AJAP1	ER+	chr1	4714603	4715154	0.00236407	1	-0.164337	0.0239795	-0.00204827	0.378823	5.67725	0.466499	0.0291823	0.039836	5.71296	0.168067	4	37	41	3	1108	0	589	590	0	1097	11
KLK10	ER+	chr19	51522903	51523454	0.00236407	1	-0.163749	0.00478681	-0.00136416	0.275	5.67982	0.709628	0.0573194	0.0489741	5.87913	0.28998	0	47	58	0	1098	0	943	225	0	1089	19
L3MBTL3	ER+	chr6	130339226	130339777	0.00236407	1	-0.163511	0.0462407	-0.000118	0.269438	6.39788	0.68985	0.0150948	0.023009	6.63355	0.284108	0	25	47	24	984	0	962	87	0	1108	0
RADIL	ER+	chr7	4923284	4923835	0.00236407	1	-0.163456	0.027158	-0.00107483	0.208764	5.77488	0.683977	0.0478212	0.036274	5.87341	0.267182	0	55	52	2	1075	0	1053	90	0	1091	17
ZNF701	ER+	chr19	53073024	53073575	0.00236407	1	-0.163301	0.0434048	-0.000184931	0.0837371	6.22569	0.632192	0.00239133	0.00809782	5.98747	0.219141	0	39	21	15	1097	0	1156	12	0	1086	22
SGCB	ER+	chr4	52904434	52904985	0.00236407	1	-0.162564	0.029433	-0.000362475	0.197442	5.93826	0.617771	0.0312163	0.0213803	6.42756	0.452291	0	35	56	8	1107	0	1071	107	0	1107	1
PRDX2	ER+	chr19	12912673	12913224	0.00236407	1	-0.162324	0.0136763	2.30552e-05	0.0236564	9.67776	1.35564	0.00421427	0.00526085	9.13923	0.461663	0	18	13	38	1106	0	1176	1	0	852	256
ETNK2	ER+	chr1	204121259	204121810	0.00236407	1	-0.162135	0.0106153	1.73077e-05	0.0718676	7.11266	1.53081	0.0153466	0.0195869	6.20108	0.484417	0	29	35	17	1086	0	1148	7	0	622	486
LRIF1	ER+	chr1	111506515	111507066	0.00236407	1	-0.161966	0.0285754	-0.000288561	0.112479	5.67951	0.466227	0.0192449	0.0118507	5.47625	0.154149	0	36	40	13	1108	0	1152	27	0	1105	3
ASCC1	ER+	chr10	73976841	73977392	0.00236407	1	-0.161177	0.00557281	0.00112588	0.400053	8.21979	0.660214	0.76556	0.116897	8.0479	0.230924	56	28	1	15	1099	231	938	0	0	1095	13
ALS2CR11	ER+	chr2	202483854	202484405	0.00236407	1	-0.159818	0.0334008	-0.00235773	0.515343	5.37213	0.299041	0.187196	0.157402	5.41177	0.124455	17	34	9	14	882	0	462	475	0	1107	1
TPPP3	ER+	chr16	67427387	67427938	0.00236407	1	-0.1597	0.0296469	-1.84883e-05	0.122406	6.54995	1.28291	0.00861838	0.0151842	7.52051	0.72236	0	53	32	0	1068	0	1115	22	400	699	9
SMOC2	ER+	chr6	168841329	168841880	0.00236407	1	-0.158901	0.0212899	0.000991598	0.121238	8.60999	1.97548	0.0298255	0.0187239	9.16687	0.577498	0	32	35	23	1108	0	1147	32	63	999	46
CLIP3	ER+	chr19	36523522	36524073	0.00236407	1	-0.158288	0.0333318	-0.000524527	0.296769	8.43657	1.34174	0.0879676	0.0516805	9.29531	0.451807	0	27	57	26	1107	0	952	226	0	1102	6
AADAT	ER+	chr4	171011132	171011683	0.00236407	1	-0.156807	0.0177706	-0.000109213	0.238418	5.47694	0.442317	0.0322864	0.0234887	5.55628	0.173484	0	30	68	2	1108	0	1020	159	0	1104	4
KLK13	ER+	chr19	51568316	51568867	0.00236407	1	-0.15595	0.0198651	-0.00227167	0.243516	5.33831	0.887536	0.0354395	0.0286125	5.26384	0.145182	0	32	54	0	1107	0	936	242	0	1077	31
TUBB2B	ER+	chr6	3227917	3228468	0.00236407	1	-0.155783	0.012747	0.00015656	0.179138	6.9383	2.49757	0.0280085	0.0198666	8.9756	0.899246	0	58	49	0	1105	0	1101	75	170	920	18
FKBP5	ER+	chr6	35656641	35657192	0.00236407	1	-0.15558	0.0321377	0.000334162	0.1441	7.57309	1.66068	0.0472934	0.0426021	8.01676	0.898771	0	42	37	13	1094	0	1136	28	242	854	12
ADAMTS19	ER+	chr5	128795601	128796152	0.00236407	1	-0.155415	0.0138542	0.00025312	0.199188	5.83507	0.836206	0.0257315	0.036266	5.95912	0.267967	0	60	41	0	1081	0	1097	52	0	1075	33
ZNF813	ER+	chr19	53970487	53971038	0.00236407	1	-0.155065	0.0292524	-0.000338793	0.12396	5.79811	0.440371	0.0077346	0.0108449	5.63451	0.174671	0	37	42	12	1106	0	1147	30	0	1102	6
DSG2	ER+	chr18	29077525	29078076	0.00236407	1	-0.153497	0.0015675	0.000433014	0.104229	6.93099	1.0325	0.0664571	0.0644335	7.18901	0.422289	0	20	39	39	1087	0	1146	11	0	1102	6
NRARP	ER+	chr9	140196652	140197203	0.00236407	1	-0.153298	0.00554499	-0.000215447	0.0642585	7.58597	1.04168	0.00945699	0.0104337	7.34301	0.460775	0	26	25	20	1078	0	1144	4	0	1034	74
ITGA9	ER+	chr3	37493311	37493862	0.00236407	1	-0.153127	0.00323055	-0.000500329	0.162987	5.78743	0.453984	0.00747453	0.00968766	5.97441	0.285568	0	35	49	16	1106	0	1131	46	0	1108	0
SNORA64	ER+	chr16	2013056	2013607	0.00236407	1	-0.150959	0.007708	-0.000499682	0.410617	5.95521	0.627728	0.62755	0.131248	5.91206	0.25368	32	49	4	3	1079	225	877	46	0	1090	18
FREM2	ER+	chr13	39260671	39261222	0.00236407	1	-0.150725	0.0147178	-0.000609147	0.158768	5.50254	0.606642	0.0398942	0.0378982	5.48812	0.201234	0	53	36	0	929	0	948	37	0	1087	21
KIF12	ER+	chr9	116861286	116861837	0.00236407	1	-0.150693	0.0173145	0.00419501	0.210885	6.53686	1.72465	0.399983	0.10211	6.57919	0.806296	14	58	38	0	1108	445	715	19	98	947	63
TUBBP5	ER+	chr9	141044063	141044614	0.00236407	1	-0.147895	0.0431346	0.00156754	0.216698	6.09051	0.690057	0.195988	0.0901376	5.75865	0.25655	0	42	41	11	1102	0	1122	51	0	1065	43
HOXD1	ER+	chr2	177052805	177053356	0.00236407	1	-0.147538	0.0247069	-0.000401844	0.287821	5.99599	0.997561	0.0218297	0.0386263	5.99966	0.309485	0	46	64	0	1043	0	972	139	0	1063	45
CA6	ER+	chr1	9005391	9005942	0.00236407	1	-0.146677	0.0345394	-0.00256824	0.268454	5.63591	0.350585	0.817744	0.145446	5.63801	0.22103	32	26	0	11	798	19	833	0	0	1107	1
DDX11L2	ER+	chr2	114361243	114361794	0.00236407	1	-0.14634	0.0279546	-0.000690837	0.320041	5.63877	0.534519	0.0950346	0.126831	5.52149	0.188305	0	55	72	0	1074	0	1037	105	0	1096	12
IL10RB	ER+	chr21	34638163	34638714	0.00236407	1	-0.145752	0.00303218	0.000696746	0.0730053	7.52738	0.991255	0.0550441	0.0338942	7.66839	0.299487	1	10	45	38	1108	0	1177	2	0	1102	6
ZMYND8	ER+	chr20	45985582	45986133	0.00236407	1	-0.145638	0.00458656	5.6308e-05	0.0646508	7.56555	1.01878	0.0559473	0.0306922	7.13491	0.264729	0	35	31	6	1107	0	1177	1	0	958	150
CHL1	ER+	chr3	238824	239375	0.00236407	1	-0.145126	0.0409221	-0.000398631	0.281809	5.40718	0.427309	0.0297514	0.0234223	5.9829	0.432212	0	39	61	3	1108	0	929	250	0	1107	1
SNPH	ER+	chr20	1246458	1247009	0.00236407	1	-0.144997	0.0226662	-4.80963e-05	0.132059	5.49586	0.541141	0.0160451	0.0169891	5.51318	0.169123	0	42	43	0	1108	0	1148	31	0	1094	14
DPCD	ER+	chr10	103347587	103348138	0.00236407	1	-0.144802	0.00018121	-0.000154868	0.0339015	8.21352	0.917144	0.0084644	0.00903164	7.26207	0.33411	0	26	11	27	1107	0	1177	1	0	607	501
PACSIN1	ER+	chr6	34433336	34433887	0.00236407	1	-0.143676	0.0291513	-0.00015669	0.0914499	6.24596	0.917465	0.0192586	0.0205766	5.66823	0.187161	0	47	23	0	1106	0	1171	6	0	929	179
PAK6	ER+	chr15	40544877	40545428	0.00236407	1	-0.14292	0.0232996	3.4252e-05	0.0886338	6.3147	1.10532	0.0127893	0.0128491	5.8834	0.335086	0	37	18	0	1102	0	1159	14	0	934	174
POU4F1	ER+	chr13	79177644	79178195	0.00236407	1	-0.141508	0.0196337	-0.00523293	0.389135	5.37163	0.409279	0.0499096	0.0493883	5.36737	0.128472	21	19	21	0	1108	0	387	792	0	1102	6
TAS1R1	ER+	chr1	6614836	6615387	0.00236407	1	-0.140821	0.0174033	0.000360824	0.185688	5.36363	0.262349	0.560095	0.0908286	5.37696	0.127889	41	34	8	20	1108	6	752	421	0	1108	0
ZC3HAV1L	ER+	chr7	138720724	138721275	0.00236407	1	-0.139291	0.0199702	0.00152794	0.157847	5.58113	0.302889	0.0139788	0.0219854	5.54935	0.181837	0	27	44	18	1107	0	1134	44	0	1108	0
IGSF9B	ER+	chr11	133826598	133827149	0.00236407	1	-0.139155	0.0137412	-7.25974e-05	0.132948	5.70029	0.70963	0.00762911	0.00932473	5.86745	0.289113	0	47	42	0	1108	0	1147	32	0	1091	17
STAP2	ER+	chr19	4338796	4339347	0.00236407	1	-0.139098	0.000491342	0.00179146	0.151092	6.895	0.904906	0.304141	0.0974481	6.25251	0.437284	11	28	43	25	1108	117	1047	15	0	880	228
LOC113230	ER+	chr19	14183319	14183870	0.00236407	1	-0.139037	0.0020664	-3.9536e-05	0.0342937	6.70585	0.969139	0.0187291	0.0117644	6.055	0.305101	0	21	38	15	1108	0	1179	0	0	838	270
TEKT2	ER+	chr1	36549174	36549725	0.00236407	1	-0.138177	0.00672358	0.00076955	0.240803	5.79948	0.474707	0.140385	0.0819507	5.7548	0.18272	0	53	50	0	1101	0	1084	88	0	1105	3
CGREF1	ER+	chr2	27341722	27342273	0.00236407	1	-0.137636	0.0224634	0.00146457	0.212566	5.52599	0.337687	0.0265784	0.0302718	5.52483	0.166675	0	31	54	9	1079	0	1078	72	0	1107	1
ZIC4	ER+	chr3	147110166	147110717	0.00236407	1	-0.136618	0.00282543	-0.00118044	0.325688	5.36668	0.39755	0.0718162	0.0416801	5.43153	0.152777	10	40	48	6	1108	0	594	585	0	1103	5
LRRC3	ER+	chr21	45874867	45875418	0.00236407	1	-0.136235	0.0132256	-0.000739084	0.103394	5.68155	0.422759	0.0274467	0.0168915	5.57143	0.207838	0	30	39	14	1108	0	1155	24	0	1106	2
ZNF835	ER+	chr19	57183072	57183623	0.00236407	1	-0.136073	0.0236892	-0.00233889	0.266809	5.30888	0.28553	0.0328946	0.0318329	5.37681	0.126074	0	26	51	27	1108	0	908	271	0	1108	0
ACSL1	ER+	chr4	185747217	185747768	0.00236407	1	-0.135012	3.49885e-05	-0.00032717	0.077498	6.947	1.41066	0.00995005	0.0127133	8.33473	1.49165	0	44	40	5	1105	0	1168	8	803	305	0
KCNK13	ER+	chr14	90527607	90528158	0.00236407	1	-0.132766	0.0233005	-0.000625409	0.235791	5.62116	0.579101	0.0225646	0.0200071	5.46662	0.208375	0	38	53	3	1107	0	1008	170	0	1090	18
ZP3	ER+	chr7	76026339	76026890	0.00236407	1	-0.132406	0.00851179	-2.38681e-05	0.140174	5.69743	0.511455	0.0139658	0.0183534	5.52945	0.136632	0	44	44	9	1078	0	1120	28	0	1104	4
PPP1R14A	ER+	chr19	38747180	38747731	0.00236407	1	-0.131186	0.022937	-0.000120049	0.23216	6.92999	1.12547	0.460231	0.0642291	9.05842	0.63421	33	50	17	1	1108	6	663	510	40	1068	0
MESP2	ER+	chr15	90319087	90319638	0.00236407	1	-0.13099	0.0155192	0.000663371	0.182316	5.38737	0.264726	0.604339	0.112601	5.39591	0.135313	39	27	7	22	1108	4	944	231	0	1108	0
DIRAS1	ER+	chr19	2721339	2721890	0.00236407	1	-0.129132	0.000544654	0.000669831	0.169138	5.42409	0.385278	0.0262825	0.0250971	5.32457	0.171946	0	32	41	22	1057	0	1077	46	0	1108	0
HEXA	ER+	chr15	72668469	72669020	0.00236407	1	-0.128829	0.000661513	-0.000589962	0.14092	5.87073	0.455925	0.00574661	0.00924162	5.8867	0.263476	0	28	34	23	1101	0	1137	35	0	1106	2
EVPL	ER+	chr17	74023456	74024007	0.00236407	1	-0.128573	0.0179579	0.00225261	0.325877	7.44577	1.17743	0.548013	0.203829	6.37134	0.470691	13	34	24	21	877	64	872	1	0	510	598
OXT	ER+	chr20	3051764	3052315	0.00236407	1	-0.127824	0.00523091	-0.00103641	0.276567	5.6945	0.533792	0.551921	0.205599	5.79962	0.362513	44	40	5	8	1065	0	1069	59	0	1105	3
CDC14B	ER+	chr9	99329152	99329703	0.00236407	1	-0.127688	0.0175507	0.00012315	0.0701313	6.73358	0.94044	0.0054551	0.00875736	7.90334	0.420343	0	21	21	28	1106	0	1170	7	0	1108	0
BIRC7	ER+	chr20	61866733	61867284	0.00236407	1	-0.127242	0.0182374	-0.00273306	0.298463	5.56974	0.485996	0.438874	0.110156	5.55915	0.242965	26	43	29	1	1105	68	1018	89	0	1100	8
ALDH16A1	ER+	chr19	49955971	49956522	0.00236407	1	-0.125542	0.00281456	0.000311745	0.0613518	6.66092	0.708173	0.00848776	0.0171475	6.49515	0.238017	0	42	18	9	1029	0	1088	7	0	1082	26
BVES	ER+	chr6	105584492	105585043	0.00236407	1	-0.125269	0.0171753	0.000746139	0.353105	5.75452	0.444858	0.012454	0.024886	6.09263	0.286221	0	32	80	9	1108	0	946	233	0	1105	3
RWDD2B	ER+	chr21	30391634	30392185	0.00236407	1	-0.12488	0.0109899	-0.000326884	0.125591	6.60674	0.449569	0.0880258	0.0636597	6.52453	0.204418	0	33	54	8	1108	0	1161	17	0	1104	4
CASP10	ER+	chr2	202047119	202047670	0.00236407	1	-0.124747	0.0240928	-0.00169921	0.289831	5.40131	0.312824	0.533555	0.165927	5.47341	0.156645	43	34	2	15	1076	10	1096	36	0	1108	0
NR3C1	ER+	chr5	142783203	142783754	0.00236407	1	-0.124652	0.00919399	0.000144113	0.123861	6.0102	0.610282	0.0059901	0.00659992	6.62032	0.380272	0	30	28	15	1107	0	1156	22	0	1107	1
CHST14	ER+	chr15	40762658	40763209	0.00236407	1	-0.124157	0.0106795	0.000686446	0.0792078	7.33114	0.640566	0.0135944	0.0188621	7.11884	0.222824	3	26	43	25	1080	0	1140	8	0	1098	10
C9orf142	ER+	chr9	139886368	139886919	0.00236407	1	-0.123412	0.0097442	8.53893e-06	0.114437	9.85628	0.761173	0.0446618	0.0252152	9.14006	0.374405	0	37	49	14	1108	0	1156	23	0	887	221
HOMER2	ER+	chr15	83621425	83621976	0.00236407	1	-0.123347	0.026524	0.00020619	0.0819787	7.77731	1.57307	0.0303336	0.0211045	7.36995	0.811297	0	34	35	22	1103	0	1168	6	24	1009	75
ZNF75D	ER+	chrX	134477961	134478512	0.00236407	1	-0.123105	0.0133724	7.74514e-05	0.190723	6.3965	1.01982	0.312317	0.0755075	6.26044	0.384407	25	12	22	22	1108	59	1113	7	0	1089	19
SHC2	ER+	chr19	460945	461496	0.00236407	1	-0.122322	0.0184464	1.53331e-06	0.0911183	6.05661	0.702818	0.0218705	0.0216802	6.10573	0.248785	0	44	39	5	1086	0	1148	7	0	1099	9
SNAP91	ER+	chr6	84418469	84419020	0.00236407	1	-0.122109	0.00504063	-0.00021968	0.346417	5.54234	0.756344	0.0187803	0.0324992	5.53214	0.240329	0	38	57	0	1091	0	857	305	0	1086	22
RPS6KL1	ER+	chr14	75389094	75389645	0.00236407	1	-0.120754	0.00252238	0.00324302	0.277469	6.02293	0.540021	0.434974	0.134405	5.95313	0.205648	10	50	38	3	1059	223	878	24	0	1103	5
CCBE1	ER+	chr18	57364593	57365144	0.00236407	1	-0.109138	0.00272881	0.000191089	0.16893	5.56407	0.275153	0.0304214	0.0184691	5.62924	0.200532	0	43	56	15	1108	0	1104	75	0	1108	0
C17orf98	ER+	chr17	36997591	36998142	0.00236407	1	-0.103511	0.0182322	0.000340496	0.213703	5.49662	0.674173	0.869611	0.0986051	5.53365	0.186628	61	9	0	0	1097	67	1100	0	0	1103	5

## Sheet: Table Legend
Supplementary Table 8.
Pairs of loci and genes that are candidates for cis regulation at different FDR thresholds. Promoters and genomic loci are shown in separate tables.

## Sheet: Promoters (FDR < 0.005)
gene	ER	chrom	start	end	fdr	rank	cor	diff_from_second_best	mean_meth	sd_meth	mean_expr	sd_expr	normal_meth	normal_meth_sd	normal_expr	normal_expr_sd	n_hypometh	n_induced	n_hypermeth	n_repressed	N_considered	n_hypometh_vs_normal	n_stable_vs_normal	n_hypermeth_vs_normal	n_repressed_vs_normal	n_stable_expr_vs_normal	n_induced_vs_normal
ATF7IP2	ER+	chr16	10479410	10479961	0.00236407	1	-0.64489	0.400695	-3.77495e-05	0.328562	6.60336	1.11844	0.275873	0.0704286	6.37148	0.271363	2	33	46	3	1108	39	926	214	0	1007	101
CLIC6	ER+	chr21	36041186	36041737	0.00236407	1	-0.618481	0.341392	-0.00231322	0.472984	8.67443	4.63445	0.292867	0.172216	8.25161	1.11723	0	12	26	0	1107	0	1009	169	369	427	312
KRT7	ER+	chr12	52626452	52627003	0.00236407	1	-0.597642	0.28658	0.00356489	0.371243	9.04272	2.86825	0.0969933	0.0485435	8.92503	1.42918	0	2	73	59	1106	0	910	267	187	918	3
ZBTB7C	ER+	chr18	45663629	45664180	0.00236407	1	-0.59161	0.400541	0.00367443	0.368473	7.17166	1.74205	0.20349	0.0896542	6.98191	0.443687	0	22	65	4	1108	3	971	205	0	912	196
HOXB4	ER+	chr17	46655692	46656243	0.00236407	1	-0.582168	0.434869	-0.00103736	0.423507	6.08939	1.22239	0.0887413	0.0670338	6.05847	0.309982	2	60	24	0	1108	0	632	547	0	1010	98
SLC16A5	ER+	chr17	73083534	73084085	0.00236407	1	-0.580288	0.35339	-0.000948029	0.379634	7.54436	1.49487	0.0362423	0.0401121	7.4589	0.365746	0	19	82	36	1100	0	959	212	0	998	110
TPSG1	ER+	chr16	1275203	1275754	0.00236407	1	-0.568848	0.418832	0.000482797	0.34931	6.45284	2.44807	0.627422	0.0882632	5.83147	0.461011	31	66	5	0	1105	334	832	10	0	798	310
C10orf82	ER+	chr10	118429430	118429981	0.00236407	1	-0.567776	0.423779	-0.00162924	0.458436	5.7586	0.877341	0.197966	0.121835	5.38924	0.196938	0	46	29	1	1097	0	811	354	0	1003	105
HENMT1	ER+	chr1	109203693	109204244	0.00236407	1	-0.554007	0.288218	-0.000525154	0.32399	7.77571	1.65822	0.0172155	0.0198939	7.80853	0.291053	0	14	56	23	1108	0	942	237	0	983	125
APOBR	ER+	chr16	28505468	28506019	0.00236407	1	-0.551092	0.357079	-0.00164954	0.407299	5.95422	0.794373	0.549017	0.161546	5.58397	0.194635	48	58	2	0	1072	152	958	27	0	1026	82
PIWIL2	ER+	chr8	22132578	22133129	0.00236407	1	-0.549095	0.444966	-0.000829886	0.252275	5.5351	0.784832	0.724329	0.134019	5.78191	0.29839	48	54	0	0	1084	30	1115	9	0	1080	28
ALDOC	ER+	chr17	26903900	26904451	0.00236407	1	-0.538149	0.269997	-0.00310134	0.470339	7.80448	1.92135	0.038508	0.0465412	9.56156	1.00166	0	42	41	0	1104	0	641	534	338	769	1
ZNF471	ER+	chr19	57018710	57019261	0.00236407	1	-0.537683	0.218159	-0.0013051	0.414945	6.03727	0.919875	0.0216282	0.0542369	6.87629	0.301341	0	33	49	1	1018	0	672	409	0	1106	2
C1orf106	ER+	chr1	200863447	200863998	0.00236407	1	-0.529904	0.221072	0.000236372	0.431354	6.57923	2.31961	0.643695	0.169242	6.22941	0.492391	35	64	3	0	983	119	922	3	0	837	271
HIST3H2A	ER+	chr1	228645509	228646060	0.0038835	2	-0.525831	0.0426818	-0.0018051	0.366605	7.48197	2.46169	0.0219516	0.0319783	6.65288	0.661476	0	29	67	1	1105	0	941	235	95	623	390
MRPS21	ER+	chr1	150265760	150266311	0.00236407	1	-0.523067	0.330439	-0.000337588	0.279387	8.43513	1.12868	0.0298082	0.0264438	8.22229	0.326923	0	17	65	36	1107	0	984	194	0	1034	74
NOX5	ER+	chr15	69222337	69222888	0.00236407	1	-0.517573	0.392218	2.53723e-06	0.260272	5.96385	1.22705	0.748173	0.134419	5.94639	0.305414	44	61	0	0	1104	29	1146	0	0	1002	106
PYCARD	ER+	chr16	31214046	31214597	0.00236407	1	-0.50845	0.245172	0.000267076	0.184727	10.2151	1.82988	0.025858	0.0241075	8.75186	0.435374	0	17	54	30	1108	0	1095	84	0	330	778
THNSL2	ER+	chr2	88469312	88469863	0.00236407	1	-0.506914	0.357943	-0.000575567	0.260139	8.99264	1.86017	0.100053	0.0760433	9.08534	0.559139	0	2	64	53	1107	0	1062	116	21	1043	44
RBP1	ER+	chr3	139258620	139259171	0.00236407	1	-0.498193	0.307325	-0.00213129	0.370753	8.84288	2.73972	0.0749141	0.0617774	8.60295	0.753271	10	38	23	5	1108	0	615	564	118	781	209
ZNF22	ER+	chr10	45495771	45496322	0.00236407	1	-0.497826	0.0182627	-0.00116315	0.274602	8.46292	1.07844	0.0151318	0.0318754	8.96644	0.282315	0	12	59	41	1012	0	950	126	0	1107	1
PNLDC1	ER+	chr6	160220779	160221330	0.00236407	1	-0.495357	0.327193	-0.000413149	0.204316	5.42257	0.90535	0.855056	0.091433	5.41389	0.242933	45	32	0	0	1076	40	1105	0	0	1078	30
LAMB3	ER+	chr1	209825623	209826174	0.00236407	1	-0.49366	0.246085	0.00156861	0.324357	6.67547	1.52664	0.680103	0.192386	8.04376	0.657678	67	55	0	0	1105	29	1147	0	149	956	3
PON3	ER+	chr7	95025636	95026187	0.00236407	1	-0.489794	0.211298	0.000980789	0.450807	6.85889	2.79477	0.0636077	0.0537684	7.32355	0.58224	0	52	48	0	1098	0	663	505	43	893	172
FRG1B	ER+	chr20	29611377	29611928	0.00236407	1	-0.489324	0.269787	0.000164358	0.411572	8.50437	1.17203	0.155532	0.130395	8.84072	0.431892	0	29	53	24	1090	0	961	199	0	1095	13
LAD1	ER+	chr1	201368618	201369169	0.00236407	1	-0.487876	0.165838	0.00156826	0.190705	8.72863	2.665	0.205158	0.0790505	7.93393	1.2052	4	15	55	34	1108	1	1142	36	106	894	108
SYCP2	ER+	chr20	58507158	58507709	0.00236407	1	-0.483759	0.351295	0.00118596	0.323463	6.32419	1.27332	0.97112	0.0220583	6.01068	0.393059	71	35	0	1	1108	169	1010	0	0	946	162
SLC7A4	ER+	chr22	21386796	21387347	0.00236407	1	-0.476746	0.219272	-0.00030283	0.398259	5.79257	1.07846	0.0510191	0.0400967	5.68176	0.371171	0	53	55	0	1108	0	772	407	0	1023	85
CABP4	ER+	chr11	67219384	67219935	0.00236407	1	-0.476188	0.26208	0.00308394	0.360932	6.00472	1.22813	0.333651	0.122269	5.87862	0.28314	8	53	53	0	1108	16	884	279	0	1027	81
KRT19	ER+	chr17	39684590	39685141	0.00236407	1	-0.474442	0.183249	0.000303422	0.311592	12.6585	2.28398	0.366242	0.160416	10.7407	1.90777	0	0	50	46	999	111	933	22	36	1071	1
ZNF502	ER+	chr3	44753633	44754184	0.00236407	1	-0.466435	0.227097	-0.0024884	0.368375	6.01008	0.76267	0.0999473	0.0845943	6.38145	0.249517	5	35	37	4	967	0	580	446	0	1107	1
TFCP2	ER+	chr12	51566875	51567426	0.00236407	1	-0.46194	0.224937	-0.000412482	0.188398	7.94368	0.768125	0.0485305	0.0282754	7.72652	0.220405	0	8	50	46	1108	0	1094	85	0	1100	8
LOC100505715	ER+	chr19	44405904	44406455	0.00236407	1	-0.461759	0.212204	-0.00150161	0.245987	7.28199	1.42053	0.0280513	0.028908	7.30946	0.374239	0	33	48	10	1074	0	1008	135	0	1026	82
CTF1	ER+	chr16	30907426	30907977	0.00236407	1	-0.457117	0.242661	0.000669529	0.381901	6.01044	0.798658	0.116475	0.0832201	6.23829	0.251806	0	47	49	1	1100	0	842	328	0	1099	9
EFS	ER+	chr14	23834791	23835342	0.00236407	1	-0.454946	0.203114	0.000434698	0.360724	7.30147	1.55565	0.0190465	0.0257622	7.75143	0.405472	0	14	77	22	1104	0	945	229	0	1085	23
ZNF415	ER+	chr19	53636120	53636671	0.00236407	1	-0.454116	0.0996641	-0.00023863	0.155282	7.1776	1.05218	0.0247149	0.0263311	7.27373	0.274098	0	11	44	60	1098	0	1121	48	0	1099	9
TIGD7	ER+	chr16	3355388	3355939	0.0038835	2	-0.451927	0.0804063	-0.00186275	0.245792	7.0238	1.0331	0.0151855	0.0231221	6.89026	0.22277	0	25	56	29	1017	0	984	100	0	1062	46
HUS1B	ER+	chr6	656913	657464	0.00236407	1	-0.450139	0.325498	-0.000283067	0.0910906	6.11589	0.913871	0.913186	0.0282893	6.09143	0.219304	28	42	0	0	1108	10	1169	0	0	1071	37
ZNF518B	ER+	chr4	10458981	10459532	0.00236407	1	-0.44426	0.171789	-0.000920307	0.337162	7.30548	1.33208	0.130029	0.0588969	7.31899	0.333884	3	16	41	27	1106	0	798	379	0	1058	50
PLBD1	ER+	chr12	14720740	14721291	0.00236407	1	-0.440466	0.234747	0.000852594	0.299624	8.56852	1.68607	0.119324	0.0651327	9.05256	0.355618	2	25	45	23	1107	0	885	293	0	1062	46
SPAG6	ER+	chr10	22633872	22634423	0.00236407	1	-0.440242	0.185446	-0.00276069	0.357598	5.95803	2.05327	0.115408	0.0542031	5.62809	0.383116	10	77	32	0	1100	0	533	638	0	883	225
RPL39L	ER+	chr3	186857212	186857763	0.00236407	1	-0.439171	0.230983	-0.000822907	0.240612	8.41173	1.8228	0.0104565	0.0169718	7.4043	0.345497	0	15	57	56	1097	0	1064	102	0	490	618
ZIK1	ER+	chr19	58095126	58095677	0.00236407	1	-0.427342	0.173752	-0.00304223	0.369124	5.78512	0.777233	0.0166439	0.0313156	5.85116	0.172297	0	50	50	0	1092	0	723	439	0	1091	17
ZNF311	ER+	chr6	28972986	28973537	0.00236407	1	-0.426679	0.268077	-0.000367608	0.176982	6.19789	0.871903	0.0348186	0.0453778	5.84387	0.2822	0	18	55	26	1091	0	1089	72	0	1045	63
AFF3	ER+	chr2	100721994	100722545	0.00236407	1	-0.424564	0.216547	0.00100291	0.252861	8.6116	2.3906	0.193996	0.109437	8.07964	0.870314	1	13	55	48	1027	0	1014	75	66	885	157
SCRN1	ER+	chr7	30029374	30029925	0.00236407	1	-0.423852	0.198231	-4.59538e-05	0.151874	8.46071	1.48374	0.0260326	0.029197	8.29149	0.332729	0	12	49	34	1106	0	1135	41	0	973	135
GATM	ER+	chr15	45670929	45671480	0.00236407	1	-0.419352	0.179717	-0.000747601	0.400081	6.9995	1.51372	0.0618092	0.0675723	6.92487	0.334611	0	25	57	18	1012	0	840	239	0	980	128
ZNF559	ER+	chr19	9434400	9434951	0.00236407	1	-0.41856	0.252883	-0.000872143	0.183844	6.90574	0.874551	0.00686052	0.0138771	7.553	0.312449	0	27	57	36	1107	0	1096	82	0	1107	1
ADCY3	ER+	chr2	25142004	25142555	0.00236407	1	-0.417504	0.214743	0.000186048	0.0986013	9.29879	1.0004	0.0578437	0.0257767	10.5426	0.326292	0	27	51	24	1108	0	1171	8	0	1108	0
INSL6	ER+	chr9	5185567	5186118	0.00236407	1	-0.415667	0.306169	-0.00051901	0.153956	5.3292	0.390596	0.901893	0.0985814	5.35026	0.174932	34	18	0	0	1070	20	1117	0	0	1097	11
FGF11	ER+	chr17	7341090	7341641	0.00236407	1	-0.410005	0.220477	9.71339e-05	0.355564	5.74462	0.748038	0.280576	0.0894749	5.93153	0.246123	43	52	5	0	1108	3	458	718	0	1090	18
MTMR7	ER+	chr8	17270989	17271540	0.00236407	1	-0.40605	0.246257	0.000594074	0.495513	5.43307	0.570584	0.20448	0.101621	5.35848	0.156509	1	61	34	1	1033	31	618	449	0	1091	17
C1orf64	ER+	chr1	16330229	16330780	0.00236407	1	-0.405288	0.181267	0.00230229	0.321942	9.15605	3.63064	0.833258	0.0835369	7.62257	1.38189	47	1	3	43	1075	303	835	0	141	623	344
C3orf18	ER+	chr3	50605172	50605723	0.00236407	1	-0.39973	0.153731	-0.00171417	0.333556	5.81163	0.558035	0.0131314	0.0234043	5.95277	0.248284	0	34	64	10	1105	0	981	195	0	1107	1
MAGEC2	ER+	chrX	141293025	141293576	0.0038835	2	-0.399494	0.0259285	0.0013452	0.311947	5.42471	0.9612	0.90162	0.0625814	5.31712	0.153206	53	39	0	0	1096	279	888	0	0	1066	42
HIST3H2BB	ER+	chr1	228645306	228645857	0.00236407	1	-0.39938	0.0396105	-0.00251833	0.387855	5.65185	0.657294	0.0334731	0.0528676	5.37222	0.126679	0	49	69	1	1107	0	919	259	0	1066	42
KCNK1	ER+	chr1	233749248	233749799	0.00236407	1	-0.398007	0.127652	0.000196281	0.196346	7.31403	2.59442	0.0150866	0.0179218	6.50283	0.575709	0	19	57	0	1106	0	1096	81	28	616	464
ZFP37	ER+	chr9	115819020	115819571	0.00236407	1	-0.393211	0.229853	-0.000298888	0.257931	6.33969	0.907138	0.0568483	0.037785	6.60612	0.316506	0	26	57	12	1108	0	979	200	0	1103	5
C3orf14	ER+	chr3	62304216	62304767	0.00236407	1	-0.390417	0.216083	0.00124014	0.202551	9.74077	2.04245	0.0307565	0.0492179	8.79899	0.86888	0	8	44	50	1022	0	1023	61	22	861	225
MT1G	ER+	chr16	56701926	56702477	0.00236407	1	-0.39038	0.173537	-0.00102815	0.386423	8.18325	3.33025	0.0467869	0.0485099	7.99308	0.905086	0	46	60	0	1049	0	839	277	233	676	199
HOXC13	ER+	chr12	54332074	54332625	0.00236407	1	-0.389423	0.110427	0.000393168	0.20096	6.68189	1.86508	0.0742355	0.0333045	5.66622	0.397176	0	22	52	1	1108	0	1059	120	0	527	581
TAF7	ER+	chr5	140700300	140700851	0.00236407	1	-0.385463	0.218937	-0.000742491	0.187582	8.07347	1.09866	0.0279071	0.0197386	8.04101	0.258897	0	13	62	41	1108	0	1102	77	0	1079	29
GGT6	ER+	chr17	4463840	4464391	0.00236407	1	-0.383276	0.126809	0.0028849	0.330574	6.81242	1.54173	0.507925	0.214622	6.62162	0.63895	14	17	39	6	1072	26	1110	3	85	941	82
ZNF549	ER+	chr19	58038191	58038742	0.00236407	1	-0.383065	0.0553654	-0.0012297	0.214406	6.00989	0.538712	0.0208122	0.0305351	6.25214	0.223132	0	24	52	14	986	0	964	82	0	1105	3
RNF212	ER+	chr4	1107301	1107852	0.00236407	1	-0.380635	0.257433	0.000125524	0.360651	5.81334	0.853164	0.146933	0.0762885	5.94465	0.247296	17	60	32	0	1107	0	589	588	0	1081	27
PROM1	ER+	chr4	16085543	16086094	0.00236407	1	-0.379227	0.113916	-0.00144673	0.42211	7.56309	3.36099	0.0784262	0.0527865	9.37812	1.66288	5	45	41	0	1104	0	597	578	518	589	1
MT1E	ER+	chr16	56659083	56659634	0.00236407	1	-0.378612	0.176815	-0.00226035	0.354688	9.8452	2.38254	0.0163888	0.0257446	10.685	0.621223	0	18	87	25	1108	0	972	207	71	1000	37
ZFP28	ER+	chr19	57049815	57050366	0.00236407	1	-0.377941	0.160387	-0.000860536	0.243428	5.59686	0.360646	0.0172775	0.0301661	5.71514	0.148277	0	30	68	21	1107	0	1046	132	0	1108	0
HOXC10	ER+	chr12	54378444	54378995	0.00236407	1	-0.376839	0.0650284	0.000487356	0.222499	5.9194	0.867487	0.0540611	0.034527	5.58112	0.159172	0	48	51	0	1106	0	1069	108	0	1016	92
PRSS30P	ER+	chr16	2892701	2893252	0.00236407	1	-0.374732	0.216101	-0.00430772	0.255344	5.54719	0.586507	0.449514	0.138207	5.43419	0.184469	42	45	8	0	1096	0	641	525	0	1083	25
TSPYL5	ER+	chr8	98290125	98290676	0.00236407	1	-0.371319	0.0844557	-0.00204229	0.405378	7.18188	1.90846	0.494663	0.162073	7.48817	0.408105	19	33	15	1	1108	20	1029	130	0	1005	103
ZNF75A	ER+	chr16	3354904	3355455	0.00236407	1	-0.370831	0.0674545	-0.00271768	0.324729	6.34106	0.764202	0.0480923	0.0523205	6.15348	0.280096	0	39	74	10	1103	0	982	192	0	1079	29
ME1	ER+	chr6	84140887	84141438	0.00236407	1	-0.36501	0.165011	0.000599268	0.317696	6.24246	1.27128	0.408194	0.115881	6.72758	1.09817	16	59	20	0	1104	127	991	56	227	879	2
DLEC1	ER+	chr3	38080194	38080745	0.00236407	1	-0.360757	0.100439	-0.00331356	0.435476	5.58649	0.594466	0.0814583	0.0712982	5.79311	0.304037	0	54	37	0	1101	0	713	457	0	1096	12
WDR66	ER+	chr12	122355961	122356512	0.00236407	1	-0.358367	0.193476	0.000398563	0.456365	5.75632	0.686036	0.495287	0.148275	5.58915	0.217209	1	43	42	3	1108	271	828	80	0	1083	25
FAM50B	ER+	chr6	3849130	3849681	0.00236407	1	-0.357701	0.168095	-0.000749274	0.280751	6.95611	1.00836	0.368109	0.142031	6.94887	0.278338	15	18	42	50	1108	7	1099	73	0	1089	19
VIPR2	ER+	chr7	158937598	158938149	0.00236407	1	-0.355163	0.0426876	0.000665021	0.397888	5.88439	1.49847	0.0328342	0.0482094	5.83537	0.351345	0	61	55	0	1103	0	834	338	0	986	122
ZNF717	ER+	chr3	75834204	75834755	0.00236407	1	-0.35446	0.203722	-8.92491e-06	0.193847	5.84159	0.519201	0.0365623	0.0358801	5.80465	0.214108	0	27	61	20	1108	0	1097	82	0	1107	1
DPYSL4	ER+	chr10	133999912	134000463	0.00236407	1	-0.347959	0.135549	-0.000339723	0.325852	6.44587	1.64602	0.0476816	0.0342275	6.06825	0.56836	2	61	54	0	1108	0	784	395	0	938	170
GRAMD2	ER+	chr15	72490085	72490636	0.00236407	1	-0.343448	0.0626152	0.000261253	0.281912	6.16746	1.37721	0.327179	0.0722824	6.6151	0.711337	40	40	12	0	1108	1	568	610	278	824	6
ZNF544	ER+	chr19	58739568	58740119	0.00236407	1	-0.342877	0.10592	-0.000409647	0.0855968	8.70468	1.11996	0.0109135	0.0108744	8.13934	0.364667	0	27	32	24	1108	0	1172	7	0	895	213
VANGL2	ER+	chr1	160369862	160370413	0.00236407	1	-0.338154	0.0151997	0.000155033	0.151102	7.46409	2.03108	0.0149652	0.0195935	7.33243	0.759217	0	10	41	7	1076	0	1105	38	142	879	87
C2orf74	ER+	chr2	61371741	61372292	0.00236407	1	-0.337246	0.160896	-0.00139451	0.495666	6.24785	0.909991	0.060335	0.0841119	6.73894	0.479249	0	44	54	6	907	0	623	341	0	1104	4
SYT13	ER+	chr11	45307833	45308384	0.00236407	1	-0.335328	0.17385	0.000329641	0.233071	7.21357	3.48622	0.200674	0.0982252	5.63859	0.536124	1	51	50	0	1102	2	1076	94	0	538	570
SLC46A3	ER+	chr13	29293099	29293650	0.00236407	1	-0.335028	0.128727	0.000511823	0.148777	7.81585	1.22271	0.00749939	0.00807629	7.99582	0.375043	0	16	39	28	1107	0	1141	37	0	1088	20
ZNF880	ER+	chr19	52872668	52873219	0.00236407	1	-0.334509	0.19204	-0.00134894	0.322013	5.65554	0.534102	0.0396235	0.0354505	5.54572	0.198756	0	37	54	4	1108	0	806	373	0	1101	7
C2orf43	ER+	chr2	21022839	21023390	0.00236407	1	-0.333937	0.169105	-0.000759743	0.218151	6.67912	0.712374	0.0154515	0.0251583	6.54417	0.292806	0	30	41	27	873	0	869	58	0	1097	11
GPX1	ER+	chr3	49395740	49396291	0.00236407	1	-0.332723	0.178271	-0.000641526	0.178936	11.1053	0.883745	0.0108323	0.0114849	11.0539	0.476544	0	15	41	41	1106	0	1129	48	0	1102	6
HRASLS	ER+	chr3	192958415	192958966	0.00236407	1	-0.332093	0.123614	-0.000738372	0.345252	5.96888	1.24241	0.022608	0.040513	5.7318	0.315444	0	51	68	0	1099	0	996	174	0	953	155
NOSTRIN	ER+	chr2	169658598	169659149	0.00236407	1	-0.331823	0.0854117	0.00321198	0.205895	8.3465	1.95856	0.226174	0.101955	8.51911	0.477749	4	17	45	23	1104	9	1051	115	0	986	122
ANPEP	ER+	chr15	90358021	90358572	0.00236407	1	-0.330575	0.153735	4.91542e-05	0.294897	7.21798	2.64652	0.0767107	0.0469173	8.28083	0.822655	1	63	52	0	1108	0	752	427	265	781	62
PTPRT	ER+	chr20	41818506	41819057	0.00236407	1	-0.330513	0.0654014	0.000958254	0.211994	7.11279	2.4293	0.0160663	0.0208161	6.56154	0.664271	0	24	54	0	1104	0	1103	72	91	689	328
AGPS	ER+	chr2	178256969	178257520	0.0038835	2	-0.328522	0.00816588	5.29778e-05	0.187589	7.42764	1.3655	0.0121295	0.0191954	7.07485	0.355503	0	30	48	17	1043	0	1055	51	0	925	183
PRSS21	ER+	chr16	2866662	2867213	0.00236407	1	-0.328094	0.130602	-0.000150009	0.254225	5.71207	1.17538	0.665462	0.112511	5.69294	0.34863	35	64	14	0	1061	75	1035	16	0	1028	80
ZNF606	ER+	chr19	58514663	58515214	0.00236407	1	-0.327274	0.0490297	-0.000609967	0.338509	6.75781	0.971472	0.32626	0.10406	6.04327	0.297269	4	34	53	20	1108	87	919	173	0	832	276
CACNA1H	ER+	chr16	1202739	1203290	0.0038835	2	-0.327176	0.101514	-0.000469312	0.203333	7.21437	2.52998	0.0282366	0.0248872	6.6033	0.704834	0	59	60	0	1105	0	1070	105	5	822	281
PTK6	ER+	chr20	62168672	62169223	0.00236407	1	-0.325829	0.183669	0.000956085	0.186376	7.23938	1.29506	0.376444	0.0964763	6.42806	0.360395	3	39	45	12	1108	828	345	6	0	724	384
ACSF2	ER+	chr17	48545188	48545739	0.00236407	1	-0.323138	0.183103	0.0034857	0.443468	7.00966	1.46504	0.65832	0.134623	6.7305	0.411783	2	33	52	9	1108	483	660	36	0	932	176
ZNF300	ER+	chr5	150284494	150285045	0.00236407	1	-0.320371	0.158145	-0.00274423	0.378891	5.46821	0.361249	0.0580987	0.0623246	5.57997	0.15336	2	44	45	14	1107	0	639	539	0	1108	0
HOTAIR	ER+	chr12	54368689	54369240	0.0038835	2	-0.320015	0.0257553	-0.00012323	0.183318	6.1156	1.56887	0.0622722	0.0248348	5.68004	0.44714	0	36	52	0	1108	0	1112	67	0	812	296
MAP1LC3A	ER+	chr20	33145999	33146550	0.00236407	1	-0.319234	0.0753347	-0.00024629	0.14581	9.73921	1.36451	0.00627886	0.00800468	10.1989	0.329476	0	26	43	38	1108	0	1142	37	0	1090	18
ZNF597	ER+	chr16	3493486	3494037	0.00236407	1	-0.31882	0.152978	-0.00133117	0.262407	5.92517	0.466855	0.426015	0.11099	5.76199	0.156559	34	44	29	18	1108	40	1067	72	0	1106	2
SOX9	ER+	chr17	70116659	70117210	0.0038835	2	-0.318559	0.00342715	0.000401737	0.186706	7.73659	1.85679	0.0240026	0.0279604	8.43756	1.14387	0	13	41	37	1106	0	1126	51	336	771	1
HSPA4	ER+	chr5	132387160	132387711	0.00236407	1	-0.31735	0.139762	-0.000234868	0.113293	9.16684	1.08618	0.00547089	0.00738979	8.31157	0.404663	0	17	29	32	1108	0	1161	18	0	681	427
NFIB	ER+	chr9	14313994	14314545	0.00236407	1	-0.316137	0.15038	-0.00170172	0.24582	9.62502	2.22573	0.0104133	0.0143825	11.6111	0.529094	0	21	71	26	1108	0	1032	147	11	1093	4
DENND1B	ER+	chr1	197744572	197745123	0.00236407	1	-0.315886	0.104862	0.000481252	0.177953	9.121	2.24916	0.056966	0.0388207	8.30486	0.598993	0	39	42	12	1108	0	1143	36	12	727	369
LRFN4	ER+	chr11	66624374	66624925	0.00236407	1	-0.314299	0.130758	-0.000113145	0.100915	6.6866	1.18253	0.0436228	0.0282454	6.13042	0.319464	0	43	48	3	1102	0	1163	10	0	897	211
ADCY1	ER+	chr7	45613623	45614174	0.00236407	1	-0.311758	0.115459	-0.000338688	0.277324	7.13934	2.66867	0.0195854	0.0205128	6.7486	0.805571	0	50	61	0	1108	0	1078	101	132	754	222
PNMAL1	ER+	chr19	46974769	46975320	0.00236407	1	-0.311672	0.153516	-0.000483847	0.278915	6.38714	1.41672	0.0254572	0.0310494	6.13967	0.439709	0	46	60	0	1053	0	943	178	0	928	180
HIST1H2BH	ER+	chr6	26251377	26251928	0.00236407	1	-0.311549	0.100778	0.000127453	0.266084	5.89183	0.893963	0.0817723	0.0404592	5.47051	0.197023	0	51	58	0	1108	0	1068	111	0	993	115
FAM109B	ER+	chr22	42469753	42470304	0.00236407	1	-0.309837	0.138482	1.00231e-05	0.20782	6.75596	0.722252	0.154933	0.0619958	6.32169	0.254015	7	27	54	26	1108	0	967	212	0	1049	59
MUC1	ER+	chr1	155162655	155163206	0.00236407	1	-0.309718	0.0122255	0.00142461	0.122178	11.3672	2.86881	0.287369	0.099351	9.13206	1.45515	5	0	40	58	1108	351	828	0	39	657	412
WNK4	ER+	chr17	40932147	40932698	0.00236407	1	-0.309148	0.0767826	0.00214247	0.188868	7.36026	2.65179	0.113916	0.05146	6.63119	0.823552	3	26	41	0	1108	0	1054	125	112	716	280
SLC7A2	ER+	chr8	17354095	17354646	0.00236407	1	-0.308508	0.0694769	-0.000627382	0.144661	9.12329	3.5709	0.0178324	0.0260862	8.86357	0.806946	0	7	34	10	845	0	877	26	72	758	278
BIVM	ER+	chr13	103450897	103451448	0.00236407	1	-0.307715	0.00140492	-0.000101932	0.109403	7.23984	1.13524	0.0071729	0.00899608	8.01485	0.329238	0	15	38	46	1107	0	1154	23	0	1106	2
C8orf48	ER+	chr8	13423850	13424401	0.00236407	1	-0.307631	0.130404	-0.000180065	0.330179	5.857	0.685354	0.0342281	0.0534871	5.8439	0.208982	0	55	58	2	1094	0	855	310	0	1091	17
RAB36	ER+	chr22	23487011	23487562	0.00236407	1	-0.307325	0.0679666	-0.000411497	0.195566	6.08817	1.17642	0.0312956	0.0396337	5.75739	0.307098	0	48	53	0	1050	0	1045	75	0	954	154
PDLIM1	ER+	chr10	97050854	97051405	0.00236407	1	-0.307139	0.0305647	0.00152649	0.222603	9.10851	1.84447	0.293582	0.0870456	9.70472	0.433607	27	32	29	28	1108	1	924	254	0	1066	42
ZNF671	ER+	chr19	58238944	58239495	0.0038835	2	-0.306831	0.0843814	-0.00171401	0.28529	6.85627	1.13862	0.351556	0.131903	6.64319	0.345051	16	11	32	20	1066	16	1065	52	0	1039	69
TRIM38	ER+	chr6	25962415	25962966	0.00236407	1	-0.306539	0.0743189	0.000814993	0.213349	6.89286	0.913019	0.0108081	0.0166293	7.32387	0.247846	0	36	43	19	1084	0	1102	51	0	1102	6
MEST	ER+	chr7	130125686	130126237	0.00236407	1	-0.306434	0.114966	0.000829841	0.412363	5.89901	0.846682	0.304571	0.188539	5.66619	0.183453	0	44	68	1	1064	0	1073	57	0	1048	60
ABCC6	ER+	chr16	16317277	16317828	0.00236407	1	-0.3061	0.180094	0.000129289	0.358461	5.67962	0.765374	0.190535	0.102796	5.8986	0.575882	8	46	34	0	1019	0	717	368	0	1100	8
ZNF132	ER+	chr19	58951538	58952089	0.00236407	1	-0.30563	0.0287795	-0.00112367	0.398966	5.61477	0.379285	0.0291785	0.0505213	5.68623	0.181561	0	34	61	16	1098	0	727	440	0	1107	1
CENPV	ER+	chr17	16256761	16257312	0.00236407	1	-0.305556	0.0720124	-0.00100638	0.234659	7.46953	1.98901	0.0103582	0.02525	7.67861	0.423267	0	45	52	0	1053	0	1036	83	0	958	150
WT1	ER+	chr11	32457030	32457581	0.0038835	2	-0.305253	0.0216419	-0.00243339	0.321542	5.54003	1.10884	0.0624239	0.0502326	5.39283	0.141813	3	57	53	0	1106	0	802	375	0	1035	73
NSMAF	ER+	chr8	59571915	59572466	0.00236407	1	-0.304738	0.142395	-0.000172678	0.127108	8.27192	0.880409	0.010194	0.0116072	8.46421	0.203917	0	26	29	29	1108	0	1155	24	0	1103	5
IFNGR2	ER+	chr21	34774700	34775251	0.0038835	2	-0.304116	0.0116779	-0.000422609	0.543221	10.9415	0.77943	0.064407	0.110013	11.0155	0.1683	0	10	35	36	860	0	521	393	0	1106	2
TMEM105	ER+	chr17	79304423	79304974	0.00236407	1	-0.303733	0.163856	0.00110558	0.313034	5.57392	0.551298	0.788985	0.10846	5.54939	0.205975	62	55	0	1	1106	114	1062	0	0	1094	14
KRTCAP3	ER+	chr2	27664731	27665282	0.00236407	1	-0.302684	0.152564	0.00126399	0.298899	6.88109	1.08975	0.563969	0.134371	6.40611	0.415145	25	25	38	24	1103	60	1065	49	0	920	188
RGN	ER+	chrX	46937252	46937803	0.00236407	1	-0.301629	0.0391112	0.00105978	0.38377	5.5703	0.652239	0.334662	0.14397	6.12029	0.381303	24	50	14	2	1023	5	700	383	0	1099	9
CDCP1	ER+	chr3	45187863	45188414	0.00236407	1	-0.301071	0.0347817	0.0012842	0.231647	7.09045	1.21725	0.285086	0.0972797	6.43051	0.506647	3	22	42	37	1105	61	1075	39	0	801	307
HIST1H4J	ER+	chr6	27791401	27791952	0.00236407	1	-0.301045	0.000442871	0.000749649	0.141795	7.95336	1.66382	0.0537235	0.043851	6.62092	0.458528	0	36	55	29	1099	0	1131	39	0	392	716
HOXD8	ER+	chr2	176993966	176994517	0.00236407	1	-0.300374	0.138448	-0.0021705	0.426056	5.74954	0.741378	0.0700711	0.0596801	5.7614	0.256561	7	52	39	1	1105	0	537	638	0	1085	23
CYBA	ER+	chr16	88717441	88717992	0.00236407	1	-0.300171	0.147148	-0.00159222	0.263121	10.3328	1.66166	0.0347151	0.0283148	9.9374	0.411712	0	10	72	46	1106	0	1032	145	0	846	262
C9orf47	ER+	chr9	91605276	91605827	0.00236407	1	-0.299908	0.150593	0.00231568	0.426648	7.02327	1.27758	0.45914	0.15605	6.96428	0.474516	24	41	12	8	1087	38	944	172	0	1011	97
WLS	ER+	chr1	68698178	68698729	0.00236407	1	-0.298408	0.0973654	-0.00030016	0.171969	8.27924	2.00344	0.0153872	0.0144615	9.69851	0.521156	0	12	52	12	1108	0	1109	70	17	1090	1
XKR6	ER+	chr8	11058824	11059375	0.00236407	1	-0.297404	0.106907	0.000413458	0.214003	5.85048	0.51187	0.0240254	0.0181107	5.88587	0.199691	0	45	61	5	1108	0	1031	148	0	1105	3
SYT9	ER+	chr11	7272679	7273230	0.00236407	1	-0.296577	0.118869	0.000302566	0.193154	6.09402	1.35743	0.0509488	0.0374096	5.56108	0.223786	0	46	57	0	1108	0	1103	76	0	853	255
RIC3	ER+	chr11	8190539	8191090	0.00236407	1	-0.29636	0.0381104	-0.00162226	0.320286	5.47884	0.59759	0.0349515	0.0514371	5.76315	0.300828	0	42	61	1	1091	0	857	303	0	1103	5
PANK1	ER+	chr10	91403597	91404148	0.00236407	1	-0.295539	0.146827	-0.000480487	0.125408	6.61344	1.2942	0.0292937	0.0285534	6.29895	0.341622	0	38	51	4	1085	0	1125	26	0	931	177
DEXI	ER+	chr16	11036206	11036757	0.00236407	1	-0.293485	0.0832317	-0.000177104	0.0788141	8.48801	0.949364	0.00645713	0.00663386	8.3873	0.347484	0	22	19	24	1108	0	1167	12	0	1078	30
TES	ER+	chr7	115850045	115850596	0.00236407	1	-0.290288	0.112467	-0.000268319	0.259851	6.09126	0.717382	0.035296	0.0418948	6.07736	0.300471	0	27	64	8	1081	0	1040	105	0	1099	9
IRAK2	ER+	chr3	10206061	10206612	0.00236407	1	-0.290236	0.11855	-7.45914e-05	0.300784	6.34433	0.805123	0.365647	0.103551	6.63505	0.461533	12	40	43	10	1107	45	1010	123	0	1100	8
PRSS23	ER+	chr11	86510780	86511331	0.00236407	1	-0.289657	0.141849	0.000988944	0.28417	8.82808	1.97904	0.392828	0.117235	8.55742	0.775397	12	36	32	13	1095	74	1041	51	72	926	110
NHLRC4	ER+	chr16	616493	617044	0.00236407	1	-0.289472	0.130588	-0.00138788	0.354359	5.88848	0.457146	0.126189	0.0963301	5.82327	0.210234	3	55	41	3	1091	0	726	436	0	1106	2
ZNF154	ER+	chr19	58220528	58221079	0.00236407	1	-0.289447	0.0914324	-0.00100106	0.429933	5.77595	0.469776	0.0657397	0.0763349	6.01805	0.216091	2	39	42	3	1085	0	562	591	0	1108	0
SLC38A1	ER+	chr12	46661719	46662270	0.00236407	1	-0.289276	0.0965084	-0.000166053	0.0706013	9.91824	1.9479	0.0103531	0.0117201	8.72721	1.15616	0	6	16	45	1108	0	1173	6	26	983	99
FBXO16	ER+	chr8	28347784	28348335	0.00236407	1	-0.28865	0.0399201	8.18005e-05	0.051091	6.0016	0.769186	0.009727	0.0145118	5.55264	0.213681	0	28	38	13	1101	0	1170	2	0	1025	83
TMEM154	ER+	chr4	153601266	153601817	0.00236407	1	-0.286577	0.105735	-9.57744e-05	0.249143	6.84387	1.13927	0.242928	0.0706495	6.52954	0.532948	6	37	45	11	1105	4	1068	104	1	1013	94
SASH1	ER+	chr6	148663227	148663778	0.00236407	1	-0.286478	0.109652	0.000936567	0.186469	7.9805	1.58855	0.00743511	0.0101106	9.49272	0.404777	0	12	50	37	1103	0	1118	56	0	1108	0
AKR1E2	ER+	chr10	4867867	4868418	0.00236407	1	-0.285496	0.131272	-0.00129292	0.435411	5.37166	0.3338	0.334572	0.188905	5.43848	0.133649	31	35	4	8	1010	0	766	310	0	1107	1
ZCCHC11	ER+	chr1	53018711	53019262	0.00236407	1	-0.285234	0.0599685	3.41613e-05	0.131388	6.82188	1.04297	0.00768627	0.0067261	7.58733	0.283382	0	18	44	34	1108	0	1143	36	0	1108	0
GBGT1	ER+	chr9	136039281	136039832	0.00236407	1	-0.285176	0.0613523	-0.00100655	0.242559	6.12623	0.667977	0.250228	0.0597581	6.29509	0.32925	30	36	33	14	1108	1	747	431	0	1104	4
APOA1	ER+	chr11	116708287	116708838	0.00236407	1	-0.284206	0.159269	0.000951656	0.345057	5.43726	0.576117	0.720408	0.144801	5.32172	0.17283	35	42	0	0	830	65	814	0	0	1084	24
GGH	ER+	chr8	63951559	63952110	0.00236407	1	-0.283581	0.0530563	-0.000371193	0.101662	7.69099	2.11001	0.00544969	0.00439999	7.15491	0.455394	0	31	34	6	1108	0	1159	20	0	757	351
SP140L	ER+	chr2	231191392	231191943	0.00236407	1	-0.283558	0.147153	0.00077166	0.254605	5.86338	0.481805	0.0311694	0.0474385	5.90696	0.210705	0	41	58	4	953	0	896	117	0	1105	3
ZNF470	ER+	chr19	57078388	57078939	0.00236407	1	-0.283502	0.000636204	-0.000866706	0.259473	5.81914	0.435038	0.0104281	0.0152006	5.93747	0.224159	0	27	64	21	1106	0	1033	144	0	1106	2
TMEM173	ER+	chr5	138862324	138862875	0.00236407	1	-0.282324	0.148556	0.00120934	0.286356	8.49494	1.00909	0.103795	0.0774921	8.71241	0.466971	9	16	42	31	1050	0	839	278	0	1102	6
FCGRT	ER+	chr19	50015934	50016485	0.00236407	1	-0.281903	0.0624845	-0.000481828	0.156479	9.74437	1.37179	0.023252	0.0420919	10.3528	0.343971	0	34	52	22	965	0	977	52	0	1087	21
SHROOM1	ER+	chr5	132166539	132167090	0.00236407	1	-0.280817	0.0686311	0.00187257	0.216451	6.23485	1.87626	0.151766	0.0914958	5.89247	0.380558	2	71	46	0	1095	0	1072	92	0	889	219
AURKC	ER+	chr19	57741875	57742426	0.00236407	1	-0.280319	0.144023	-0.00205009	0.232631	5.50013	0.386869	0.715586	0.139707	5.57466	0.173212	52	35	1	0	1104	18	1151	6	0	1105	3
CXCL14	ER+	chr5	134914918	134915469	0.00236407	1	-0.278573	0.0829769	-8.71989e-06	0.441439	8.52001	3.19751	0.0438906	0.0553774	9.74235	0.768556	0	50	42	1	913	0	619	354	137	894	77
EPHX2	ER+	chr8	27348183	27348734	0.00236407	1	-0.2772	0.0158554	0.000168909	0.133333	7.18891	1.44603	0.0246361	0.0223591	7.47429	0.378643	0	23	47	20	1102	0	1135	38	0	1065	43
ASCL2	ER+	chr11	2292131	2292682	0.00236407	1	-0.276321	0.0443106	-0.000278403	0.436591	7.53238	2.09217	0.0489354	0.0440181	6.5556	0.437042	4	50	40	1	1103	0	624	550	0	658	450
PPP1R3C	ER+	chr10	93392807	93393358	0.00236407	1	-0.276059	0.07706	0.000198821	0.243139	8.45601	2.58605	0.0759196	0.0389947	7.70364	0.679018	0	23	54	25	1108	0	1067	112	50	698	360
CST6	ER+	chr11	65778960	65779511	0.00236407	1	-0.275161	0.0748468	-0.000342837	0.274421	6.58358	2.05437	0.0271393	0.025888	5.70034	0.352258	0	48	59	0	1101	0	1053	116	0	694	414
PLEKHG6	ER+	chr12	6419597	6420148	0.00236407	1	-0.273034	0.104445	4.59024e-05	0.183272	6.10069	0.830952	0.0446363	0.0310003	6.56372	0.622299	0	45	39	3	1108	0	1137	42	70	1037	1
HSD17B14	ER+	chr19	49339883	49340434	0.00236407	1	-0.272495	0.0863948	-0.000581271	0.277056	6.70021	1.14836	0.151121	0.0854153	6.54307	0.415633	7	52	29	3	794	0	680	169	0	1008	100
MUC2	ER+	chr11	1074373	1074924	0.00236407	1	-0.271033	0.018196	-0.000607104	0.279457	5.62201	1.39344	0.769039	0.112294	5.4677	0.184526	33	36	14	0	882	195	729	6	0	1065	43
CLIP4	ER+	chr2	29337790	29338341	0.00236407	1	-0.270296	0.118993	-0.000597135	0.392086	6.22938	0.846949	0.0194576	0.036576	7.46294	0.369996	0	45	70	3	1088	0	833	326	0	1108	0
TFF2	ER+	chr21	43771157	43771708	0.00236407	1	-0.268493	0.0951492	0.00126153	0.313561	5.48658	0.934486	0.60338	0.104095	5.43481	0.273184	33	37	12	0	1107	165	943	70	0	1071	37
CST3	ER+	chr20	23618634	23619185	0.00236407	1	-0.268052	0.00708819	-0.000431157	0.0832401	12.4489	1.23434	0.0443935	0.0326899	12.7073	0.306885	0	23	36	38	1073	0	1135	8	0	1086	22
FZD3	ER+	chr8	28351220	28351771	0.0038835	2	-0.266909	0.018047	0.00015372	0.0663269	6.55584	1.21288	0.0108784	0.010255	6.58175	0.596974	0	38	35	12	1108	0	1173	6	34	1037	37
FAM155A	ER+	chr13	108519409	108519960	0.00236407	1	-0.266493	0.131799	0.00132805	0.244674	6.39351	1.58861	0.0236341	0.0180998	5.99668	0.330971	0	65	62	0	1108	0	1058	121	0	888	220
RGS7	ER+	chr1	241520479	241521030	0.00236407	1	-0.263979	0.0622788	0.000175009	0.512066	5.49599	0.827302	0.0459772	0.0710281	5.40575	0.133003	5	38	23	0	1047	0	437	676	0	1073	35
SLC25A4	ER+	chr4	186063915	186064466	0.00236407	1	-0.26388	0.095398	0.000322077	0.0625501	9.16349	1.615	0.00753045	0.00794993	9.48781	0.359945	0	6	23	58	1106	0	1171	6	0	1082	26
CRIP1	ER+	chr14	105952755	105953306	0.00236407	1	-0.263195	0.0795498	-0.00117179	0.347541	12.6568	1.99107	0.175641	0.114406	11.099	0.734987	1	0	43	51	1108	0	985	194	14	418	676
LYSMD4	ER+	chr15	100273598	100274149	0.00236407	1	-0.261799	0.0850115	4.90236e-05	0.138924	7.12803	0.906141	0.00401249	0.010183	7.79343	0.267585	0	27	31	31	1061	0	1106	24	0	1104	4
CAPN2	ER+	chr1	223899617	223900168	0.0038835	2	-0.260694	0.00379899	0.00156037	0.238779	6.56608	0.800877	0.306516	0.11222	6.79027	0.287595	1	44	49	16	1106	100	1047	29	0	1104	4
SIX1	ER+	chr14	61116104	61116655	0.00236407	1	-0.260393	0.00480521	9.26532e-05	0.30042	6.15641	1.52949	0.0274231	0.0362771	5.63421	0.307793	0	53	65	0	1043	0	927	181	0	839	269
LGALS3	ER+	chr14	55595433	55595984	0.00236407	1	-0.260082	0.073642	0.00120332	0.268141	7.75642	1.68556	0.00801191	0.0248012	8.06615	0.748069	0	30	48	17	1052	0	1054	67	171	917	20
RRAS2	ER+	chr11	14379980	14380531	0.00236407	1	-0.259221	0.00724225	-0.000130423	0.157711	6.6213	1.08979	0.00785367	0.0202401	7.19555	0.495071	0	36	33	11	1106	0	1146	31	0	1103	5
LEF1	ER+	chr4	109087902	109088453	0.00236407	1	-0.259157	0.114608	0.00159589	0.2724	7.59546	1.67908	0.0538924	0.081566	6.22139	0.555602	0	48	48	5	940	0	907	95	0	483	625
CA12	ER+	chr15	63674258	63674809	0.00236407	1	-0.259155	0.0596952	0.00275827	0.301777	11.0021	2.14819	0.780547	0.0764415	9.26209	1.20627	39	6	13	40	1108	445	734	0	18	811	279
NPHP4	ER+	chr1	6052482	6053033	0.00236407	1	-0.258756	0.0424004	0.000140729	0.0952724	6.32302	0.583354	0.00687433	0.00734803	6.26624	0.240295	0	21	29	28	1108	0	1164	15	0	1106	2
CCDC109B	ER+	chr4	110480853	110481404	0.00236407	1	-0.258501	0.091006	0.000220191	0.0396905	9.07187	1.25698	0.0159637	0.0139097	8.47772	0.453674	0	10	39	44	1108	0	1178	1	0	803	305
FAM92A1	ER+	chr8	94712233	94712784	0.00236407	1	-0.257888	0.102545	0.000390811	0.161438	6.13297	0.965966	0.00903656	0.0103637	6.18059	0.364553	0	41	51	0	1108	0	1122	57	0	1074	34
COL2A1	ER+	chr12	48398234	48398785	0.00236407	1	-0.257174	0.0750358	-0.000187753	0.358077	5.95257	2.00907	0.0750006	0.0702926	5.72569	0.300654	0	73	61	0	1096	0	848	319	0	965	143
ST6GAL1	ER+	chr3	186647813	186648364	0.0038835	2	-0.255247	0.00123175	-0.0017335	0.269143	8.4635	1.87246	0.0455988	0.0504419	8.61325	0.333505	0	31	55	27	1102	0	919	254	0	1007	101
NTNG1	ER+	chr1	107682243	107682794	0.00236407	1	-0.254154	0.0698443	0.00023844	0.297838	5.60932	1.54205	0.0357724	0.0299104	5.41147	0.173393	0	69	55	0	1108	0	884	295	0	982	126
ZNF256	ER+	chr19	58459026	58459577	0.0038835	2	-0.253507	0.0206806	-0.00113471	0.17233	6.77412	0.804388	0.0643306	0.0582144	6.57078	0.227311	0	32	45	14	1108	0	1139	40	0	1073	35
CHST15	ER+	chr10	125851889	125852440	0.00236407	1	-0.25231	0.0488417	-0.000110935	0.0595444	9.12442	1.0991	0.00584853	0.00878873	8.46727	0.536992	0	9	9	45	1091	0	1156	3	1	855	252
STAT5A	ER+	chr17	40439572	40440123	0.00236407	1	-0.252171	0.049219	0.000926843	0.213649	7.40582	1.13642	0.0165544	0.025399	8.7933	0.480219	0	35	46	19	900	0	884	71	0	1107	1
PTGR1	ER+	chr9	114361660	114362211	0.00236407	1	-0.25198	0.0700913	0.000471836	0.159159	8.38536	1.47004	0.0290844	0.0407256	8.75515	0.348955	0	9	40	40	1107	0	1137	41	0	1095	13
SLC40A1	ER+	chr2	190445486	190446037	0.00236407	1	-0.251857	0.0274497	4.88162e-05	0.159432	10.058	2.56285	0.00746171	0.0106053	9.96875	0.504672	0	11	44	32	1108	0	1134	45	3	820	285
NUPR1	ER+	chr16	28550444	28550995	0.00236407	1	-0.251729	0.0735267	0.00344332	0.271956	9.28174	1.33318	0.119999	0.099159	9.31611	0.346623	7	22	45	34	1060	0	909	220	0	1039	69
SKAP2	ER+	chr7	26904311	26904862	0.00236407	1	-0.251608	0.123607	-0.00211544	0.316149	7.15889	1.04217	0.016037	0.0276903	8.16721	0.411952	0	26	54	29	1108	0	904	275	0	1108	0
CISD1	ER+	chr10	60028360	60028911	0.00236407	1	-0.251052	0.0720364	-0.000662842	0.100638	9.39964	1.32868	0.00496384	0.00852755	8.98272	0.366555	0	12	22	41	1093	0	1147	16	0	895	213
CBLC	ER+	chr19	45280624	45281175	0.00236407	1	-0.249812	0.0811095	0.000644055	0.162204	6.76252	1.133	0.095665	0.0619564	5.95159	0.36544	1	32	34	32	1035	0	1075	26	0	712	396
HSD17B12	ER+	chr11	43701641	43702192	0.00236407	1	-0.249642	0.0762815	-0.000237818	0.216783	8.61482	1.14881	0.0202924	0.0216034	8.91453	0.380856	0	14	57	36	1103	0	1067	107	0	1102	6
ZNF595	ER+	chr4	52677	53228	0.00236407	1	-0.249479	0.0446986	0.00143573	0.197046	5.52716	0.413608	0.551151	0.0679798	5.47472	0.126252	30	29	19	5	1108	106	1069	4	0	1104	4
RNF32	ER+	chr7	156432939	156433490	0.00236407	1	-0.249114	0.00557766	-7.7866e-05	0.188037	5.55701	0.407319	0.028175	0.0220976	5.48869	0.131837	0	50	48	10	1108	0	1123	56	0	1107	1
NUP62CL	ER+	chrX	106449619	106450170	0.00236407	1	-0.248653	0.0690895	-0.000392522	0.230092	6.33414	1.20931	0.249123	0.080462	5.96273	0.357496	24	40	36	0	1108	18	1064	96	0	932	176
LHFPL4	ER+	chr3	9595435	9595986	0.00236407	1	-0.247211	0.0287797	-0.00369931	0.354064	5.45108	0.620192	0.121494	0.0833682	5.40994	0.139838	24	38	29	0	1094	0	309	855	0	1083	25
PLCB4	ER+	chr20	9049199	9049750	0.00236407	1	-0.245576	0.0238961	-0.0014049	0.247807	5.75613	0.90049	0.021593	0.0276552	5.81876	0.290927	0	59	66	1	1094	0	1062	103	0	1070	38
ZNF347	ER+	chr19	53662262	53662813	0.00236407	1	-0.245143	0.0343726	-0.000194322	0.118814	5.84368	0.43218	0.0109114	0.00919693	5.80576	0.185106	0	21	37	17	1108	0	1154	25	0	1103	5
LBX2	ER+	chr2	74730392	74730943	0.00236407	1	-0.24482	0.0949652	-0.00110131	0.338757	5.64738	0.47167	0.156988	0.113528	5.53723	0.17945	0	35	72	1	1108	0	1028	151	0	1099	9
TMEM176B	ER+	chr7	150497570	150498121	0.00236407	1	-0.244602	0.0363608	-0.00123259	0.34041	6.36705	1.01781	0.058418	0.0507	6.32391	0.275259	0	41	56	3	1108	0	819	360	0	1062	46
MAPK15	ER+	chr8	144798005	144798556	0.00236407	1	-0.244438	0.0682983	-0.000242204	0.181879	6.2404	1.32512	0.028452	0.021465	5.90425	0.400069	0	55	48	0	1106	0	1119	58	0	936	172
LRRC28	ER+	chr15	99791065	99791616	0.00236407	1	-0.244293	0.0366301	-0.00045136	0.128743	7.14215	0.955145	0.00830554	0.0246254	7.1917	0.346491	0	16	46	36	952	0	980	30	0	1093	15
GOLT1A	ER+	chr1	204183169	204183720	0.00236407	1	-0.244209	0.0730755	-0.000183771	0.13822	7.18725	1.52049	0.0155891	0.0234681	6.09139	0.478399	0	21	30	40	1063	0	1104	27	0	472	636
CITED4	ER+	chr1	41327967	41328518	0.00236407	1	-0.243563	0.0115166	-0.000600114	0.129353	8.79552	2.77914	0.0046996	0.0102372	8.91533	0.786272	0	10	15	38	852	0	890	12	112	887	109
PSAT1	ER+	chr9	80911489	80912040	0.00236407	1	-0.243446	0.0108346	-0.000266338	0.351798	6.02399	1.43465	0.0127776	0.0154515	6.4544	0.407698	0	62	67	0	1092	0	857	306	0	1046	62
ABCB6	ER+	chr2	220083661	220084212	0.00236407	1	-0.242096	0.0685991	-0.00103758	0.211932	7.28732	1.12145	0.124287	0.0635958	7.42383	0.292838	10	39	51	22	1108	0	795	384	0	1071	37
IGFBP5	ER+	chr2	217560221	217560772	0.00236407	1	-0.241915	0.104891	0.00107629	0.165031	11.6757	2.50263	0.079169	0.0652857	11.8713	0.507572	0	40	48	21	1072	0	1103	39	4	914	190
C7orf13	ER+	chr7	156433297	156433848	0.0038835	2	-0.241821	0.0750414	-7.38331e-05	0.154946	6.10986	0.730975	0.00994856	0.00942987	5.88401	0.209852	0	40	48	3	1108	0	1132	47	0	1072	36
TNFRSF19	ER+	chr13	24152997	24153548	0.00236407	1	-0.241382	0.015396	0.000289152	0.111554	8.06626	1.88133	0.0083718	0.00770268	7.92795	0.694756	0	22	49	28	1108	0	1151	28	64	944	100
TRIL	ER+	chr7	28997978	28998529	0.00236407	1	-0.24133	0.0345409	0.00132494	0.150398	8.30921	1.58473	0.0156212	0.0134738	8.21536	0.573893	0	24	37	29	1108	0	1143	36	32	988	88
FBXO17	ER+	chr19	39466402	39466953	0.00236407	1	-0.241199	0.0538927	0.00135701	0.316117	6.03321	0.710017	0.131945	0.0777107	6.59783	0.32469	0	42	54	1	1101	0	864	307	0	1105	3
PITX1	ER+	chr5	134369913	134370464	0.00236407	1	-0.241062	0.0486641	0.000616868	0.218716	9.14656	3.30753	0.188556	0.124435	6.56775	1.02268	0	2	54	75	1092	0	1137	26	39	302	767
HES5	ER+	chr1	2461633	2462184	0.00236407	1	-0.240741	0.0536746	-0.000919992	0.366986	5.78043	0.501346	0.0206323	0.028073	5.66408	0.198436	0	48	54	4	1108	0	815	364	0	1096	12
ZNF274	ER+	chr19	58693854	58694405	0.00236407	1	-0.240183	0.0123678	0.000285736	0.0941155	8.08723	1.11103	0.0349289	0.0216076	8.24485	0.32985	0	21	47	24	1108	0	1169	10	0	1092	16
MGA	ER+	chr15	41952108	41952659	0.0038835	2	-0.240079	0.0139652	-0.000369173	0.261585	6.50068	0.532049	0.0689888	0.0368948	6.46942	0.241047	8	23	48	25	1108	0	776	403	0	1108	0
TMC5	ER+	chr16	19421555	19422106	0.00236407	1	-0.23971	0.00571049	0.00242537	0.207342	6.21828	1.26454	0.0158244	0.0242391	5.89636	0.522016	0	44	38	1	1058	0	1081	45	0	956	152
EDARADD	ER+	chr1	236558214	236558765	0.00236407	1	-0.239553	0.053109	0.000154881	0.131031	7.23711	2.12966	0.00742167	0.0115171	6.70759	0.674068	0	33	31	0	1108	0	1155	24	29	816	263
MPV17L	ER+	chr16	15489109	15489660	0.00236407	1	-0.23865	0.0655113	-0.00196256	0.421394	6.0701	0.784604	0.32116	0.176906	5.76902	0.252673	0	40	37	4	1020	0	1042	47	0	1049	59
SORCS1	ER+	chr10	108924415	108924966	0.00236407	1	-0.238093	0.0563785	0.000866074	0.296631	6.13312	1.66321	0.0296756	0.0360912	5.98399	0.47104	0	74	63	0	1105	0	1021	155	0	946	162
FCHSD1	ER+	chr5	141030935	141031486	0.00236407	1	-0.237775	0.111342	-0.000666687	0.246353	5.49681	0.336527	0.011349	0.0141711	5.53056	0.155324	0	35	70	11	1107	0	1032	146	0	1107	1
CMTM8	ER+	chr3	32279669	32280220	0.00236407	1	-0.237677	0.0442061	8.89347e-05	0.0557716	9.07602	1.8807	0.00988201	0.0105409	9.00789	0.440299	0	12	20	44	1103	0	1167	7	0	938	170
C4orf48	ER+	chr4	2043275	2043826	0.00236407	1	-0.23664	0.10361	-5.47612e-05	0.0937964	10.8752	1.74355	0.0135095	0.0134011	9.77241	0.496187	0	18	25	35	1104	0	1164	11	0	494	614
PRSS27	ER+	chr16	2770501	2771052	0.00236407	1	-0.236429	0.0081237	0.000285225	0.144583	5.93782	0.756545	0.0791518	0.0330062	5.70495	0.22374	0	58	52	1	1108	0	1143	36	0	1051	57
ZNF558	ER+	chr19	8942929	8943480	0.00236407	1	-0.235414	0.108045	-2.52482e-05	0.0649466	6.84802	0.761184	0.00969335	0.0108574	6.80984	0.225692	0	34	20	20	1107	0	1170	8	0	1093	15
SOX11	ER+	chr2	5832297	5832848	0.0038835	2	-0.235035	0.00113277	-0.000161863	0.278595	6.0381	1.55877	0.0359515	0.0285421	5.65277	0.450861	1	55	57	0	1108	0	815	364	0	967	141
DSP	ER+	chr6	7541368	7541919	0.00236407	1	-0.234454	0.0358761	0.000382272	0.0490098	8.91971	2.11218	0.0162805	0.0113296	8.392	1.19852	0	26	15	50	1108	0	1176	3	60	1012	36
PAQR5	ER+	chr15	69590792	69591343	0.00236407	1	-0.233944	0.0532274	0.000678488	0.353817	5.7243	0.571888	0.361246	0.157562	5.56204	0.163863	31	50	21	0	1040	18	975	115	0	1088	20
PLCE1	ER+	chr10	95753244	95753795	0.00236407	1	-0.233575	0.0696561	1.50692e-05	0.322092	5.92922	1.09075	0.0487832	0.0431018	6.12667	0.31277	0	65	78	0	1097	0	999	167	0	1053	55
ROBO2	ER+	chr3	77088792	77089343	0.00236407	1	-0.233493	0.00253019	0.000374284	0.130375	5.63782	1.08226	0.0330698	0.0162102	5.46332	0.142371	0	66	51	0	1108	0	1141	38	0	1026	82
LRRN1	ER+	chr3	3840619	3841170	0.00236407	1	-0.233273	0.0590129	8.58967e-05	0.18517	6.26315	1.47873	0.00820778	0.0124936	6.12458	0.445915	0	44	37	0	1078	0	1103	45	0	953	155
TRPV4	ER+	chr12	110271161	110271712	0.00236407	1	-0.232781	0.063107	0.00124661	0.274882	5.66132	0.388251	0.154182	0.0667872	5.64922	0.222279	1	34	50	11	1108	0	917	262	0	1106	2
STK32B	ER+	chr4	5053025	5053576	0.00236407	1	-0.232685	0.0455219	0.000731301	0.136171	7.36847	2.1915	0.0122506	0.0305993	7.06981	0.497012	0	20	28	0	1107	0	1150	28	0	795	313
SFN	ER+	chr1	27189131	27189682	0.00236407	1	-0.232221	0.0318156	0.00250723	0.273616	7.17907	1.31443	0.413784	0.179281	6.4395	0.565409	10	28	43	39	1085	24	1113	15	6	834	268
CCNO	ER+	chr5	54529494	54530045	0.00236407	1	-0.232198	0.0394474	0.000747033	0.145733	7.30374	2.35402	0.0137712	0.0125113	6.24605	0.524704	0	32	44	0	1108	0	1135	44	1	543	564
ETFA	ER+	chr15	76603759	76604310	0.00236407	1	-0.232192	0.0884594	-0.000416882	0.13154	8.91341	1.47381	0.00688113	0.0129563	9.56463	0.569957	0	15	35	41	1108	0	1147	32	53	1049	6
GRIA3	ER+	chrX	122317594	122318145	0.00236407	1	-0.232042	0.0215515	-0.00128917	0.337862	5.49102	1.02411	0.390607	0.107025	5.49825	0.241363	40	36	19	0	1106	30	803	344	0	1071	37
C12orf75	ER+	chr12	105723912	105724463	0.00236407	1	-0.231567	0.0245649	0.00040788	0.0760894	7.90125	1.74375	0.00731575	0.0121951	7.68506	0.69601	0	22	38	23	1091	0	1147	12	54	964	90
TMEM176A	ER+	chr7	150497352	150497903	0.0038835	2	-0.230053	0.0583435	9.31288e-05	0.354474	7.03414	1.56484	0.0154605	0.021919	7.50859	0.436345	0	46	72	6	1099	0	931	239	0	1055	53
SMO	ER+	chr7	128828211	128828762	0.00236407	1	-0.229861	0.0323862	3.28845e-05	0.228639	6.1613	0.718436	0.0125996	0.0131803	6.34563	0.263649	0	36	68	10	1108	0	1068	111	0	1103	5
ZNF518A	ER+	chr10	97889311	97889862	0.00236407	1	-0.229283	0.0449716	0.000831721	0.150229	6.77769	0.638214	0.0424223	0.0235179	7.28303	0.262491	0	27	49	18	1108	0	1125	54	0	1108	0
GPR137B	ER+	chr1	236305330	236305881	0.00236407	1	-0.229194	0.0609858	-7.52171e-05	0.0888388	7.65911	1.3782	0.0066621	0.00802936	7.25878	0.333088	0	16	20	40	1099	0	1161	9	0	904	204
IRAK3	ER+	chr12	66582476	66583027	0.00236407	1	-0.228203	0.0589091	-0.00109316	0.407114	6.24426	1.15982	0.123204	0.0810946	6.68313	0.490288	0	57	55	0	1108	0	834	345	0	1066	42
KLHDC9	ER+	chr1	161067649	161068200	0.0038835	2	-0.227344	0.0200134	0.000388079	0.0950096	8.34508	1.5974	0.0178677	0.0548041	7.20396	0.407487	0	15	22	34	1033	0	1087	11	0	450	658
PSMD5	ER+	chr9	123605248	123605799	0.00236407	1	-0.227256	0.0643948	0.000199803	0.126371	7.40826	0.681396	0.0107244	0.0277698	7.00966	0.25244	0	26	38	27	1088	0	1129	29	0	1063	45
SLC27A3	ER+	chr1	153747266	153747817	0.00236407	1	-0.224782	0.014917	0.00147069	0.17382	8.11016	1.04171	0.0343397	0.0357902	8.51635	0.345715	1	33	48	15	1101	0	1087	85	0	1102	6
SLC22A16	ER+	chr6	110797793	110798344	0.00236407	1	-0.224763	0.063457	0.000237566	0.431863	5.37553	0.303667	0.660307	0.217399	5.45546	0.19248	90	32	0	13	1100	42	1127	0	0	1107	1
TCERG1L	ER+	chr10	133109933	133110484	0.00236407	1	-0.22422	0.0932194	-0.0025161	0.421355	5.34095	0.403381	0.0576383	0.058306	5.23474	0.129649	18	26	20	13	1103	0	396	778	0	1102	6
PTPN13	ER+	chr4	87514966	87515517	0.00236407	1	-0.223901	0.0329962	0.000435945	0.064376	6.79534	1.24326	0.0136431	0.016982	7.21584	0.28672	0	20	22	29	1106	0	1169	8	0	1098	10
COLEC11	ER+	chr2	3653140	3653691	0.00236407	1	-0.223779	0.0793742	-0.00183191	0.414032	5.77571	0.594287	0.666661	0.173727	5.98213	0.458266	57	38	0	2	1066	70	1065	0	0	1099	9
LRRN2	ER+	chr1	204654430	204654981	0.00236407	1	-0.223013	0.0430279	0.000261238	0.0756477	8.17651	2.13574	0.0182786	0.0184385	7.31125	0.60373	0	21	21	15	1108	0	1171	8	20	663	425
REC8	ER+	chr14	24640732	24641283	0.00236407	1	-0.222298	0.0877864	-0.00294945	0.287933	7.1025	1.47779	0.422115	0.152392	7.1054	0.396086	45	53	10	0	1108	20	1004	155	0	1003	105
CDC42BPA	ER+	chr1	227505775	227506326	0.00236407	1	-0.222105	0.000348117	-0.00011478	0.106588	6.58656	1.04581	0.0115706	0.0210656	6.75718	0.283472	0	30	31	11	1102	0	1158	15	0	1088	20
BACE2	ER+	chr21	42539226	42539777	0.00236407	1	-0.22178	0.0197021	0.000248841	0.106197	7.20369	1.56256	0.00989743	0.0110772	6.93806	0.377737	0	31	32	9	1107	0	1158	20	0	925	183
KLHL12	ER+	chr1	202896349	202896900	0.0038835	2	-0.221551	0.019147	0.00075398	0.0708083	8.907	0.857266	0.0794371	0.0438078	8.54393	0.17949	9	29	48	19	1108	0	1175	4	0	1030	78
TGFBR3	ER+	chr1	92351785	92352336	0.00236407	1	-0.221014	0.0034345	0.00152774	0.245586	8.79886	2.57359	0.101632	0.0674983	11.0673	0.42184	0	26	47	5	1038	0	980	126	0	1106	2
PPP2R2C	ER+	chr4	6474275	6474826	0.00236407	1	-0.220805	0.00597706	-1.43274e-05	0.215922	6.59835	2.27572	0.0077729	0.0118242	5.49614	0.340958	0	24	38	0	1051	0	1068	50	0	550	558
TMEM205	ER+	chr19	11456930	11457481	0.00236407	1	-0.220106	0.0541086	-0.000211662	0.0593221	11.3101	1.19606	0.00442291	0.00744434	10.6332	0.315736	0	23	13	30	1092	0	1158	4	0	797	311
SH3TC1	ER+	chr4	8200558	8201109	0.00236407	1	-0.218498	0.0370586	-0.000334789	0.119595	6.44184	0.704795	0.0485158	0.0306009	6.18822	0.287102	0	36	39	10	1106	0	1155	21	0	1076	32
ZNF501	ER+	chr3	44770596	44771147	0.00236407	1	-0.218415	0.0750017	-0.00147854	0.299015	5.43872	0.338698	0.023909	0.0334575	5.48578	0.162656	0	24	57	21	1091	0	938	223	0	1108	0
FBXO27	ER+	chr19	39523185	39523736	0.00236407	1	-0.217654	0.0935471	0.000729276	0.272889	5.385	0.341361	0.153002	0.0630202	5.53211	0.192132	0	38	54	11	1108	0	976	203	0	1108	0
DDO	ER+	chr6	110736702	110737253	0.00236407	1	-0.217349	0.0548454	0.000930467	0.23998	5.51837	0.358608	0.115026	0.0876341	5.43679	0.138138	1	36	50	15	1033	0	997	101	0	1108	0
KLHL35	ER+	chr11	75141623	75142174	0.00236407	1	-0.216452	0.0906136	0.000248881	0.283168	7.72271	1.54186	0.164964	0.080848	6.78958	0.302856	0	31	46	16	1078	0	1025	120	0	621	487
CD109	ER+	chr6	74405306	74405857	0.00236407	1	-0.216402	0.0359189	-0.000374729	0.202682	5.69069	0.606613	0.0589777	0.0746423	5.54041	0.201455	0	49	63	2	1089	0	1082	77	0	1087	21
GNG7	ER+	chr19	2702695	2703246	0.00236407	1	-0.216129	0.110382	-0.000621763	0.167212	6.58303	0.992556	0.0287392	0.0213327	7.4151	0.55014	0	35	56	10	1097	0	1113	55	83	1024	1
ZNF658	ER+	chr9	40792061	40792612	0.00236407	1	-0.214831	0.0629654	0.000404912	0.163113	5.61307	0.490401	0.00611871	0.0146519	5.62657	0.214403	0	38	47	4	1100	0	1125	46	0	1104	4
ANKRD30B	ER+	chr18	14747737	14748288	0.00236407	1	-0.214748	0.0586329	-0.000289157	0.406758	6.34012	1.96479	0.109334	0.0577331	5.49228	0.319247	0	54	64	0	1108	0	802	377	0	711	397
VASN	ER+	chr16	4421347	4421898	0.0038835	2	-0.213902	0.0747385	0.000611412	0.190638	8.63391	1.31531	0.113601	0.0630236	9.30312	0.506287	4	28	46	21	1105	0	1076	100	10	1084	14
CHST10	ER+	chr2	101034079	101034630	0.00236407	1	-0.213826	0.0415092	0.0021778	0.297137	6.85951	1.09691	0.17884	0.111789	6.38573	0.281509	0	29	44	20	1063	0	932	197	0	928	180
PLSCR2	ER+	chr3	146187037	146187588	0.00236407	1	-0.213543	0.0613307	0.000666355	0.288917	5.53493	0.352963	0.0366199	0.0419428	5.5099	0.129472	0	45	62	8	1107	0	1037	141	0	1106	2
LPAR1	ER+	chr9	113800314	113800865	0.00236407	1	-0.212992	0.0352386	0.000174657	0.15945	8.07747	1.32954	0.0130186	0.0222022	8.92499	0.477178	0	19	39	41	1077	0	1108	38	0	1107	1
PLCB1	ER+	chr20	8112410	8112961	0.00236407	1	-0.211911	0.0176318	-0.000294897	0.173563	6.29715	1.2756	0.00709403	0.0114106	6.68762	0.413945	0	48	64	0	1100	0	1103	67	0	1072	36
CHST8	ER+	chr19	34112359	34112910	0.00236407	1	-0.211794	0.0177528	-0.000929264	0.192751	5.8427	1.23538	0.0284951	0.0288035	5.60134	0.291512	0	64	44	0	1102	0	1115	58	0	959	149
MAP6D1	ER+	chr3	183543342	183543893	0.0038835	2	-0.210565	0.00844881	0.00134215	0.190661	7.10466	1.3772	0.0879644	0.0433757	6.5014	0.27415	0	48	52	0	1108	0	1108	71	0	833	275
NINL	ER+	chr20	25566102	25566653	0.00236407	1	-0.21048	0.0613108	-0.000318023	0.218287	6.01619	0.719354	0.049602	0.0426525	6.06824	0.246859	0	52	64	3	1107	0	1063	115	0	1096	12
MBP	ER+	chr18	74844723	74845274	0.00236407	1	-0.21048	0.0540169	-0.000229935	0.193757	8.05505	1.31599	0.0350869	0.050525	8.88542	0.408465	0	19	38	35	961	0	986	41	0	1108	0
UBXN10	ER+	chr1	20512069	20512620	0.00236407	1	-0.210116	0.0322056	-0.000944752	0.329941	6.0042	0.473893	0.468329	0.148547	5.94724	0.225243	8	39	25	8	941	124	864	12	0	1105	3
TMEM108	ER+	chr3	132756630	132757181	0.00236407	1	-0.210055	0.0469315	-0.00118772	0.279783	6.11199	0.883728	0.104951	0.0674216	6.02611	0.226447	0	56	60	0	1099	0	1014	156	0	1059	49
MYH14	ER+	chr19	50706383	50706934	0.00236407	1	-0.209936	0.0657583	0.000296841	0.233215	6.0143	0.79615	0.0462397	0.0320864	5.84411	0.240652	0	44	59	2	1104	0	1081	94	0	1070	38
PAM	ER+	chr5	102201025	102201576	0.0038835	2	-0.209665	0.00120856	0.00134023	0.314174	10.2534	1.67843	0.115546	0.0703075	11.2725	0.310477	14	24	34	34	1107	0	587	591	0	1095	13
MUC20	ER+	chr3	195447251	195447802	0.00236407	1	-0.209537	0.0543057	0.00213015	0.311705	6.60176	1.69288	0.775985	0.108234	6.46108	0.494856	18	45	26	0	946	500	508	1	0	956	152
RIMS4	ER+	chr20	43438928	43439479	0.00236407	1	-0.209045	0.0525224	0.000312285	0.269045	6.04007	1.29908	0.0150731	0.0169734	5.65244	0.204028	0	66	61	0	1083	0	1049	105	0	946	162
FADS1	ER+	chr11	61584478	61585029	0.0038835	2	-0.208855	0.0062593	0.000298791	0.167755	6.77232	1.40076	0.00770367	0.0128002	6.6647	0.71844	0	45	36	1	1055	0	1083	37	19	1038	51
ELOVL4	ER+	chr6	80657264	80657815	0.00236407	1	-0.208581	0.044297	-0.000857581	0.272968	6.3127	0.825906	0.0291727	0.0276554	6.6291	0.337531	0	45	58	0	1103	0	989	184	0	1097	11
OAT	ER+	chr10	126107494	126108045	0.00236407	1	-0.208565	0.0514501	-0.000127398	0.0804151	9.60997	1.69899	0.0105429	0.00840357	9.52751	0.503981	0	8	20	49	1108	0	1171	8	0	982	126
BAIAP2L2	ER+	chr22	38506625	38507176	0.00236407	1	-0.208486	0.0018038	4.40244e-05	0.270737	6.08574	0.989633	0.781568	0.11522	6.47703	0.390479	60	47	0	0	1086	70	1083	0	0	1079	29
CAPG	ER+	chr2	85641146	85641697	0.00236407	1	-0.207554	0.0502874	0.000205222	0.324333	6.94018	0.943687	0.0284321	0.0300343	6.18916	0.358747	0	26	61	16	985	0	910	133	0	784	324
LRRIQ1	ER+	chr12	85429597	85430148	0.00236407	1	-0.207505	0.00864556	-0.00100883	0.181002	5.38334	0.471379	0.0344563	0.0296395	5.37282	0.132207	0	56	49	1	1104	0	1119	56	0	1104	4
BMPR1B	ER+	chr4	95678626	95679177	0.0038835	2	-0.207264	0.00184536	0.00108584	0.143849	7.78193	3.98775	0.0262952	0.0276508	5.86159	0.777569	0	6	36	0	815	0	849	27	0	554	554
BMP4	ER+	chr14	54421219	54421770	0.00236407	1	-0.206404	0.033499	0.00108566	0.262503	7.77366	2.11061	0.0158021	0.017504	8.14832	0.447168	0	33	54	1	1108	0	1044	135	0	998	110
SNX33	ER+	chr15	75940846	75941397	0.00236407	1	-0.205786	0.066031	0.00217339	0.216914	7.13793	0.712752	0.158664	0.0733207	7.30887	0.319773	12	27	32	19	1108	0	850	329	0	1104	4
ANO1	ER+	chr11	69923906	69924457	0.00236407	1	-0.205639	0.0785906	0.000503709	0.0580943	8.73813	1.82323	0.0492169	0.0273853	9.32465	1.08878	1	32	43	25	1108	0	1178	1	306	795	7
TSKU	ER+	chr11	76493783	76494334	0.0038835	2	-0.203926	0.0483487	9.24474e-07	0.0491999	9.11846	1.8844	0.0146792	0.0124464	9.44531	0.619741	0	44	26	12	1108	0	1177	2	86	949	73
SMYD2	ER+	chr1	214454063	214454614	0.00236407	1	-0.203664	0.00703926	0.00018896	0.0389291	7.79636	1.063	0.0053604	0.00599692	7.68559	0.231194	0	22	24	28	1108	0	1178	1	0	1056	52
PPIE	ER+	chr1	40204015	40204566	0.00236407	1	-0.20266	0.0301299	-0.00015318	0.132642	7.69232	0.999171	0.0142792	0.0124246	7.68714	0.248737	0	16	55	45	1107	0	1142	36	0	1091	17
PCSK6	ER+	chr15	102030136	102030687	0.00236407	1	-0.201949	0.0639279	0.00154185	0.255084	5.58006	0.677798	0.207306	0.100637	5.43257	0.129376	2	44	47	0	1099	6	1052	112	0	1081	27
MSLN	ER+	chr16	810263	810814	0.0038835	2	-0.201931	0.0507069	0.000597585	0.326205	5.84008	1.81137	0.463994	0.131503	5.55944	0.279018	44	44	4	0	1107	19	895	264	0	1004	104
RIMS3	ER+	chr1	41131273	41131824	0.0038835	2	-0.20185	0.00706414	-0.000485932	0.18342	6.55914	1.08025	0.03313	0.0298934	7.0759	0.509614	0	39	52	7	1046	0	1043	71	16	1085	7
HOXB13	ER+	chr17	46806060	46806611	0.00236407	1	-0.201587	0.0372385	-0.00182232	0.396197	5.38266	0.479126	0.0558224	0.0441826	5.25881	0.140484	3	50	42	5	1104	0	668	506	0	1096	12
S100A10	ER+	chr1	151966663	151967214	0.0038835	2	-0.201227	0.0285894	-0.00121187	0.222972	11.3871	1.56357	0.121229	0.0546572	12.0695	0.449719	4	5	35	47	1108	0	1030	149	0	1106	2
CHRD	ER+	chr3	184097359	184097910	0.00236407	1	-0.200463	0.0145907	0.00325566	0.208954	6.70219	1.74983	0.224872	0.0914453	6.28968	0.313683	7	50	42	0	1105	15	1042	119	0	870	238
COCH	ER+	chr14	31343239	31343790	0.00236407	1	-0.200031	0.0373679	-0.000380462	0.307187	5.77418	1.28284	0.0562544	0.073161	5.92654	0.448168	0	46	69	0	1096	0	990	177	0	1048	60
STEAP4	ER+	chr7	87936177	87936728	0.00236407	1	-0.199028	0.0168805	-0.00153766	0.414023	5.86272	1.46651	0.112006	0.122395	6.10193	0.461771	0	64	66	0	1102	0	984	189	0	1022	86
CNTN4	ER+	chr3	2140048	2140599	0.00236407	1	-0.199021	0.0219832	0.000199328	0.318377	5.72778	0.857767	0.0218657	0.0224886	5.80693	0.288438	0	34	67	0	1108	0	919	260	0	1084	24
ADCY5	ER+	chr3	123167341	123167892	0.00236407	1	-0.198986	0.0621843	-0.000494273	0.188015	5.41288	0.492509	0.0308185	0.0188803	5.37139	0.180751	0	53	50	0	1108	0	1113	66	0	1097	11
OAS2	ER+	chr12	113415772	113416323	0.00236407	1	-0.198982	0.0738629	0.00060147	0.175729	6.42061	1.32826	0.0346466	0.0329983	5.84617	0.287572	0	53	56	0	1099	0	1108	62	0	867	241
CDC42EP1	ER+	chr22	37955969	37956520	0.00236407	1	-0.198069	0.0891424	0.00242689	0.150444	6.19645	0.645521	0.0836659	0.0457683	6.46956	0.278202	1	40	47	2	1108	0	1090	89	0	1103	5
ARHGEF10	ER+	chr8	1771647	1772198	0.00236407	1	-0.197817	0.0490702	0.000518461	0.110824	8.09584	1.06177	0.0220636	0.0207261	9.04257	0.314129	0	17	33	35	1107	0	1155	23	0	1108	0
EHHADH	ER+	chr3	184971835	184972386	0.00236407	1	-0.197538	0.0419495	-4.88241e-05	0.103394	5.74022	0.531277	0.017995	0.0155681	6.2923	0.547729	0	29	36	15	1108	0	1153	26	24	1084	0
ONECUT2	ER+	chr18	55102415	55102966	0.00236407	1	-0.197482	0.0606152	-0.00178997	0.315368	5.51711	0.793449	0.0263884	0.0253201	5.39685	0.188514	0	63	66	0	1102	0	899	274	0	1059	49
DCBLD2	ER+	chr3	98620482	98621033	0.00236407	1	-0.197419	0.0200286	0.000105864	0.141725	7.72357	1.03417	0.00739639	0.00867413	8.86706	0.306505	0	23	38	35	1108	0	1149	30	0	1108	0
RNF207	ER+	chr1	6265687	6266238	0.00236407	1	-0.197104	0.0332711	0.000343587	0.138937	5.65331	0.570407	0.0404593	0.0348506	5.56325	0.168728	0	45	39	0	1105	0	1148	28	0	1094	14
ZNF610	ER+	chr19	52838996	52839547	0.0038835	2	-0.196808	0.0353219	-0.000878792	0.157611	5.47632	0.465923	0.0186471	0.0188395	5.35784	0.149491	0	46	46	12	1106	0	1135	42	0	1105	3
PFKFB2	ER+	chr1	207226118	207226669	0.00236407	1	-0.195817	0.0108735	-5.48419e-06	0.0867684	5.77046	0.615368	0.00968307	0.0108964	5.74961	0.21242	0	44	37	2	1108	0	1165	14	0	1094	14
FAM20C	ER+	chr7	192467	193018	0.0038835	2	-0.195754	0.00367661	0.000287745	0.160713	7.99908	1.25108	0.00876105	0.0119034	8.57731	0.434042	0	18	34	30	1088	0	1127	31	0	1098	10
DNAJA4	ER+	chr15	78556487	78557038	0.00236407	1	-0.195612	0.0404274	-0.000987473	0.24118	9.21144	1.58802	0.166342	0.0995717	8.68817	0.374882	0	34	48	28	1075	0	1080	64	0	845	263
UBA5	ER+	chr3	132378638	132379189	0.00236407	1	-0.195593	0.0569908	0.000546966	0.1081	6.80715	0.754986	0.0077982	0.0124877	6.79143	0.247473	0	21	18	34	1087	0	1142	16	0	1098	10
LOC153684	ER+	chr5	43041734	43042285	0.00236407	1	-0.194368	0.0524019	0.00047864	0.110588	6.20613	0.702082	0.0122299	0.0103085	6.09823	0.256067	0	37	38	9	1108	0	1152	27	0	1094	14
PTCHD2	ER+	chr1	11538793	11539344	0.00236407	1	-0.19397	0.0459947	0.000327719	0.190575	5.47356	0.550201	0.0125281	0.0126633	5.4768	0.185016	0	37	53	1	1106	0	1093	84	0	1095	13
DUOXA1	ER+	chr15	45422008	45422559	0.00236407	1	-0.193587	0.0272159	0.000313369	0.331361	5.36568	0.549642	0.102954	0.0448252	5.36641	0.174064	0	36	55	5	1107	0	847	331	0	1095	13
RDH13	ER+	chr19	55574534	55575085	0.00236407	1	-0.193442	0.0531289	-0.000925299	0.210678	7.81914	1.07774	0.0259613	0.0174915	7.62012	0.371631	0	37	54	11	1106	0	1102	75	0	1033	75
KCNF1	ER+	chr2	11051561	11052112	0.00236407	1	-0.193324	0.0309664	0.000684409	0.230204	6.62226	2.58967	0.136312	0.0725551	5.61381	0.471163	5	62	39	0	1103	0	1007	166	0	672	436
GATA2	ER+	chr3	128206713	128207264	0.00236407	1	-0.193126	0.0614688	-0.000581318	0.145528	5.90411	1.02636	0.0155079	0.0118467	5.85058	0.275143	0	49	54	0	1108	0	1132	47	0	1047	61
LAMC1	ER+	chr1	182992093	182992644	0.00236407	1	-0.19289	0.0414366	0.000102753	0.137584	9.88404	1.32427	0.00973517	0.00923796	11.2967	0.374635	0	19	44	29	1108	0	1139	40	0	1108	0
CAMK2D	ER+	chr4	114683032	114683583	0.00236407	1	-0.192563	0.0227537	-0.000499044	0.110039	6.18246	0.917684	0.00928818	0.0148629	6.01755	0.248672	0	44	52	0	1098	0	1140	28	0	1055	53
ZNF101	ER+	chr19	19778460	19779011	0.00236407	1	-0.192137	0.0583722	-0.00229792	0.250698	6.05761	0.575431	0.658688	0.0946728	5.83089	0.216168	36	49	10	2	1108	88	1019	72	0	1085	23
JRKL	ER+	chr11	96122656	96123207	0.0038835	2	-0.192057	0.00688192	-0.000347661	0.165706	5.60987	0.405623	0.0088413	0.00963608	5.7952	0.177387	0	31	65	17	1108	0	1105	74	0	1108	0
MYCN	ER+	chr2	16080058	16080609	0.0038835	2	-0.191889	0.0195431	-0.000893854	0.163603	5.94874	1.37225	0.014632	0.0147477	5.77419	0.38096	0	64	52	0	1108	0	1114	65	0	1002	106
RCN1	ER+	chr11	32111975	32112526	0.00236407	1	-0.190674	0.0267016	0.000272564	0.0620211	10.525	1.26769	0.0140116	0.0138303	10.4329	0.364325	0	18	32	50	1108	0	1173	6	0	1062	46
HRASLS5	ER+	chr11	63258629	63259180	0.0038835	2	-0.190358	0.0169655	0.00187707	0.341346	5.6197	0.802893	0.0206665	0.0472647	5.80978	0.571072	0	54	58	0	965	0	885	140	0	1086	22
P2RY2	ER+	chr11	72929000	72929551	0.00236407	1	-0.190111	0.00315658	-9.92598e-05	0.0892286	6.19573	1.12898	0.0693045	0.0411339	5.77519	0.300075	2	34	39	3	1107	0	1171	7	0	934	174
FBLL1	ER+	chr5	167956080	167956631	0.00236407	1	-0.189238	0.0164548	0.000580024	0.326111	5.44361	0.457501	0.0232867	0.0308547	5.41569	0.136474	0	51	57	1	1016	0	869	212	0	1103	5
HDGFRP3	ER+	chr15	83876719	83877270	0.00236407	1	-0.188916	0.0595283	-0.000407831	0.172773	6.98041	1.16687	0.0325569	0.0324331	6.53063	0.386407	0	33	58	18	1041	0	1041	66	0	949	159
EPB41L4A	ER+	chr5	111754959	111755510	0.00236407	1	-0.188728	0.0323085	0.000522281	0.0798633	5.94312	0.556619	0.00736339	0.00579677	5.88664	0.248982	0	33	27	17	1108	0	1161	18	0	1104	4
SLC26A8	ER+	chr6	35992226	35992777	0.00236407	1	-0.188417	0.0398214	0.00162944	0.34718	5.63824	0.393589	0.250187	0.0946929	5.66898	0.197867	0	53	56	2	1107	13	964	201	0	1107	1
PM20D2	ER+	chr6	89855267	89855818	0.00236407	1	-0.188346	0.0012474	-6.37525e-06	0.277592	5.67925	0.672928	0.00762124	0.0236321	6.03112	0.353105	0	50	69	0	1106	0	1039	138	0	1099	9
TRNP1	ER+	chr1	27319693	27320244	0.00236407	1	-0.188135	0.00291242	-4.13857e-05	0.0612678	6.51966	1.0876	0.0230209	0.0207316	7.0499	0.650876	0	35	27	4	1107	0	1172	6	160	946	2
C11orf85	ER+	chr11	64739512	64740063	0.00236407	1	-0.188122	0.030879	-0.000246312	0.319475	5.35969	0.415364	0.670242	0.168315	5.29055	0.144321	47	34	0	4	912	27	937	0	0	1102	6
LARP6	ER+	chr15	71146553	71147104	0.00236407	1	-0.187888	0.0494423	0.000178905	0.114248	7.16434	1.15203	0.0118996	0.0102294	8.5873	0.493221	0	24	36	20	1108	0	1150	29	0	1107	1
SERHL	ER+	chr22	42896083	42896634	0.00236407	1	-0.187419	0.0345041	0.00112989	0.355362	5.91964	0.763463	0.293294	0.118956	5.89319	0.333456	0	45	48	0	1084	45	984	124	0	1079	29
CBLN1	ER+	chr16	49315691	49316242	0.00236407	1	-0.18724	0.06676	-0.000239932	0.398188	5.46119	0.5133	0.0330816	0.0321139	5.73077	0.516493	0	29	56	2	1105	0	813	363	0	1100	8
CCDC74A	ER+	chr2	132284905	132285456	0.00236407	1	-0.187167	0.0413305	0.00188035	0.175399	7.71225	2.52303	0.285151	0.0856618	6.62524	0.767704	0	44	44	0	1108	102	1063	14	8	732	368
GABRB3	ER+	chr15	27018172	27018723	0.00236407	1	-0.186784	0.0491362	0.00082657	0.394778	5.71032	1.19441	0.0332486	0.0429536	5.69913	0.222355	0	60	55	0	1105	0	681	495	0	1024	84
VSTM2A	ER+	chr7	54609516	54610067	0.00236407	1	-0.186736	0.0843442	-0.00040546	0.404818	5.68348	1.40178	0.0549956	0.0724476	5.46575	0.192203	0	69	59	0	1104	0	716	457	0	997	111
KCNC1	ER+	chr11	17756993	17757544	0.00236407	1	-0.186295	0.0185266	-0.000226057	0.201388	5.51562	0.512474	0.0448286	0.0304487	5.45013	0.11309	0	37	54	2	1108	0	1008	171	0	1092	16
GABRE	ER+	chrX	151143100	151143651	0.00236407	1	-0.186158	0.00547467	-0.000101621	0.34785	5.73852	0.631481	0.25785	0.11505	7.06703	0.757654	14	46	28	0	1103	3	788	383	739	369	0
ADAM8	ER+	chr10	135090356	135090907	0.0038835	2	-0.185806	0.0123392	-0.000596221	0.28898	6.53303	1.10629	0.118209	0.0662528	5.75057	0.291988	0	30	53	1	1100	0	999	172	0	735	373
CRB3	ER+	chr19	6463758	6464309	0.0038835	2	-0.185784	0.00319917	0.000236523	0.0809067	8.41773	1.10371	0.0252221	0.0284891	6.88226	0.632346	0	22	26	30	1072	0	1135	4	1	319	788
SLAIN1	ER+	chr13	78272514	78273065	0.0038835	2	-0.184859	0.0300151	-0.00110255	0.224306	5.66844	0.82956	0.0148481	0.0223777	6.04027	0.334991	0	49	71	0	1108	0	1052	127	0	1096	12
C7orf57	ER+	chr7	48074606	48075157	0.00236407	1	-0.184731	0.0426717	-0.00155956	0.28195	5.48519	0.514974	0.0166518	0.0356888	5.37059	0.118797	0	44	62	0	1105	0	955	221	0	1090	18
SYT17	ER+	chr16	19179136	19179687	0.0038835	2	-0.18441	0.0113638	0.000150485	0.0760671	7.56012	2.0287	0.011451	0.015098	6.50159	0.496087	0	23	30	12	1094	0	1154	10	0	503	605
IGFBP4	ER+	chr17	38599174	38599725	0.00236407	1	-0.184368	0.0320515	0.00115158	0.105422	11.2086	1.56023	0.0233288	0.0290872	11.164	0.542768	0	10	31	44	1101	0	1155	17	13	1018	77
CCDC65	ER+	chr12	49297391	49297942	0.00236407	1	-0.182853	0.0238739	0.000395905	0.341811	5.3912	0.465579	0.566313	0.0989621	5.28835	0.147637	42	42	4	3	1108	139	904	136	0	1102	6
HBQ1	ER+	chr16	229831	230382	0.0038835	2	-0.182708	0.0171536	-0.00102298	0.287855	5.34315	0.550411	0.281002	0.103788	5.38494	0.168648	34	21	15	0	1107	3	526	649	0	1097	11
RIN1	ER+	chr11	66103949	66104500	0.00236407	1	-0.182243	0.0606941	0.0033564	0.377005	5.99984	0.527428	0.252557	0.114386	6.13918	0.204498	1	41	38	6	1038	18	887	201	0	1105	3
ZDHHC8	ER+	chr22	20118862	20119413	0.00236407	1	-0.181969	0.0168876	-8.28123e-05	0.0742968	9.52032	1.19296	0.00412481	0.00695724	10.2311	0.253476	0	19	25	35	1071	0	1131	9	0	1103	5
FUT2	ER+	chr19	49198726	49199277	0.0038835	2	-0.181049	0.0032031	0.000856641	0.268802	5.875	1.06912	0.540184	0.14537	5.33018	0.226641	11	41	31	0	924	421	559	3	0	889	219
KISS1R	ER+	chr19	916840	917391	0.00236407	1	-0.180969	0.0190656	5.15621e-05	0.0970212	6.25073	1.87912	0.0162819	0.0124868	5.46905	0.292004	0	70	31	0	1107	0	1161	17	0	762	346
GNB4	ER+	chr3	179169320	179169871	0.00236407	1	-0.180128	0.0299761	-0.000316796	0.309324	5.7959	0.528274	0.0109814	0.0209161	5.81346	0.240765	0	40	47	7	919	0	892	85	0	1103	5
HSPA1A	ER+	chr6	31782789	31783340	0.00236407	1	-0.179952	0.00766837	-0.000257379	0.0515186	10.5805	1.75776	0.0133111	0.020386	9.64834	0.85625	0	21	23	36	1096	0	1165	2	20	887	201
TMX4	ER+	chr20	8000425	8000976	0.00236407	1	-0.179579	0.0438223	-0.000182465	0.0409927	7.60566	0.96056	0.00507068	0.00931317	7.61825	0.365568	0	29	13	21	1106	0	1173	4	0	1085	23
NQO1	ER+	chr16	69760520	69761071	0.0038835	2	-0.17948	0.00493057	-7.54234e-05	0.0391368	10.0025	2.18935	0.0138402	0.0157507	9.54672	0.954213	0	15	29	38	1099	0	1168	1	82	933	93
TFR2	ER+	chr7	100231222	100231773	0.00236407	1	-0.179452	0.0656953	-0.000255601	0.336253	5.43005	0.33641	0.205298	0.0921372	5.41381	0.13903	8	39	38	9	1108	1	851	327	0	1108	0
FAM69B	ER+	chr9	139606522	139607073	0.00236407	1	-0.179214	0.0513942	-0.000224089	0.0818188	7.10137	1.35563	0.0144937	0.0112704	7.40075	0.391989	0	32	38	12	1107	0	1163	15	0	1075	33
ZNF503	ER+	chr10	77161601	77162152	0.00236407	1	-0.178014	0.0326939	0.000209199	0.22231	7.27653	1.70611	0.00803374	0.0120129	7.9416	0.465983	0	52	61	0	1108	0	1076	103	0	1056	52
RAPGEFL1	ER+	chr17	38333740	38334291	0.00236407	1	-0.176689	0.0241267	0.000900171	0.116671	6.57646	1.42994	0.0836263	0.0432174	6.37016	0.345192	0	53	52	0	1107	0	1163	15	0	971	137
PRKX	ER+	chrX	3631624	3632175	0.00236407	1	-0.175413	0.00790213	-0.000193219	0.175668	6.09984	0.715648	0.011916	0.0110649	6.32318	0.275381	0	48	60	3	1108	0	1097	82	0	1101	7
KIF7	ER+	chr15	90198631	90199182	0.0038835	2	-0.175115	0.0130573	0.000611636	0.157103	5.97097	0.574458	0.0556005	0.0403702	6.24138	0.25815	0	37	41	9	1095	0	1129	37	0	1108	0
TUB	ER+	chr11	8102407	8102958	0.00236407	1	-0.175007	0.0408337	-0.000250793	0.140988	6.09014	0.88206	0.0134629	0.0173588	6.63833	0.33453	0	42	43	4	1102	0	1140	33	0	1102	6
THPO	ER+	chr3	184097425	184097976	0.0038835	2	-0.174657	0.0149839	0.00303493	0.207878	5.6155	0.642239	0.218104	0.0921716	5.43468	0.154321	4	59	45	0	1104	15	1037	123	0	1083	25
HIST1H3H	ER+	chr6	27777340	27777891	0.0038835	2	-0.174361	0.00623146	0.000495975	0.138289	6.31876	1.64895	0.0276837	0.0256256	5.50279	0.363985	0	55	51	0	1108	0	1152	27	0	742	366
IRX4	ER+	chr5	1882829	1883380	0.00236407	1	-0.173726	0.0130183	-0.000102382	0.25161	6.20281	1.5557	0.0193337	0.0174012	6.86807	0.75047	0	64	67	0	1108	0	1067	112	438	649	21
GNAQ	ER+	chr9	80646314	80646865	0.00236407	1	-0.173637	0.00672906	-3.15801e-05	0.0517488	6.77535	1.15978	0.00805158	0.00994198	6.59143	0.429539	0	11	23	50	1108	0	1174	5	0	1049	59
MAPK13	ER+	chr6	36097759	36098310	0.00236407	1	-0.173315	0.0159337	0.000263817	0.0777225	9.23754	1.21024	0.021263	0.0233094	7.99949	0.783354	0	21	15	27	1094	0	1161	4	2	769	337
NACAD	ER+	chr7	45128442	45128993	0.00236407	1	-0.172689	0.0309196	-0.000665575	0.250447	6.41174	1.12155	0.0155441	0.0202346	7.39575	0.396749	0	33	59	0	1099	0	1019	150	0	1102	6
C15orf59	ER+	chr15	74044660	74045211	0.00236407	1	-0.172553	0.0413833	-0.000132094	0.0940217	6.27979	1.52313	0.0109534	0.00931428	6.03159	0.389461	0	56	34	0	1108	0	1160	19	0	974	134
RDX	ER+	chr11	110167386	110167937	0.00236407	1	-0.171214	0.00352488	-0.00011902	0.0535375	7.09939	0.986104	0.00542132	0.00658683	7.75567	0.407323	0	21	27	34	1104	0	1170	5	0	1108	0
CRYZ	ER+	chr1	75199041	75199592	0.0038835	2	-0.171074	0.00896543	0.000252974	0.0805607	8.51374	1.32541	0.0212501	0.0355363	8.83405	0.443222	0	18	36	31	1107	0	1164	14	0	1090	18
CA8	ER+	chr8	61193903	61194454	0.00236407	1	-0.171027	0.00413935	-5.2473e-05	0.0771959	6.52494	1.51126	0.00983649	0.0117562	6.3754	0.614127	0	47	21	0	1105	0	1169	7	17	984	107
GPRC5C	ER+	chr17	72427165	72427716	0.0038835	2	-0.169996	0.0107545	9.98682e-05	0.0482354	8.47898	1.61941	0.0156215	0.0119236	7.73627	0.459002	0	14	17	43	1108	0	1177	2	0	669	439
FAM83B	ER+	chr6	54711067	54711618	0.0038835	2	-0.169737	0.0214356	0.000179283	0.185451	5.60815	0.564422	0.0403442	0.040474	5.51492	0.148101	0	52	43	3	1103	0	1103	71	0	1092	16
TMEM106A	ER+	chr17	41363344	41363895	0.00236407	1	-0.169518	0.013261	0.000528276	0.11483	6.39037	0.647428	0.0164474	0.0202828	6.56119	0.244294	0	52	27	2	1082	0	1130	22	0	1103	5
PDLIM4	ER+	chr5	131592849	131593400	0.00236407	1	-0.169498	0.0327633	0.000904238	0.347098	5.47226	0.338055	0.11789	0.0626956	5.74332	0.292913	0	31	59	14	1108	0	781	398	0	1108	0
FAM189B	ER+	chr1	155225223	155225774	0.0038835	2	-0.169312	0.00323981	0.00105615	0.142702	6.28853	0.627961	0.0328563	0.0243361	5.87919	0.192684	0	33	59	14	1108	0	1117	62	0	1064	44
ICT1	ER+	chr17	73008257	73008808	0.00236407	1	-0.168769	0.00337826	0.000706241	0.0761373	8.29997	0.923653	0.0609886	0.0416849	7.53006	0.288981	5	36	41	16	1108	0	1177	2	0	811	297
NAGS	ER+	chr17	42081530	42082081	0.00236407	1	-0.168391	0.000276949	-0.00201054	0.47506	5.63573	0.410513	0.191672	0.131335	5.53931	0.172629	12	35	25	5	1087	0	691	463	0	1105	3
TPK1	ER+	chr7	144533095	144533646	0.00236407	1	-0.168008	0.0498451	0.00307977	0.318296	6.76848	0.861716	0.268701	0.121922	6.8243	0.365936	2	22	41	22	1107	2	1027	149	0	1096	12
PYCR1	ER+	chr17	79895082	79895633	0.0038835	2	-0.16793	0.000607875	-2.02986e-05	0.0422075	7.79249	1.18155	0.00839064	0.00614662	6.31241	0.5407	0	28	12	28	1108	0	1176	3	0	272	836
SLC12A8	ER+	chr3	124931558	124932109	0.0038835	2	-0.167875	0.000421003	0.00214082	0.181472	6.69194	0.930512	0.136006	0.068114	5.94665	0.321977	0	29	48	20	1101	0	1120	51	0	785	323
ANXA5	ER+	chr4	122618096	122618647	0.00236407	1	-0.167402	0.0400469	-0.000127855	0.10598	10.5328	1.12674	0.00381231	0.00606261	11.1544	0.394602	0	7	19	44	1084	0	1141	11	0	1108	0
SYT12	ER+	chr11	66790314	66790865	0.0038835	2	-0.167219	0.0318419	0.000728619	0.0572764	5.8849	0.867366	0.0331103	0.0205834	5.68473	0.243961	3	46	46	1	1108	0	1177	2	0	1060	48
PANX2	ER+	chr22	50608658	50609209	0.0038835	2	-0.166232	0.00140766	-0.000146892	0.0868144	6.58616	1.57574	0.0121282	0.0127893	5.98797	0.334065	0	48	46	0	1104	0	1162	13	0	809	299
CALHM2	ER+	chr10	105212111	105212662	0.00236407	1	-0.166184	0.0223907	3.80453e-05	0.222569	6.70422	0.626421	0.0611717	0.0764594	6.91361	0.390222	0	25	34	18	853	0	865	46	0	1107	1
C20orf85	ER+	chr20	56725481	56726032	0.00236407	1	-0.165657	0.0232221	-0.00158527	0.434188	5.5373	0.871967	0.296854	0.116877	5.43672	0.165411	0	44	53	0	1090	116	865	179	0	1067	41
CUX2	ER+	chr12	111471326	111471877	0.00236407	1	-0.165279	0.0271735	-0.000690809	0.19616	5.38946	0.784772	0.020624	0.0222094	5.53394	0.383509	0	56	62	0	1098	0	1062	106	0	1081	27
SUSD1	ER+	chr9	114937526	114938077	0.0038835	2	-0.164601	0.00952124	0.00038517	0.208055	6.96927	0.753907	0.191416	0.0777326	6.9794	0.28912	4	28	41	18	1107	0	1079	99	0	1097	11
CRYZL1	ER+	chr21	35014109	35014660	0.0038835	2	-0.164579	0.0020813	-4.65545e-05	0.0164189	7.95301	0.859357	0.00584345	0.00665962	8.22637	0.274961	0	10	26	54	1107	0	1178	0	0	1108	0
AJAP1	ER+	chr1	4714603	4715154	0.00236407	1	-0.164337	0.0239795	-0.00204827	0.378823	5.67725	0.466499	0.0291823	0.039836	5.71296	0.168067	4	37	41	3	1108	0	589	590	0	1097	11
KLK10	ER+	chr19	51522903	51523454	0.00236407	1	-0.163749	0.00478681	-0.00136416	0.275	5.67982	0.709628	0.0573194	0.0489741	5.87913	0.28998	0	47	58	0	1098	0	943	225	0	1089	19
L3MBTL3	ER+	chr6	130339226	130339777	0.00236407	1	-0.163511	0.0462407	-0.000118	0.269438	6.39788	0.68985	0.0150948	0.023009	6.63355	0.284108	0	25	47	24	984	0	962	87	0	1108	0
RADIL	ER+	chr7	4923284	4923835	0.00236407	1	-0.163456	0.027158	-0.00107483	0.208764	5.77488	0.683977	0.0478212	0.036274	5.87341	0.267182	0	55	52	2	1075	0	1053	90	0	1091	17
ZNF701	ER+	chr19	53073024	53073575	0.00236407	1	-0.163301	0.0434048	-0.000184931	0.0837371	6.22569	0.632192	0.00239133	0.00809782	5.98747	0.219141	0	39	21	15	1097	0	1156	12	0	1086	22
SGCB	ER+	chr4	52904434	52904985	0.00236407	1	-0.162564	0.029433	-0.000362475	0.197442	5.93826	0.617771	0.0312163	0.0213803	6.42756	0.452291	0	35	56	8	1107	0	1071	107	0	1107	1
PXDN	ER+	chr2	1748268	1748819	0.0038835	2	-0.162535	0.0155266	8.05249e-05	0.202837	7.91403	1.39606	0.0154746	0.0272687	7.98437	0.719286	0	29	42	25	1087	0	1106	52	78	1008	22
PRDX2	ER+	chr19	12912673	12913224	0.00236407	1	-0.162324	0.0136763	2.30552e-05	0.0236564	9.67776	1.35564	0.00421427	0.00526085	9.13923	0.461663	0	18	13	38	1106	0	1176	1	0	852	256
SCN3B	ER+	chr11	123525264	123525815	0.0038835	2	-0.16219	0.0531631	-0.00192225	0.29639	5.5973	0.581924	0.0197426	0.0219792	5.95242	0.365303	0	38	59	0	1108	0	829	350	0	1097	11
ETNK2	ER+	chr1	204121259	204121810	0.00236407	1	-0.162135	0.0106153	1.73077e-05	0.0718676	7.11266	1.53081	0.0153466	0.0195869	6.20108	0.484417	0	29	35	17	1086	0	1148	7	0	622	486
LRIF1	ER+	chr1	111506515	111507066	0.00236407	1	-0.161966	0.0285754	-0.000288561	0.112479	5.67951	0.466227	0.0192449	0.0118507	5.47625	0.154149	0	36	40	13	1108	0	1152	27	0	1105	3
ASCC1	ER+	chr10	73976841	73977392	0.00236407	1	-0.161177	0.00557281	0.00112588	0.400053	8.21979	0.660214	0.76556	0.116897	8.0479	0.230924	56	28	1	15	1099	231	938	0	0	1095	13
ENTPD2	ER+	chr9	139948452	139949003	0.0038835	2	-0.160886	0.00339507	0.00116927	0.148937	5.71339	0.708019	0.179398	0.0782645	5.66464	0.285336	6	46	38	1	1090	0	1154	6	0	1089	19
ALS2CR11	ER+	chr2	202483854	202484405	0.00236407	1	-0.159818	0.0334008	-0.00235773	0.515343	5.37213	0.299041	0.187196	0.157402	5.41177	0.124455	17	34	9	14	882	0	462	475	0	1107	1
TPPP3	ER+	chr16	67427387	67427938	0.00236407	1	-0.1597	0.0296469	-1.84883e-05	0.122406	6.54995	1.28291	0.00861838	0.0151842	7.52051	0.72236	0	53	32	0	1068	0	1115	22	400	699	9
SMOC2	ER+	chr6	168841329	168841880	0.00236407	1	-0.158901	0.0212899	0.000991598	0.121238	8.60999	1.97548	0.0298255	0.0187239	9.16687	0.577498	0	32	35	23	1108	0	1147	32	63	999	46
ATP11B	ER+	chr3	182510789	182511340	0.0038835	2	-0.158671	0.0144938	-0.000602511	0.122376	6.16363	1.08524	0.00945362	0.0104846	6.5013	0.543756	0	41	37	0	1106	0	1153	24	34	1054	20
CLIP3	ER+	chr19	36523522	36524073	0.00236407	1	-0.158288	0.0333318	-0.000524527	0.296769	8.43657	1.34174	0.0879676	0.0516805	9.29531	0.451807	0	27	57	26	1107	0	952	226	0	1102	6
TFAP2C	ER+	chr20	55203856	55204407	0.0038835	2	-0.157372	0.0196401	0.000390925	0.060567	8.11425	1.63117	0.0248508	0.0212893	8.55017	1.28519	0	28	26	31	1107	0	1175	3	206	901	1
AADAT	ER+	chr4	171011132	171011683	0.00236407	1	-0.156807	0.0177706	-0.000109213	0.238418	5.47694	0.442317	0.0322864	0.0234887	5.55628	0.173484	0	30	68	2	1108	0	1020	159	0	1104	4
KLK13	ER+	chr19	51568316	51568867	0.00236407	1	-0.15595	0.0198651	-0.00227167	0.243516	5.33831	0.887536	0.0354395	0.0286125	5.26384	0.145182	0	32	54	0	1107	0	936	242	0	1077	31
TUBB2B	ER+	chr6	3227917	3228468	0.00236407	1	-0.155783	0.012747	0.00015656	0.179138	6.9383	2.49757	0.0280085	0.0198666	8.9756	0.899246	0	58	49	0	1105	0	1101	75	170	920	18
FKBP5	ER+	chr6	35656641	35657192	0.00236407	1	-0.15558	0.0321377	0.000334162	0.1441	7.57309	1.66068	0.0472934	0.0426021	8.01676	0.898771	0	42	37	13	1094	0	1136	28	242	854	12
ADAMTS19	ER+	chr5	128795601	128796152	0.00236407	1	-0.155415	0.0138542	0.00025312	0.199188	5.83507	0.836206	0.0257315	0.036266	5.95912	0.267967	0	60	41	0	1081	0	1097	52	0	1075	33
ZNF615	ER+	chr19	52511432	52511983	0.0038835	2	-0.155363	0.00672717	0.000197297	0.0883201	7.56159	0.872314	0.0340159	0.0324968	7.50391	0.293027	0	28	55	20	1108	0	1170	9	0	1087	21
ZNF813	ER+	chr19	53970487	53971038	0.00236407	1	-0.155065	0.0292524	-0.000338793	0.12396	5.79811	0.440371	0.0077346	0.0108449	5.63451	0.174671	0	37	42	12	1106	0	1147	30	0	1102	6
IL20RA	ER+	chr6	137365398	137365949	0.0038835	2	-0.153941	0.00744785	8.37015e-05	0.10365	6.51865	1.51825	0.0130089	0.0140644	6.72339	0.645558	0	33	29	0	1092	0	1148	15	138	937	33
DSG2	ER+	chr18	29077525	29078076	0.00236407	1	-0.153497	0.0015675	0.000433014	0.104229	6.93099	1.0325	0.0664571	0.0644335	7.18901	0.422289	0	20	39	39	1087	0	1146	11	0	1102	6
NRARP	ER+	chr9	140196652	140197203	0.00236407	1	-0.153298	0.00554499	-0.000215447	0.0642585	7.58597	1.04168	0.00945699	0.0104337	7.34301	0.460775	0	26	25	20	1078	0	1144	4	0	1034	74
ITGA9	ER+	chr3	37493311	37493862	0.00236407	1	-0.153127	0.00323055	-0.000500329	0.162987	5.78743	0.453984	0.00747453	0.00968766	5.97441	0.285568	0	35	49	16	1106	0	1131	46	0	1108	0
LOC645166	ER+	chr1	148927811	148928362	0.0038835	2	-0.151356	0.0627815	-0.00147183	0.359816	6.42811	0.764683	0.0687457	0.0752208	6.73412	0.432965	0	31	44	22	1084	0	648	505	0	1105	3
SNORA64	ER+	chr16	2013056	2013607	0.00236407	1	-0.150959	0.007708	-0.000499682	0.410617	5.95521	0.627728	0.62755	0.131248	5.91206	0.25368	32	49	4	3	1079	225	877	46	0	1090	18
FREM2	ER+	chr13	39260671	39261222	0.00236407	1	-0.150725	0.0147178	-0.000609147	0.158768	5.50254	0.606642	0.0398942	0.0378982	5.48812	0.201234	0	53	36	0	929	0	948	37	0	1087	21
KIF12	ER+	chr9	116861286	116861837	0.00236407	1	-0.150693	0.0173145	0.00419501	0.210885	6.53686	1.72465	0.399983	0.10211	6.57919	0.806296	14	58	38	0	1108	445	715	19	98	947	63
SLC41A1	ER+	chr1	205782273	205782824	0.0038835	2	-0.150336	0.0142111	9.33387e-05	0.0602324	6.82528	0.89565	0.00605444	0.00761676	7.03555	0.333808	0	33	12	22	1107	0	1172	6	0	1095	13
TUBBP5	ER+	chr9	141044063	141044614	0.00236407	1	-0.147895	0.0431346	0.00156754	0.216698	6.09051	0.690057	0.195988	0.0901376	5.75865	0.25655	0	42	41	11	1102	0	1122	51	0	1065	43
HOXD1	ER+	chr2	177052805	177053356	0.00236407	1	-0.147538	0.0247069	-0.000401844	0.287821	5.99599	0.997561	0.0218297	0.0386263	5.99966	0.309485	0	46	64	0	1043	0	972	139	0	1063	45
CA6	ER+	chr1	9005391	9005942	0.00236407	1	-0.146677	0.0345394	-0.00256824	0.268454	5.63591	0.350585	0.817744	0.145446	5.63801	0.22103	32	26	0	11	798	19	833	0	0	1107	1
DDX11L2	ER+	chr2	114361243	114361794	0.00236407	1	-0.14634	0.0279546	-0.000690837	0.320041	5.63877	0.534519	0.0950346	0.126831	5.52149	0.188305	0	55	72	0	1074	0	1037	105	0	1096	12
FLT3	ER+	chr13	28674678	28675229	0.0038835	2	-0.145905	0.00597829	-0.000243904	0.122393	5.80722	0.898635	0.0125129	0.0120402	5.63068	0.227225	0	66	29	0	1099	0	1151	18	0	1026	82
IL10RB	ER+	chr21	34638163	34638714	0.00236407	1	-0.145752	0.00303218	0.000696746	0.0730053	7.52738	0.991255	0.0550441	0.0338942	7.66839	0.299487	1	10	45	38	1108	0	1177	2	0	1102	6
ZMYND8	ER+	chr20	45985582	45986133	0.00236407	1	-0.145638	0.00458656	5.6308e-05	0.0646508	7.56555	1.01878	0.0559473	0.0306922	7.13491	0.264729	0	35	31	6	1107	0	1177	1	0	958	150
CHL1	ER+	chr3	238824	239375	0.00236407	1	-0.145126	0.0409221	-0.000398631	0.281809	5.40718	0.427309	0.0297514	0.0234223	5.9829	0.432212	0	39	61	3	1108	0	929	250	0	1107	1
SNPH	ER+	chr20	1246458	1247009	0.00236407	1	-0.144997	0.0226662	-4.80963e-05	0.132059	5.49586	0.541141	0.0160451	0.0169891	5.51318	0.169123	0	42	43	0	1108	0	1148	31	0	1094	14
DPCD	ER+	chr10	103347587	103348138	0.00236407	1	-0.144802	0.00018121	-0.000154868	0.0339015	8.21352	0.917144	0.0084644	0.00903164	7.26207	0.33411	0	26	11	27	1107	0	1177	1	0	607	501
PACSIN1	ER+	chr6	34433336	34433887	0.00236407	1	-0.143676	0.0291513	-0.00015669	0.0914499	6.24596	0.917465	0.0192586	0.0205766	5.66823	0.187161	0	47	23	0	1106	0	1171	6	0	929	179
PAK6	ER+	chr15	40544877	40545428	0.00236407	1	-0.14292	0.0232996	3.4252e-05	0.0886338	6.3147	1.10532	0.0127893	0.0128491	5.8834	0.335086	0	37	18	0	1102	0	1159	14	0	934	174
PDE8B	ER+	chr5	76506204	76506755	0.0038835	2	-0.142805	0.00917399	0.000141645	0.155552	6.79806	2.01442	0.0107078	0.00915309	7.82257	0.916564	0	58	39	0	1107	0	1132	46	427	668	13
AHNAK	ER+	chr11	62314281	62314832	0.0038835	2	-0.141576	0.0173601	0.000973601	0.091433	11.4649	0.966248	0.0232323	0.0225218	12.4915	0.239916	3	13	44	30	1108	0	1159	20	0	1108	0
GTSF1	ER+	chr12	54867335	54867886	0.0038835	2	-0.141576	0.00140507	-0.00169826	0.257594	5.52649	0.837106	0.769138	0.125668	5.43239	0.224185	49	18	1	0	1012	52	1021	0	0	1090	18
POU4F1	ER+	chr13	79177644	79178195	0.00236407	1	-0.141508	0.0196337	-0.00523293	0.389135	5.37163	0.409279	0.0499096	0.0493883	5.36737	0.128472	21	19	21	0	1108	0	387	792	0	1102	6
FAM71E1	ER+	chr19	50979952	50980503	0.0038835	2	-0.14137	0.00854362	0.000229077	0.0508014	6.83995	1.01375	0.0228466	0.015879	6.29174	0.353427	0	33	18	19	1108	0	1174	5	0	919	189
HIST1H2BF	ER+	chr6	26199285	26199836	0.0038835	2	-0.140844	0.00391595	0.000115573	0.251238	5.89391	0.933066	0.03748	0.0466219	5.68236	0.287238	0	53	49	0	934	0	933	62	0	1036	72
TAS1R1	ER+	chr1	6614836	6615387	0.00236407	1	-0.140821	0.0174033	0.000360824	0.185688	5.36363	0.262349	0.560095	0.0908286	5.37696	0.127889	41	34	8	20	1108	6	752	421	0	1108	0
SLFN5	ER+	chr17	33569584	33570135	0.0038835	2	-0.140125	0.0270651	0.000300578	0.16571	5.92539	0.761466	0.00992689	0.0176476	6.21497	0.341149	0	35	39	5	977	0	999	39	0	1102	6
C3orf70	ER+	chr3	184870751	184871302	0.0038835	2	-0.13954	0.00821478	0.000528684	0.198951	6.17133	1.06206	0.0117502	0.0206668	6.22601	0.383064	0	62	50	0	1040	0	1047	61	0	1044	64
ZC3HAV1L	ER+	chr7	138720724	138721275	0.00236407	1	-0.139291	0.0199702	0.00152794	0.157847	5.58113	0.302889	0.0139788	0.0219854	5.54935	0.181837	0	27	44	18	1107	0	1134	44	0	1108	0
IGSF9B	ER+	chr11	133826598	133827149	0.00236407	1	-0.139155	0.0137412	-7.25974e-05	0.132948	5.70029	0.70963	0.00762911	0.00932473	5.86745	0.289113	0	47	42	0	1108	0	1147	32	0	1091	17
STAP2	ER+	chr19	4338796	4339347	0.00236407	1	-0.139098	0.000491342	0.00179146	0.151092	6.895	0.904906	0.304141	0.0974481	6.25251	0.437284	11	28	43	25	1108	117	1047	15	0	880	228
LOC113230	ER+	chr19	14183319	14183870	0.00236407	1	-0.139037	0.0020664	-3.9536e-05	0.0342937	6.70585	0.969139	0.0187291	0.0117644	6.055	0.305101	0	21	38	15	1108	0	1179	0	0	838	270
TEKT2	ER+	chr1	36549174	36549725	0.00236407	1	-0.138177	0.00672358	0.00076955	0.240803	5.79948	0.474707	0.140385	0.0819507	5.7548	0.18272	0	53	50	0	1101	0	1084	88	0	1105	3
CGREF1	ER+	chr2	27341722	27342273	0.00236407	1	-0.137636	0.0224634	0.00146457	0.212566	5.52599	0.337687	0.0265784	0.0302718	5.52483	0.166675	0	31	54	9	1079	0	1078	72	0	1107	1
TUBGCP5	ER+	chr15	22832893	22833444	0.0038835	2	-0.137564	0.00845771	0.000264632	0.111068	6.60364	0.750545	0.013929	0.0203243	6.74675	0.371836	0	27	33	28	1065	0	1120	15	0	1101	6
PRLHR	ER+	chr10	120355109	120355660	0.0038835	2	-0.136849	0.0197837	-0.00240245	0.297823	5.31403	0.308346	0.114035	0.0661611	5.30386	0.129185	26	12	28	8	1103	0	371	803	0	1105	3
ZIC4	ER+	chr3	147110166	147110717	0.00236407	1	-0.136618	0.00282543	-0.00118044	0.325688	5.36668	0.39755	0.0718162	0.0416801	5.43153	0.152777	10	40	48	6	1108	0	594	585	0	1103	5
LRRC3	ER+	chr21	45874867	45875418	0.00236407	1	-0.136235	0.0132256	-0.000739084	0.103394	5.68155	0.422759	0.0274467	0.0168915	5.57143	0.207838	0	30	39	14	1108	0	1155	24	0	1106	2
ZNF835	ER+	chr19	57183072	57183623	0.00236407	1	-0.136073	0.0236892	-0.00233889	0.266809	5.30888	0.28553	0.0328946	0.0318329	5.37681	0.126074	0	26	51	27	1108	0	908	271	0	1108	0
TLX1	ER+	chr10	102890559	102891110	0.0038835	2	-0.135596	0.0148042	-0.000956891	0.377209	5.41878	0.424964	0.0913122	0.0785885	5.41095	0.161938	4	30	44	6	1096	0	745	421	0	1102	6
ACSL1	ER+	chr4	185747217	185747768	0.00236407	1	-0.135012	3.49885e-05	-0.00032717	0.077498	6.947	1.41066	0.00995005	0.0127133	8.33473	1.49165	0	44	40	5	1105	0	1168	8	803	305	0
KCNJ6	ER+	chr21	39288690	39289241	0.0038835	2	-0.134086	0.00403977	-0.00154586	0.242813	5.53756	0.728862	0.0455802	0.0249304	5.4753	0.179156	0	30	61	0	1108	0	923	256	0	1087	21
SLC30A8	ER+	chr8	117962010	117962561	0.0038835	2	-0.133458	0.00425484	-0.000754971	0.189732	6.18251	2.87882	0.864387	0.0911129	5.60645	0.602731	38	80	0	0	1086	32	1125	0	0	907	201
KCNK13	ER+	chr14	90527607	90528158	0.00236407	1	-0.132766	0.0233005	-0.000625409	0.235791	5.62116	0.579101	0.0225646	0.0200071	5.46662	0.208375	0	38	53	3	1107	0	1008	170	0	1090	18
ZP3	ER+	chr7	76026339	76026890	0.00236407	1	-0.132406	0.00851179	-2.38681e-05	0.140174	5.69743	0.511455	0.0139658	0.0183534	5.52945	0.136632	0	44	44	9	1078	0	1120	28	0	1104	4
SAG	ER+	chr2	234215807	234216358	0.0038835	2	-0.131368	0.0187488	0.000300259	0.220764	5.47089	0.691871	0.663694	0.111997	5.34136	0.145692	46	43	16	0	1107	35	1108	35	0	1078	30
PPP1R14A	ER+	chr19	38747180	38747731	0.00236407	1	-0.131186	0.022937	-0.000120049	0.23216	6.92999	1.12547	0.460231	0.0642291	9.05842	0.63421	33	50	17	1	1108	6	663	510	40	1068	0
MESP2	ER+	chr15	90319087	90319638	0.00236407	1	-0.13099	0.0155192	0.000663371	0.182316	5.38737	0.264726	0.604339	0.112601	5.39591	0.135313	39	27	7	22	1108	4	944	231	0	1108	0
DIRAS1	ER+	chr19	2721339	2721890	0.00236407	1	-0.129132	0.000544654	0.000669831	0.169138	5.42409	0.385278	0.0262825	0.0250971	5.32457	0.171946	0	32	41	22	1057	0	1077	46	0	1108	0
RNF17	ER+	chr13	25337799	25338350	0.0038835	2	-0.129018	0.00242361	0.000792388	0.197853	5.35399	0.284099	0.951495	0.0501001	5.34666	0.1501	47	20	2	14	1103	106	1068	0	0	1105	3
NLRC4	ER+	chr2	32490638	32491189	0.0038835	2	-0.128847	0.00730936	0.00177228	0.288542	5.65628	0.392297	0.772382	0.111837	5.51393	0.169948	43	28	2	7	987	98	935	8	0	1105	3
HEXA	ER+	chr15	72668469	72669020	0.00236407	1	-0.128829	0.000661513	-0.000589962	0.14092	5.87073	0.455925	0.00574661	0.00924162	5.8867	0.263476	0	28	34	23	1101	0	1137	35	0	1106	2
EVPL	ER+	chr17	74023456	74024007	0.00236407	1	-0.128573	0.0179579	0.00225261	0.325877	7.44577	1.17743	0.548013	0.203829	6.37134	0.470691	13	34	24	21	877	64	872	1	0	510	598
OXT	ER+	chr20	3051764	3052315	0.00236407	1	-0.127824	0.00523091	-0.00103641	0.276567	5.6945	0.533792	0.551921	0.205599	5.79962	0.362513	44	40	5	8	1065	0	1069	59	0	1105	3
CDC14B	ER+	chr9	99329152	99329703	0.00236407	1	-0.127688	0.0175507	0.00012315	0.0701313	6.73358	0.94044	0.0054551	0.00875736	7.90334	0.420343	0	21	21	28	1106	0	1170	7	0	1108	0
FCER1G	ER+	chr1	161184585	161185136	0.0038835	2	-0.127525	0.0321618	0.000496942	0.15016	9.37253	1.81006	0.876678	0.0968335	8.79362	0.682386	51	8	0	34	1067	20	1116	0	27	864	217
BIRC7	ER+	chr20	61866733	61867284	0.00236407	1	-0.127242	0.0182374	-0.00273306	0.298463	5.56974	0.485996	0.438874	0.110156	5.55915	0.242965	26	43	29	1	1105	68	1018	89	0	1100	8
ANO9	ER+	chr11	441960	442511	0.0038835	2	-0.126493	0.000866973	-0.00140854	0.178772	6.43182	0.908063	0.180756	0.075456	5.97947	0.340147	0	34	39	14	1001	0	1041	21	0	979	129
ALDH16A1	ER+	chr19	49955971	49956522	0.00236407	1	-0.125542	0.00281456	0.000311745	0.0613518	6.66092	0.708173	0.00848776	0.0171475	6.49515	0.238017	0	42	18	9	1029	0	1088	7	0	1082	26
BVES	ER+	chr6	105584492	105585043	0.00236407	1	-0.125269	0.0171753	0.000746139	0.353105	5.75452	0.444858	0.012454	0.024886	6.09263	0.286221	0	32	80	9	1108	0	946	233	0	1105	3
LPPR3	ER+	chr19	821901	822452	0.0038835	2	-0.125124	0.0111105	-0.000114304	0.0654776	5.65587	0.766394	0.015301	0.0129644	5.47189	0.174008	0	57	28	0	1106	0	1171	6	0	1059	49
GATA5	ER+	chr20	61050975	61051526	0.0038835	2	-0.125067	0.00207653	-0.000712065	0.251138	5.59469	1.1139	0.0226589	0.0201454	5.4197	0.123849	0	57	54	0	1102	0	1047	126	0	1031	77
PPP1R9A	ER+	chr7	94536447	94536998	0.0038835	2	-0.124943	0.00977832	-0.00249834	0.341201	6.02677	0.827381	0.265117	0.157379	5.92477	0.243179	1	51	30	1	873	0	879	50	0	1062	46
RWDD2B	ER+	chr21	30391634	30392185	0.00236407	1	-0.12488	0.0109899	-0.000326884	0.125591	6.60674	0.449569	0.0880258	0.0636597	6.52453	0.204418	0	33	54	8	1108	0	1161	17	0	1104	4
CASP10	ER+	chr2	202047119	202047670	0.00236407	1	-0.124747	0.0240928	-0.00169921	0.289831	5.40131	0.312824	0.533555	0.165927	5.47341	0.156645	43	34	2	15	1076	10	1096	36	0	1108	0
NR3C1	ER+	chr5	142783203	142783754	0.00236407	1	-0.124652	0.00919399	0.000144113	0.123861	6.0102	0.610282	0.0059901	0.00659992	6.62032	0.380272	0	30	28	15	1107	0	1156	22	0	1107	1
CHST14	ER+	chr15	40762658	40763209	0.00236407	1	-0.124157	0.0106795	0.000686446	0.0792078	7.33114	0.640566	0.0135944	0.0188621	7.11884	0.222824	3	26	43	25	1080	0	1140	8	0	1098	10
LYPD1	ER+	chr2	133428430	133428981	0.0038835	2	-0.123715	0.000695495	-0.00216713	0.268015	5.50986	0.444879	0.243384	0.131309	5.39924	0.130741	22	25	32	5	1108	0	903	276	0	1102	6
C9orf142	ER+	chr9	139886368	139886919	0.00236407	1	-0.123412	0.0097442	8.53893e-06	0.114437	9.85628	0.761173	0.0446618	0.0252152	9.14006	0.374405	0	37	49	14	1108	0	1156	23	0	887	221
HOMER2	ER+	chr15	83621425	83621976	0.00236407	1	-0.123347	0.026524	0.00020619	0.0819787	7.77731	1.57307	0.0303336	0.0211045	7.36995	0.811297	0	34	35	22	1103	0	1168	6	24	1009	75
ZNF75D	ER+	chrX	134477961	134478512	0.00236407	1	-0.123105	0.0133724	7.74514e-05	0.190723	6.3965	1.01982	0.312317	0.0755075	6.26044	0.384407	25	12	22	22	1108	59	1113	7	0	1089	19
SHC2	ER+	chr19	460945	461496	0.00236407	1	-0.122322	0.0184464	1.53331e-06	0.0911183	6.05661	0.702818	0.0218705	0.0216802	6.10573	0.248785	0	44	39	5	1086	0	1148	7	0	1099	9
C19orf24	ER+	chr19	1275018	1275569	0.0038835	2	-0.122192	0.0198009	0.000386706	0.0994268	7.76979	0.684848	0.0365667	0.0257858	7.08823	0.286596	0	32	48	17	1100	0	1158	13	0	927	181
SNAP91	ER+	chr6	84418469	84419020	0.00236407	1	-0.122109	0.00504063	-0.00021968	0.346417	5.54234	0.756344	0.0187803	0.0324992	5.53214	0.240329	0	38	57	0	1091	0	857	305	0	1086	22
RPS6KL1	ER+	chr14	75389094	75389645	0.00236407	1	-0.120754	0.00252238	0.00324302	0.277469	6.02293	0.540021	0.434974	0.134405	5.95313	0.205648	10	50	38	3	1059	223	878	24	0	1103	5
SLC25A21	ER+	chr14	37641814	37642365	0.0038835	2	-0.118176	0.0104472	0.000737943	0.164627	5.47779	0.423528	0.0107951	0.0186775	5.29746	0.119408	0	41	36	7	1086	0	1120	37	0	1103	5
RASGRP1	ER+	chr15	38856956	38857507	0.0038835	2	-0.116024	0.00827419	0.000644841	0.195225	6.1152	1.13673	0.07158	0.0460432	5.70697	0.229613	0	49	48	0	1106	0	1096	80	0	950	158
PPAP2C	ER+	chr19	291118	291669	0.0038835	2	-0.11286	0.0203641	0.00103489	0.0977328	7.4612	1.29322	0.0373856	0.0402943	6.83299	0.670483	2	11	39	41	1092	0	1153	10	18	952	138
CCBE1	ER+	chr18	57364593	57365144	0.00236407	1	-0.109138	0.00272881	0.000191089	0.16893	5.56407	0.275153	0.0304214	0.0184691	5.62924	0.200532	0	43	56	15	1108	0	1104	75	0	1108	0
BDH1	ER+	chr3	197282807	197283358	0.0038835	2	-0.108703	0.00209805	0.000327881	0.0494412	6.3134	0.848288	0.0319487	0.0165683	6.08144	0.410153	0	29	21	14	1108	0	1176	3	0	1062	46
NR0B1	ER+	chrX	30327444	30327995	0.0038835	2	-0.108009	0.000332292	-0.00155496	0.30939	5.40625	0.439041	0.259755	0.0918526	5.43888	0.170303	18	19	30	1	1106	3	798	376	0	1104	4
ACSS3	ER+	chr12	81471307	81471858	0.0038835	2	-0.105833	0.00168605	0.0010199	0.321155	5.37493	0.337674	0.0340277	0.0313753	5.39015	0.198839	0	31	71	19	1108	0	983	196	0	1108	0
C17orf98	ER+	chr17	36997591	36998142	0.00236407	1	-0.103511	0.0182322	0.000340496	0.213703	5.49662	0.674173	0.869611	0.0986051	5.53365	0.186628	61	9	0	0	1097	67	1100	0	0	1103	5

## Sheet: Promoters (FDR < 0.01)
gene	ER	chrom	start	end	fdr	rank	cor	diff_from_second_best	mean_meth	sd_meth	mean_expr	sd_expr	normal_meth	normal_meth_sd	normal_expr	normal_expr_sd	n_hypometh	n_induced	n_hypermeth	n_repressed	N_considered	n_hypometh_vs_normal	n_stable_vs_normal	n_hypermeth_vs_normal	n_repressed_vs_normal	n_stable_expr_vs_normal	n_induced_vs_normal
INSL6	ER-	chr9	5185567	5186118	0.00540541	1	-0.744994	0.304065	0.00569088	0.308444	5.4159	0.70708	0.901893	0.0985814	5.35026	0.174932	13	22	0	0	304	24	320	0	0	297	13
ATF7IP2	ER+	chr16	10479410	10479961	0.00236407	1	-0.64489	0.400695	-3.77495e-05	0.328562	6.60336	1.11844	0.275873	0.0704286	6.37148	0.271363	2	33	46	3	1108	39	926	214	0	1007	101
CLIC6	ER+	chr21	36041186	36041737	0.00236407	1	-0.618481	0.341392	-0.00231322	0.472984	8.67443	4.63445	0.292867	0.172216	8.25161	1.11723	0	12	26	0	1107	0	1009	169	369	427	312
SYCP2	ER-	chr20	58507158	58507709	0.00540541	1	-0.611005	0.383694	0.0013488	0.414955	6.10063	1.19068	0.97112	0.0220583	6.01068	0.393059	17	9	0	0	310	97	253	0	0	287	23
KRT7	ER+	chr12	52626452	52627003	0.00236407	1	-0.597642	0.28658	0.00356489	0.371243	9.04272	2.86825	0.0969933	0.0485435	8.92503	1.42918	0	2	73	59	1106	0	910	267	187	918	3
ZBTB7C	ER+	chr18	45663629	45664180	0.00236407	1	-0.59161	0.400541	0.00367443	0.368473	7.17166	1.74205	0.20349	0.0896542	6.98191	0.443687	0	22	65	4	1108	3	971	205	0	912	196
PNLDC1	ER-	chr6	160220779	160221330	0.00540541	1	-0.58845	0.277967	0.00344159	0.346394	5.6241	1.56719	0.855056	0.091433	5.41389	0.242933	21	23	0	0	301	43	298	0	0	280	30
HOXB4	ER+	chr17	46655692	46656243	0.00236407	1	-0.582168	0.434869	-0.00103736	0.423507	6.08939	1.22239	0.0887413	0.0670338	6.05847	0.309982	2	60	24	0	1108	0	632	547	0	1010	98
SLC16A5	ER+	chr17	73083534	73084085	0.00236407	1	-0.580288	0.35339	-0.000948029	0.379634	7.54436	1.49487	0.0362423	0.0401121	7.4589	0.365746	0	19	82	36	1100	0	959	212	0	998	110
TPSG1	ER+	chr16	1275203	1275754	0.00236407	1	-0.568848	0.418832	0.000482797	0.34931	6.45284	2.44807	0.627422	0.0882632	5.83147	0.461011	31	66	5	0	1105	334	832	10	0	798	310
C10orf82	ER+	chr10	118429430	118429981	0.00236407	1	-0.567776	0.423779	-0.00162924	0.458436	5.7586	0.877341	0.197966	0.121835	5.38924	0.196938	0	46	29	1	1097	0	811	354	0	1003	105
HENMT1	ER+	chr1	109203693	109204244	0.00236407	1	-0.554007	0.288218	-0.000525154	0.32399	7.77571	1.65822	0.0172155	0.0198939	7.80853	0.291053	0	14	56	23	1108	0	942	237	0	983	125
APOBR	ER+	chr16	28505468	28506019	0.00236407	1	-0.551092	0.357079	-0.00164954	0.407299	5.95422	0.794373	0.549017	0.161546	5.58397	0.194635	48	58	2	0	1072	152	958	27	0	1026	82
PIWIL2	ER+	chr8	22132578	22133129	0.00236407	1	-0.549095	0.444966	-0.000829886	0.252275	5.5351	0.784832	0.724329	0.134019	5.78191	0.29839	48	54	0	0	1084	30	1115	9	0	1080	28
KLHDC9	ER-	chr1	161067649	161068200	0.00540541	1	-0.542451	0.202214	-0.00396302	0.363597	6.91919	1.90232	0.0178677	0.0548041	7.20396	0.407487	0	5	20	0	287	0	264	57	0	283	27
ALDOC	ER+	chr17	26903900	26904451	0.00236407	1	-0.538149	0.269997	-0.00310134	0.470339	7.80448	1.92135	0.038508	0.0465412	9.56156	1.00166	0	42	41	0	1104	0	641	534	338	769	1
ZNF471	ER+	chr19	57018710	57019261	0.00236407	1	-0.537683	0.218159	-0.0013051	0.414945	6.03727	0.919875	0.0216282	0.0542369	6.87629	0.301341	0	33	49	1	1018	0	672	409	0	1106	2
C1orf106	ER+	chr1	200863447	200863998	0.00236407	1	-0.529904	0.221072	0.000236372	0.431354	6.57923	2.31961	0.643695	0.169242	6.22941	0.492391	35	64	3	0	983	119	922	3	0	837	271
MT1E	ER-	chr16	56659083	56659634	0.00540541	1	-0.528803	0.259463	-0.00592929	0.436518	9.8821	2.52659	0.0163888	0.0257446	10.685	0.621223	1	6	15	3	310	0	221	129	18	274	18
ZFP42	ER-	chr4	188916423	188916974	0.00540541	1	-0.526869	0.234791	0.00424921	0.375489	5.75123	1.43304	0.306053	0.104495	6.45496	0.672251	12	20	3	0	306	6	160	180	114	184	12
MRPS21	ER-	chr1	150265760	150266311	0.00540541	1	-0.526196	0.123787	0.000890561	0.263916	8.68664	1.43053	0.0298082	0.0264438	8.22229	0.326923	0	8	18	8	310	0	310	40	0	248	62
HIST3H2A	ER+	chr1	228645509	228646060	0.0038835	2	-0.525831	0.0426818	-0.0018051	0.366605	7.48197	2.46169	0.0219516	0.0319783	6.65288	0.661476	0	29	67	1	1105	0	941	235	95	623	390
MRPS21	ER+	chr1	150265760	150266311	0.00236407	1	-0.523067	0.330439	-0.000337588	0.279387	8.43513	1.12868	0.0298082	0.0264438	8.22229	0.326923	0	17	65	36	1107	0	984	194	0	1034	74
C2orf43	ER-	chr2	21022839	21023390	0.00540541	1	-0.521175	0.253973	0.000172227	0.334547	6.71839	0.841711	0.0154515	0.0251583	6.54417	0.292806	0	4	14	7	240	0	233	35	0	305	5
NOX5	ER+	chr15	69222337	69222888	0.00236407	1	-0.517573	0.392218	2.53723e-06	0.260272	5.96385	1.22705	0.748173	0.134419	5.94639	0.305414	44	61	0	0	1104	29	1146	0	0	1002	106
TFCP2	ER-	chr12	51566875	51567426	0.00540541	1	-0.516889	0.181842	-0.00181114	0.184784	7.85084	0.86456	0.0485305	0.0282754	7.72652	0.220405	0	2	15	14	310	0	330	20	0	308	2
SMO	ER-	chr7	128828211	128828762	0.00540541	1	-0.512223	0.0173662	-0.00267871	0.291432	6.46605	1.1048	0.0125996	0.0131803	6.34563	0.263649	0	11	22	0	310	0	294	56	0	284	26
TSPYL5	ER-	chr8	98290125	98290676	0.00540541	1	-0.510432	0.12227	0.00436118	0.42533	8.01201	2.19073	0.494663	0.162073	7.48817	0.408105	1	0	8	7	310	28	308	14	0	181	129
PYCARD	ER+	chr16	31214046	31214597	0.00236407	1	-0.50845	0.245172	0.000267076	0.184727	10.2151	1.82988	0.025858	0.0241075	8.75186	0.435374	0	17	54	30	1108	0	1095	84	0	330	778
THNSL2	ER+	chr2	88469312	88469863	0.00236407	1	-0.506914	0.357943	-0.000575567	0.260139	8.99264	1.86017	0.100053	0.0760433	9.08534	0.559139	0	2	64	53	1107	0	1062	116	21	1043	44
KRTCAP3	ER-	chr2	27664731	27665282	0.00540541	1	-0.50077	0.0846967	-0.00124161	0.387682	6.9342	1.52534	0.563969	0.134371	6.40611	0.415145	3	7	5	0	310	40	270	40	0	215	95
NOX5	ER-	chr15	69222337	69222888	0.00540541	1	-0.499235	0.313955	0.00159014	0.344461	6.03105	1.39546	0.748173	0.134419	5.94639	0.305414	16	16	0	0	308	23	325	0	0	258	52
RBP1	ER+	chr3	139258620	139259171	0.00236407	1	-0.498193	0.307325	-0.00213129	0.370753	8.84288	2.73972	0.0749141	0.0617774	8.60295	0.753271	10	38	23	5	1108	0	615	564	118	781	209
ZNF22	ER+	chr10	45495771	45496322	0.00236407	1	-0.497826	0.0182627	-0.00116315	0.274602	8.46292	1.07844	0.0151318	0.0318754	8.96644	0.282315	0	12	59	41	1012	0	950	126	0	1107	1
THNSL2	ER-	chr2	88469312	88469863	0.00540541	1	-0.495856	0.228927	0.00156397	0.273472	8.39928	1.96254	0.100053	0.0760433	9.08534	0.559139	0	1	17	12	309	0	313	35	6	303	1
PNLDC1	ER+	chr6	160220779	160221330	0.00236407	1	-0.495357	0.327193	-0.000413149	0.204316	5.42257	0.90535	0.855056	0.091433	5.41389	0.242933	45	32	0	0	1076	40	1105	0	0	1078	30
LAMB3	ER+	chr1	209825623	209826174	0.00236407	1	-0.49366	0.246085	0.00156861	0.324357	6.67547	1.52664	0.680103	0.192386	8.04376	0.657678	67	55	0	0	1105	29	1147	0	149	956	3
TMCO1	ER-	chr1	165738108	165738659	0.00540541	1	-0.490062	0.135319	0.00226415	0.129212	10.6939	1.05659	0.00467155	0.00601883	10.2806	0.244581	0	3	5	6	310	0	346	4	0	274	36
PON3	ER+	chr7	95025636	95026187	0.00236407	1	-0.489794	0.211298	0.000980789	0.450807	6.85889	2.79477	0.0636077	0.0537684	7.32355	0.58224	0	52	48	0	1098	0	663	505	43	893	172
FRG1B	ER+	chr20	29611377	29611928	0.00236407	1	-0.489324	0.269787	0.000164358	0.411572	8.50437	1.17203	0.155532	0.130395	8.84072	0.431892	0	29	53	24	1090	0	961	199	0	1095	13
LAD1	ER+	chr1	201368618	201369169	0.00236407	1	-0.487876	0.165838	0.00156826	0.190705	8.72863	2.665	0.205158	0.0790505	7.93393	1.2052	4	15	55	34	1108	1	1142	36	106	894	108
SYCP2	ER+	chr20	58507158	58507709	0.00236407	1	-0.483759	0.351295	0.00118596	0.323463	6.32419	1.27332	0.97112	0.0220583	6.01068	0.393059	71	35	0	1	1108	169	1010	0	0	946	162
ATF7IP2	ER-	chr16	10479410	10479961	0.00540541	1	-0.481525	0.227876	-0.00118646	0.344959	6.65635	1.16713	0.275873	0.0704286	6.37148	0.271363	2	5	17	3	310	12	287	50	0	275	35
KLHL34	ER-	chrX	21676454	21677005	0.00540541	1	-0.481375	0.132301	-0.00179518	0.336366	5.54713	0.935405	0.37819	0.0995483	5.37654	0.14681	12	18	4	0	310	16	228	106	0	291	19
MEST	ER-	chr7	130125686	130126237	0.00540541	1	-0.477241	0.227102	0.00169036	0.521665	6.06654	1.52228	0.304571	0.188539	5.66619	0.183453	0	13	15	0	298	0	300	37	0	245	65
SLC7A4	ER+	chr22	21386796	21387347	0.00236407	1	-0.476746	0.219272	-0.00030283	0.398259	5.79257	1.07846	0.0510191	0.0400967	5.68176	0.371171	0	53	55	0	1108	0	772	407	0	1023	85
FAM109B	ER-	chr22	42469753	42470304	0.00540541	1	-0.476362	0.193421	-0.00299328	0.278907	6.7526	0.895985	0.154933	0.0619958	6.32169	0.254015	3	5	17	9	310	0	246	104	0	278	32
CABP4	ER+	chr11	67219384	67219935	0.00236407	1	-0.476188	0.26208	0.00308394	0.360932	6.00472	1.22813	0.333651	0.122269	5.87862	0.28314	8	53	53	0	1108	16	884	279	0	1027	81
KRT19	ER+	chr17	39684590	39685141	0.00236407	1	-0.474442	0.183249	0.000303422	0.311592	12.6585	2.28398	0.366242	0.160416	10.7407	1.90777	0	0	50	46	999	111	933	22	36	1071	1
PRSS21	ER-	chr16	2866662	2867213	0.00540541	1	-0.468477	0.153411	-0.00210033	0.322803	5.7606	1.47001	0.665462	0.112511	5.69294	0.34863	9	19	6	0	288	27	290	9	0	279	31
ZNF502	ER+	chr3	44753633	44754184	0.00236407	1	-0.466435	0.227097	-0.0024884	0.368375	6.01008	0.76267	0.0999473	0.0845943	6.38145	0.249517	5	35	37	4	967	0	580	446	0	1107	1
LAMC2	ER-	chr1	183154672	183155223	0.00540541	1	-0.465601	0.118951	0.00119778	0.377756	7.20637	2.29514	0.557001	0.158107	7.79813	1.02082	11	10	5	0	307	34	306	7	100	206	4
TRIM29	ER-	chr11	120008812	120009363	0.00540541	1	-0.465599	0.0855828	0.00112248	0.381555	6.56437	1.91638	0.593099	0.143175	6.69424	0.750616	10	14	5	0	308	49	295	4	63	225	22
RBP1	ER-	chr3	139258620	139259171	0.00540541	1	-0.463506	0.144908	-0.00145001	0.293526	9.46392	2.83803	0.0749141	0.0617774	8.60295	0.753271	0	8	19	2	310	0	305	45	14	198	98
TFCP2	ER+	chr12	51566875	51567426	0.00236407	1	-0.46194	0.224937	-0.000412482	0.188398	7.94368	0.768125	0.0485305	0.0282754	7.72652	0.220405	0	8	50	46	1108	0	1094	85	0	1100	8
LOC100505715	ER+	chr19	44405904	44406455	0.00236407	1	-0.461759	0.212204	-0.00150161	0.245987	7.28199	1.42053	0.0280513	0.028908	7.30946	0.374239	0	33	48	10	1074	0	1008	135	0	1026	82
SLC16A5	ER-	chr17	73083534	73084085	0.00540541	1	-0.459734	0.176873	-0.00679227	0.40655	7.05511	1.34016	0.0362423	0.0401121	7.4589	0.365746	0	10	19	1	303	0	259	83	0	301	9
CTF1	ER+	chr16	30907426	30907977	0.00236407	1	-0.457117	0.242661	0.000669529	0.381901	6.01044	0.798658	0.116475	0.0832201	6.23829	0.251806	0	47	49	1	1100	0	842	328	0	1099	9
EFS	ER+	chr14	23834791	23835342	0.00236407	1	-0.454946	0.203114	0.000434698	0.360724	7.30147	1.55565	0.0190465	0.0257622	7.75143	0.405472	0	14	77	22	1104	0	945	229	0	1085	23
ZNF415	ER+	chr19	53636120	53636671	0.00236407	1	-0.454116	0.0996641	-0.00023863	0.155282	7.1776	1.05218	0.0247149	0.0263311	7.27373	0.274098	0	11	44	60	1098	0	1121	48	0	1099	9
TIGD7	ER+	chr16	3355388	3355939	0.0038835	2	-0.451927	0.0804063	-0.00186275	0.245792	7.0238	1.0331	0.0151855	0.0231221	6.89026	0.22277	0	25	56	29	1017	0	984	100	0	1062	46
HUS1B	ER+	chr6	656913	657464	0.00236407	1	-0.450139	0.325498	-0.000283067	0.0910906	6.11589	0.913871	0.913186	0.0282893	6.09143	0.219304	28	42	0	0	1108	10	1169	0	0	1071	37
ZIK1	ER-	chr19	58095126	58095677	0.00540541	1	-0.446653	0.165341	0.00335843	0.406356	5.86429	0.879707	0.0166439	0.0313156	5.85116	0.172297	1	16	14	0	304	0	220	122	0	301	9
C2orf74	ER-	chr2	61371741	61372292	0.00540541	1	-0.445136	0.235824	0.0035721	0.457173	6.37141	1.01677	0.060335	0.0841119	6.73894	0.479249	0	8	17	0	257	0	232	62	0	308	2
ZNF518B	ER+	chr4	10458981	10459532	0.00236407	1	-0.44426	0.171789	-0.000920307	0.337162	7.30548	1.33208	0.130029	0.0588969	7.31899	0.333884	3	16	41	27	1106	0	798	379	0	1058	50
ZNF311	ER-	chr6	28972986	28973537	0.00540541	1	-0.443986	0.197829	-0.000543438	0.262392	5.85393	0.834388	0.0348186	0.0453778	5.84387	0.2822	0	12	14	0	302	0	280	62	0	306	4
PLBD1	ER+	chr12	14720740	14721291	0.00236407	1	-0.440466	0.234747	0.000852594	0.299624	8.56852	1.68607	0.119324	0.0651327	9.05256	0.355618	2	25	45	23	1107	0	885	293	0	1062	46
SPAG6	ER+	chr10	22633872	22634423	0.00236407	1	-0.440242	0.185446	-0.00276069	0.357598	5.95803	2.05327	0.115408	0.0542031	5.62809	0.383116	10	77	32	0	1100	0	533	638	0	883	225
ZNF671	ER-	chr19	58238944	58239495	0.00540541	1	-0.440194	0.159406	0.000355126	0.41293	6.4742	1.05351	0.351556	0.131903	6.64319	0.345051	5	9	7	2	301	6	268	66	0	302	8
PYCARD	ER-	chr16	31214046	31214597	0.00540541	1	-0.439695	0.201086	0.000265826	0.215147	9.60615	1.80293	0.025858	0.0241075	8.75186	0.435374	0	6	15	5	310	0	310	40	0	177	133
RPL39L	ER+	chr3	186857212	186857763	0.00236407	1	-0.439171	0.230983	-0.000822907	0.240612	8.41173	1.8228	0.0104565	0.0169718	7.4043	0.345497	0	15	57	56	1097	0	1064	102	0	490	618
ZNF502	ER-	chr3	44753633	44754184	0.00540541	1	-0.435106	0.158268	-0.00165357	0.304275	6.08201	0.846812	0.0999473	0.0845943	6.38145	0.249517	0	11	10	2	256	0	214	75	0	308	2
LOC100505715	ER-	chr19	44405904	44406455	0.00540541	1	-0.435052	0.172426	0.00118297	0.183514	7.3531	1.33837	0.0280513	0.028908	7.30946	0.374239	0	10	15	8	300	0	318	20	0	284	26
MAP1LC3A	ER-	chr20	33145999	33146550	0.00540541	1	-0.433661	0.0763252	-0.00271762	0.216955	9.54879	1.42075	0.00627886	0.00800468	10.1989	0.329476	0	4	16	10	310	0	327	23	0	308	2
RGN	ER-	chrX	46937252	46937803	0.00540541	1	-0.42904	0.0352521	0.00146327	0.46757	5.59513	0.622499	0.334662	0.14397	6.12029	0.381303	4	16	5	0	288	5	212	106	0	310	0
ACAT2	ER-	chr6	160183009	160183560	0.00540541	1	-0.428441	0.0727044	-0.00191978	0.14019	8.03918	1.60545	0.010949	0.015439	7.36515	0.284144	0	8	15	6	298	0	325	12	0	208	102
ZIK1	ER+	chr19	58095126	58095677	0.00236407	1	-0.427342	0.173752	-0.00304223	0.369124	5.78512	0.777233	0.0166439	0.0313156	5.85116	0.172297	0	50	50	0	1092	0	723	439	0	1091	17
ZNF311	ER+	chr6	28972986	28973537	0.00236407	1	-0.426679	0.268077	-0.000367608	0.176982	6.19789	0.871903	0.0348186	0.0453778	5.84387	0.2822	0	18	55	26	1091	0	1089	72	0	1045	63
ZNF559	ER-	chr19	9434400	9434951	0.00540541	1	-0.426667	0.128622	7.84285e-05	0.183207	6.83981	0.945029	0.00686052	0.0138771	7.553	0.312449	0	8	19	8	310	0	326	24	0	310	0
PGPEP1L	ER-	chr15	99548834	99549385	0.00540541	1	-0.425534	0.186028	-0.000893307	0.432148	5.57693	0.667966	0.637397	0.141611	5.37877	0.143881	12	23	2	1	307	60	283	3	0	296	14
CA6	ER-	chr1	9005391	9005942	0.00540541	1	-0.425347	0.183556	0.00396872	0.375325	5.74917	0.866724	0.817744	0.145446	5.63801	0.22103	12	9	0	0	228	17	241	0	0	301	9
CLIP4	ER-	chr2	29337790	29338341	0.00854701	2	-0.424832	0.0789933	-0.00323757	0.395553	6.45829	1.06112	0.0194576	0.036576	7.46294	0.369996	0	13	21	0	304	0	281	63	0	309	1
AFF3	ER+	chr2	100721994	100722545	0.00236407	1	-0.424564	0.216547	0.00100291	0.252861	8.6116	2.3906	0.193996	0.109437	8.07964	0.870314	1	13	55	48	1027	0	1014	75	66	885	157
SCRN1	ER+	chr7	30029374	30029925	0.00236407	1	-0.423852	0.198231	-4.59538e-05	0.151874	8.46071	1.48374	0.0260326	0.029197	8.29149	0.332729	0	12	49	34	1106	0	1135	41	0	973	135
ADCY3	ER-	chr2	25142004	25142555	0.00540541	1	-0.419771	0.0469652	-0.000917248	0.109889	9.54722	1.31389	0.0578437	0.0257767	10.5426	0.326292	0	8	12	5	310	0	348	2	0	310	0
GATM	ER+	chr15	45670929	45671480	0.00236407	1	-0.419352	0.179717	-0.000747601	0.400081	6.9995	1.51372	0.0618092	0.0675723	6.92487	0.334611	0	25	57	18	1012	0	840	239	0	980	128
BRCA1	ER-	chr17	41276081	41276632	0.00854701	2	-0.41859	0.0530231	0.00263434	0.272022	6.04014	0.765037	0.0645572	0.0458605	5.73467	0.231689	2	15	11	1	247	0	263	18	0	294	16
ZNF559	ER+	chr19	9434400	9434951	0.00236407	1	-0.41856	0.252883	-0.000872143	0.183844	6.90574	0.874551	0.00686052	0.0138771	7.553	0.312449	0	27	57	36	1107	0	1096	82	0	1107	1
ADCY3	ER+	chr2	25142004	25142555	0.00236407	1	-0.417504	0.214743	0.000186048	0.0986013	9.29879	1.0004	0.0578437	0.0257767	10.5426	0.326292	0	27	51	24	1108	0	1171	8	0	1108	0
CLIC6	ER-	chr21	36041186	36041737	0.00540541	1	-0.41662	0.154837	0.00161942	0.373449	7.04894	2.37072	0.292867	0.172216	8.25161	1.11723	10	18	7	0	310	0	280	70	191	111	8
INSL6	ER+	chr9	5185567	5186118	0.00236407	1	-0.415667	0.306169	-0.00051901	0.153956	5.3292	0.390596	0.901893	0.0985814	5.35026	0.174932	34	18	0	0	1070	20	1117	0	0	1097	11
GBGT1	ER-	chr9	136039281	136039832	0.00540541	1	-0.413949	0.0815417	-0.0033257	0.289535	6.27803	0.819686	0.250228	0.0597581	6.29509	0.32925	4	15	13	3	310	0	272	78	0	303	7
FGF11	ER+	chr17	7341090	7341641	0.00236407	1	-0.410005	0.220477	9.71339e-05	0.355564	5.74462	0.748038	0.280576	0.0894749	5.93153	0.246123	43	52	5	0	1108	3	458	718	0	1090	18
MTMR7	ER+	chr8	17270989	17271540	0.00236407	1	-0.40605	0.246257	0.000594074	0.495513	5.43307	0.570584	0.20448	0.101621	5.35848	0.156509	1	61	34	1	1033	31	618	449	0	1091	17
C1orf64	ER+	chr1	16330229	16330780	0.00236407	1	-0.405288	0.181267	0.00230229	0.321942	9.15605	3.63064	0.833258	0.0835369	7.62257	1.38189	47	1	3	43	1075	303	835	0	141	623	344
C3orf18	ER+	chr3	50605172	50605723	0.00236407	1	-0.39973	0.153731	-0.00171417	0.333556	5.81163	0.558035	0.0131314	0.0234043	5.95277	0.248284	0	34	64	10	1105	0	981	195	0	1107	1
MAGEC2	ER+	chrX	141293025	141293576	0.0038835	2	-0.399494	0.0259285	0.0013452	0.311947	5.42471	0.9612	0.90162	0.0625814	5.31712	0.153206	53	39	0	0	1096	279	888	0	0	1066	42
HIST3H2BB	ER+	chr1	228645306	228645857	0.00236407	1	-0.39938	0.0396105	-0.00251833	0.387855	5.65185	0.657294	0.0334731	0.0528676	5.37222	0.126679	0	49	69	1	1107	0	919	259	0	1066	42
KCNK1	ER+	chr1	233749248	233749799	0.00236407	1	-0.398007	0.127652	0.000196281	0.196346	7.31403	2.59442	0.0150866	0.0179218	6.50283	0.575709	0	19	57	0	1106	0	1096	81	28	616	464
ALDOC	ER-	chr17	26903900	26904451	0.00540541	1	-0.396843	0.0904962	-0.00434403	0.38967	8.14399	1.80457	0.038508	0.0465412	9.56156	1.00166	0	11	20	1	307	0	269	78	128	182	0
PROM1	ER-	chr4	16085543	16086094	0.00540541	1	-0.395324	0.0419094	-0.00451968	0.31108	9.80297	3.93682	0.0784262	0.0527865	9.37812	1.66288	0	0	20	5	309	0	297	52	69	233	8
FAM50B	ER-	chr6	3849130	3849681	0.00540541	1	-0.393682	0.153352	-0.000979224	0.356993	6.83723	1.31666	0.368109	0.142031	6.94887	0.278338	2	11	7	3	309	13	316	20	0	294	16
ZFP37	ER+	chr9	115819020	115819571	0.00236407	1	-0.393211	0.229853	-0.000298888	0.257931	6.33969	0.907138	0.0568483	0.037785	6.60612	0.316506	0	26	57	12	1108	0	979	200	0	1103	5
ZIC4	ER-	chr3	147110166	147110717	0.00540541	1	-0.392214	0.121601	-0.000392404	0.374547	5.50893	0.654435	0.0718162	0.0416801	5.43153	0.152777	2	16	13	0	310	0	256	94	0	301	9
FGF11	ER-	chr17	7341090	7341641	0.00540541	1	-0.391899	0.114602	-0.0021842	0.355273	6.06172	1.0546	0.280576	0.0894749	5.93153	0.246123	3	18	6	0	309	1	196	152	0	286	24
ECI2	ER-	chr6	4135651	4136202	0.00540541	1	-0.391224	0.0548569	0.00144119	0.187325	8.27065	1.77626	0.00535626	0.00631251	8.82012	0.625381	0	7	14	10	310	0	332	18	21	285	4
HIST1H2BH	ER-	chr6	26251377	26251928	0.00540541	1	-0.390459	0.180972	0.00391631	0.34189	6.04575	1.07003	0.0817723	0.0404592	5.47051	0.197023	0	14	19	0	310	0	293	57	0	260	50
C3orf14	ER+	chr3	62304216	62304767	0.00236407	1	-0.390417	0.216083	0.00124014	0.202551	9.74077	2.04245	0.0307565	0.0492179	8.79899	0.86888	0	8	44	50	1022	0	1023	61	22	861	225
MT1G	ER+	chr16	56701926	56702477	0.00236407	1	-0.39038	0.173537	-0.00102815	0.386423	8.18325	3.33025	0.0467869	0.0485099	7.99308	0.905086	0	46	60	0	1049	0	839	277	233	676	199
HOXC13	ER+	chr12	54332074	54332625	0.00236407	1	-0.389423	0.110427	0.000393168	0.20096	6.68189	1.86508	0.0742355	0.0333045	5.66622	0.397176	0	22	52	1	1108	0	1059	120	0	527	581
MT1G	ER-	chr16	56701926	56702477	0.00540541	1	-0.38786	0.0833239	0.000110202	0.342251	8.92753	2.9845	0.0467869	0.0485099	7.99308	0.905086	0	8	18	3	290	0	261	67	19	195	96
NME3	ER-	chr16	1821659	1822210	0.00854701	2	-0.386728	0.0129586	-4.45998e-05	0.10162	9.69091	1.32748	0.0162112	0.0214077	9.80556	0.334178	0	8	9	7	304	0	340	4	0	295	15
TAF7	ER+	chr5	140700300	140700851	0.00236407	1	-0.385463	0.218937	-0.000742491	0.187582	8.07347	1.09866	0.0279071	0.0197386	8.04101	0.258897	0	13	62	41	1108	0	1102	77	0	1079	29
APCDD1	ER-	chr18	10454123	10454674	0.00540541	1	-0.385374	0.0242272	0.00236663	0.315189	7.03768	1.52689	0.0886105	0.0529603	8.29007	0.586039	3	13	9	0	310	0	165	185	28	276	6
GGT6	ER+	chr17	4463840	4464391	0.00236407	1	-0.383276	0.126809	0.0028849	0.330574	6.81242	1.54173	0.507925	0.214622	6.62162	0.63895	14	17	39	6	1072	26	1110	3	85	941	82
ZNF597	ER-	chr16	3493486	3494037	0.00540541	1	-0.383264	0.137215	-0.00178698	0.305504	5.76092	0.515142	0.426015	0.11099	5.76199	0.156559	8	6	5	2	310	11	285	54	0	310	0
ZNF549	ER+	chr19	58038191	58038742	0.00236407	1	-0.383065	0.0553654	-0.0012297	0.214406	6.00989	0.538712	0.0208122	0.0305351	6.25214	0.223132	0	24	52	14	986	0	964	82	0	1105	3
PTK6	ER-	chr20	62168672	62169223	0.00540541	1	-0.382954	0.0197205	0.000784461	0.190752	7.05884	1.78153	0.376444	0.0964763	6.42806	0.360395	0	10	15	0	310	226	123	1	0	208	102
RNF212	ER+	chr4	1107301	1107852	0.00236407	1	-0.380635	0.257433	0.000125524	0.360651	5.81334	0.853164	0.146933	0.0762885	5.94465	0.247296	17	60	32	0	1107	0	589	588	0	1081	27
PROM1	ER+	chr4	16085543	16086094	0.00236407	1	-0.379227	0.113916	-0.00144673	0.42211	7.56309	3.36099	0.0784262	0.0527865	9.37812	1.66288	5	45	41	0	1104	0	597	578	518	589	1
MT1E	ER+	chr16	56659083	56659634	0.00236407	1	-0.378612	0.176815	-0.00226035	0.354688	9.8452	2.38254	0.0163888	0.0257446	10.685	0.621223	0	18	87	25	1108	0	972	207	71	1000	37
HOXB4	ER-	chr17	46655692	46656243	0.00540541	1	-0.378084	0.166904	-0.000861736	0.409581	5.82262	0.839008	0.0887413	0.0670338	6.05847	0.309982	1	24	10	0	310	0	230	120	0	304	6
ZFP28	ER+	chr19	57049815	57050366	0.00236407	1	-0.377941	0.160387	-0.000860536	0.243428	5.59686	0.360646	0.0172775	0.0301661	5.71514	0.148277	0	30	68	21	1107	0	1046	132	0	1108	0
CTCFL	ER-	chr20	56099872	56100423	0.00540541	1	-0.377238	0.0125956	0.000833671	0.268019	5.35125	0.674636	0.793444	0.114641	5.41755	0.1323	10	6	0	0	277	11	298	0	0	305	5
HOXC10	ER+	chr12	54378444	54378995	0.00236407	1	-0.376839	0.0650284	0.000487356	0.222499	5.9194	0.867487	0.0540611	0.034527	5.58112	0.159172	0	48	51	0	1106	0	1069	108	0	1016	92
PRSS30P	ER+	chr16	2892701	2893252	0.00236407	1	-0.374732	0.216101	-0.00430772	0.255344	5.54719	0.586507	0.449514	0.138207	5.43419	0.184469	42	45	8	0	1096	0	641	525	0	1083	25
CHFR	ER-	chr12	133464153	133464704	0.00540541	1	-0.373122	0.0802839	0.000889393	0.0962459	8.45355	0.90174	0.00349067	0.0038402	8.26706	0.21502	0	2	9	8	310	0	343	7	0	305	5
ZNF22	ER-	chr10	45495771	45496322	0.00540541	1	-0.373097	0.0282165	-0.000421863	0.189679	8.75171	1.10667	0.0151318	0.0318754	8.96644	0.282315	0	11	12	6	278	0	298	14	0	301	9
TSPYL5	ER+	chr8	98290125	98290676	0.00236407	1	-0.371319	0.0844557	-0.00204229	0.405378	7.18188	1.90846	0.494663	0.162073	7.48817	0.408105	19	33	15	1	1108	20	1029	130	0	1005	103
ZNF75A	ER+	chr16	3354904	3355455	0.00236407	1	-0.370831	0.0674545	-0.00271768	0.324729	6.34106	0.764202	0.0480923	0.0523205	6.15348	0.280096	0	39	74	10	1103	0	982	192	0	1079	29
HSPA1A	ER-	chr6	31782789	31783340	0.00540541	1	-0.370179	0.142751	0.000322523	0.162986	10.2018	1.98173	0.0133111	0.020386	9.64834	0.85625	0	2	14	16	307	0	331	14	14	269	27
ZNF300	ER-	chr5	150284494	150285045	0.00540541	1	-0.36804	0.0996414	0.00187294	0.390846	5.53433	0.482708	0.0580987	0.0623246	5.57997	0.15336	0	11	17	0	310	0	225	125	0	308	2
KRT19	ER-	chr17	39684590	39685141	0.00540541	1	-0.368031	0.122758	0.00588147	0.314632	12.1435	2.57031	0.366242	0.160416	10.7407	1.90777	2	0	7	13	276	13	293	5	10	300	0
MED9	ER-	chr17	17379798	17380349	0.00540541	1	-0.367812	0.133436	0.00130843	0.29291	6.31455	0.71164	0.530149	0.130093	6.32841	0.280371	8	6	8	2	309	75	273	1	0	306	4
PLEKHG6	ER-	chr12	6419597	6420148	0.00540541	1	-0.365511	0.0355641	-0.00310139	0.2359	6.39825	1.25929	0.0446363	0.0310003	6.56372	0.622299	0	12	20	0	310	0	323	27	19	282	9
ME1	ER+	chr6	84140887	84141438	0.00236407	1	-0.36501	0.165011	0.000599268	0.317696	6.24246	1.27128	0.408194	0.115881	6.72758	1.09817	16	59	20	0	1104	127	991	56	227	879	2
ZNF329	ER+	chr19	58662097	58662648	0.00527241	3	-0.364869	0.0983142	-0.000828511	0.23858	7.95492	1.22727	0.0403302	0.0420615	8.02015	0.267986	0	19	56	41	1095	0	1074	91	0	1078	30
ZNF471	ER-	chr19	57018710	57019261	0.00540541	1	-0.363039	0.0495645	-0.00288741	0.317718	6.03257	0.750193	0.0216282	0.0542369	6.87629	0.301341	0	9	13	2	278	0	261	55	0	310	0
FRG1B	ER-	chr20	29611377	29611928	0.00540541	1	-0.361483	0.117711	0.000482622	0.406342	8.492	1.15161	0.155532	0.130395	8.84072	0.431892	0	4	18	6	307	0	289	58	0	307	3
DLEC1	ER+	chr3	38080194	38080745	0.00236407	1	-0.360757	0.100439	-0.00331356	0.435476	5.58649	0.594466	0.0814583	0.0712982	5.79311	0.304037	0	54	37	0	1101	0	713	457	0	1096	12
NR5A1	ER-	chr9	127269648	127270199	0.00540541	1	-0.359163	0.0474904	0.00109321	0.145737	5.34831	0.353998	0.916231	0.0501672	5.37805	0.123567	7	4	0	0	297	3	334	0	0	309	1
WDR66	ER+	chr12	122355961	122356512	0.00236407	1	-0.358367	0.193476	0.000398563	0.456365	5.75632	0.686036	0.495287	0.148275	5.58915	0.217209	1	43	42	3	1108	271	828	80	0	1083	25
FAM50B	ER+	chr6	3849130	3849681	0.00236407	1	-0.357701	0.168095	-0.000749274	0.280751	6.95611	1.00836	0.368109	0.142031	6.94887	0.278338	15	18	42	50	1108	7	1099	73	0	1089	19
ZNF415	ER-	chr19	53636120	53636671	0.00540541	1	-0.356635	0.0146709	0.000858586	0.147642	6.87471	1.06844	0.0247149	0.0263311	7.27373	0.274098	0	7	12	12	309	0	338	11	0	309	1
LRFN4	ER-	chr11	66624374	66624925	0.00854701	2	-0.355531	0.0109131	-0.000834126	0.0752279	6.92342	1.40876	0.0436228	0.0282454	6.13042	0.319464	0	4	20	0	309	0	347	2	0	195	115
IRF7	ER-	chr11	615677	616228	0.00540541	1	-0.3554	0.141136	-0.00415482	0.286968	8.94642	1.73053	0.0133345	0.0183302	7.70533	0.427551	0	4	17	6	304	0	304	40	0	126	184
VIPR2	ER+	chr7	158937598	158938149	0.00236407	1	-0.355163	0.0426876	0.000665021	0.397888	5.88439	1.49847	0.0328342	0.0482094	5.83537	0.351345	0	61	55	0	1103	0	834	338	0	986	122
ZNF717	ER+	chr3	75834204	75834755	0.00236407	1	-0.35446	0.203722	-8.92491e-06	0.193847	5.84159	0.519201	0.0365623	0.0358801	5.80465	0.214108	0	27	61	20	1108	0	1097	82	0	1107	1
ZNF595	ER-	chr4	52677	53228	0.00540541	1	-0.350883	0.105573	0.00362986	0.224799	5.55727	0.553007	0.551151	0.0679798	5.47472	0.126252	10	12	6	0	310	39	309	2	0	306	4
TRIM38	ER-	chr6	25962415	25962966	0.00540541	1	-0.348385	0.140044	-0.00297104	0.263441	7.07276	1.11445	0.0108081	0.0166293	7.32387	0.247846	0	10	16	4	303	0	310	32	0	306	4
DPYSL4	ER+	chr10	133999912	134000463	0.00236407	1	-0.347959	0.135549	-0.000339723	0.325852	6.44587	1.64602	0.0476816	0.0342275	6.06825	0.56836	2	61	54	0	1108	0	784	395	0	938	170
MTMR7	ER-	chr8	17270989	17271540	0.00540541	1	-0.347448	0.0586466	0.0029706	0.474159	5.37317	0.426711	0.20448	0.101621	5.35848	0.156509	0	13	15	1	287	9	216	99	0	309	1
PPP1R14A	ER-	chr19	38747180	38747731	0.00540541	1	-0.345339	0.0835012	0.00125556	0.336916	7.05967	1.22252	0.460231	0.0642291	9.05842	0.63421	8	10	6	1	310	27	258	65	15	295	0
PSAT1	ER-	chr9	80911489	80912040	0.00540541	1	-0.345321	0.0365774	-0.000154839	0.143086	8.0755	2.41346	0.0127776	0.0154515	6.4544	0.407698	0	4	14	5	305	0	333	10	0	89	221
CYBA	ER-	chr16	88717441	88717992	0.00540541	1	-0.34531	0.0890701	-0.00651361	0.30389	10.8672	1.68925	0.0347151	0.0283148	9.9374	0.411712	0	2	17	12	310	0	280	70	0	153	157
GRAMD2	ER+	chr15	72490085	72490636	0.00236407	1	-0.343448	0.0626152	0.000261253	0.281912	6.16746	1.37721	0.327179	0.0722824	6.6151	0.711337	40	40	12	0	1108	1	568	610	278	824	6
HIST3H2A	ER-	chr1	228645509	228646060	0.00540541	1	-0.343363	0.043087	0.0035475	0.225517	7.68026	2.09848	0.0219516	0.0319783	6.65288	0.661476	0	8	13	8	309	0	332	17	8	177	125
ZNF544	ER+	chr19	58739568	58740119	0.00236407	1	-0.342877	0.10592	-0.000409647	0.0855968	8.70468	1.11996	0.0109135	0.0108744	8.13934	0.364667	0	27	32	24	1108	0	1172	7	0	895	213
VANGL2	ER+	chr1	160369862	160370413	0.00236407	1	-0.338154	0.0151997	0.000155033	0.151102	7.46409	2.03108	0.0149652	0.0195935	7.33243	0.759217	0	10	41	7	1076	0	1105	38	142	879	87
C2orf74	ER+	chr2	61371741	61372292	0.00236407	1	-0.337246	0.160896	-0.00139451	0.495666	6.24785	0.909991	0.060335	0.0841119	6.73894	0.479249	0	44	54	6	907	0	623	341	0	1104	4
ELMO3	ER-	chr16	67232526	67233077	0.00540541	1	-0.337111	0.0929824	0.00109778	0.386363	7.09619	1.23023	0.241917	0.136321	6.70897	0.549482	6	5	9	13	309	0	267	82	4	271	35
SYT13	ER+	chr11	45307833	45308384	0.00236407	1	-0.335328	0.17385	0.000329641	0.233071	7.21357	3.48622	0.200674	0.0982252	5.63859	0.536124	1	51	50	0	1102	2	1076	94	0	538	570
SLC46A3	ER+	chr13	29293099	29293650	0.00236407	1	-0.335028	0.128727	0.000511823	0.148777	7.81585	1.22271	0.00749939	0.00807629	7.99582	0.375043	0	16	39	28	1107	0	1141	37	0	1088	20
ZNF880	ER+	chr19	52872668	52873219	0.00236407	1	-0.334509	0.19204	-0.00134894	0.322013	5.65554	0.534102	0.0396235	0.0354505	5.54572	0.198756	0	37	54	4	1108	0	806	373	0	1101	7
C2orf43	ER+	chr2	21022839	21023390	0.00236407	1	-0.333937	0.169105	-0.000759743	0.218151	6.67912	0.712374	0.0154515	0.0251583	6.54417	0.292806	0	30	41	27	873	0	869	58	0	1097	11
GPX1	ER+	chr3	49395740	49396291	0.00236407	1	-0.332723	0.178271	-0.000641526	0.178936	11.1053	0.883745	0.0108323	0.0114849	11.0539	0.476544	0	15	41	41	1106	0	1129	48	0	1102	6
GABBR2	ER-	chr9	101471428	101471979	0.00854701	2	-0.332638	0.00165811	0.00214949	0.280045	6.12148	2.17304	0.0410691	0.0346008	5.39515	0.133044	0	20	18	0	310	0	283	67	0	221	89
ZNF787	ER-	chr19	56632691	56633242	0.00540541	1	-0.332302	0.0300842	0.000118407	0.0503474	9.36291	1.02659	0.00988805	0.0100631	8.64692	0.248045	0	9	2	6	310	0	348	2	0	224	86
HRASLS	ER+	chr3	192958415	192958966	0.00236407	1	-0.332093	0.123614	-0.000738372	0.345252	5.96888	1.24241	0.022608	0.040513	5.7318	0.315444	0	51	68	0	1099	0	996	174	0	953	155
NOSTRIN	ER+	chr2	169658598	169659149	0.00236407	1	-0.331823	0.0854117	0.00321198	0.205895	8.3465	1.95856	0.226174	0.101955	8.51911	0.477749	4	17	45	23	1104	9	1051	115	0	986	122
C17orf77	ER-	chr17	72580555	72581106	0.00540541	1	-0.330761	0.113801	0.0112573	0.453813	5.46962	1.10369	0.738691	0.134936	5.3236	0.143243	10	15	5	0	266	93	208	0	0	289	21
TMEM223	ER-	chr11	62559435	62559986	0.00540541	1	-0.330657	0.0286073	0.00153519	0.142981	7.14197	0.78664	0.00716448	0.0163185	6.66142	0.230229	0	10	8	4	270	0	297	8	0	279	31
ANPEP	ER+	chr15	90358021	90358572	0.00236407	1	-0.330575	0.153735	4.91542e-05	0.294897	7.21798	2.64652	0.0767107	0.0469173	8.28083	0.822655	1	63	52	0	1108	0	752	427	265	781	62
PTPRT	ER+	chr20	41818506	41819057	0.00236407	1	-0.330513	0.0654014	0.000958254	0.211994	7.11279	2.4293	0.0160663	0.0208161	6.56154	0.664271	0	24	54	0	1104	0	1103	72	91	689	328
NQO1	ER-	chr16	69760520	69761071	0.00854701	2	-0.329799	0.0591204	0.0001034	0.066434	9.41837	2.66335	0.0138402	0.0157507	9.54672	0.954213	0	2	7	8	310	0	347	3	50	247	13
AGPS	ER+	chr2	178256969	178257520	0.0038835	2	-0.328522	0.00816588	5.29778e-05	0.187589	7.42764	1.3655	0.0121295	0.0191954	7.07485	0.355503	0	30	48	17	1043	0	1055	51	0	925	183
PRSS21	ER+	chr16	2866662	2867213	0.00236407	1	-0.328094	0.130602	-0.000150009	0.254225	5.71207	1.17538	0.665462	0.112511	5.69294	0.34863	35	64	14	0	1061	75	1035	16	0	1028	80
ZNF606	ER+	chr19	58514663	58515214	0.00236407	1	-0.327274	0.0490297	-0.000609967	0.338509	6.75781	0.971472	0.32626	0.10406	6.04327	0.297269	4	34	53	20	1108	87	919	173	0	832	276
CACNA1H	ER+	chr16	1202739	1203290	0.0038835	2	-0.327176	0.101514	-0.000469312	0.203333	7.21437	2.52998	0.0282366	0.0248872	6.6033	0.704834	0	59	60	0	1105	0	1070	105	5	822	281
SEC14L4	ER-	chr22	30901647	30902198	0.00540541	1	-0.326101	0.0974711	0.00692642	0.373619	5.62355	0.648246	0.731298	0.14595	5.43683	0.175253	13	15	5	0	286	31	290	0	0	299	11
PTK6	ER+	chr20	62168672	62169223	0.00236407	1	-0.325829	0.183669	0.000956085	0.186376	7.23938	1.29506	0.376444	0.0964763	6.42806	0.360395	3	39	45	12	1108	828	345	6	0	724	384
PON3	ER-	chr7	95025636	95026187	0.00540541	1	-0.325814	0.0147663	-0.0011905	0.409686	6.92954	2.52072	0.0636077	0.0537684	7.32355	0.58224	0	15	16	0	309	0	236	112	22	253	35
CLDN10	ER-	chr13	96204445	96204996	0.00540541	1	-0.325187	0.032437	-0.0074011	0.425221	5.83276	2.22564	0.226701	0.133551	5.79251	0.557161	9	19	2	0	306	0	180	166	0	279	31
C3orf14	ER-	chr3	62304216	62304767	0.00540541	1	-0.32485	0.0790393	-0.000842242	0.139495	9.36468	1.98705	0.0307565	0.0492179	8.79899	0.86888	0	2	7	15	278	0	305	10	16	260	34
ZNF558	ER-	chr19	8942929	8943480	0.00540541	1	-0.32396	0.0588532	-0.000763942	0.0888228	6.86953	0.896259	0.00969335	0.0108574	6.80984	0.225692	0	10	9	7	309	0	344	5	0	302	8
ZNF347	ER-	chr19	53662262	53662813	0.00540541	1	-0.323823	0.0697615	-0.00103208	0.100479	5.7683	0.402482	0.0109114	0.00919693	5.80576	0.185106	0	4	12	9	310	0	340	10	0	310	0
ACSF2	ER+	chr17	48545188	48545739	0.00236407	1	-0.323138	0.183103	0.0034857	0.443468	7.00966	1.46504	0.65832	0.134623	6.7305	0.411783	2	33	52	9	1108	483	660	36	0	932	176
ANPEP	ER-	chr15	90358021	90358572	0.00540541	1	-0.322765	0.0300661	-0.00379684	0.326603	7.19566	1.84294	0.0767107	0.0469173	8.28083	0.822655	0	14	15	1	310	0	265	85	111	193	6
NINL	ER-	chr20	25566102	25566653	0.00540541	1	-0.321121	0.00609759	0.000971528	0.181238	6.05004	0.820487	0.049602	0.0426525	6.06824	0.246859	0	13	17	0	308	0	328	20	0	300	10
SCUBE3	ER-	chr6	35181337	35181888	0.00540541	1	-0.320421	0.0170238	-0.000117641	0.283934	5.64706	0.856172	0.0526859	0.0423437	5.40414	0.120572	0	16	12	0	307	0	265	82	0	292	18
ZNF300	ER+	chr5	150284494	150285045	0.00236407	1	-0.320371	0.158145	-0.00274423	0.378891	5.46821	0.361249	0.0580987	0.0623246	5.57997	0.15336	2	44	45	14	1107	0	639	539	0	1108	0
HOTAIR	ER+	chr12	54368689	54369240	0.0038835	2	-0.320015	0.0257553	-0.00012323	0.183318	6.1156	1.56887	0.0622722	0.0248348	5.68004	0.44714	0	36	52	0	1108	0	1112	67	0	812	296
FAM189B	ER-	chr1	155225223	155225774	0.00540541	1	-0.319888	0.0327448	-0.000406014	0.201148	6.44324	0.888538	0.0328563	0.0243361	5.87919	0.192684	0	13	18	2	310	0	305	45	0	264	46
MAP1LC3A	ER+	chr20	33145999	33146550	0.00236407	1	-0.319234	0.0753347	-0.00024629	0.14581	9.73921	1.36451	0.00627886	0.00800468	10.1989	0.329476	0	26	43	38	1108	0	1142	37	0	1090	18
ZNF597	ER+	chr16	3493486	3494037	0.00236407	1	-0.31882	0.152978	-0.00133117	0.262407	5.92517	0.466855	0.426015	0.11099	5.76199	0.156559	34	44	29	18	1108	40	1067	72	0	1106	2
SOX9	ER+	chr17	70116659	70117210	0.0038835	2	-0.318559	0.00342715	0.000401737	0.186706	7.73659	1.85679	0.0240026	0.0279604	8.43756	1.14387	0	13	41	37	1106	0	1126	51	336	771	1
POU4F1	ER-	chr13	79177644	79178195	0.00854701	2	-0.318137	0.0076136	-0.00372842	0.415388	5.65474	1.08262	0.0499096	0.0493883	5.36737	0.128472	0	19	19	0	309	0	256	93	0	279	31
HSPA4	ER+	chr5	132387160	132387711	0.00236407	1	-0.31735	0.139762	-0.000234868	0.113293	9.16684	1.08618	0.00547089	0.00738979	8.31157	0.404663	0	17	29	32	1108	0	1161	18	0	681	427
SLC7A4	ER-	chr22	21386796	21387347	0.00540541	1	-0.317134	0.0941492	-0.00413326	0.384059	5.48181	0.513749	0.0510191	0.0400967	5.68176	0.371171	4	7	10	0	308	0	171	177	0	308	2
C1orf106	ER-	chr1	200863447	200863998	0.00540541	1	-0.31651	0.0964568	0.00162315	0.342856	8.50337	2.20883	0.643695	0.169242	6.22941	0.492391	3	2	8	14	281	73	242	0	0	44	266
NFIB	ER+	chr9	14313994	14314545	0.00236407	1	-0.316137	0.15038	-0.00170172	0.24582	9.62502	2.22573	0.0104133	0.0143825	11.6111	0.529094	0	21	71	26	1108	0	1032	147	11	1093	4
DENND1B	ER+	chr1	197744572	197745123	0.00236407	1	-0.315886	0.104862	0.000481252	0.177953	9.121	2.24916	0.056966	0.0388207	8.30486	0.598993	0	39	42	12	1108	0	1143	36	12	727	369
TKTL1	ER-	chrX	153523525	153524076	0.00540541	1	-0.315753	0.0459168	-0.000216036	0.146296	5.52415	0.786001	0.945186	0.0435963	5.41951	0.179419	17	6	0	0	303	11	330	0	0	304	6
ALOX12	ER-	chr17	6898882	6899433	0.00540541	1	-0.314402	0.0877242	-0.00144783	0.41306	5.38191	0.56534	0.255632	0.087086	5.37926	0.142216	4	10	7	0	310	4	145	201	0	304	6
LRFN4	ER+	chr11	66624374	66624925	0.00236407	1	-0.314299	0.130758	-0.000113145	0.100915	6.6866	1.18253	0.0436228	0.0282454	6.13042	0.319464	0	43	48	3	1102	0	1163	10	0	897	211
GPX1	ER-	chr3	49395740	49396291	0.00540541	1	-0.314261	0.0898014	-0.000898697	0.218589	11.091	1.07288	0.0108323	0.0114849	11.0539	0.476544	0	5	18	14	307	0	322	25	0	304	6
HENMT1	ER-	chr1	109203693	109204244	0.00540541	1	-0.3134	0.0515146	-0.000323725	0.134655	8.56803	1.3193	0.0172155	0.0198939	7.80853	0.291053	0	8	13	9	310	0	337	13	0	198	112
COLEC11	ER-	chr2	3653140	3653691	0.00540541	1	-0.313122	0.00321017	0.00975279	0.479766	5.87887	0.765943	0.666661	0.173727	5.98213	0.458266	7	12	2	0	307	58	288	0	0	304	6
ADCY1	ER+	chr7	45613623	45614174	0.00236407	1	-0.311758	0.115459	-0.000338688	0.277324	7.13934	2.66867	0.0195854	0.0205128	6.7486	0.805571	0	50	61	0	1108	0	1078	101	132	754	222
PNMAL1	ER+	chr19	46974769	46975320	0.00236407	1	-0.311672	0.153516	-0.000483847	0.278915	6.38714	1.41672	0.0254572	0.0310494	6.13967	0.439709	0	46	60	0	1053	0	943	178	0	928	180
HIST1H2BH	ER+	chr6	26251377	26251928	0.00236407	1	-0.311549	0.100778	0.000127453	0.266084	5.89183	0.893963	0.0817723	0.0404592	5.47051	0.197023	0	51	58	0	1108	0	1068	111	0	993	115
TLX1	ER-	chr10	102890559	102891110	0.00540541	1	-0.310805	0.03429	-0.0036372	0.30199	5.55254	0.704593	0.0913122	0.0785885	5.41095	0.161938	0	18	14	0	305	0	285	60	0	303	7
HIST1H4J	ER-	chr6	27791401	27791952	0.00854701	2	-0.310345	0.0269261	0.000788117	0.160705	7.54597	1.68385	0.0537235	0.043851	6.62092	0.458528	0	10	12	2	309	0	338	11	0	174	136
FAM109B	ER+	chr22	42469753	42470304	0.00236407	1	-0.309837	0.138482	1.00231e-05	0.20782	6.75596	0.722252	0.154933	0.0619958	6.32169	0.254015	7	27	54	26	1108	0	967	212	0	1049	59
LAMB3	ER-	chr1	209825623	209826174	0.00854701	2	-0.309753	0.0268013	0.00231532	0.379344	7.18736	2.09934	0.680103	0.192386	8.04376	0.657678	7	12	4	0	308	46	302	0	31	267	12
MUC1	ER+	chr1	155162655	155163206	0.00236407	1	-0.309718	0.0122255	0.00142461	0.122178	11.3672	2.86881	0.287369	0.099351	9.13206	1.45515	5	0	40	58	1108	351	828	0	39	657	412
CBLC	ER-	chr19	45280624	45281175	0.00540541	1	-0.309624	0.0336891	-0.000901532	0.222669	6.57384	1.45657	0.095665	0.0619564	5.95159	0.36544	0	8	17	2	280	0	290	27	0	211	99
WNK4	ER+	chr17	40932147	40932698	0.00236407	1	-0.309148	0.0767826	0.00214247	0.188868	7.36026	2.65179	0.113916	0.05146	6.63119	0.823552	3	26	41	0	1108	0	1054	125	112	716	280
SLC7A2	ER+	chr8	17354095	17354646	0.00236407	1	-0.308508	0.0694769	-0.000627382	0.144661	9.12329	3.5709	0.0178324	0.0260862	8.86357	0.806946	0	7	34	10	845	0	877	26	72	758	278
ZFP37	ER-	chr9	115819020	115819571	0.00540541	1	-0.308295	0.0964548	-0.00134844	0.166876	6.39402	0.774046	0.0568483	0.037785	6.60612	0.316506	0	12	15	2	310	0	333	17	0	310	0
BIVM	ER+	chr13	103450897	103451448	0.00236407	1	-0.307715	0.00140492	-0.000101932	0.109403	7.23984	1.13524	0.0071729	0.00899608	8.01485	0.329238	0	15	38	46	1107	0	1154	23	0	1106	2
AKR1E2	ER-	chr10	4867867	4868418	0.00540541	1	-0.307689	0.0745604	-0.00230073	0.475931	5.54338	0.625494	0.334572	0.188905	5.43848	0.133649	1	20	10	0	290	0	276	50	0	305	5
C8orf48	ER+	chr8	13423850	13424401	0.00236407	1	-0.307631	0.130404	-0.000180065	0.330179	5.857	0.685354	0.0342281	0.0534871	5.8439	0.208982	0	55	58	2	1094	0	855	310	0	1091	17
RAB36	ER+	chr22	23487011	23487562	0.00236407	1	-0.307325	0.0679666	-0.000411497	0.195566	6.08817	1.17642	0.0312956	0.0396337	5.75739	0.307098	0	48	53	0	1050	0	1045	75	0	954	154
PDLIM1	ER+	chr10	97050854	97051405	0.00236407	1	-0.307139	0.0305647	0.00152649	0.222603	9.10851	1.84447	0.293582	0.0870456	9.70472	0.433607	27	32	29	28	1108	1	924	254	0	1066	42
ZNF671	ER+	chr19	58238944	58239495	0.0038835	2	-0.306831	0.0843814	-0.00171401	0.28529	6.85627	1.13862	0.351556	0.131903	6.64319	0.345051	16	11	32	20	1066	16	1065	52	0	1039	69
TRIM38	ER+	chr6	25962415	25962966	0.00236407	1	-0.306539	0.0743189	0.000814993	0.213349	6.89286	0.913019	0.0108081	0.0166293	7.32387	0.247846	0	36	43	19	1084	0	1102	51	0	1102	6
MEST	ER+	chr7	130125686	130126237	0.00236407	1	-0.306434	0.114966	0.000829841	0.412363	5.89901	0.846682	0.304571	0.188539	5.66619	0.183453	0	44	68	1	1064	0	1073	57	0	1048	60
ABCC6	ER+	chr16	16317277	16317828	0.00236407	1	-0.3061	0.180094	0.000129289	0.358461	5.67962	0.765374	0.190535	0.102796	5.8986	0.575882	8	46	34	0	1019	0	717	368	0	1100	8
ZNF132	ER+	chr19	58951538	58952089	0.00236407	1	-0.30563	0.0287795	-0.00112367	0.398966	5.61477	0.379285	0.0291785	0.0505213	5.68623	0.181561	0	34	61	16	1098	0	727	440	0	1107	1
CENPV	ER+	chr17	16256761	16257312	0.00236407	1	-0.305556	0.0720124	-0.00100638	0.234659	7.46953	1.98901	0.0103582	0.02525	7.67861	0.423267	0	45	52	0	1053	0	1036	83	0	958	150
INA	ER-	chr10	105036418	105036969	0.00540541	1	-0.305335	0.0703586	-0.00339172	0.34054	5.79092	1.27347	0.055019	0.0497928	5.39696	0.164802	0	19	10	0	310	0	238	112	0	269	41
WT1	ER+	chr11	32457030	32457581	0.0038835	2	-0.305253	0.0216419	-0.00243339	0.321542	5.54003	1.10884	0.0624239	0.0502326	5.39283	0.141813	3	57	53	0	1106	0	802	375	0	1035	73
NSMAF	ER+	chr8	59571915	59572466	0.00236407	1	-0.304738	0.142395	-0.000172678	0.127108	8.27192	0.880409	0.010194	0.0116072	8.46421	0.203917	0	26	29	29	1108	0	1155	24	0	1103	5
GALNT13	ER-	chr2	154727909	154728460	0.00540541	1	-0.30461	0.0206456	-7.82421e-05	0.298257	5.5715	0.581547	0.0390905	0.0325094	5.52085	0.198016	0	14	14	0	310	0	258	92	0	304	6
IFNGR2	ER+	chr21	34774700	34775251	0.0038835	2	-0.304116	0.0116779	-0.000422609	0.543221	10.9415	0.77943	0.064407	0.110013	11.0155	0.1683	0	10	35	36	860	0	521	393	0	1106	2
TMEM105	ER+	chr17	79304423	79304974	0.00236407	1	-0.303733	0.163856	0.00110558	0.313034	5.57392	0.551298	0.788985	0.10846	5.54939	0.205975	62	55	0	1	1106	114	1062	0	0	1094	14
SAP25	ER-	chr7	100171219	100171770	0.00540541	1	-0.303386	0.118813	0.000778788	0.154511	7.38369	1.50807	0.913735	0.043377	7.2282	0.361011	9	10	0	3	309	7	342	0	0	276	34
KRTCAP3	ER+	chr2	27664731	27665282	0.00236407	1	-0.302684	0.152564	0.00126399	0.298899	6.88109	1.08975	0.563969	0.134371	6.40611	0.415145	25	25	38	24	1103	60	1065	49	0	920	188
ENPP5	ER-	chr6	46138696	46139247	0.00540541	1	-0.302673	0.0458931	-2.27514e-05	0.144171	6.70947	1.49309	0.0238692	0.0330088	6.8689	0.690034	0	13	12	0	285	0	314	8	31	269	10
TMEM105	ER-	chr17	79304423	79304974	0.00540541	1	-0.302593	0.0520928	0.00357139	0.396318	5.78705	0.907173	0.788985	0.10846	5.54939	0.205975	12	13	3	0	309	106	243	0	0	293	17
LYPD1	ER-	chr2	133428430	133428981	0.00540541	1	-0.302448	0.0837137	0.00124281	0.294169	5.71724	0.686767	0.243384	0.131309	5.39924	0.130741	2	15	18	0	310	0	334	16	0	295	15
RGN	ER+	chrX	46937252	46937803	0.00236407	1	-0.301629	0.0391112	0.00105978	0.38377	5.5703	0.652239	0.334662	0.14397	6.12029	0.381303	24	50	14	2	1023	5	700	383	0	1099	9
FAR1	ER-	chr11	13689704	13690255	0.00540541	1	-0.301297	0.0539842	-0.00030936	0.0832823	7.32677	1.05558	0.00589216	0.00592433	7.98373	0.237816	0	12	8	6	310	0	348	2	0	309	1
CDCP1	ER+	chr3	45187863	45188414	0.00236407	1	-0.301071	0.0347817	0.0012842	0.231647	7.09045	1.21725	0.285086	0.0972797	6.43051	0.506647	3	22	42	37	1105	61	1075	39	0	801	307
HIST1H4J	ER+	chr6	27791401	27791952	0.00236407	1	-0.301045	0.000442871	0.000749649	0.141795	7.95336	1.66382	0.0537235	0.043851	6.62092	0.458528	0	36	55	29	1099	0	1131	39	0	392	716
SLC22A16	ER-	chr6	110797793	110798344	0.00540541	1	-0.300926	0.0132118	0.0047534	0.52787	5.54898	0.873289	0.660307	0.217399	5.45546	0.19248	10	15	0	0	310	38	312	0	0	296	14
TAS1R1	ER-	chr1	6614836	6615387	0.00854701	2	-0.300884	0.0351838	0.00147139	0.241205	5.41387	0.354709	0.560095	0.0908286	5.37696	0.127889	13	8	3	0	310	8	259	83	0	308	2
STAP2	ER-	chr19	4338796	4339347	0.00540541	1	-0.300453	0.103275	0.00153777	0.191402	7.09477	1.29444	0.304141	0.0974481	6.25251	0.437284	5	7	8	12	309	12	311	26	0	188	122
PCDHB13	ER-	chr5	140592989	140593540	0.00540541	1	-0.30042	0.00911719	0.000479339	0.372443	5.51785	0.411664	0.0766823	0.0387169	5.64465	0.158213	0	11	11	0	306	0	228	118	0	310	0
HOXD8	ER+	chr2	176993966	176994517	0.00236407	1	-0.300374	0.138448	-0.0021705	0.426056	5.74954	0.741378	0.0700711	0.0596801	5.7614	0.256561	7	52	39	1	1105	0	537	638	0	1085	23
CYBA	ER+	chr16	88717441	88717992	0.00236407	1	-0.300171	0.147148	-0.00159222	0.263121	10.3328	1.66166	0.0347151	0.0283148	9.9374	0.411712	0	10	72	46	1106	0	1032	145	0	846	262
C9orf47	ER+	chr9	91605276	91605827	0.00236407	1	-0.299908	0.150593	0.00231568	0.426648	7.02327	1.27758	0.45914	0.15605	6.96428	0.474516	24	41	12	8	1087	38	944	172	0	1011	97
ZNF256	ER-	chr19	58459026	58459577	0.00854701	2	-0.299657	0.0139792	0.00189043	0.201988	6.80404	0.873023	0.0643306	0.0582144	6.57078	0.227311	0	7	17	8	310	0	329	21	0	296	14
WLS	ER+	chr1	68698178	68698729	0.00236407	1	-0.298408	0.0973654	-0.00030016	0.171969	8.27924	2.00344	0.0153872	0.0144615	9.69851	0.521156	0	12	52	12	1108	0	1109	70	17	1090	1
XKR6	ER+	chr8	11058824	11059375	0.00236407	1	-0.297404	0.106907	0.000413458	0.214003	5.85048	0.51187	0.0240254	0.0181107	5.88587	0.199691	0	45	61	5	1108	0	1031	148	0	1105	3
SYT9	ER+	chr11	7272679	7273230	0.00236407	1	-0.296577	0.118869	0.000302566	0.193154	6.09402	1.35743	0.0509488	0.0374096	5.56108	0.223786	0	46	57	0	1108	0	1103	76	0	853	255
RIC3	ER+	chr11	8190539	8191090	0.00236407	1	-0.29636	0.0381104	-0.00162226	0.320286	5.47884	0.59759	0.0349515	0.0514371	5.76315	0.300828	0	42	61	1	1091	0	857	303	0	1103	5
PANK1	ER+	chr10	91403597	91404148	0.00236407	1	-0.295539	0.146827	-0.000480487	0.125408	6.61344	1.2942	0.0292937	0.0285534	6.29895	0.341622	0	38	51	4	1085	0	1125	26	0	931	177
RNF212	ER-	chr4	1107301	1107852	0.00540541	1	-0.295509	0.0842049	0.000349818	0.360923	5.72848	0.698632	0.146933	0.0762885	5.94465	0.247296	7	17	11	0	309	0	162	186	0	303	7
NPTX2	ER-	chr7	98246095	98246646	0.00540541	1	-0.295371	0.0480699	-0.000430128	0.321334	6.10012	1.51428	0.0496295	0.0400012	5.59637	0.269695	4	14	10	0	310	0	199	151	0	262	48
ARNT2	ER-	chr15	80696190	80696741	0.00854701	2	-0.293995	0.0447194	0.000692085	0.0979701	6.63688	1.70592	0.0172766	0.0149075	6.10371	0.457438	0	10	11	0	309	0	343	6	0	233	77
PIWIL2	ER-	chr8	22132578	22133129	0.00854701	2	-0.293686	0.0308106	0.00191929	0.232873	5.50057	0.72556	0.724329	0.134019	5.78191	0.29839	11	9	0	0	306	3	341	2	0	306	4
DEXI	ER+	chr16	11036206	11036757	0.00236407	1	-0.293485	0.0832317	-0.000177104	0.0788141	8.48801	0.949364	0.00645713	0.00663386	8.3873	0.347484	0	22	19	24	1108	0	1167	12	0	1078	30
ZNF518B	ER-	chr4	10458981	10459532	0.00854701	2	-0.293449	0.00133527	0.00179499	0.287284	7.86805	1.31542	0.130029	0.0588969	7.31899	0.333884	0	13	22	9	308	0	308	40	0	251	59
NFASC	ER-	chr1	204797280	204797831	0.00540541	1	-0.29337	0.0217069	-0.0025713	0.226858	5.91502	1.06841	0.0493765	0.0258763	5.66088	0.232069	0	15	18	0	310	0	320	30	0	275	35
DCAF4L2	ER-	chr8	88886245	88886796	0.00854701	2	-0.292292	0.019351	0.0027165	0.182605	5.40136	0.484954	0.963971	0.0213514	5.49159	0.185363	12	6	0	0	310	23	327	0	0	307	3
TF	ER-	chr3	133464475	133465026	0.00540541	1	-0.292157	0.0115864	-0.00681986	0.445487	7.41072	3.34695	0.0761862	0.0700338	9.59014	1.11782	0	21	11	0	268	0	201	104	58	248	4
CTRB2	ER-	chr16	75241021	75241572	0.00854701	2	-0.2915	0.149616	0.00102681	0.133403	5.65019	0.489442	0.940777	0.0396354	5.65777	0.222093	11	3	0	0	302	7	335	0	0	308	2
RPS6KL1	ER-	chr14	75389094	75389645	0.00540541	1	-0.291376	0.0363839	0.00436752	0.35962	5.9887	0.603587	0.434974	0.134405	5.95313	0.205648	3	14	5	0	295	25	278	29	0	306	4
MYH14	ER-	chr19	50706383	50706934	0.00540541	1	-0.290869	0.0333531	0.00116105	0.268258	6.07812	1.04103	0.0462397	0.0320864	5.84411	0.240652	0	10	17	0	308	0	305	43	0	279	31
ETV7	ER-	chr6	36355517	36356068	0.00540541	1	-0.290367	0.0707457	-0.000820774	0.340278	5.99339	0.849064	0.439884	0.169636	5.58835	0.177725	12	14	5	0	310	21	327	2	0	279	31
TES	ER+	chr7	115850045	115850596	0.00236407	1	-0.290288	0.112467	-0.000268319	0.259851	6.09126	0.717382	0.035296	0.0418948	6.07736	0.300471	0	27	64	8	1081	0	1040	105	0	1099	9
IRAK2	ER+	chr3	10206061	10206612	0.00236407	1	-0.290236	0.11855	-7.45914e-05	0.300784	6.34433	0.805123	0.365647	0.103551	6.63505	0.461533	12	40	43	10	1107	45	1010	123	0	1100	8
HDGFRP3	ER-	chr15	83876719	83877270	0.00540541	1	-0.289989	0.0511692	0.000719276	0.226044	6.59373	1.29657	0.0325569	0.0324331	6.53063	0.386407	0	9	13	1	292	0	294	35	0	278	32
KCNG1	ER-	chr20	49639624	49640175	0.00540541	1	-0.289696	0.0334943	0.000214295	0.118964	6.57269	1.84612	0.0194846	0.020136	5.74471	0.234613	0	11	12	0	309	0	342	7	0	190	120
PRSS23	ER+	chr11	86510780	86511331	0.00236407	1	-0.289657	0.141849	0.000988944	0.28417	8.82808	1.97904	0.392828	0.117235	8.55742	0.775397	12	36	32	13	1095	74	1041	51	72	926	110
NHLRC4	ER+	chr16	616493	617044	0.00236407	1	-0.289472	0.130588	-0.00138788	0.354359	5.88848	0.457146	0.126189	0.0963301	5.82327	0.210234	3	55	41	3	1091	0	726	436	0	1106	2
ZNF154	ER+	chr19	58220528	58221079	0.00236407	1	-0.289447	0.0914324	-0.00100106	0.429933	5.77595	0.469776	0.0657397	0.0763349	6.01805	0.216091	2	39	42	3	1085	0	562	591	0	1108	0
SLC38A1	ER+	chr12	46661719	46662270	0.00236407	1	-0.289276	0.0965084	-0.000166053	0.0706013	9.91824	1.9479	0.0103531	0.0117201	8.72721	1.15616	0	6	16	45	1108	0	1173	6	26	983	99
FBXO16	ER+	chr8	28347784	28348335	0.00236407	1	-0.28865	0.0399201	8.18005e-05	0.051091	6.0016	0.769186	0.009727	0.0145118	5.55264	0.213681	0	28	38	13	1101	0	1170	2	0	1025	83
KRTAP17-1	ER-	chr17	39471896	39472447	0.00540541	1	-0.28658	0.0549949	-0.00045678	0.299571	5.42685	0.787251	0.791865	0.0630723	5.35044	0.119402	16	6	0	0	310	33	317	0	0	305	5
TMEM154	ER+	chr4	153601266	153601817	0.00236407	1	-0.286577	0.105735	-9.57744e-05	0.249143	6.84387	1.13927	0.242928	0.0706495	6.52954	0.532948	6	37	45	11	1105	4	1068	104	1	1013	94
SASH1	ER+	chr6	148663227	148663778	0.00236407	1	-0.286478	0.109652	0.000936567	0.186469	7.9805	1.58855	0.00743511	0.0101106	9.49272	0.404777	0	12	50	37	1103	0	1118	56	0	1108	0
RNF25	ER-	chr2	219536730	219537281	0.00540541	1	-0.28578	0.0314278	-0.000688808	0.125922	6.15004	0.570119	0.00594958	0.00671103	5.92263	0.229678	0	11	13	7	310	0	341	9	0	305	5
ZBTB7C	ER-	chr18	45663629	45664180	0.00540541	1	-0.285595	0.0627055	0.00304984	0.257728	6.72653	1.76958	0.20349	0.0896542	6.98191	0.443687	0	14	19	0	310	0	323	27	0	277	33
AKR1E2	ER+	chr10	4867867	4868418	0.00236407	1	-0.285496	0.131272	-0.00129292	0.435411	5.37166	0.3338	0.334572	0.188905	5.43848	0.133649	31	35	4	8	1010	0	766	310	0	1107	1
ZCCHC11	ER+	chr1	53018711	53019262	0.00236407	1	-0.285234	0.0599685	3.41613e-05	0.131388	6.82188	1.04297	0.00768627	0.0067261	7.58733	0.283382	0	18	44	34	1108	0	1143	36	0	1108	0
GBGT1	ER+	chr9	136039281	136039832	0.00236407	1	-0.285176	0.0613523	-0.00100655	0.242559	6.12623	0.667977	0.250228	0.0597581	6.29509	0.32925	30	36	33	14	1108	1	747	431	0	1104	4
APOA1	ER+	chr11	116708287	116708838	0.00236407	1	-0.284206	0.159269	0.000951656	0.345057	5.43726	0.576117	0.720408	0.144801	5.32172	0.17283	35	42	0	0	830	65	814	0	0	1084	24
GGH	ER+	chr8	63951559	63952110	0.00236407	1	-0.283581	0.0530563	-0.000371193	0.101662	7.69099	2.11001	0.00544969	0.00439999	7.15491	0.455394	0	31	34	6	1108	0	1159	20	0	757	351
SP140L	ER+	chr2	231191392	231191943	0.00236407	1	-0.283558	0.147153	0.00077166	0.254605	5.86338	0.481805	0.0311694	0.0474385	5.90696	0.210705	0	41	58	4	953	0	896	117	0	1105	3
ZNF470	ER+	chr19	57078388	57078939	0.00236407	1	-0.283502	0.000636204	-0.000866706	0.259473	5.81914	0.435038	0.0104281	0.0152006	5.93747	0.224159	0	27	64	21	1106	0	1033	144	0	1106	2
MPST	ER-	chr22	37415181	37415732	0.00854701	2	-0.282361	0.0427751	-0.000711349	0.0889667	7.33808	1.03717	0.00722884	0.0111498	7.16689	0.39866	0	4	4	8	304	0	339	3	0	297	13
TMEM173	ER+	chr5	138862324	138862875	0.00236407	1	-0.282324	0.148556	0.00120934	0.286356	8.49494	1.00909	0.103795	0.0774921	8.71241	0.466971	9	16	42	31	1050	0	839	278	0	1102	6
FCGRT	ER+	chr19	50015934	50016485	0.00236407	1	-0.281903	0.0624845	-0.000481828	0.156479	9.74437	1.37179	0.023252	0.0420919	10.3528	0.343971	0	34	52	22	965	0	977	52	0	1087	21
SHROOM1	ER+	chr5	132166539	132167090	0.00236407	1	-0.280817	0.0686311	0.00187257	0.216451	6.23485	1.87626	0.151766	0.0914958	5.89247	0.380558	2	71	46	0	1095	0	1072	92	0	889	219
PDLIM4	ER-	chr5	131592849	131593400	0.00540541	1	-0.280609	0.0138218	-0.0046229	0.35626	5.49388	0.456251	0.11789	0.0626956	5.74332	0.292913	0	10	13	1	307	0	235	112	0	310	0
GATM	ER-	chr15	45670929	45671480	0.00540541	1	-0.28037	0.0662021	0.000691235	0.338262	6.66967	1.64696	0.0618092	0.0675723	6.92487	0.334611	0	13	18	0	279	0	251	62	0	282	28
AURKC	ER+	chr19	57741875	57742426	0.00236407	1	-0.280319	0.144023	-0.00205009	0.232631	5.50013	0.386869	0.715586	0.139707	5.57466	0.173212	52	35	1	0	1104	18	1151	6	0	1105	3
JOSD2	ER-	chr19	51014365	51014916	0.00540541	1	-0.27914	0.0293155	0.00088471	0.0813191	6.94637	0.917505	0.00552897	0.00520285	6.47803	0.335472	0	8	7	5	310	0	344	6	0	270	40
CXCL14	ER+	chr5	134914918	134915469	0.00236407	1	-0.278573	0.0829769	-8.71989e-06	0.441439	8.52001	3.19751	0.0438906	0.0553774	9.74235	0.768556	0	50	42	1	913	0	619	354	137	894	77
ZNF813	ER-	chr19	53970487	53971038	0.00540541	1	-0.277867	0.0734681	0.000528707	0.136603	5.72232	0.407768	0.0077346	0.0108449	5.63451	0.174671	0	11	14	2	310	0	337	13	0	310	0
HPDL	ER-	chr1	45792043	45792594	0.00540541	1	-0.277801	0.0511731	-0.00121751	0.316528	5.84565	1.00522	0.0276561	0.025973	5.50279	0.19339	0	14	21	0	309	0	292	57	0	287	23
EPHX2	ER+	chr8	27348183	27348734	0.00236407	1	-0.2772	0.0158554	0.000168909	0.133333	7.18891	1.44603	0.0246361	0.0223591	7.47429	0.378643	0	23	47	20	1102	0	1135	38	0	1065	43
ALS2CR11	ER-	chr2	202483854	202484405	0.00540541	1	-0.276799	0.08448	-0.00713389	0.559518	5.38538	0.323066	0.187196	0.157402	5.41177	0.124455	4	12	1	2	242	0	143	131	0	310	0
ASCL2	ER+	chr11	2292131	2292682	0.00236407	1	-0.276321	0.0443106	-0.000278403	0.436591	7.53238	2.09217	0.0489354	0.0440181	6.5556	0.437042	4	50	40	1	1103	0	624	550	0	658	450
PPP1R3C	ER+	chr10	93392807	93393358	0.00236407	1	-0.276059	0.07706	0.000198821	0.243139	8.45601	2.58605	0.0759196	0.0389947	7.70364	0.679018	0	23	54	25	1108	0	1067	112	50	698	360
DUOXA1	ER-	chr15	45422008	45422559	0.00540541	1	-0.275596	0.0317209	-0.000588534	0.283324	5.51018	0.921697	0.102954	0.0448252	5.36641	0.174064	0	21	18	0	309	0	291	58	0	288	22
AFF3	ER-	chr2	100721994	100722545	0.00854701	2	-0.275165	0.0515773	0.000106259	0.350304	6.49814	2.1806	0.193996	0.109437	8.07964	0.870314	3	20	7	0	268	0	211	94	64	243	3
CST6	ER+	chr11	65778960	65779511	0.00236407	1	-0.275161	0.0748468	-0.000342837	0.274421	6.58358	2.05437	0.0271393	0.025888	5.70034	0.352258	0	48	59	0	1101	0	1053	116	0	694	414
WLS	ER-	chr1	68698178	68698729	0.00540541	1	-0.274538	0.0632718	0.00123604	0.225764	8.18281	2.48046	0.0153872	0.0144615	9.69851	0.521156	0	7	16	0	310	0	296	54	3	300	7
RAD51C	ER-	chr17	56769432	56769983	0.00854701	2	-0.273977	0.0112927	0.00131837	0.24168	7.99343	1.35227	0.0386666	0.0604835	7.73479	0.261493	0	6	10	7	275	0	291	19	0	265	45
METTL3	ER-	chr14	21979466	21980017	0.00540541	1	-0.273555	0.0526406	0.00137432	0.161204	8.19517	0.845402	0.291763	0.0747519	8.50544	0.350629	6	8	6	6	309	28	321	0	0	310	0
OPLAH	ER-	chr8	145115555	145116106	0.00540541	1	-0.273358	0.031317	0.00168696	0.309958	8.23785	1.85453	0.342019	0.129424	8.04293	0.443392	7	6	12	8	306	2	304	39	0	247	63
PLEKHG6	ER+	chr12	6419597	6420148	0.00236407	1	-0.273034	0.104445	4.59024e-05	0.183272	6.10069	0.830952	0.0446363	0.0310003	6.56372	0.622299	0	45	39	3	1108	0	1137	42	70	1037	1
PEG3	ER-	chr19	57352043	57352594	0.00540541	1	-0.272597	0.00467634	0.00291245	0.490997	7.14338	3.33142	0.459018	0.237246	7.76369	0.580389	8	21	1	0	236	0	260	8	9	250	51
HSD17B14	ER+	chr19	49339883	49340434	0.00236407	1	-0.272495	0.0863948	-0.000581271	0.277056	6.70021	1.14836	0.151121	0.0854153	6.54307	0.415633	7	52	29	3	794	0	680	169	0	1008	100
ZFP28	ER-	chr19	57049815	57050366	0.00540541	1	-0.272305	0.015688	0.000100783	0.159907	5.55692	0.314516	0.0172775	0.0301661	5.71514	0.148277	0	11	19	4	309	0	331	18	0	310	0
GRB7	ER-	chr17	37894522	37895073	0.00854701	2	-0.271745	0.0744962	0.00141387	0.0910927	7.96816	3.53754	0.0347317	0.0331471	6.84684	0.772813	0	15	14	0	308	0	345	3	5	214	91
MUC2	ER+	chr11	1074373	1074924	0.00236407	1	-0.271033	0.018196	-0.000607104	0.279457	5.62201	1.39344	0.769039	0.112294	5.4677	0.184526	33	36	14	0	882	195	729	6	0	1065	43
EVPL	ER-	chr17	74023456	74024007	0.00540541	1	-0.270978	0.0763528	0.00400922	0.365737	7.42177	1.40827	0.548013	0.203829	6.37134	0.470691	1	8	3	12	256	11	271	0	0	154	156
AURKC	ER-	chr19	57741875	57742426	0.00540541	1	-0.270904	0.0812208	0.000862933	0.222955	5.493	0.400652	0.715586	0.139707	5.57466	0.173212	14	9	1	1	308	2	344	2	0	309	1
ITPRIPL1	ER-	chr2	96990560	96991111	0.00540541	1	-0.270683	0.0092769	-0.00565985	0.453004	5.5055	0.364781	0.0223962	0.0342476	5.70398	0.224831	6	11	9	3	309	0	152	197	0	310	0
SCRN1	ER-	chr7	30029374	30029925	0.00540541	1	-0.270498	0.0063551	-0.0009998	0.11196	8.65272	1.61076	0.0260326	0.029197	8.29149	0.332729	0	6	14	15	309	0	344	4	0	245	65
CPNE8	ER-	chr12	39299369	39299920	0.00540541	1	-0.270459	0.0219666	-0.0027066	0.310973	6.60515	1.19322	0.0202168	0.0336787	7.10869	0.515545	0	9	19	1	283	0	278	41	4	305	1
CLIP4	ER+	chr2	29337790	29338341	0.00236407	1	-0.270296	0.118993	-0.000597135	0.392086	6.22938	0.846949	0.0194576	0.036576	7.46294	0.369996	0	45	70	3	1088	0	833	326	0	1108	0
CLIC3	ER-	chr9	139890973	139891524	0.00540541	1	-0.269583	0.0533615	-0.00267225	0.245832	7.90099	2.53708	0.183348	0.104878	6.18187	0.399023	0	9	13	0	283	0	310	12	0	105	205
C11orf85	ER-	chr11	64739512	64740063	0.00540541	1	-0.269565	0.0362442	0.00555995	0.455951	5.42392	0.596223	0.670242	0.168315	5.29055	0.144321	15	17	2	0	260	29	264	0	0	301	9
ZNF274	ER-	chr19	58693854	58694405	0.00540541	1	-0.268992	0.0493382	-5.85267e-05	0.0627522	8.24653	0.92815	0.0349289	0.0216076	8.24485	0.32985	1	4	11	7	310	0	349	1	0	309	1
TFF2	ER+	chr21	43771157	43771708	0.00236407	1	-0.268493	0.0951492	0.00126153	0.313561	5.48658	0.934486	0.60338	0.104095	5.43481	0.273184	33	37	12	0	1107	165	943	70	0	1071	37
PRSS30P	ER-	chr16	2892701	2893252	0.00540541	1	-0.268372	0.0441808	0.000468016	0.285024	5.54871	0.418545	0.449514	0.138207	5.43419	0.184469	6	15	10	0	306	1	274	70	0	309	1
CST3	ER+	chr20	23618634	23619185	0.00236407	1	-0.268052	0.00708819	-0.000431157	0.0832401	12.4489	1.23434	0.0443935	0.0326899	12.7073	0.306885	0	23	36	38	1073	0	1135	8	0	1086	22
FZD3	ER+	chr8	28351220	28351771	0.0038835	2	-0.266909	0.018047	0.00015372	0.0663269	6.55584	1.21288	0.0108784	0.010255	6.58175	0.596974	0	38	35	12	1108	0	1173	6	34	1037	37
FAM155A	ER+	chr13	108519409	108519960	0.00236407	1	-0.266493	0.131799	0.00132805	0.244674	6.39351	1.58861	0.0236341	0.0180998	5.99668	0.330971	0	65	62	0	1108	0	1058	121	0	888	220
TIMP2	ER-	chr17	76921421	76921972	0.00540541	1	-0.266418	0.00957837	-0.000527774	0.212587	10.4644	1.63393	0.0368494	0.0372018	11.7572	0.484286	0	0	13	13	310	0	302	48	0	310	0
XKR6	ER-	chr8	11058824	11059375	0.00540541	1	-0.266399	0.0542657	-0.000858261	0.159199	5.92829	0.540917	0.0240254	0.0181107	5.88587	0.199691	0	14	16	1	310	0	336	14	0	308	2
KIF12	ER-	chr9	116861286	116861837	0.00854701	2	-0.266282	0.0212542	0.00326199	0.289721	5.66048	0.742426	0.399983	0.10211	6.57919	0.806296	3	16	13	0	310	42	276	32	156	154	0
CDC42EP1	ER-	chr22	37955969	37956520	0.00540541	1	-0.264336	0.0582326	0.00178384	0.138279	6.6507	0.992466	0.0836659	0.0457683	6.46956	0.278202	5	13	9	6	310	0	300	50	0	289	21
ZNF549	ER-	chr19	58038191	58038742	0.00540541	1	-0.264286	0.031026	0.00202597	0.228084	5.93867	0.477927	0.0208122	0.0305351	6.25214	0.223132	0	10	14	5	276	0	289	19	0	310	0
RGS7	ER+	chr1	241520479	241521030	0.00236407	1	-0.263979	0.0622788	0.000175009	0.512066	5.49599	0.827302	0.0459772	0.0710281	5.40575	0.133003	5	38	23	0	1047	0	437	676	0	1073	35
SLC25A4	ER+	chr4	186063915	186064466	0.00236407	1	-0.26388	0.095398	0.000322077	0.0625501	9.16349	1.615	0.00753045	0.00794993	9.48781	0.359945	0	6	23	58	1106	0	1171	6	0	1082	26
SFN	ER-	chr1	27189131	27189682	0.00854701	2	-0.263671	0.0321864	-0.000458141	0.358129	7.6923	2.09118	0.413784	0.179281	6.4395	0.565409	6	7	8	10	298	5	314	19	2	123	185
CYP11A1	ER-	chr15	74658502	74659053	0.00540541	1	-0.263251	0.0398723	0.00173741	0.339024	6.05696	0.634415	0.554456	0.129576	6.55249	0.321071	12	15	1	1	309	10	292	47	0	310	0
CRIP1	ER+	chr14	105952755	105953306	0.00236407	1	-0.263195	0.0795498	-0.00117179	0.347541	12.6568	1.99107	0.175641	0.114406	11.099	0.734987	1	0	43	51	1108	0	985	194	14	418	676
CDCP1	ER-	chr3	45187863	45188414	0.00540541	1	-0.262638	0.0336829	0.000254014	0.249924	7.3564	1.28266	0.285086	0.0972797	6.43051	0.506647	2	4	15	9	308	21	310	16	0	163	147
MRPL45	ER-	chr17	36452487	36453038	0.00540541	1	-0.262566	0.0397364	-0.00068879	0.0735349	7.25766	1.71173	0.0749385	0.0545714	7.35592	0.4477	1	9	11	4	309	0	348	1	0	287	23
DPYSL4	ER-	chr10	133999912	134000463	0.00540541	1	-0.262174	0.0221581	0.0013683	0.239452	6.43836	1.54396	0.0476816	0.0342275	6.06825	0.56836	0	14	18	0	310	0	305	45	0	267	43
ZNF880	ER-	chr19	52872668	52873219	0.00540541	1	-0.261926	0.0294642	0.000522758	0.292967	5.6171	0.51125	0.0396235	0.0354505	5.54572	0.198756	0	15	13	2	310	0	282	68	0	308	2
LYSMD4	ER+	chr15	100273598	100274149	0.00236407	1	-0.261799	0.0850115	4.90236e-05	0.138924	7.12803	0.906141	0.00401249	0.010183	7.79343	0.267585	0	27	31	31	1061	0	1106	24	0	1104	4
CAPN2	ER+	chr1	223899617	223900168	0.0038835	2	-0.260694	0.00379899	0.00156037	0.238779	6.56608	0.800877	0.306516	0.11222	6.79027	0.287595	1	44	49	16	1106	100	1047	29	0	1104	4
SIX1	ER+	chr14	61116104	61116655	0.00236407	1	-0.260393	0.00480521	9.26532e-05	0.30042	6.15641	1.52949	0.0274231	0.0362771	5.63421	0.307793	0	53	65	0	1043	0	927	181	0	839	269
LGALS3	ER+	chr14	55595433	55595984	0.00236407	1	-0.260082	0.073642	0.00120332	0.268141	7.75642	1.68556	0.00801191	0.0248012	8.06615	0.748069	0	30	48	17	1052	0	1054	67	171	917	20
RRAS2	ER+	chr11	14379980	14380531	0.00236407	1	-0.259221	0.00724225	-0.000130423	0.157711	6.6213	1.08979	0.00785367	0.0202401	7.19555	0.495071	0	36	33	11	1106	0	1146	31	0	1103	5
LEF1	ER+	chr4	109087902	109088453	0.00236407	1	-0.259157	0.114608	0.00159589	0.2724	7.59546	1.67908	0.0538924	0.081566	6.22139	0.555602	0	48	48	5	940	0	907	95	0	483	625
CA12	ER+	chr15	63674258	63674809	0.00236407	1	-0.259155	0.0596952	0.00275827	0.301777	11.0021	2.14819	0.780547	0.0764415	9.26209	1.20627	39	6	13	40	1108	445	734	0	18	811	279
NPHP4	ER+	chr1	6052482	6053033	0.00236407	1	-0.258756	0.0424004	0.000140729	0.0952724	6.32302	0.583354	0.00687433	0.00734803	6.26624	0.240295	0	21	29	28	1108	0	1164	15	0	1106	2
CCDC109B	ER+	chr4	110480853	110481404	0.00236407	1	-0.258501	0.091006	0.000220191	0.0396905	9.07187	1.25698	0.0159637	0.0139097	8.47772	0.453674	0	10	39	44	1108	0	1178	1	0	803	305
ME1	ER-	chr6	84140887	84141438	0.00540541	1	-0.258169	0.0118726	0.00457369	0.300804	6.73114	1.38005	0.408194	0.115881	6.72758	1.09817	4	9	12	2	308	68	271	9	25	284	1
FAM92A1	ER+	chr8	94712233	94712784	0.00236407	1	-0.257888	0.102545	0.000390811	0.161438	6.13297	0.965966	0.00903656	0.0103637	6.18059	0.364553	0	41	51	0	1108	0	1122	57	0	1074	34
COL2A1	ER+	chr12	48398234	48398785	0.00236407	1	-0.257174	0.0750358	-0.000187753	0.358077	5.95257	2.00907	0.0750006	0.0702926	5.72569	0.300654	0	73	61	0	1096	0	848	319	0	965	143
FUT2	ER-	chr19	49198726	49199277	0.00854701	2	-0.256925	0.00155892	0.00193336	0.300548	5.88802	1.42367	0.540184	0.14537	5.33018	0.226641	3	17	10	0	256	55	228	1	0	238	72
LARGE	ER-	chr22	34316365	34316916	0.00854701	2	-0.256801	0.0135316	-0.000471564	0.117988	8.19534	1.47361	0.0141811	0.0314366	8.18811	0.350556	0	5	9	15	274	0	306	4	0	292	18
TRPS1	ER-	chr8	116680188	116680739	0.00540541	1	-0.256737	0.0256311	9.96525e-06	0.0489317	6.47715	1.06429	0.0128325	0.020545	6.61089	0.467714	0	11	11	2	267	0	305	0	0	303	7
ST6GAL1	ER+	chr3	186647813	186648364	0.0038835	2	-0.255247	0.00123175	-0.0017335	0.269143	8.4635	1.87246	0.0455988	0.0504419	8.61325	0.333505	0	31	55	27	1102	0	919	254	0	1007	101
NTNG1	ER+	chr1	107682243	107682794	0.00236407	1	-0.254154	0.0698443	0.00023844	0.297838	5.60932	1.54205	0.0357724	0.0299104	5.41147	0.173393	0	69	55	0	1108	0	884	295	0	982	126
ST6GAL1	ER-	chr3	186647813	186648364	0.00540541	1	-0.254	0.0602456	0.000926473	0.247086	9.10366	1.80146	0.0455988	0.0504419	8.61325	0.333505	0	4	14	10	309	0	325	24	0	215	95
ZNF256	ER+	chr19	58459026	58459577	0.0038835	2	-0.253507	0.0206806	-0.00113471	0.17233	6.77412	0.804388	0.0643306	0.0582144	6.57078	0.227311	0	32	45	14	1108	0	1139	40	0	1073	35
CRABP1	ER+	chr15	78632164	78632715	0.00527241	3	-0.252441	0.011855	0.000453398	0.354575	6.36327	2.9889	0.054253	0.0530835	6.98683	1.04506	0	80	55	0	1001	0	799	266	683	328	97
CHST15	ER+	chr10	125851889	125852440	0.00236407	1	-0.25231	0.0488417	-0.000110935	0.0595444	9.12442	1.0991	0.00584853	0.00878873	8.46727	0.536992	0	9	9	45	1091	0	1156	3	1	855	252
HBQ1	ER-	chr16	229831	230382	0.00540541	1	-0.252241	0.0398423	0.00283353	0.322165	5.53758	1.03076	0.281002	0.103788	5.38494	0.168648	9	17	11	0	310	6	259	85	0	286	24
STAT5A	ER+	chr17	40439572	40440123	0.00236407	1	-0.252171	0.049219	0.000926843	0.213649	7.40582	1.13642	0.0165544	0.025399	8.7933	0.480219	0	35	46	19	900	0	884	71	0	1107	1
PTGR1	ER+	chr9	114361660	114362211	0.00236407	1	-0.25198	0.0700913	0.000471836	0.159159	8.38536	1.47004	0.0290844	0.0407256	8.75515	0.348955	0	9	40	40	1107	0	1137	41	0	1095	13
SLC40A1	ER+	chr2	190445486	190446037	0.00236407	1	-0.251857	0.0274497	4.88162e-05	0.159432	10.058	2.56285	0.00746171	0.0106053	9.96875	0.504672	0	11	44	32	1108	0	1134	45	3	820	285
NUPR1	ER+	chr16	28550444	28550995	0.00236407	1	-0.251729	0.0735267	0.00344332	0.271956	9.28174	1.33318	0.119999	0.099159	9.31611	0.346623	7	22	45	34	1060	0	909	220	0	1039	69
SKAP2	ER+	chr7	26904311	26904862	0.00236407	1	-0.251608	0.123607	-0.00211544	0.316149	7.15889	1.04217	0.016037	0.0276903	8.16721	0.411952	0	26	54	29	1108	0	904	275	0	1108	0
PCCA	ER-	chr13	100740767	100741318	0.00854701	2	-0.251403	0.00127841	0.00138773	0.159888	7.64632	1.18441	0.0101803	0.0167203	8.37079	0.432562	0	6	9	6	279	0	307	8	0	309	1
CISD1	ER+	chr10	60028360	60028911	0.00236407	1	-0.251052	0.0720364	-0.000662842	0.100638	9.39964	1.32868	0.00496384	0.00852755	8.98272	0.366555	0	12	22	41	1093	0	1147	16	0	895	213
KDELR3	ER-	chr22	38863565	38864116	0.00540541	1	-0.25084	0.0129753	0.000192956	0.0953477	8.31662	1.94252	0.0227516	0.0240318	7.2971	0.527672	0	4	13	12	309	0	343	6	0	145	165
DENND2D	ER-	chr1	111747109	111747660	0.00854701	2	-0.250304	0.013245	0.000280462	0.239187	8.49456	1.33002	0.0185933	0.0288468	7.69252	0.323854	0	6	12	6	270	0	288	17	0	190	120
FAM46B	ER-	chr1	27339282	27339833	0.00854701	2	-0.249975	0.0215052	-0.000315847	0.0860972	7.08953	1.50519	0.00993375	0.0113916	7.35458	0.881467	0	7	6	7	310	0	347	3	41	266	3
CBLC	ER+	chr19	45280624	45281175	0.00236407	1	-0.249812	0.0811095	0.000644055	0.162204	6.76252	1.133	0.095665	0.0619564	5.95159	0.36544	1	32	34	32	1035	0	1075	26	0	712	396
HSD17B12	ER+	chr11	43701641	43702192	0.00236407	1	-0.249642	0.0762815	-0.000237818	0.216783	8.61482	1.14881	0.0202924	0.0216034	8.91453	0.380856	0	14	57	36	1103	0	1067	107	0	1102	6
ZNF595	ER+	chr4	52677	53228	0.00236407	1	-0.249479	0.0446986	0.00143573	0.197046	5.52716	0.413608	0.551151	0.0679798	5.47472	0.126252	30	29	19	5	1108	106	1069	4	0	1104	4
RNF32	ER+	chr7	156432939	156433490	0.00236407	1	-0.249114	0.00557766	-7.7866e-05	0.188037	5.55701	0.407319	0.028175	0.0220976	5.48869	0.131837	0	50	48	10	1108	0	1123	56	0	1107	1
FCGRT	ER-	chr19	50015934	50016485	0.00540541	1	-0.248797	0.0157919	0.00152555	0.267694	9.28847	1.39508	0.023252	0.0420919	10.3528	0.343971	0	5	13	9	270	0	251	54	0	309	1
NUP62CL	ER+	chrX	106449619	106450170	0.00236407	1	-0.248653	0.0690895	-0.000392522	0.230092	6.33414	1.20931	0.249123	0.080462	5.96273	0.357496	24	40	36	0	1108	18	1064	96	0	932	176
HDHD3	ER-	chr9	116138290	116138841	0.00540541	1	-0.248176	0.0194762	0.000755976	0.238115	7.18519	0.971315	0.350454	0.120122	6.99466	0.35412	1	9	10	5	294	39	289	6	0	290	20
LHFPL4	ER+	chr3	9595435	9595986	0.00236407	1	-0.247211	0.0287797	-0.00369931	0.354064	5.45108	0.620192	0.121494	0.0833682	5.40994	0.139838	24	38	29	0	1094	0	309	855	0	1083	25
C9orf47	ER-	chr9	91605276	91605827	0.00540541	1	-0.246358	0.0088548	0.00567896	0.399674	6.8723	1.17399	0.45914	0.15605	6.96428	0.474516	4	14	5	1	303	17	304	22	0	293	17
PLCB4	ER+	chr20	9049199	9049750	0.00236407	1	-0.245576	0.0238961	-0.0014049	0.247807	5.75613	0.90049	0.021593	0.0276552	5.81876	0.290927	0	59	66	1	1094	0	1062	103	0	1070	38
ZNF347	ER+	chr19	53662262	53662813	0.00236407	1	-0.245143	0.0343726	-0.000194322	0.118814	5.84368	0.43218	0.0109114	0.00919693	5.80576	0.185106	0	21	37	17	1108	0	1154	25	0	1103	5
CNIH2	ER-	chr11	66045170	66045721	0.00854701	2	-0.245036	0.00422927	-0.00155211	0.199288	6.4897	1.30359	0.010351	0.0178818	5.63091	0.181203	0	14	11	0	246	0	267	12	0	199	111
LAD1	ER-	chr1	201368618	201369169	0.00854701	2	-0.244897	0.0698127	-0.000103115	0.153195	10.2711	2.2134	0.205158	0.0790505	7.93393	1.2052	1	1	12	16	309	5	340	4	0	138	172
LBX2	ER+	chr2	74730392	74730943	0.00236407	1	-0.24482	0.0949652	-0.00110131	0.338757	5.64738	0.47167	0.156988	0.113528	5.53723	0.17945	0	35	72	1	1108	0	1028	151	0	1099	9
TMEM176B	ER+	chr7	150497570	150498121	0.00236407	1	-0.244602	0.0363608	-0.00123259	0.34041	6.36705	1.01781	0.058418	0.0507	6.32391	0.275259	0	41	56	3	1108	0	819	360	0	1062	46
MAPK15	ER+	chr8	144798005	144798556	0.00236407	1	-0.244438	0.0682983	-0.000242204	0.181879	6.2404	1.32512	0.028452	0.021465	5.90425	0.400069	0	55	48	0	1106	0	1119	58	0	936	172
LRRC28	ER+	chr15	99791065	99791616	0.00236407	1	-0.244293	0.0366301	-0.00045136	0.128743	7.14215	0.955145	0.00830554	0.0246254	7.1917	0.346491	0	16	46	36	952	0	980	30	0	1093	15
CRABP2	ER-	chr1	156675557	156676108	0.00540541	1	-0.244268	0.011598	3.64397e-05	0.0344121	9.94139	3.09326	0.0114417	0.0122095	9.45126	1.00492	0	1	9	13	309	0	349	0	31	220	59
GOLT1A	ER+	chr1	204183169	204183720	0.00236407	1	-0.244209	0.0730755	-0.000183771	0.13822	7.18725	1.52049	0.0155891	0.0234681	6.09139	0.478399	0	21	30	40	1063	0	1104	27	0	472	636
CITED4	ER+	chr1	41327967	41328518	0.00236407	1	-0.243563	0.0115166	-0.000600114	0.129353	8.79552	2.77914	0.0046996	0.0102372	8.91533	0.786272	0	10	15	38	852	0	890	12	112	887	109
PSAT1	ER+	chr9	80911489	80912040	0.00236407	1	-0.243446	0.0108346	-0.000266338	0.351798	6.02399	1.43465	0.0127776	0.0154515	6.4544	0.407698	0	62	67	0	1092	0	857	306	0	1046	62
ZNF329	ER-	chr19	58662097	58662648	0.00540541	1	-0.243424	0.00896331	0.00182135	0.224982	7.64583	1.10602	0.0403302	0.0420615	8.02015	0.267986	0	7	14	9	301	0	315	24	0	308	2
SAGE1	ER-	chrX	134975283	134975834	0.00540541	1	-0.243163	0.0219961	0.00367922	0.23066	5.18596	0.368472	0.807453	0.0437962	5.27366	0.141105	18	4	1	4	310	40	310	0	0	308	2
LDOC1L	ER-	chr22	44893954	44894505	0.00540541	1	-0.243083	0.0113844	0.000256928	0.114795	7.3794	1.21105	0.00575363	0.00926591	7.70195	0.238336	0	6	2	12	299	0	338	1	0	306	4
ABCB6	ER+	chr2	220083661	220084212	0.00236407	1	-0.242096	0.0685991	-0.00103758	0.211932	7.28732	1.12145	0.124287	0.0635958	7.42383	0.292838	10	39	51	22	1108	0	795	384	0	1071	37
IGFBP5	ER+	chr2	217560221	217560772	0.00236407	1	-0.241915	0.104891	0.00107629	0.165031	11.6757	2.50263	0.079169	0.0652857	11.8713	0.507572	0	40	48	21	1072	0	1103	39	4	914	190
C7orf13	ER+	chr7	156433297	156433848	0.0038835	2	-0.241821	0.0750414	-7.38331e-05	0.154946	6.10986	0.730975	0.00994856	0.00942987	5.88401	0.209852	0	40	48	3	1108	0	1132	47	0	1072	36
TNFRSF19	ER+	chr13	24152997	24153548	0.00236407	1	-0.241382	0.015396	0.000289152	0.111554	8.06626	1.88133	0.0083718	0.00770268	7.92795	0.694756	0	22	49	28	1108	0	1151	28	64	944	100
TRIL	ER+	chr7	28997978	28998529	0.00236407	1	-0.24133	0.0345409	0.00132494	0.150398	8.30921	1.58473	0.0156212	0.0134738	8.21536	0.573893	0	24	37	29	1108	0	1143	36	32	988	88
DPCD	ER-	chr10	103347587	103348138	0.00854701	2	-0.241309	0.00239359	-4.01833e-05	0.0572969	7.82965	1.11022	0.0084644	0.00903164	7.26207	0.33411	0	8	5	6	309	0	347	2	0	238	72
FBXO17	ER+	chr19	39466402	39466953	0.00236407	1	-0.241199	0.0538927	0.00135701	0.316117	6.03321	0.710017	0.131945	0.0777107	6.59783	0.32469	0	42	54	1	1101	0	864	307	0	1105	3
PITX1	ER+	chr5	134369913	134370464	0.00236407	1	-0.241062	0.0486641	0.000616868	0.218716	9.14656	3.30753	0.188556	0.124435	6.56775	1.02268	0	2	54	75	1092	0	1137	26	39	302	767
HES5	ER+	chr1	2461633	2462184	0.00236407	1	-0.240741	0.0536746	-0.000919992	0.366986	5.78043	0.501346	0.0206323	0.028073	5.66408	0.198436	0	48	54	4	1108	0	815	364	0	1096	12
ZNF274	ER+	chr19	58693854	58694405	0.00236407	1	-0.240183	0.0123678	0.000285736	0.0941155	8.08723	1.11103	0.0349289	0.0216076	8.24485	0.32985	0	21	47	24	1108	0	1169	10	0	1092	16
MGA	ER+	chr15	41952108	41952659	0.0038835	2	-0.240079	0.0139652	-0.000369173	0.261585	6.50068	0.532049	0.0689888	0.0368948	6.46942	0.241047	8	23	48	25	1108	0	776	403	0	1108	0
ZNF501	ER-	chr3	44770596	44771147	0.00854701	2	-0.239936	0.0278702	0.00153196	0.234624	5.42514	0.306659	0.023909	0.0334575	5.48578	0.162656	0	11	18	6	304	0	307	36	0	310	0
DECR1	ER-	chr8	91013078	91013629	0.00540541	1	-0.239752	0.00825512	2.59831e-05	0.0960808	9.67145	1.11749	0.00706926	0.0121882	9.74844	0.589802	0	9	4	8	306	0	344	2	4	299	7
TMC5	ER+	chr16	19421555	19422106	0.00236407	1	-0.23971	0.00571049	0.00242537	0.207342	6.21828	1.26454	0.0158244	0.0242391	5.89636	0.522016	0	44	38	1	1058	0	1081	45	0	956	152
EDARADD	ER+	chr1	236558214	236558765	0.00236407	1	-0.239553	0.053109	0.000154881	0.131031	7.23711	2.12966	0.00742167	0.0115171	6.70759	0.674068	0	33	31	0	1108	0	1155	24	29	816	263
MPV17L	ER+	chr16	15489109	15489660	0.00236407	1	-0.23865	0.0655113	-0.00196256	0.421394	6.0701	0.784604	0.32116	0.176906	5.76902	0.252673	0	40	37	4	1020	0	1042	47	0	1049	59
GPR26	ER+	chr10	125425369	125425920	0.00656814	4	-0.238213	0.00667574	5.10671e-06	0.346547	5.76295	1.82339	0.051074	0.0496672	5.46793	0.392345	0	68	58	0	1105	0	838	338	0	998	110
POMT1	ER-	chr9	134377787	134378338	0.00540541	1	-0.238202	0.041432	0.000599848	0.123713	7.36266	0.817624	0.109866	0.0406022	7.42624	0.265291	0	7	8	8	309	0	346	3	0	310	0
SORCS1	ER+	chr10	108924415	108924966	0.00236407	1	-0.238093	0.0563785	0.000866074	0.296631	6.13312	1.66321	0.0296756	0.0360912	5.98399	0.47104	0	74	63	0	1105	0	1021	155	0	946	162
PLBD1	ER-	chr12	14720740	14721291	0.00854701	2	-0.238046	0.0393161	0.00105628	0.202492	8.90467	1.45796	0.119324	0.0651327	9.05256	0.355618	1	7	13	10	310	0	317	33	0	295	15
FCHSD1	ER+	chr5	141030935	141031486	0.00236407	1	-0.237775	0.111342	-0.000666687	0.246353	5.49681	0.336527	0.011349	0.0141711	5.53056	0.155324	0	35	70	11	1107	0	1032	146	0	1107	1
CMTM8	ER+	chr3	32279669	32280220	0.00236407	1	-0.237677	0.0442061	8.89347e-05	0.0557716	9.07602	1.8807	0.00988201	0.0105409	9.00789	0.440299	0	12	20	44	1103	0	1167	7	0	938	170
C10orf82	ER-	chr10	118429430	118429981	0.00854701	2	-0.237598	0.00289543	0.00195403	0.389694	5.47736	0.555579	0.197966	0.121835	5.38924	0.196938	5	9	11	0	302	0	222	119	0	306	4
TRIM65	ER-	chr17	73893033	73893584	0.00540541	1	-0.237555	0.00320776	-0.00381883	0.268198	6.18235	0.694973	0.220154	0.0721943	6.06449	0.228511	3	12	8	0	310	1	254	95	0	305	5
C4orf48	ER+	chr4	2043275	2043826	0.00236407	1	-0.23664	0.10361	-5.47612e-05	0.0937964	10.8752	1.74355	0.0135095	0.0134011	9.77241	0.496187	0	18	25	35	1104	0	1164	11	0	494	614
PRSS27	ER+	chr16	2770501	2771052	0.00236407	1	-0.236429	0.0081237	0.000285225	0.144583	5.93782	0.756545	0.0791518	0.0330062	5.70495	0.22374	0	58	52	1	1108	0	1143	36	0	1051	57
OAS2	ER-	chr12	113415772	113416323	0.00540541	1	-0.236231	0.0628839	0.000876687	0.191742	6.61404	1.44676	0.0346466	0.0329983	5.84617	0.287572	0	15	14	0	307	0	321	26	0	208	102
HRASLS5	ER-	chr11	63258629	63259180	0.00854701	2	-0.235524	0.00823645	-0.00508408	0.414651	5.4616	0.522918	0.0206665	0.0472647	5.80978	0.571072	0	14	17	0	277	0	242	72	0	309	1
ZNF558	ER+	chr19	8942929	8943480	0.00236407	1	-0.235414	0.108045	-2.52482e-05	0.0649466	6.84802	0.761184	0.00969335	0.0108574	6.80984	0.225692	0	34	20	20	1107	0	1170	8	0	1093	15
SOX11	ER+	chr2	5832297	5832848	0.0038835	2	-0.235035	0.00113277	-0.000161863	0.278595	6.0381	1.55877	0.0359515	0.0285421	5.65277	0.450861	1	55	57	0	1108	0	815	364	0	967	141
DSP	ER+	chr6	7541368	7541919	0.00236407	1	-0.234454	0.0358761	0.000382272	0.0490098	8.91971	2.11218	0.0162805	0.0113296	8.392	1.19852	0	26	15	50	1108	0	1176	3	60	1012	36
PAQR5	ER+	chr15	69590792	69591343	0.00236407	1	-0.233944	0.0532274	0.000678488	0.353817	5.7243	0.571888	0.361246	0.157562	5.56204	0.163863	31	50	21	0	1040	18	975	115	0	1088	20
APOA1	ER-	chr11	116708287	116708838	0.00540541	1	-0.233652	0.0489626	-4.89241e-05	0.268476	5.35207	0.444565	0.720408	0.144801	5.32172	0.17283	10	7	0	3	226	4	257	0	0	309	1
PLCE1	ER+	chr10	95753244	95753795	0.00236407	1	-0.233575	0.0696561	1.50692e-05	0.322092	5.92922	1.09075	0.0487832	0.0431018	6.12667	0.31277	0	65	78	0	1097	0	999	167	0	1053	55
LGALS8	ER-	chr1	236686525	236687076	0.00540541	1	-0.233496	0.00960887	0.000737367	0.195239	7.46657	1.3707	0.0714438	0.0465527	7.19891	0.58146	0	7	13	4	310	0	327	23	6	270	34
ROBO2	ER+	chr3	77088792	77089343	0.00236407	1	-0.233493	0.00253019	0.000374284	0.130375	5.63782	1.08226	0.0330698	0.0162102	5.46332	0.142371	0	66	51	0	1108	0	1141	38	0	1026	82
LRRN1	ER+	chr3	3840619	3841170	0.00236407	1	-0.233273	0.0590129	8.58967e-05	0.18517	6.26315	1.47873	0.00820778	0.0124936	6.12458	0.445915	0	44	37	0	1078	0	1103	45	0	953	155
TRPV4	ER+	chr12	110271161	110271712	0.00236407	1	-0.232781	0.063107	0.00124661	0.274882	5.66132	0.388251	0.154182	0.0667872	5.64922	0.222279	1	34	50	11	1108	0	917	262	0	1106	2
WDR44	ER-	chrX	117479534	117480085	0.00854701	2	-0.232699	0.0147363	-0.000790713	0.211936	6.38976	0.516553	0.258622	0.0968419	6.79644	0.26326	8	7	8	9	310	17	324	9	0	310	0
STK32B	ER+	chr4	5053025	5053576	0.00236407	1	-0.232685	0.0455219	0.000731301	0.136171	7.36847	2.1915	0.0122506	0.0305993	7.06981	0.497012	0	20	28	0	1107	0	1150	28	0	795	313
TRIM29	ER+	chr11	120008812	120009363	0.00656814	4	-0.232634	0.00708279	0.000653367	0.313576	5.79895	1.13784	0.593099	0.143175	6.69424	0.750616	49	59	11	0	1090	46	1082	32	576	527	5
SFN	ER+	chr1	27189131	27189682	0.00236407	1	-0.232221	0.0318156	0.00250723	0.273616	7.17907	1.31443	0.413784	0.179281	6.4395	0.565409	10	28	43	39	1085	24	1113	15	6	834	268
CCNO	ER+	chr5	54529494	54530045	0.00236407	1	-0.232198	0.0394474	0.000747033	0.145733	7.30374	2.35402	0.0137712	0.0125113	6.24605	0.524704	0	32	44	0	1108	0	1135	44	1	543	564
ETFA	ER+	chr15	76603759	76604310	0.00236407	1	-0.232192	0.0884594	-0.000416882	0.13154	8.91341	1.47381	0.00688113	0.0129563	9.56463	0.569957	0	15	35	41	1108	0	1147	32	53	1049	6
GRIA3	ER+	chrX	122317594	122318145	0.00236407	1	-0.232042	0.0215515	-0.00128917	0.337862	5.49102	1.02411	0.390607	0.107025	5.49825	0.241363	40	36	19	0	1106	30	803	344	0	1071	37
PCDHB8	ER-	chr5	140556869	140557420	0.00540541	1	-0.231755	0.0572932	0.00188739	0.344993	5.49299	0.754484	0.303483	0.0855206	5.36659	0.155643	2	17	8	0	290	9	246	74	0	296	14
C12orf75	ER+	chr12	105723912	105724463	0.00236407	1	-0.231567	0.0245649	0.00040788	0.0760894	7.90125	1.74375	0.00731575	0.0121951	7.68506	0.69601	0	22	38	23	1091	0	1147	12	54	964	90
MGMT	ER-	chr10	131264952	131265503	0.00540541	1	-0.231532	0.0480831	-0.00122261	0.102827	8.72765	1.07652	0.0222703	0.0174898	8.93235	0.440731	0	2	11	11	310	0	345	5	0	309	1
RASAL1	ER+	chr12	113573353	113573904	0.00527241	3	-0.230426	0.0544963	0.000349173	0.222474	5.6892	0.553505	0.0225553	0.0207848	5.73277	0.240414	0	56	59	1	1092	0	1067	96	0	1099	9
TMEM176A	ER+	chr7	150497352	150497903	0.0038835	2	-0.230053	0.0583435	9.31288e-05	0.354474	7.03414	1.56484	0.0154605	0.021919	7.50859	0.436345	0	46	72	6	1099	0	931	239	0	1055	53
MYADM	ER-	chr19	54372143	54372694	0.00540541	1	-0.229928	0.0471087	-0.000289446	0.0875099	10.1004	1.4974	0.00891388	0.0117597	11.6656	0.469262	0	2	9	12	309	0	343	6	0	310	0
SMO	ER+	chr7	128828211	128828762	0.00236407	1	-0.229861	0.0323862	3.28845e-05	0.228639	6.1613	0.718436	0.0125996	0.0131803	6.34563	0.263649	0	36	68	10	1108	0	1068	111	0	1103	5
SLC25A46	ER-	chr5	110074193	110074744	0.00854701	2	-0.229468	0.012353	0.000319551	0.0948271	7.22829	0.862821	0.00553793	0.0104299	7.43234	0.390309	0	7	5	11	301	0	335	4	0	309	1
ZNF518A	ER+	chr10	97889311	97889862	0.00236407	1	-0.229283	0.0449716	0.000831721	0.150229	6.77769	0.638214	0.0424223	0.0235179	7.28303	0.262491	0	27	49	18	1108	0	1125	54	0	1108	0
GPR137B	ER+	chr1	236305330	236305881	0.00236407	1	-0.229194	0.0609858	-7.52171e-05	0.0888388	7.65911	1.3782	0.0066621	0.00802936	7.25878	0.333088	0	16	20	40	1099	0	1161	9	0	904	204
IRAK3	ER+	chr12	66582476	66583027	0.00236407	1	-0.228203	0.0589091	-0.00109316	0.407114	6.24426	1.15982	0.123204	0.0810946	6.68313	0.490288	0	57	55	0	1108	0	834	345	0	1066	42
GAD1	ER+	chr2	171672698	171673249	0.0078125	5	-0.227872	0.0279764	0.000794846	0.143488	5.91383	2.20526	0.0259053	0.0176855	5.50377	0.263474	0	78	56	0	1108	0	1131	48	0	920	188
ALX1	ER-	chr12	85673534	85674085	0.00854701	2	-0.227771	0.00846807	0.000753409	0.308878	5.4064	0.715643	0.0586101	0.0453444	5.33678	0.14456	1	18	14	0	303	0	249	93	0	300	10
KLHDC9	ER+	chr1	161067649	161068200	0.0038835	2	-0.227344	0.0200134	0.000388079	0.0950096	8.34508	1.5974	0.0178677	0.0548041	7.20396	0.407487	0	15	22	34	1033	0	1087	11	0	450	658
PSMD5	ER+	chr9	123605248	123605799	0.00236407	1	-0.227256	0.0643948	0.000199803	0.126371	7.40826	0.681396	0.0107244	0.0277698	7.00966	0.25244	0	26	38	27	1088	0	1129	29	0	1063	45
SPA17	ER-	chr11	124543238	124543789	0.00540541	1	-0.225982	0.0241055	-0.00045062	0.0522139	7.4813	1.26601	0.00640267	0.00545342	7.07934	0.45599	0	4	10	5	308	0	347	1	0	254	56
SKAP2	ER-	chr7	26904311	26904862	0.00540541	1	-0.225639	0.0157495	-0.000809727	0.188808	7.35393	1.12924	0.016037	0.0276903	8.16721	0.411952	0	7	18	9	310	0	328	22	0	310	0
SLC27A3	ER+	chr1	153747266	153747817	0.00236407	1	-0.224782	0.014917	0.00147069	0.17382	8.11016	1.04171	0.0343397	0.0357902	8.51635	0.345715	1	33	48	15	1101	0	1087	85	0	1102	6
SLC22A16	ER+	chr6	110797793	110798344	0.00236407	1	-0.224763	0.063457	0.000237566	0.431863	5.37553	0.303667	0.660307	0.217399	5.45546	0.19248	90	32	0	13	1100	42	1127	0	0	1107	1
FBLIM1	ER+	chr1	16084753	16085304	0.00656814	4	-0.224315	0.00708005	0.00100782	0.312764	5.85112	0.483635	0.0665832	0.0515945	5.8666	0.232299	0	32	62	13	1072	0	940	201	0	1107	1
TCERG1L	ER+	chr10	133109933	133110484	0.00236407	1	-0.22422	0.0932194	-0.0025161	0.421355	5.34095	0.403381	0.0576383	0.058306	5.23474	0.129649	18	26	20	13	1103	0	396	778	0	1102	6
PTPN13	ER+	chr4	87514966	87515517	0.00236407	1	-0.223901	0.0329962	0.000435945	0.064376	6.79534	1.24326	0.0136431	0.016982	7.21584	0.28672	0	20	22	29	1106	0	1169	8	0	1098	10
COLEC11	ER+	chr2	3653140	3653691	0.00236407	1	-0.223779	0.0793742	-0.00183191	0.414032	5.77571	0.594287	0.666661	0.173727	5.98213	0.458266	57	38	0	2	1066	70	1065	0	0	1099	9
HSD17B14	ER-	chr19	49339883	49340434	0.00540541	1	-0.223267	0.0196606	0.00305339	0.241775	6.56266	0.913381	0.151121	0.0854153	6.54307	0.415633	0	12	10	3	222	0	233	17	0	300	10
MUC20	ER-	chr3	195447251	195447802	0.00540541	1	-0.223245	0.0327546	-0.00014747	0.317702	6.54634	1.71015	0.775985	0.108234	6.46108	0.494856	11	16	0	0	270	48	257	1	0	262	48
LRRN2	ER+	chr1	204654430	204654981	0.00236407	1	-0.223013	0.0430279	0.000261238	0.0756477	8.17651	2.13574	0.0182786	0.0184385	7.31125	0.60373	0	21	21	15	1108	0	1171	8	20	663	425
REC8	ER+	chr14	24640732	24641283	0.00236407	1	-0.222298	0.0877864	-0.00294945	0.287933	7.1025	1.47779	0.422115	0.152392	7.1054	0.396086	45	53	10	0	1108	20	1004	155	0	1003	105
CDC42BPA	ER+	chr1	227505775	227506326	0.00236407	1	-0.222105	0.000348117	-0.00011478	0.106588	6.58656	1.04581	0.0115706	0.0210656	6.75718	0.283472	0	30	31	11	1102	0	1158	15	0	1088	20
BACE2	ER+	chr21	42539226	42539777	0.00236407	1	-0.22178	0.0197021	0.000248841	0.106197	7.20369	1.56256	0.00989743	0.0110772	6.93806	0.377737	0	31	32	9	1107	0	1158	20	0	925	183
KLHL12	ER+	chr1	202896349	202896900	0.0038835	2	-0.221551	0.019147	0.00075398	0.0708083	8.907	0.857266	0.0794371	0.0438078	8.54393	0.17949	9	29	48	19	1108	0	1175	4	0	1030	78
TGFBR3	ER+	chr1	92351785	92352336	0.00236407	1	-0.221014	0.0034345	0.00152774	0.245586	8.79886	2.57359	0.101632	0.0674983	11.0673	0.42184	0	26	47	5	1038	0	980	126	0	1106	2
ECEL1	ER-	chr2	233352518	233353069	0.00854701	2	-0.220854	0.100043	0.00236541	0.306869	5.67056	1.03628	0.126969	0.0563336	5.60024	0.273243	1	9	15	0	309	0	261	87	0	301	9
PPP2R2C	ER+	chr4	6474275	6474826	0.00236407	1	-0.220805	0.00597706	-1.43274e-05	0.215922	6.59835	2.27572	0.0077729	0.0118242	5.49614	0.340958	0	24	38	0	1051	0	1068	50	0	550	558
TMEM205	ER+	chr19	11456930	11457481	0.00236407	1	-0.220106	0.0541086	-0.000211662	0.0593221	11.3101	1.19606	0.00442291	0.00744434	10.6332	0.315736	0	23	13	30	1092	0	1158	4	0	797	311
IRX2	ER+	chr5	2751718	2752269	0.00527241	3	-0.219756	0.00262447	0.00124903	0.146376	8.33058	3.01124	0.017024	0.0258605	8.81148	1.06003	0	27	32	4	1105	0	1147	29	295	752	61
FOXA2	ER-	chr20	22565050	22565601	0.00854701	2	-0.219729	0.0118936	-0.00147937	0.359212	5.44755	0.950105	0.0491455	0.0540246	5.33048	0.153092	0	16	17	0	309	0	235	114	0	292	18
EFS	ER-	chr14	23834791	23835342	0.00540541	1	-0.219703	0.00321309	0.000707979	0.184998	7.89169	1.32855	0.0190465	0.0257622	7.75143	0.405472	0	5	15	10	309	0	325	24	0	276	34
NSUN7	ER-	chr4	40751412	40751963	0.00540541	1	-0.218768	0.00499092	9.73055e-05	0.262626	6.25495	0.929898	0.344308	0.118506	6.55033	0.538934	1	12	12	0	310	8	328	14	9	298	3
CBLN1	ER-	chr16	49315691	49316242	0.00540541	1	-0.218655	0.0404299	0.00197848	0.377827	5.45031	0.507776	0.0330816	0.0321139	5.73077	0.516493	1	10	16	1	310	0	249	101	0	309	1
SH3TC1	ER+	chr4	8200558	8201109	0.00236407	1	-0.218498	0.0370586	-0.000334789	0.119595	6.44184	0.704795	0.0485158	0.0306009	6.18822	0.287102	0	36	39	10	1106	0	1155	21	0	1076	32
ZNF501	ER+	chr3	44770596	44771147	0.00236407	1	-0.218415	0.0750017	-0.00147854	0.299015	5.43872	0.338698	0.023909	0.0334575	5.48578	0.162656	0	24	57	21	1091	0	938	223	0	1108	0
STAT5A	ER-	chr17	40439572	40440123	0.00540541	1	-0.218392	0.0288566	0.000763171	0.202055	7.45696	1.34305	0.0165544	0.025399	8.7933	0.480219	2	10	12	1	237	0	253	18	0	310	0
FBXO27	ER+	chr19	39523185	39523736	0.00236407	1	-0.217654	0.0935471	0.000729276	0.272889	5.385	0.341361	0.153002	0.0630202	5.53211	0.192132	0	38	54	11	1108	0	976	203	0	1108	0
DDO	ER+	chr6	110736702	110737253	0.00236407	1	-0.217349	0.0548454	0.000930467	0.23998	5.51837	0.358608	0.115026	0.0876341	5.43679	0.138138	1	36	50	15	1033	0	997	101	0	1108	0
TUBBP5	ER-	chr9	141044063	141044614	0.00854701	2	-0.21677	0.0106762	4.01167e-05	0.188725	6.15332	0.739071	0.195988	0.0901376	5.75865	0.25655	3	10	14	2	309	0	336	13	0	293	17
KLHL35	ER+	chr11	75141623	75142174	0.00236407	1	-0.216452	0.0906136	0.000248881	0.283168	7.72271	1.54186	0.164964	0.080848	6.78958	0.302856	0	31	46	16	1078	0	1025	120	0	621	487
CD109	ER+	chr6	74405306	74405857	0.00236407	1	-0.216402	0.0359189	-0.000374729	0.202682	5.69069	0.606613	0.0589777	0.0746423	5.54041	0.201455	0	49	63	2	1089	0	1082	77	0	1087	21
GNG7	ER+	chr19	2702695	2703246	0.00236407	1	-0.216129	0.110382	-0.000621763	0.167212	6.58303	0.992556	0.0287392	0.0213327	7.4151	0.55014	0	35	56	10	1097	0	1113	55	83	1024	1
ZNF658	ER+	chr9	40792061	40792612	0.00236407	1	-0.214831	0.0629654	0.000404912	0.163113	5.61307	0.490401	0.00611871	0.0146519	5.62657	0.214403	0	38	47	4	1100	0	1125	46	0	1104	4
ANKRD30B	ER+	chr18	14747737	14748288	0.00236407	1	-0.214748	0.0586329	-0.000289157	0.406758	6.34012	1.96479	0.109334	0.0577331	5.49228	0.319247	0	54	64	0	1108	0	802	377	0	711	397
CCDC15	ER-	chr11	124823515	124824066	0.00540541	1	-0.213958	0.00349013	-0.000613341	0.0835841	6.4112	1.00436	0.00517399	0.00491202	6.31872	0.266791	0	14	9	3	310	0	346	4	0	295	15
VASN	ER+	chr16	4421347	4421898	0.0038835	2	-0.213902	0.0747385	0.000611412	0.190638	8.63391	1.31531	0.113601	0.0630236	9.30312	0.506287	4	28	46	21	1105	0	1076	100	10	1084	14
CHST10	ER+	chr2	101034079	101034630	0.00236407	1	-0.213826	0.0415092	0.0021778	0.297137	6.85951	1.09691	0.17884	0.111789	6.38573	0.281509	0	29	44	20	1063	0	932	197	0	928	180
PLSCR2	ER+	chr3	146187037	146187588	0.00236407	1	-0.213543	0.0613307	0.000666355	0.288917	5.53493	0.352963	0.0366199	0.0419428	5.5099	0.129472	0	45	62	8	1107	0	1037	141	0	1106	2
LPAR1	ER+	chr9	113800314	113800865	0.00236407	1	-0.212992	0.0352386	0.000174657	0.15945	8.07747	1.32954	0.0130186	0.0222022	8.92499	0.477178	0	19	39	41	1077	0	1108	38	0	1107	1
FAM46B	ER+	chr1	27339282	27339833	0.0078125	5	-0.212516	0.0471856	-0.000398247	0.105043	7.26753	1.79344	0.00993375	0.0113916	7.35458	0.881467	0	10	20	18	1107	0	1164	14	175	926	7
PLCB1	ER+	chr20	8112410	8112961	0.00236407	1	-0.211911	0.0176318	-0.000294897	0.173563	6.29715	1.2756	0.00709403	0.0114106	6.68762	0.413945	0	48	64	0	1100	0	1103	67	0	1072	36
CHST8	ER+	chr19	34112359	34112910	0.00236407	1	-0.211794	0.0177528	-0.000929264	0.192751	5.8427	1.23538	0.0284951	0.0288035	5.60134	0.291512	0	64	44	0	1102	0	1115	58	0	959	149
DKK1	ER-	chr10	54073539	54074090	0.00540541	1	-0.21157	0.000437112	-0.000223127	0.0724992	6.81266	2.55058	0.019647	0.00913598	5.77291	0.284644	0	15	12	0	310	0	347	3	0	190	120
ST6GALNAC4	ER+	chr9	130679254	130679805	0.00911854	6	-0.211231	0.0185329	-0.00122602	0.277659	7.12047	1.22382	0.0460792	0.034781	6.69975	0.262115	0	53	63	6	1084	0	947	206	0	926	182
MAP6D1	ER+	chr3	183543342	183543893	0.0038835	2	-0.210565	0.00844881	0.00134215	0.190661	7.10466	1.3772	0.0879644	0.0433757	6.5014	0.27415	0	48	52	0	1108	0	1108	71	0	833	275
NINL	ER+	chr20	25566102	25566653	0.00236407	1	-0.21048	0.0613108	-0.000318023	0.218287	6.01619	0.719354	0.049602	0.0426525	6.06824	0.246859	0	52	64	3	1107	0	1063	115	0	1096	12
MBP	ER+	chr18	74844723	74845274	0.00236407	1	-0.21048	0.0540169	-0.000229935	0.193757	8.05505	1.31599	0.0350869	0.050525	8.88542	0.408465	0	19	38	35	961	0	986	41	0	1108	0
UBXN10	ER+	chr1	20512069	20512620	0.00236407	1	-0.210116	0.0322056	-0.000944752	0.329941	6.0042	0.473893	0.468329	0.148547	5.94724	0.225243	8	39	25	8	941	124	864	12	0	1105	3
TMEM108	ER+	chr3	132756630	132757181	0.00236407	1	-0.210055	0.0469315	-0.00118772	0.279783	6.11199	0.883728	0.104951	0.0674216	6.02611	0.226447	0	56	60	0	1099	0	1014	156	0	1059	49
MYH14	ER+	chr19	50706383	50706934	0.00236407	1	-0.209936	0.0657583	0.000296841	0.233215	6.0143	0.79615	0.0462397	0.0320864	5.84411	0.240652	0	44	59	2	1104	0	1081	94	0	1070	38
PFKP	ER+	chr10	3110317	3110868	0.0078125	5	-0.209806	0.0281492	0.000235589	0.153561	8.00927	1.65115	0.00728642	0.0101953	8.07824	0.383686	0	40	40	19	1108	0	1142	37	0	992	116
PAM	ER+	chr5	102201025	102201576	0.0038835	2	-0.209665	0.00120856	0.00134023	0.314174	10.2534	1.67843	0.115546	0.0703075	11.2725	0.310477	14	24	34	34	1107	0	587	591	0	1095	13
MUC20	ER+	chr3	195447251	195447802	0.00236407	1	-0.209537	0.0543057	0.00213015	0.311705	6.60176	1.69288	0.775985	0.108234	6.46108	0.494856	18	45	26	0	946	500	508	1	0	956	152
FAM110B	ER-	chr8	58906611	58907162	0.00854701	2	-0.209073	0.0224996	0.000156321	0.159632	6.31857	1.09742	0.0277608	0.0233722	6.64014	0.273207	0	15	16	0	310	0	333	17	0	300	10
RIMS4	ER+	chr20	43438928	43439479	0.00236407	1	-0.209045	0.0525224	0.000312285	0.269045	6.04007	1.29908	0.0150731	0.0169734	5.65244	0.204028	0	66	61	0	1083	0	1049	105	0	946	162
FADS1	ER+	chr11	61584478	61585029	0.0038835	2	-0.208855	0.0062593	0.000298791	0.167755	6.77232	1.40076	0.00770367	0.0128002	6.6647	0.71844	0	45	36	1	1055	0	1083	37	19	1038	51
ELOVL4	ER+	chr6	80657264	80657815	0.00236407	1	-0.208581	0.044297	-0.000857581	0.272968	6.3127	0.825906	0.0291727	0.0276554	6.6291	0.337531	0	45	58	0	1103	0	989	184	0	1097	11
OAT	ER+	chr10	126107494	126108045	0.00236407	1	-0.208565	0.0514501	-0.000127398	0.0804151	9.60997	1.69899	0.0105429	0.00840357	9.52751	0.503981	0	8	20	49	1108	0	1171	8	0	982	126
FZD9	ER+	chr7	72847607	72848158	0.00656814	4	-0.208548	0.00483338	0.000854786	0.299486	5.64278	0.764222	0.0684412	0.0534144	6.23918	0.458386	0	43	63	0	1010	0	940	136	0	1099	9
BAIAP2L2	ER+	chr22	38506625	38507176	0.00236407	1	-0.208486	0.0018038	4.40244e-05	0.270737	6.08574	0.989633	0.781568	0.11522	6.47703	0.390479	60	47	0	0	1086	70	1083	0	0	1079	29
PLCD1	ER+	chr3	38071103	38071654	0.00527241	3	-0.207949	0.00523928	0.000401123	0.326294	6.72099	0.771966	0.00880158	0.0135095	6.91587	0.301288	0	27	71	16	1101	0	1016	156	0	1102	6
CAPG	ER+	chr2	85641146	85641697	0.00236407	1	-0.207554	0.0502874	0.000205222	0.324333	6.94018	0.943687	0.0284321	0.0300343	6.18916	0.358747	0	26	61	16	985	0	910	133	0	784	324
LRRIQ1	ER+	chr12	85429597	85430148	0.00236407	1	-0.207505	0.00864556	-0.00100883	0.181002	5.38334	0.471379	0.0344563	0.0296395	5.37282	0.132207	0	56	49	1	1104	0	1119	56	0	1104	4
LDLR	ER-	chr19	11199536	11200087	0.00854701	2	-0.207451	0.0240001	8.43568e-05	0.141445	8.99751	1.53472	0.0194635	0.0342271	9.81743	0.938363	0	5	5	9	280	0	313	4	85	224	1
CDX1	ER-	chr5	149545842	149546393	0.00854701	2	-0.20742	0.00681007	0.000923749	0.22175	5.47179	0.515909	0.697761	0.0776637	5.40499	0.170502	12	7	0	0	310	13	322	15	0	306	4
BMPR1B	ER+	chr4	95678626	95679177	0.0038835	2	-0.207264	0.00184536	0.00108584	0.143849	7.78193	3.98775	0.0262952	0.0276508	5.86159	0.777569	0	6	36	0	815	0	849	27	0	554	554
BMP4	ER+	chr14	54421219	54421770	0.00236407	1	-0.206404	0.033499	0.00108566	0.262503	7.77366	2.11061	0.0158021	0.017504	8.14832	0.447168	0	33	54	1	1108	0	1044	135	0	998	110
PXDN	ER-	chr2	1748268	1748819	0.00854701	2	-0.206046	0.01383	-0.00120948	0.140181	8.18709	1.75616	0.0154746	0.0272687	7.98437	0.719286	0	4	13	8	308	0	338	10	20	269	21
SNX33	ER+	chr15	75940846	75941397	0.00236407	1	-0.205786	0.066031	0.00217339	0.216914	7.13793	0.712752	0.158664	0.0733207	7.30887	0.319773	12	27	32	19	1108	0	850	329	0	1104	4
ANO1	ER+	chr11	69923906	69924457	0.00236407	1	-0.205639	0.0785906	0.000503709	0.0580943	8.73813	1.82323	0.0492169	0.0273853	9.32465	1.08878	1	32	43	25	1108	0	1178	1	306	795	7
IGSF9B	ER-	chr11	133826598	133827149	0.00540541	1	-0.204801	0.00864353	0.000875119	0.246939	5.56463	0.499515	0.00762911	0.00932473	5.86745	0.289113	0	10	19	0	310	0	302	48	0	309	1
SLC30A8	ER-	chr8	117962010	117962561	0.00540541	1	-0.204732	0.031923	0.00378815	0.210881	5.54625	1.04147	0.864387	0.0911129	5.60645	0.602731	9	11	0	0	304	8	336	0	0	301	9
MRPL38	ER-	chr17	73901130	73901681	0.00854701	2	-0.204633	0.0449449	0.000193584	0.0502361	8.20632	1.0202	0.036925	0.0193587	7.74848	0.322987	3	7	8	3	310	0	349	1	0	269	41
RNF217	ER+	chr6	125283189	125283740	0.00656814	4	-0.204314	0.0216414	0.000206427	0.243382	5.79418	0.589504	0.011431	0.0215346	6.12014	0.288511	0	36	52	4	1096	0	1072	94	0	1106	2
TSKU	ER+	chr11	76493783	76494334	0.0038835	2	-0.203926	0.0483487	9.24474e-07	0.0491999	9.11846	1.8844	0.0146792	0.0124464	9.44531	0.619741	0	44	26	12	1108	0	1177	2	86	949	73
SMYD2	ER+	chr1	214454063	214454614	0.00236407	1	-0.203664	0.00703926	0.00018896	0.0389291	7.79636	1.063	0.0053604	0.00599692	7.68559	0.231194	0	22	24	28	1108	0	1178	1	0	1056	52
MOV10L1	ER-	chr22	50527933	50528484	0.00540541	1	-0.203642	0.00945257	0.00107555	0.29032	5.43362	0.342652	0.291788	0.0971396	5.49294	0.157335	13	5	3	2	306	1	87	258	0	309	1
PPIE	ER+	chr1	40204015	40204566	0.00236407	1	-0.20266	0.0301299	-0.00015318	0.132642	7.69232	0.999171	0.0142792	0.0124246	7.68714	0.248737	0	16	55	45	1107	0	1142	36	0	1091	17
PCSK6	ER+	chr15	102030136	102030687	0.00236407	1	-0.201949	0.0639279	0.00154185	0.255084	5.58006	0.677798	0.207306	0.100637	5.43257	0.129376	2	44	47	0	1099	6	1052	112	0	1081	27
MSLN	ER+	chr16	810263	810814	0.0038835	2	-0.201931	0.0507069	0.000597585	0.326205	5.84008	1.81137	0.463994	0.131503	5.55944	0.279018	44	44	4	0	1107	19	895	264	0	1004	104
RIMS3	ER+	chr1	41131273	41131824	0.0038835	2	-0.20185	0.00706414	-0.000485932	0.18342	6.55914	1.08025	0.03313	0.0298934	7.0759	0.509614	0	39	52	7	1046	0	1043	71	16	1085	7
HOXB13	ER+	chr17	46806060	46806611	0.00236407	1	-0.201587	0.0372385	-0.00182232	0.396197	5.38266	0.479126	0.0558224	0.0441826	5.25881	0.140484	3	50	42	5	1104	0	668	506	0	1096	12
S100A10	ER+	chr1	151966663	151967214	0.0038835	2	-0.201227	0.0285894	-0.00121187	0.222972	11.3871	1.56357	0.121229	0.0546572	12.0695	0.449719	4	5	35	47	1108	0	1030	149	0	1106	2
CHRD	ER+	chr3	184097359	184097910	0.00236407	1	-0.200463	0.0145907	0.00325566	0.208954	6.70219	1.74983	0.224872	0.0914453	6.28968	0.313683	7	50	42	0	1105	15	1042	119	0	870	238
DCAF4L2	ER+	chr8	88886245	88886796	0.0078125	5	-0.200163	0.0193161	0.000389378	0.215435	5.39291	0.39902	0.963971	0.0213514	5.49159	0.185363	51	32	0	7	1108	107	1072	0	0	1104	4
BLVRA	ER+	chr7	43797770	43798321	0.00527241	3	-0.20012	0.0137337	9.08323e-05	0.0986077	9.19949	1.42153	0.0380962	0.0331165	8.57819	0.446432	0	13	44	43	1106	0	1169	8	0	764	344
COCH	ER+	chr14	31343239	31343790	0.00236407	1	-0.200031	0.0373679	-0.000380462	0.307187	5.77418	1.28284	0.0562544	0.073161	5.92654	0.448168	0	46	69	0	1096	0	990	177	0	1048	60
SLC35F2	ER+	chr11	107729863	107730414	0.00527241	3	-0.200006	0.0379776	0.000110607	0.0392	7.14647	1.20557	0.00683425	0.0106692	6.6457	0.445927	0	21	22	33	1085	0	1151	2	0	884	224
STEAP4	ER+	chr7	87936177	87936728	0.00236407	1	-0.199028	0.0168805	-0.00153766	0.414023	5.86272	1.46651	0.112006	0.122395	6.10193	0.461771	0	64	66	0	1102	0	984	189	0	1022	86
CNTN4	ER+	chr3	2140048	2140599	0.00236407	1	-0.199021	0.0219832	0.000199328	0.318377	5.72778	0.857767	0.0218657	0.0224886	5.80693	0.288438	0	34	67	0	1108	0	919	260	0	1084	24
ADCY5	ER+	chr3	123167341	123167892	0.00236407	1	-0.198986	0.0621843	-0.000494273	0.188015	5.41288	0.492509	0.0308185	0.0188803	5.37139	0.180751	0	53	50	0	1108	0	1113	66	0	1097	11
OAS2	ER+	chr12	113415772	113416323	0.00236407	1	-0.198982	0.0738629	0.00060147	0.175729	6.42061	1.32826	0.0346466	0.0329983	5.84617	0.287572	0	53	56	0	1099	0	1108	62	0	867	241
CDC42EP1	ER+	chr22	37955969	37956520	0.00236407	1	-0.198069	0.0891424	0.00242689	0.150444	6.19645	0.645521	0.0836659	0.0457683	6.46956	0.278202	1	40	47	2	1108	0	1090	89	0	1103	5
ACAT2	ER+	chr6	160183009	160183560	0.00527241	3	-0.197942	0.0127567	0.000806206	0.136377	7.6422	1.04274	0.010949	0.015439	7.36515	0.284144	0	47	20	20	1077	0	1128	17	0	1002	106
RHBDL1	ER+	chr16	725164	725715	0.00656814	4	-0.197894	0.00173626	0.000232176	0.169129	6.80348	1.55767	0.0172506	0.017054	5.84639	0.361082	0	42	47	0	1108	0	1134	45	0	621	487
ARHGEF10	ER+	chr8	1771647	1772198	0.00236407	1	-0.197817	0.0490702	0.000518461	0.110824	8.09584	1.06177	0.0220636	0.0207261	9.04257	0.314129	0	17	33	35	1107	0	1155	23	0	1108	0
EHHADH	ER+	chr3	184971835	184972386	0.00236407	1	-0.197538	0.0419495	-4.88241e-05	0.103394	5.74022	0.531277	0.017995	0.0155681	6.2923	0.547729	0	29	36	15	1108	0	1153	26	24	1084	0
ONECUT2	ER+	chr18	55102415	55102966	0.00236407	1	-0.197482	0.0606152	-0.00178997	0.315368	5.51711	0.793449	0.0263884	0.0253201	5.39685	0.188514	0	63	66	0	1102	0	899	274	0	1059	49
DCBLD2	ER+	chr3	98620482	98621033	0.00236407	1	-0.197419	0.0200286	0.000105864	0.141725	7.72357	1.03417	0.00739639	0.00867413	8.86706	0.306505	0	23	38	35	1108	0	1149	30	0	1108	0
RNF207	ER+	chr1	6265687	6266238	0.00236407	1	-0.197104	0.0332711	0.000343587	0.138937	5.65331	0.570407	0.0404593	0.0348506	5.56325	0.168728	0	45	39	0	1105	0	1148	28	0	1094	14
ZNF610	ER+	chr19	52838996	52839547	0.0038835	2	-0.196808	0.0353219	-0.000878792	0.157611	5.47632	0.465923	0.0186471	0.0188395	5.35784	0.149491	0	46	46	12	1106	0	1135	42	0	1105	3
PFKFB2	ER+	chr1	207226118	207226669	0.00236407	1	-0.195817	0.0108735	-5.48419e-06	0.0867684	5.77046	0.615368	0.00968307	0.0108964	5.74961	0.21242	0	44	37	2	1108	0	1165	14	0	1094	14
FAM20C	ER+	chr7	192467	193018	0.0038835	2	-0.195754	0.00367661	0.000287745	0.160713	7.99908	1.25108	0.00876105	0.0119034	8.57731	0.434042	0	18	34	30	1088	0	1127	31	0	1098	10
DNAJA4	ER+	chr15	78556487	78557038	0.00236407	1	-0.195612	0.0404274	-0.000987473	0.24118	9.21144	1.58802	0.166342	0.0995717	8.68817	0.374882	0	34	48	28	1075	0	1080	64	0	845	263
UBA5	ER+	chr3	132378638	132379189	0.00236407	1	-0.195593	0.0569908	0.000546966	0.1081	6.80715	0.754986	0.0077982	0.0124877	6.79143	0.247473	0	21	18	34	1087	0	1142	16	0	1098	10
WT1	ER-	chr11	32457030	32457581	0.00540541	1	-0.194855	0.0099249	-0.00108631	0.269851	5.49595	0.693353	0.0624239	0.0502326	5.39283	0.141813	0	10	15	0	310	0	301	48	0	302	8
LOC153684	ER+	chr5	43041734	43042285	0.00236407	1	-0.194368	0.0524019	0.00047864	0.110588	6.20613	0.702082	0.0122299	0.0103085	6.09823	0.256067	0	37	38	9	1108	0	1152	27	0	1094	14
PTCHD2	ER+	chr1	11538793	11539344	0.00236407	1	-0.19397	0.0459947	0.000327719	0.190575	5.47356	0.550201	0.0125281	0.0126633	5.4768	0.185016	0	37	53	1	1106	0	1093	84	0	1095	13
DUOXA1	ER+	chr15	45422008	45422559	0.00236407	1	-0.193587	0.0272159	0.000313369	0.331361	5.36568	0.549642	0.102954	0.0448252	5.36641	0.174064	0	36	55	5	1107	0	847	331	0	1095	13
ZNF431	ER-	chr19	21324338	21324889	0.00854701	2	-0.193482	0.0498752	4.12697e-06	0.174528	5.98874	0.56398	0.0186563	0.0214551	6.13606	0.243227	0	12	6	3	308	0	342	6	0	309	1
RDH13	ER+	chr19	55574534	55575085	0.00236407	1	-0.193442	0.0531289	-0.000925299	0.210678	7.81914	1.07774	0.0259613	0.0174915	7.62012	0.371631	0	37	54	11	1106	0	1102	75	0	1033	75
KCNF1	ER+	chr2	11051561	11052112	0.00236407	1	-0.193324	0.0309664	0.000684409	0.230204	6.62226	2.58967	0.136312	0.0725551	5.61381	0.471163	5	62	39	0	1103	0	1007	166	0	672	436
GATA2	ER+	chr3	128206713	128207264	0.00236407	1	-0.193126	0.0614688	-0.000581318	0.145528	5.90411	1.02636	0.0155079	0.0118467	5.85058	0.275143	0	49	54	0	1108	0	1132	47	0	1047	61
LAMC1	ER+	chr1	182992093	182992644	0.00236407	1	-0.19289	0.0414366	0.000102753	0.137584	9.88404	1.32427	0.00973517	0.00923796	11.2967	0.374635	0	19	44	29	1108	0	1139	40	0	1108	0
CAMK2D	ER+	chr4	114683032	114683583	0.00236407	1	-0.192563	0.0227537	-0.000499044	0.110039	6.18246	0.917684	0.00928818	0.0148629	6.01755	0.248672	0	44	52	0	1098	0	1140	28	0	1055	53
ZNF101	ER+	chr19	19778460	19779011	0.00236407	1	-0.192137	0.0583722	-0.00229792	0.250698	6.05761	0.575431	0.658688	0.0946728	5.83089	0.216168	36	49	10	2	1108	88	1019	72	0	1085	23
JRKL	ER+	chr11	96122656	96123207	0.0038835	2	-0.192057	0.00688192	-0.000347661	0.165706	5.60987	0.405623	0.0088413	0.00963608	5.7952	0.177387	0	31	65	17	1108	0	1105	74	0	1108	0
TMEM176B	ER-	chr7	150497570	150498121	0.00854701	2	-0.192011	0.00472364	-0.000500074	0.352989	6.55783	1.02421	0.058418	0.0507	6.32391	0.275259	0	10	13	4	310	0	228	122	0	289	21
MYCN	ER+	chr2	16080058	16080609	0.0038835	2	-0.191889	0.0195431	-0.000893854	0.163603	5.94874	1.37225	0.014632	0.0147477	5.77419	0.38096	0	64	52	0	1108	0	1114	65	0	1002	106
XKR4	ER-	chr8	56014515	56015066	0.00854701	2	-0.191588	0.000744037	-0.0048058	0.463991	5.40856	0.676309	0.069671	0.066478	5.49213	0.219327	2	12	6	0	309	0	156	193	0	304	6
RCN1	ER+	chr11	32111975	32112526	0.00236407	1	-0.190674	0.0267016	0.000272564	0.0620211	10.525	1.26769	0.0140116	0.0138303	10.4329	0.364325	0	18	32	50	1108	0	1173	6	0	1062	46
THEM4	ER-	chr1	151882310	151882861	0.00854701	2	-0.190642	0.00460974	-0.000122935	0.168796	6.05278	0.865139	0.0217055	0.0376082	5.85698	0.28983	0	10	10	2	309	0	340	9	0	295	15
HRASLS5	ER+	chr11	63258629	63259180	0.0038835	2	-0.190358	0.0169655	0.00187707	0.341346	5.6197	0.802893	0.0206665	0.0472647	5.80978	0.571072	0	54	58	0	965	0	885	140	0	1086	22
P2RY2	ER+	chr11	72929000	72929551	0.00236407	1	-0.190111	0.00315658	-9.92598e-05	0.0892286	6.19573	1.12898	0.0693045	0.0411339	5.77519	0.300075	2	34	39	3	1107	0	1171	7	0	934	174
FBLL1	ER+	chr5	167956080	167956631	0.00236407	1	-0.189238	0.0164548	0.000580024	0.326111	5.44361	0.457501	0.0232867	0.0308547	5.41569	0.136474	0	51	57	1	1016	0	869	212	0	1103	5
FOXI1	ER+	chr5	169532415	169532966	0.00527241	3	-0.189009	0.0518878	0.00233604	0.46914	5.54208	0.74174	0.542984	0.229608	5.51711	0.198595	12	51	26	0	993	58	998	0	0	1072	36
HDGFRP3	ER+	chr15	83876719	83877270	0.00236407	1	-0.188916	0.0595283	-0.000407831	0.172773	6.98041	1.16687	0.0325569	0.0324331	6.53063	0.386407	0	33	58	18	1041	0	1041	66	0	949	159
EPB41L4A	ER+	chr5	111754959	111755510	0.00236407	1	-0.188728	0.0323085	0.000522281	0.0798633	5.94312	0.556619	0.00736339	0.00579677	5.88664	0.248982	0	33	27	17	1108	0	1161	18	0	1104	4
SLC26A8	ER+	chr6	35992226	35992777	0.00236407	1	-0.188417	0.0398214	0.00162944	0.34718	5.63824	0.393589	0.250187	0.0946929	5.66898	0.197867	0	53	56	2	1107	13	964	201	0	1107	1
PM20D2	ER+	chr6	89855267	89855818	0.00236407	1	-0.188346	0.0012474	-6.37525e-06	0.277592	5.67925	0.672928	0.00762124	0.0236321	6.03112	0.353105	0	50	69	0	1106	0	1039	138	0	1099	9
TRNP1	ER+	chr1	27319693	27320244	0.00236407	1	-0.188135	0.00291242	-4.13857e-05	0.0612678	6.51966	1.0876	0.0230209	0.0207316	7.0499	0.650876	0	35	27	4	1107	0	1172	6	160	946	2
C11orf85	ER+	chr11	64739512	64740063	0.00236407	1	-0.188122	0.030879	-0.000246312	0.319475	5.35969	0.415364	0.670242	0.168315	5.29055	0.144321	47	34	0	4	912	27	937	0	0	1102	6
LARP6	ER+	chr15	71146553	71147104	0.00236407	1	-0.187888	0.0494423	0.000178905	0.114248	7.16434	1.15203	0.0118996	0.0102294	8.5873	0.493221	0	24	36	20	1108	0	1150	29	0	1107	1
SERHL	ER+	chr22	42896083	42896634	0.00236407	1	-0.187419	0.0345041	0.00112989	0.355362	5.91964	0.763463	0.293294	0.118956	5.89319	0.333456	0	45	48	0	1084	45	984	124	0	1079	29
DKK1	ER+	chr10	54073539	54074090	0.00656814	4	-0.187314	0.0757304	-0.000255752	0.163659	5.97555	1.46319	0.019647	0.00913598	5.77291	0.284644	0	63	67	0	1108	0	1095	84	0	995	113
CBLN1	ER+	chr16	49315691	49316242	0.00236407	1	-0.18724	0.06676	-0.000239932	0.398188	5.46119	0.5133	0.0330816	0.0321139	5.73077	0.516493	0	29	56	2	1105	0	813	363	0	1100	8
CCDC74A	ER+	chr2	132284905	132285456	0.00236407	1	-0.187167	0.0413305	0.00188035	0.175399	7.71225	2.52303	0.285151	0.0856618	6.62524	0.767704	0	44	44	0	1108	102	1063	14	8	732	368
GABRB3	ER+	chr15	27018172	27018723	0.00236407	1	-0.186784	0.0491362	0.00082657	0.394778	5.71032	1.19441	0.0332486	0.0429536	5.69913	0.222355	0	60	55	0	1105	0	681	495	0	1024	84
VSTM2A	ER+	chr7	54609516	54610067	0.00236407	1	-0.186736	0.0843442	-0.00040546	0.404818	5.68348	1.40178	0.0549956	0.0724476	5.46575	0.192203	0	69	59	0	1104	0	716	457	0	997	111
KCNH2	ER+	chr7	150675351	150675902	0.00527241	3	-0.186722	0.0277083	-0.000178899	0.152542	5.78496	0.755484	0.0166712	0.0164988	5.67887	0.151701	0	60	49	0	1103	0	1127	47	0	1058	50
KCNC1	ER+	chr11	17756993	17757544	0.00236407	1	-0.186295	0.0185266	-0.000226057	0.201388	5.51562	0.512474	0.0448286	0.0304487	5.45013	0.11309	0	37	54	2	1108	0	1008	171	0	1092	16
GABRE	ER+	chrX	151143100	151143651	0.00236407	1	-0.186158	0.00547467	-0.000101621	0.34785	5.73852	0.631481	0.25785	0.11505	7.06703	0.757654	14	46	28	0	1103	3	788	383	739	369	0
ADAM8	ER+	chr10	135090356	135090907	0.0038835	2	-0.185806	0.0123392	-0.000596221	0.28898	6.53303	1.10629	0.118209	0.0662528	5.75057	0.291988	0	30	53	1	1100	0	999	172	0	735	373
CRB3	ER+	chr19	6463758	6464309	0.0038835	2	-0.185784	0.00319917	0.000236523	0.0809067	8.41773	1.10371	0.0252221	0.0284891	6.88226	0.632346	0	22	26	30	1072	0	1135	4	1	319	788
PRRG1	ER+	chrX	37208081	37208632	0.00527241	3	-0.18486	0.00644015	-0.000443035	0.469965	6.18623	0.793188	0.277697	0.200921	7.03281	0.403819	6	31	30	6	964	0	887	136	0	1107	1
SLAIN1	ER+	chr13	78272514	78273065	0.0038835	2	-0.184859	0.0300151	-0.00110255	0.224306	5.66844	0.82956	0.0148481	0.0223777	6.04027	0.334991	0	49	71	0	1108	0	1052	127	0	1096	12
C7orf57	ER+	chr7	48074606	48075157	0.00236407	1	-0.184731	0.0426717	-0.00155956	0.28195	5.48519	0.514974	0.0166518	0.0356888	5.37059	0.118797	0	44	62	0	1105	0	955	221	0	1090	18
SYT17	ER+	chr16	19179136	19179687	0.0038835	2	-0.18441	0.0113638	0.000150485	0.0760671	7.56012	2.0287	0.011451	0.015098	6.50159	0.496087	0	23	30	12	1094	0	1154	10	0	503	605
IGFBP4	ER+	chr17	38599174	38599725	0.00236407	1	-0.184368	0.0320515	0.00115158	0.105422	11.2086	1.56023	0.0233288	0.0290872	11.164	0.542768	0	10	31	44	1101	0	1155	17	13	1018	77
TMEM61	ER+	chr1	55445835	55446386	0.0078125	5	-0.183643	0.0128865	0.000377061	0.0917697	5.81583	0.673012	0.0535474	0.0299873	5.86938	0.299913	0	57	38	0	1107	0	1167	11	0	1097	11
NETO2	ER+	chr16	47177885	47178436	0.00911854	6	-0.183365	0.0442049	-0.000253159	0.110705	6.59172	1.59739	0.0171751	0.0149406	6.35615	0.615874	0	60	32	0	1105	0	1156	20	5	964	139
CCDC65	ER+	chr12	49297391	49297942	0.00236407	1	-0.182853	0.0238739	0.000395905	0.341811	5.3912	0.465579	0.566313	0.0989621	5.28835	0.147637	42	42	4	3	1108	139	904	136	0	1102	6
HBQ1	ER+	chr16	229831	230382	0.0038835	2	-0.182708	0.0171536	-0.00102298	0.287855	5.34315	0.550411	0.281002	0.103788	5.38494	0.168648	34	21	15	0	1107	3	526	649	0	1097	11
RIN1	ER+	chr11	66103949	66104500	0.00236407	1	-0.182243	0.0606941	0.0033564	0.377005	5.99984	0.527428	0.252557	0.114386	6.13918	0.204498	1	41	38	6	1038	18	887	201	0	1105	3
ZDHHC8	ER+	chr22	20118862	20119413	0.00236407	1	-0.181969	0.0168876	-8.28123e-05	0.0742968	9.52032	1.19296	0.00412481	0.00695724	10.2311	0.253476	0	19	25	35	1071	0	1131	9	0	1103	5
FUT2	ER+	chr19	49198726	49199277	0.0038835	2	-0.181049	0.0032031	0.000856641	0.268802	5.875	1.06912	0.540184	0.14537	5.33018	0.226641	11	41	31	0	924	421	559	3	0	889	219
KISS1R	ER+	chr19	916840	917391	0.00236407	1	-0.180969	0.0190656	5.15621e-05	0.0970212	6.25073	1.87912	0.0162819	0.0124868	5.46905	0.292004	0	70	31	0	1107	0	1161	17	0	762	346
SUMO3	ER+	chr21	46237993	46238544	0.0078125	5	-0.180442	0.00522276	-0.000448153	0.14043	10.9142	0.79125	0.0124123	0.0187277	10.8054	0.212067	0	20	43	42	1001	0	1034	34	0	1097	11
GNB4	ER+	chr3	179169320	179169871	0.00236407	1	-0.180128	0.0299761	-0.000316796	0.309324	5.7959	0.528274	0.0109814	0.0209161	5.81346	0.240765	0	40	47	7	919	0	892	85	0	1103	5
HSPA1A	ER+	chr6	31782789	31783340	0.00236407	1	-0.179952	0.00766837	-0.000257379	0.0515186	10.5805	1.75776	0.0133111	0.020386	9.64834	0.85625	0	21	23	36	1096	0	1165	2	20	887	201
TMX4	ER+	chr20	8000425	8000976	0.00236407	1	-0.179579	0.0438223	-0.000182465	0.0409927	7.60566	0.96056	0.00507068	0.00931317	7.61825	0.365568	0	29	13	21	1106	0	1173	4	0	1085	23
C3orf52	ER+	chr3	111804680	111805231	0.0078125	5	-0.17953	8.25322e-05	0.00020174	0.0939623	6.49991	1.42433	0.0365124	0.0245904	5.83858	0.375028	0	36	45	1	1108	0	1168	11	0	764	344
NQO1	ER+	chr16	69760520	69761071	0.0038835	2	-0.17948	0.00493057	-7.54234e-05	0.0391368	10.0025	2.18935	0.0138402	0.0157507	9.54672	0.954213	0	15	29	38	1099	0	1168	1	82	933	93
TFR2	ER+	chr7	100231222	100231773	0.00236407	1	-0.179452	0.0656953	-0.000255601	0.336253	5.43005	0.33641	0.205298	0.0921372	5.41381	0.13903	8	39	38	9	1108	1	851	327	0	1108	0
FAM69B	ER+	chr9	139606522	139607073	0.00236407	1	-0.179214	0.0513942	-0.000224089	0.0818188	7.10137	1.35563	0.0144937	0.0112704	7.40075	0.391989	0	32	38	12	1107	0	1163	15	0	1075	33
COL5A1	ER-	chr9	137533149	137533700	0.00540541	1	-0.178038	0.0185178	0.00235738	0.153484	10.0173	2.06283	0.00970541	0.0227263	9.20271	0.807316	0	4	13	10	306	0	333	13	9	231	70
ZNF503	ER+	chr10	77161601	77162152	0.00236407	1	-0.178014	0.0326939	0.000209199	0.22231	7.27653	1.70611	0.00803374	0.0120129	7.9416	0.465983	0	52	61	0	1108	0	1076	103	0	1056	52
CHFR	ER+	chr12	133464153	133464704	0.00911854	6	-0.177634	0.00824749	-8.61625e-05	0.0489359	8.13208	0.792877	0.00349067	0.0038402	8.26706	0.21502	0	35	9	20	1108	0	1173	6	0	1104	4
SH2D4A	ER+	chr8	19170985	19171536	0.00527241	3	-0.177275	0.0182484	0.00183404	0.127695	6.75195	1.30368	0.0346408	0.0320491	6.25622	0.252274	1	26	48	7	1101	0	1127	45	0	847	261
NOL3	ER+	chr16	67203898	67204449	0.0078125	5	-0.176831	0.0136588	-0.00157534	0.216531	6.91218	1.06036	0.0259663	0.0404056	6.85061	0.230954	0	45	46	9	1062	0	1077	54	0	1041	67
RAPGEFL1	ER+	chr17	38333740	38334291	0.00236407	1	-0.176689	0.0241267	0.000900171	0.116671	6.57646	1.42994	0.0836263	0.0432174	6.37016	0.345192	0	53	52	0	1107	0	1163	15	0	971	137
ELMO3	ER+	chr16	67232526	67233077	0.00527241	3	-0.176071	0.0411938	0.00198395	0.288665	7.29028	1.1481	0.241917	0.136321	6.70897	0.549482	13	43	43	10	1097	0	1053	115	1	899	208
FAM189A2	ER+	chr9	71938986	71939537	0.00527241	3	-0.175509	0.0104129	0.000546162	0.171109	6.64295	1.89166	0.0533317	0.0491949	8.23955	0.872999	0	41	37	0	1036	0	1061	38	268	837	3
INA	ER+	chr10	105036418	105036969	0.00527241	3	-0.175477	0.0222683	-0.00238341	0.344765	5.45424	0.729343	0.055019	0.0497928	5.39696	0.164802	20	26	28	0	1108	0	437	742	0	1085	23
PRKX	ER+	chrX	3631624	3632175	0.00236407	1	-0.175413	0.00790213	-0.000193219	0.175668	6.09984	0.715648	0.011916	0.0110649	6.32318	0.275381	0	48	60	3	1108	0	1097	82	0	1101	7
KIF7	ER+	chr15	90198631	90199182	0.0038835	2	-0.175115	0.0130573	0.000611636	0.157103	5.97097	0.574458	0.0556005	0.0403702	6.24138	0.25815	0	37	41	9	1095	0	1129	37	0	1108	0
TUB	ER+	chr11	8102407	8102958	0.00236407	1	-0.175007	0.0408337	-0.000250793	0.140988	6.09014	0.88206	0.0134629	0.0173588	6.63833	0.33453	0	42	43	4	1102	0	1140	33	0	1102	6
STMN3	ER+	chr20	62284068	62284619	0.0078125	5	-0.174701	0.0641585	-0.000160359	0.0703534	6.11494	1.14004	0.00788953	0.00667999	5.77637	0.260207	0	52	36	0	1108	0	1171	8	0	984	124
THPO	ER+	chr3	184097425	184097976	0.0038835	2	-0.174657	0.0149839	0.00303493	0.207878	5.6155	0.642239	0.218104	0.0921716	5.43468	0.154321	4	59	45	0	1104	15	1037	123	0	1083	25
HIST1H3H	ER+	chr6	27777340	27777891	0.0038835	2	-0.174361	0.00623146	0.000495975	0.138289	6.31876	1.64895	0.0276837	0.0256256	5.50279	0.363985	0	55	51	0	1108	0	1152	27	0	742	366
MCCC1	ER+	chr3	182816980	182817531	0.00527241	3	-0.174326	0.00864137	-1.04638e-05	0.052819	8.30098	0.787007	0.00853356	0.0147654	8.97002	0.51384	0	35	22	17	1108	0	1172	7	32	1074	2
IRX4	ER+	chr5	1882829	1883380	0.00236407	1	-0.173726	0.0130183	-0.000102382	0.25161	6.20281	1.5557	0.0193337	0.0174012	6.86807	0.75047	0	64	67	0	1108	0	1067	112	438	649	21
GNAQ	ER+	chr9	80646314	80646865	0.00236407	1	-0.173637	0.00672906	-3.15801e-05	0.0517488	6.77535	1.15978	0.00805158	0.00994198	6.59143	0.429539	0	11	23	50	1108	0	1174	5	0	1049	59
MAPK13	ER+	chr6	36097759	36098310	0.00236407	1	-0.173315	0.0159337	0.000263817	0.0777225	9.23754	1.21024	0.021263	0.0233094	7.99949	0.783354	0	21	15	27	1094	0	1161	4	2	769	337
TNFRSF11B	ER+	chr8	119964332	119964883	0.00527241	3	-0.173295	0.0129574	-0.000432244	0.185244	6.07227	1.2564	0.0185377	0.020985	6.09151	0.474102	0	52	43	0	1101	0	1118	53	0	1022	86
NACAD	ER+	chr7	45128442	45128993	0.00236407	1	-0.172689	0.0309196	-0.000665575	0.250447	6.41174	1.12155	0.0155441	0.0202346	7.39575	0.396749	0	33	59	0	1099	0	1019	150	0	1102	6
C15orf59	ER+	chr15	74044660	74045211	0.00236407	1	-0.172553	0.0413833	-0.000132094	0.0940217	6.27979	1.52313	0.0109534	0.00931428	6.03159	0.389461	0	56	34	0	1108	0	1160	19	0	974	134
GRIA1	ER+	chr5	152870355	152870906	0.00527241	3	-0.172463	0.0216285	0.000345214	0.461746	5.32482	0.561774	0.0407525	0.0431251	5.35263	0.132367	5	25	30	0	1094	0	556	608	0	1092	16
CDK5R2	ER+	chr2	219823848	219824399	0.00656814	4	-0.171757	0.0204064	-0.000815817	0.32531	5.43606	0.387533	0.0760032	0.0699207	5.41909	0.145329	3	37	42	3	1068	0	742	396	0	1104	4
RDX	ER+	chr11	110167386	110167937	0.00236407	1	-0.171214	0.00352488	-0.00011902	0.0535375	7.09939	0.986104	0.00542132	0.00658683	7.75567	0.407323	0	21	27	34	1104	0	1170	5	0	1108	0
CRYZ	ER+	chr1	75199041	75199592	0.0038835	2	-0.171074	0.00896543	0.000252974	0.0805607	8.51374	1.32541	0.0212501	0.0355363	8.83405	0.443222	0	18	36	31	1107	0	1164	14	0	1090	18
CA8	ER+	chr8	61193903	61194454	0.00236407	1	-0.171027	0.00413935	-5.2473e-05	0.0771959	6.52494	1.51126	0.00983649	0.0117562	6.3754	0.614127	0	47	21	0	1105	0	1169	7	17	984	107
OPLAH	ER+	chr8	145115555	145116106	0.00656814	4	-0.170905	0.021488	0.000204462	0.274862	8.18348	1.40988	0.342019	0.129424	8.04293	0.443392	18	34	44	29	1101	0	1021	150	0	999	109
GPRC5C	ER+	chr17	72427165	72427716	0.0038835	2	-0.169996	0.0107545	9.98682e-05	0.0482354	8.47898	1.61941	0.0156215	0.0119236	7.73627	0.459002	0	14	17	43	1108	0	1177	2	0	669	439
ZNF287	ER+	chr17	16472469	16473020	0.00527241	3	-0.169989	0.00471503	-0.000392198	0.14105	5.60061	0.392993	0.0100298	0.0177389	5.69636	0.203131	0	26	32	11	1009	0	1047	26	0	1106	2
FAM83B	ER+	chr6	54711067	54711618	0.0038835	2	-0.169737	0.0214356	0.000179283	0.185451	5.60815	0.564422	0.0403442	0.040474	5.51492	0.148101	0	52	43	3	1103	0	1103	71	0	1092	16
TMEM106A	ER+	chr17	41363344	41363895	0.00236407	1	-0.169518	0.013261	0.000528276	0.11483	6.39037	0.647428	0.0164474	0.0202828	6.56119	0.244294	0	52	27	2	1082	0	1130	22	0	1103	5
PDLIM4	ER+	chr5	131592849	131593400	0.00236407	1	-0.169498	0.0327633	0.000904238	0.347098	5.47226	0.338055	0.11789	0.0626956	5.74332	0.292913	0	31	59	14	1108	0	781	398	0	1108	0
FAM189B	ER+	chr1	155225223	155225774	0.0038835	2	-0.169312	0.00323981	0.00105615	0.142702	6.28853	0.627961	0.0328563	0.0243361	5.87919	0.192684	0	33	59	14	1108	0	1117	62	0	1064	44
ICT1	ER+	chr17	73008257	73008808	0.00236407	1	-0.168769	0.00337826	0.000706241	0.0761373	8.29997	0.923653	0.0609886	0.0416849	7.53006	0.288981	5	36	41	16	1108	0	1177	2	0	811	297
NAGS	ER+	chr17	42081530	42082081	0.00236407	1	-0.168391	0.000276949	-0.00201054	0.47506	5.63573	0.410513	0.191672	0.131335	5.53931	0.172629	12	35	25	5	1087	0	691	463	0	1105	3
DUSP23	ER+	chr1	159750257	159750808	0.0078125	5	-0.168249	0.0299692	-8.37849e-06	0.0384431	10.5384	0.901677	0.00805956	0.0117408	10.3325	0.343318	0	30	12	22	1102	0	1170	2	0	1067	41
TPK1	ER+	chr7	144533095	144533646	0.00236407	1	-0.168008	0.0498451	0.00307977	0.318296	6.76848	0.861716	0.268701	0.121922	6.8243	0.365936	2	22	41	22	1107	2	1027	149	0	1096	12
PYCR1	ER+	chr17	79895082	79895633	0.0038835	2	-0.16793	0.000607875	-2.02986e-05	0.0422075	7.79249	1.18155	0.00839064	0.00614662	6.31241	0.5407	0	28	12	28	1108	0	1176	3	0	272	836
SLC12A8	ER+	chr3	124931558	124932109	0.0038835	2	-0.167875	0.000421003	0.00214082	0.181472	6.69194	0.930512	0.136006	0.068114	5.94665	0.321977	0	29	48	20	1101	0	1120	51	0	785	323
GRB7	ER+	chr17	37894522	37895073	0.00527241	3	-0.167468	0.0265074	0.000662834	0.0686235	7.26901	2.07046	0.0347317	0.0331471	6.84684	0.772813	1	71	47	0	1101	0	1170	2	9	992	107
ANXA5	ER+	chr4	122618096	122618647	0.00236407	1	-0.167402	0.0400469	-0.000127855	0.10598	10.5328	1.12674	0.00381231	0.00606261	11.1544	0.394602	0	7	19	44	1084	0	1141	11	0	1108	0
SYT12	ER+	chr11	66790314	66790865	0.0038835	2	-0.167219	0.0318419	0.000728619	0.0572764	5.8849	0.867366	0.0331103	0.0205834	5.68473	0.243961	3	46	46	1	1108	0	1177	2	0	1060	48
PANX2	ER+	chr22	50608658	50609209	0.0038835	2	-0.166232	0.00140766	-0.000146892	0.0868144	6.58616	1.57574	0.0121282	0.0127893	5.98797	0.334065	0	48	46	0	1104	0	1162	13	0	809	299
CALHM2	ER+	chr10	105212111	105212662	0.00236407	1	-0.166184	0.0223907	3.80453e-05	0.222569	6.70422	0.626421	0.0611717	0.0764594	6.91361	0.390222	0	25	34	18	853	0	865	46	0	1107	1
ITGA2	ER+	chr5	52284654	52285205	0.00911854	6	-0.165799	0.0146957	-9.62446e-05	0.036254	7.13802	1.42926	0.0105811	0.0105884	7.27221	0.793	0	28	26	12	1105	0	1175	1	123	970	15
C20orf85	ER+	chr20	56725481	56726032	0.00236407	1	-0.165657	0.0232221	-0.00158527	0.434188	5.5373	0.871967	0.296854	0.116877	5.43672	0.165411	0	44	53	0	1090	116	865	179	0	1067	41
TLR5	ER+	chr1	223316573	223317124	0.0078125	5	-0.165486	0.0459059	0.00031249	0.0982596	7.99217	1.18213	0.0356556	0.0240886	7.82654	0.388009	0	40	55	16	1108	0	1167	12	0	1023	85
CUX2	ER+	chr12	111471326	111471877	0.00236407	1	-0.165279	0.0271735	-0.000690809	0.19616	5.38946	0.784772	0.020624	0.0222094	5.53394	0.383509	0	56	62	0	1098	0	1062	106	0	1081	27
EFHD1	ER+	chr2	233497705	233498256	0.00656814	4	-0.165061	0.0325818	1.51774e-05	0.0197391	11.6592	2.00792	0.00833951	0.00763553	11.0295	1.04621	0	1	33	47	1108	0	1179	0	32	1056	20
SLC34A2	ER+	chr4	25656933	25657484	0.0078125	5	-0.165038	0.101148	-0.000279896	0.391903	5.49115	0.913561	0.0317504	0.0510851	5.69176	0.407941	0	37	53	0	961	0	783	239	0	1075	33
HPDL	ER+	chr1	45792043	45792594	0.00656814	4	-0.164889	0.00770692	-0.000296252	0.308382	5.51202	0.445427	0.0276561	0.025973	5.50279	0.19339	0	46	62	0	1104	0	961	214	0	1100	8
SUSD1	ER+	chr9	114937526	114938077	0.0038835	2	-0.164601	0.00952124	0.00038517	0.208055	6.96927	0.753907	0.191416	0.0777326	6.9794	0.28912	4	28	41	18	1107	0	1079	99	0	1097	11
CRYZL1	ER+	chr21	35014109	35014660	0.0038835	2	-0.164579	0.0020813	-4.65545e-05	0.0164189	7.95301	0.859357	0.00584345	0.00665962	8.22637	0.274961	0	10	26	54	1107	0	1178	0	0	1108	0
NXPH1	ER+	chr7	8473083	8473634	0.00656814	4	-0.164454	0.0408638	0.000226918	0.20736	6.00586	1.93523	0.0268934	0.0208428	5.67486	0.273606	0	70	63	0	1108	0	1058	121	0	935	173
AJAP1	ER+	chr1	4714603	4715154	0.00236407	1	-0.164337	0.0239795	-0.00204827	0.378823	5.67725	0.466499	0.0291823	0.039836	5.71296	0.168067	4	37	41	3	1108	0	589	590	0	1097	11
KLK10	ER+	chr19	51522903	51523454	0.00236407	1	-0.163749	0.00478681	-0.00136416	0.275	5.67982	0.709628	0.0573194	0.0489741	5.87913	0.28998	0	47	58	0	1098	0	943	225	0	1089	19
L3MBTL3	ER+	chr6	130339226	130339777	0.00236407	1	-0.163511	0.0462407	-0.000118	0.269438	6.39788	0.68985	0.0150948	0.023009	6.63355	0.284108	0	25	47	24	984	0	962	87	0	1108	0
RADIL	ER+	chr7	4923284	4923835	0.00236407	1	-0.163456	0.027158	-0.00107483	0.208764	5.77488	0.683977	0.0478212	0.036274	5.87341	0.267182	0	55	52	2	1075	0	1053	90	0	1091	17
ZNF701	ER+	chr19	53073024	53073575	0.00236407	1	-0.163301	0.0434048	-0.000184931	0.0837371	6.22569	0.632192	0.00239133	0.00809782	5.98747	0.219141	0	39	21	15	1097	0	1156	12	0	1086	22
AHNAK2	ER+	chr14	105444643	105445194	0.00656814	4	-0.163204	0.00747105	0.00015856	0.0868518	8.31709	1.82266	0.0526405	0.0237945	8.6131	0.64056	0	25	39	29	1108	0	1167	12	78	984	46
SGCB	ER+	chr4	52904434	52904985	0.00236407	1	-0.162564	0.029433	-0.000362475	0.197442	5.93826	0.617771	0.0312163	0.0213803	6.42756	0.452291	0	35	56	8	1107	0	1071	107	0	1107	1
PXDN	ER+	chr2	1748268	1748819	0.0038835	2	-0.162535	0.0155266	8.05249e-05	0.202837	7.91403	1.39606	0.0154746	0.0272687	7.98437	0.719286	0	29	42	25	1087	0	1106	52	78	1008	22
PRDX2	ER+	chr19	12912673	12913224	0.00236407	1	-0.162324	0.0136763	2.30552e-05	0.0236564	9.67776	1.35564	0.00421427	0.00526085	9.13923	0.461663	0	18	13	38	1106	0	1176	1	0	852	256
SCN3B	ER+	chr11	123525264	123525815	0.0038835	2	-0.16219	0.0531631	-0.00192225	0.29639	5.5973	0.581924	0.0197426	0.0219792	5.95242	0.365303	0	38	59	0	1108	0	829	350	0	1097	11
ETNK2	ER+	chr1	204121259	204121810	0.00236407	1	-0.162135	0.0106153	1.73077e-05	0.0718676	7.11266	1.53081	0.0153466	0.0195869	6.20108	0.484417	0	29	35	17	1086	0	1148	7	0	622	486
LRIF1	ER+	chr1	111506515	111507066	0.00236407	1	-0.161966	0.0285754	-0.000288561	0.112479	5.67951	0.466227	0.0192449	0.0118507	5.47625	0.154149	0	36	40	13	1108	0	1152	27	0	1105	3
ASCC1	ER+	chr10	73976841	73977392	0.00236407	1	-0.161177	0.00557281	0.00112588	0.400053	8.21979	0.660214	0.76556	0.116897	8.0479	0.230924	56	28	1	15	1099	231	938	0	0	1095	13
ENTPD2	ER+	chr9	139948452	139949003	0.0038835	2	-0.160886	0.00339507	0.00116927	0.148937	5.71339	0.708019	0.179398	0.0782645	5.66464	0.285336	6	46	38	1	1090	0	1154	6	0	1089	19
KCTD15	ER+	chr19	34287249	34287800	0.0078125	5	-0.160185	0.00142122	7.98168e-05	0.0670232	6.68312	0.833768	0.00747015	0.0113268	6.39837	0.274107	0	26	10	35	1106	0	1173	4	0	1064	44
P2RX2	ER+	chr12	133194864	133195415	0.00656814	4	-0.160069	0.0094087	0.00177851	0.303637	5.63708	1.19503	0.0480313	0.054572	5.46718	0.204604	0	54	58	0	1040	0	913	196	0	1037	71
ALS2CR11	ER+	chr2	202483854	202484405	0.00236407	1	-0.159818	0.0334008	-0.00235773	0.515343	5.37213	0.299041	0.187196	0.157402	5.41177	0.124455	17	34	9	14	882	0	462	475	0	1107	1
TPPP3	ER+	chr16	67427387	67427938	0.00236407	1	-0.1597	0.0296469	-1.84883e-05	0.122406	6.54995	1.28291	0.00861838	0.0151842	7.52051	0.72236	0	53	32	0	1068	0	1115	22	400	699	9
SAMD11	ER+	chr1	860619	861170	0.00527241	3	-0.159675	0.00609438	-6.08352e-05	0.0914587	5.81394	0.882515	0.00770315	0.00706074	5.52341	0.182792	0	60	45	0	1108	0	1162	17	0	1013	95
SMOC2	ER+	chr6	168841329	168841880	0.00236407	1	-0.158901	0.0212899	0.000991598	0.121238	8.60999	1.97548	0.0298255	0.0187239	9.16687	0.577498	0	32	35	23	1108	0	1147	32	63	999	46
ATP11B	ER+	chr3	182510789	182511340	0.0038835	2	-0.158671	0.0144938	-0.000602511	0.122376	6.16363	1.08524	0.00945362	0.0104846	6.5013	0.543756	0	41	37	0	1106	0	1153	24	34	1054	20
DLGAP1	ER+	chr18	4455215	4455766	0.00911854	6	-0.158609	0.0155501	-0.000167046	0.219353	5.61156	0.655769	0.0210953	0.0257481	5.5286	0.203679	0	58	53	0	1107	0	1087	91	0	1083	25
CLIP3	ER+	chr19	36523522	36524073	0.00236407	1	-0.158288	0.0333318	-0.000524527	0.296769	8.43657	1.34174	0.0879676	0.0516805	9.29531	0.451807	0	27	57	26	1107	0	952	226	0	1102	6
ACTA1	ER+	chr1	229569792	229570343	0.00527241	3	-0.158066	0.00136415	-0.000741272	0.210274	6.21223	1.80038	0.0427533	0.0254613	5.95334	0.650871	0	61	61	0	1108	0	1051	128	0	970	138
SLC2A6	ER+	chr9	136344225	136344776	0.00911854	6	-0.157653	0.0279099	-8.21812e-05	0.16807	6.50775	1.12121	0.0115883	0.0121375	5.9496	0.315194	0	53	47	1	1108	0	1131	48	0	895	213
HTATIP2	ER+	chr11	20384901	20385452	0.00656814	4	-0.157466	0.0158678	0.000436207	0.118269	8.17632	1.32641	0.00908131	0.0159285	7.84059	0.341068	0	34	18	20	912	0	957	16	0	932	176
TFAP2C	ER+	chr20	55203856	55204407	0.0038835	2	-0.157372	0.0196401	0.000390925	0.060567	8.11425	1.63117	0.0248508	0.0212893	8.55017	1.28519	0	28	26	31	1107	0	1175	3	206	901	1
FUNDC1	ER+	chrX	44402170	44402721	0.00656814	4	-0.15703	0.00158061	-0.00126721	0.241997	7.94815	1.03428	0.0403477	0.0434855	7.21367	0.292157	0	22	70	27	1104	0	1045	130	0	805	303
AADAT	ER+	chr4	171011132	171011683	0.00236407	1	-0.156807	0.0177706	-0.000109213	0.238418	5.47694	0.442317	0.0322864	0.0234887	5.55628	0.173484	0	30	68	2	1108	0	1020	159	0	1104	4
CHRNA5	ER+	chr15	78857360	78857911	0.00656814	4	-0.156145	0.00373617	-0.000211568	0.0795942	5.66662	0.673831	0.0461316	0.0307444	5.59372	0.185074	0	53	46	0	1102	0	1165	7	0	1075	33
NOP2	ER+	chr12	6677447	6677998	0.00527241	3	-0.156117	0.0041702	0.000451266	0.0896404	8.93294	0.865566	0.0455541	0.0363284	8.54525	0.326553	0	38	46	13	1105	0	1168	8	0	1014	94
KLK13	ER+	chr19	51568316	51568867	0.00236407	1	-0.15595	0.0198651	-0.00227167	0.243516	5.33831	0.887536	0.0354395	0.0286125	5.26384	0.145182	0	32	54	0	1107	0	936	242	0	1077	31
TUBB2B	ER+	chr6	3227917	3228468	0.00236407	1	-0.155783	0.012747	0.00015656	0.179138	6.9383	2.49757	0.0280085	0.0198666	8.9756	0.899246	0	58	49	0	1105	0	1101	75	170	920	18
HLTF	ER+	chr3	148804290	148804841	0.00656814	4	-0.155648	0.039426	0.000444593	0.260025	8.02908	0.984253	0.306722	0.095897	7.97804	0.264031	15	34	28	17	1107	10	928	240	0	1070	38
FKBP5	ER+	chr6	35656641	35657192	0.00236407	1	-0.15558	0.0321377	0.000334162	0.1441	7.57309	1.66068	0.0472934	0.0426021	8.01676	0.898771	0	42	37	13	1094	0	1136	28	242	854	12
ADAMTS19	ER+	chr5	128795601	128796152	0.00236407	1	-0.155415	0.0138542	0.00025312	0.199188	5.83507	0.836206	0.0257315	0.036266	5.95912	0.267967	0	60	41	0	1081	0	1097	52	0	1075	33
ZNF615	ER+	chr19	52511432	52511983	0.0038835	2	-0.155363	0.00672717	0.000197297	0.0883201	7.56159	0.872314	0.0340159	0.0324968	7.50391	0.293027	0	28	55	20	1108	0	1170	9	0	1087	21
YBX2	ER+	chr17	7197825	7198376	0.00656814	4	-0.155333	9.53309e-05	0.000228925	0.0640303	6.49704	1.3979	0.0364553	0.0322232	6.45061	0.504345	0	53	29	0	1103	0	1169	5	2	993	113
ZNF813	ER+	chr19	53970487	53971038	0.00236407	1	-0.155065	0.0292524	-0.000338793	0.12396	5.79811	0.440371	0.0077346	0.0108449	5.63451	0.174671	0	37	42	12	1106	0	1147	30	0	1102	6
VSTM2L	ER+	chr20	36530997	36531548	0.00527241	3	-0.15475	0.00202312	5.25978e-06	0.12732	5.61278	0.846431	0.0423421	0.0270595	5.4065	0.165803	0	50	45	0	1108	0	1156	23	0	1053	55
YIPF6	ER+	chrX	67718122	67718673	0.00911854	6	-0.154591	0.00754042	-0.000866611	0.229767	9.18526	0.812942	0.348747	0.112186	9.09328	0.25977	22	26	34	23	1106	65	1092	20	0	1092	16
IL20RA	ER+	chr6	137365398	137365949	0.0038835	2	-0.153941	0.00744785	8.37015e-05	0.10365	6.51865	1.51825	0.0130089	0.0140644	6.72339	0.645558	0	33	29	0	1092	0	1148	15	138	937	33
DSG2	ER+	chr18	29077525	29078076	0.00236407	1	-0.153497	0.0015675	0.000433014	0.104229	6.93099	1.0325	0.0664571	0.0644335	7.18901	0.422289	0	20	39	39	1087	0	1146	11	0	1102	6
NRARP	ER+	chr9	140196652	140197203	0.00236407	1	-0.153298	0.00554499	-0.000215447	0.0642585	7.58597	1.04168	0.00945699	0.0104337	7.34301	0.460775	0	26	25	20	1078	0	1144	4	0	1034	74
ITGA9	ER+	chr3	37493311	37493862	0.00236407	1	-0.153127	0.00323055	-0.000500329	0.162987	5.78743	0.453984	0.00747453	0.00968766	5.97441	0.285568	0	35	49	16	1106	0	1131	46	0	1108	0
DECR1	ER+	chr8	91013078	91013629	0.00527241	3	-0.153105	0.0209242	-1.68419e-05	0.0547239	9.53601	1.00532	0.00706926	0.0121882	9.74844	0.589802	0	33	11	27	1098	0	1163	4	21	1082	5
CAMK2N1	ER+	chr1	20812677	20813228	0.00911854	6	-0.15149	0.023706	3.48155e-05	0.0236016	10.0206	2.14005	0.00850256	0.00719153	9.75866	0.760305	0	10	33	47	1108	0	1179	0	64	935	109
DKKL1	ER+	chr19	49866540	49867091	0.00527241	3	-0.151445	0.0323203	0.000243406	0.148286	5.64675	0.507296	0.0232748	0.0164416	5.56369	0.148433	0	24	45	1	1103	0	1131	42	0	1105	3
LOC645166	ER+	chr1	148927811	148928362	0.0038835	2	-0.151356	0.0627815	-0.00147183	0.359816	6.42811	0.764683	0.0687457	0.0752208	6.73412	0.432965	0	31	44	22	1084	0	648	505	0	1105	3
SNORA64	ER+	chr16	2013056	2013607	0.00236407	1	-0.150959	0.007708	-0.000499682	0.410617	5.95521	0.627728	0.62755	0.131248	5.91206	0.25368	32	49	4	3	1079	225	877	46	0	1090	18
FREM2	ER+	chr13	39260671	39261222	0.00236407	1	-0.150725	0.0147178	-0.000609147	0.158768	5.50254	0.606642	0.0398942	0.0378982	5.48812	0.201234	0	53	36	0	929	0	948	37	0	1087	21
KIF12	ER+	chr9	116861286	116861837	0.00236407	1	-0.150693	0.0173145	0.00419501	0.210885	6.53686	1.72465	0.399983	0.10211	6.57919	0.806296	14	58	38	0	1108	445	715	19	98	947	63
SLC41A1	ER+	chr1	205782273	205782824	0.0038835	2	-0.150336	0.0142111	9.33387e-05	0.0602324	6.82528	0.89565	0.00605444	0.00761676	7.03555	0.333808	0	33	12	22	1107	0	1172	6	0	1095	13
C3orf58	ER+	chr3	143691665	143692216	0.00656814	4	-0.150307	0.00305961	9.59529e-05	0.124975	6.53943	0.92281	0.00485645	0.00626652	7.28789	0.378332	0	39	34	20	1107	0	1149	29	0	1104	4
CRMP1	ER+	chr4	5889489	5890040	0.00911854	6	-0.150116	0.00343958	-0.00156855	0.25949	6.22831	1.43931	0.0229088	0.0276205	6.06741	0.387043	0	46	64	0	1094	0	996	168	0	1026	82
C1orf115	ER+	chr1	220863126	220863677	0.0078125	5	-0.149894	0.0205907	2.78091e-05	0.110172	8.34522	2.04085	0.0165034	0.0251697	9.4659	0.583438	0	21	21	34	1071	0	1127	14	66	1032	10
LPAR3	ER+	chr1	85358845	85359396	0.00527241	3	-0.149588	0.0910001	0.000569387	0.23663	5.41366	0.442268	0.0133406	0.0212026	5.41464	0.179905	0	44	54	3	1062	0	1028	104	0	1098	10
WTIP	ER+	chr19	34972378	34972929	0.00656814	4	-0.149346	0.0266039	0.00111743	0.198325	6.55665	0.861128	0.015824	0.0258182	7.03644	0.367165	0	26	55	23	1093	0	1097	67	0	1107	1
GUCY1A3	ER+	chr4	156588313	156588864	0.00656814	4	-0.148528	0.0326209	0.000299629	0.175155	8.68686	1.89001	0.0133773	0.0178778	9.22797	0.51398	0	41	51	8	1089	0	1097	61	9	1029	70
TUBB2A	ER+	chr6	3157732	3158283	0.00527241	3	-0.148181	0.0122904	0.000179437	0.0304585	7.28217	1.44067	0.00912223	0.00901878	7.78331	0.770832	0	36	35	19	1108	0	1179	0	202	898	8
TUBBP5	ER+	chr9	141044063	141044614	0.00236407	1	-0.147895	0.0431346	0.00156754	0.216698	6.09051	0.690057	0.195988	0.0901376	5.75865	0.25655	0	42	41	11	1102	0	1122	51	0	1065	43
PGBD1	ER+	chr6	28248812	28249363	0.00656814	4	-0.147686	0.0115916	0.000783864	0.178692	6.17116	0.680039	0.0066126	0.0245706	6.35169	0.228889	0	46	47	13	1099	0	1119	51	0	1104	4
HOXD1	ER+	chr2	177052805	177053356	0.00236407	1	-0.147538	0.0247069	-0.000401844	0.287821	5.99599	0.997561	0.0218297	0.0386263	5.99966	0.309485	0	46	64	0	1043	0	972	139	0	1063	45
CA6	ER+	chr1	9005391	9005942	0.00236407	1	-0.146677	0.0345394	-0.00256824	0.268454	5.63591	0.350585	0.817744	0.145446	5.63801	0.22103	32	26	0	11	798	19	833	0	0	1107	1
DDX11L2	ER+	chr2	114361243	114361794	0.00236407	1	-0.14634	0.0279546	-0.000690837	0.320041	5.63877	0.534519	0.0950346	0.126831	5.52149	0.188305	0	55	72	0	1074	0	1037	105	0	1096	12
FLT3	ER+	chr13	28674678	28675229	0.0038835	2	-0.145905	0.00597829	-0.000243904	0.122393	5.80722	0.898635	0.0125129	0.0120402	5.63068	0.227225	0	66	29	0	1099	0	1151	18	0	1026	82
IL10RB	ER+	chr21	34638163	34638714	0.00236407	1	-0.145752	0.00303218	0.000696746	0.0730053	7.52738	0.991255	0.0550441	0.0338942	7.66839	0.299487	1	10	45	38	1108	0	1177	2	0	1102	6
ZMYND8	ER+	chr20	45985582	45986133	0.00236407	1	-0.145638	0.00458656	5.6308e-05	0.0646508	7.56555	1.01878	0.0559473	0.0306922	7.13491	0.264729	0	35	31	6	1107	0	1177	1	0	958	150
ATP2A3	ER+	chr17	3867707	3868258	0.00527241	3	-0.145443	0.0706014	0.00018989	0.0572078	6.47203	1.24217	0.0137976	0.0123556	5.85824	0.265095	0	55	21	1	1107	0	1172	6	0	850	258
CHL1	ER+	chr3	238824	239375	0.00236407	1	-0.145126	0.0409221	-0.000398631	0.281809	5.40718	0.427309	0.0297514	0.0234223	5.9829	0.432212	0	39	61	3	1108	0	929	250	0	1107	1
SNPH	ER+	chr20	1246458	1247009	0.00236407	1	-0.144997	0.0226662	-4.80963e-05	0.132059	5.49586	0.541141	0.0160451	0.0169891	5.51318	0.169123	0	42	43	0	1108	0	1148	31	0	1094	14
DPCD	ER+	chr10	103347587	103348138	0.00236407	1	-0.144802	0.00018121	-0.000154868	0.0339015	8.21352	0.917144	0.0084644	0.00903164	7.26207	0.33411	0	26	11	27	1107	0	1177	1	0	607	501
PCDHB13	ER+	chr5	140592989	140593540	0.00527241	3	-0.144676	0.00385483	-0.000180182	0.196131	5.55925	0.410282	0.0766823	0.0387169	5.64465	0.158213	0	44	46	5	1108	0	1116	63	0	1106	2
PAX6	ER+	chr11	31832850	31833401	0.00656814	4	-0.144661	0.0294613	-0.000435563	0.267395	5.32525	0.527643	0.0621093	0.0457696	5.30813	0.116714	0	37	47	1	1105	0	877	299	0	1094	14
TCL1B	ER+	chr14	96152252	96152803	0.00656814	4	-0.144631	0.013129	0.00340209	0.340441	5.88277	1.11388	0.494166	0.144609	5.53661	0.200994	18	50	14	0	907	51	872	41	0	1022	86
PACSIN1	ER+	chr6	34433336	34433887	0.00236407	1	-0.143676	0.0291513	-0.00015669	0.0914499	6.24596	0.917465	0.0192586	0.0205766	5.66823	0.187161	0	47	23	0	1106	0	1171	6	0	929	179
PAK6	ER+	chr15	40544877	40545428	0.00236407	1	-0.14292	0.0232996	3.4252e-05	0.0886338	6.3147	1.10532	0.0127893	0.0128491	5.8834	0.335086	0	37	18	0	1102	0	1159	14	0	934	174
PDE8B	ER+	chr5	76506204	76506755	0.0038835	2	-0.142805	0.00917399	0.000141645	0.155552	6.79806	2.01442	0.0107078	0.00915309	7.82257	0.916564	0	58	39	0	1107	0	1132	46	427	668	13
KBTBD11	ER+	chr8	1921542	1922093	0.00527241	3	-0.141869	0.00953483	-0.000110955	0.0659798	6.53968	1.24069	0.00680997	0.00549174	7.48384	0.668034	0	45	19	2	1107	0	1171	7	263	842	3
AHNAK	ER+	chr11	62314281	62314832	0.0038835	2	-0.141576	0.0173601	0.000973601	0.091433	11.4649	0.966248	0.0232323	0.0225218	12.4915	0.239916	3	13	44	30	1108	0	1159	20	0	1108	0
GTSF1	ER+	chr12	54867335	54867886	0.0038835	2	-0.141576	0.00140507	-0.00169826	0.257594	5.52649	0.837106	0.769138	0.125668	5.43239	0.224185	49	18	1	0	1012	52	1021	0	0	1090	18
POU4F1	ER+	chr13	79177644	79178195	0.00236407	1	-0.141508	0.0196337	-0.00523293	0.389135	5.37163	0.409279	0.0499096	0.0493883	5.36737	0.128472	21	19	21	0	1108	0	387	792	0	1102	6
FAM71E1	ER+	chr19	50979952	50980503	0.0038835	2	-0.14137	0.00854362	0.000229077	0.0508014	6.83995	1.01375	0.0228466	0.015879	6.29174	0.353427	0	33	18	19	1108	0	1174	5	0	919	189
HIST1H2BF	ER+	chr6	26199285	26199836	0.0038835	2	-0.140844	0.00391595	0.000115573	0.251238	5.89391	0.933066	0.03748	0.0466219	5.68236	0.287238	0	53	49	0	934	0	933	62	0	1036	72
TAS1R1	ER+	chr1	6614836	6615387	0.00236407	1	-0.140821	0.0174033	0.000360824	0.185688	5.36363	0.262349	0.560095	0.0908286	5.37696	0.127889	41	34	8	20	1108	6	752	421	0	1108	0
SLC29A2	ER+	chr11	66139240	66139791	0.00527241	3	-0.140639	0.0421002	9.18207e-06	0.0562254	7.04848	1.21721	0.011384	0.0119382	6.66101	0.360882	0	45	9	21	1105	0	1172	4	0	951	157
ACE	ER+	chr17	61553920	61554471	0.0078125	5	-0.14054	0.0116713	-0.000124305	0.251865	5.42052	0.384611	0.0276608	0.0337365	5.42231	0.147575	0	26	56	12	1011	0	968	112	0	1105	3
SLFN5	ER+	chr17	33569584	33570135	0.0038835	2	-0.140125	0.0270651	0.000300578	0.16571	5.92539	0.761466	0.00992689	0.0176476	6.21497	0.341149	0	35	39	5	977	0	999	39	0	1102	6
C3orf70	ER+	chr3	184870751	184871302	0.0038835	2	-0.13954	0.00821478	0.000528684	0.198951	6.17133	1.06206	0.0117502	0.0206668	6.22601	0.383064	0	62	50	0	1040	0	1047	61	0	1044	64
MPST	ER+	chr22	37415181	37415732	0.00527241	3	-0.139531	0.00782668	8.61261e-05	0.0621821	7.02891	0.794022	0.00722884	0.0111498	7.16689	0.39866	0	37	9	17	1096	0	1162	3	0	1099	9
PDK2	ER+	chr17	48172137	48172688	0.0078125	5	-0.139489	0.0107005	0.000104352	0.0486311	6.01577	0.568415	0.00635724	0.00851175	6.17848	0.376864	0	41	14	12	1107	0	1175	3	0	1103	5
ZC3HAV1L	ER+	chr7	138720724	138721275	0.00236407	1	-0.139291	0.0199702	0.00152794	0.157847	5.58113	0.302889	0.0139788	0.0219854	5.54935	0.181837	0	27	44	18	1107	0	1134	44	0	1108	0
IGSF9B	ER+	chr11	133826598	133827149	0.00236407	1	-0.139155	0.0137412	-7.25974e-05	0.132948	5.70029	0.70963	0.00762911	0.00932473	5.86745	0.289113	0	47	42	0	1108	0	1147	32	0	1091	17
STAP2	ER+	chr19	4338796	4339347	0.00236407	1	-0.139098	0.000491342	0.00179146	0.151092	6.895	0.904906	0.304141	0.0974481	6.25251	0.437284	11	28	43	25	1108	117	1047	15	0	880	228
OXCT1	ER+	chr5	41870740	41871291	0.00527241	3	-0.139072	0.0171661	-0.000101586	0.0909441	6.09929	0.723796	0.00770138	0.016405	6.90575	0.528635	0	46	22	18	965	0	1019	9	74	1034	0
LOC113230	ER+	chr19	14183319	14183870	0.00236407	1	-0.139037	0.0020664	-3.9536e-05	0.0342937	6.70585	0.969139	0.0187291	0.0117644	6.055	0.305101	0	21	38	15	1108	0	1179	0	0	838	270
TIPARP	ER+	chr3	156392213	156392764	0.00656814	4	-0.138871	0.0259895	2.35897e-05	0.00694022	8.34554	1.14022	0.0035637	0.0032322	9.28172	0.673839	0	25	45	19	1107	0	1178	0	257	851	0
TEKT2	ER+	chr1	36549174	36549725	0.00236407	1	-0.138177	0.00672358	0.00076955	0.240803	5.79948	0.474707	0.140385	0.0819507	5.7548	0.18272	0	53	50	0	1101	0	1084	88	0	1105	3
LIN28A	ER+	chr1	26736767	26737318	0.00527241	3	-0.137902	0.00445017	-0.000267119	0.181561	5.34769	0.777381	0.044451	0.0271236	5.34768	0.170135	1	45	42	0	1108	0	1067	111	0	1073	35
CGREF1	ER+	chr2	27341722	27342273	0.00236407	1	-0.137636	0.0224634	0.00146457	0.212566	5.52599	0.337687	0.0265784	0.0302718	5.52483	0.166675	0	31	54	9	1079	0	1078	72	0	1107	1
TUBGCP5	ER+	chr15	22832893	22833444	0.0038835	2	-0.137564	0.00845771	0.000264632	0.111068	6.60364	0.750545	0.013929	0.0203243	6.74675	0.371836	0	27	33	28	1065	0	1120	15	0	1101	6
ARAP3	ER+	chr5	141061749	141062300	0.00527241	3	-0.137391	0.00398322	0.00103953	0.194812	7.25169	1.00684	0.128769	0.065833	8.61546	0.348184	11	38	36	13	1108	0	911	268	0	1107	1
PRLHR	ER+	chr10	120355109	120355660	0.0038835	2	-0.136849	0.0197837	-0.00240245	0.297823	5.31403	0.308346	0.114035	0.0661611	5.30386	0.129185	26	12	28	8	1103	0	371	803	0	1105	3
ZIC4	ER+	chr3	147110166	147110717	0.00236407	1	-0.136618	0.00282543	-0.00118044	0.325688	5.36668	0.39755	0.0718162	0.0416801	5.43153	0.152777	10	40	48	6	1108	0	594	585	0	1103	5
LRRC3	ER+	chr21	45874867	45875418	0.00236407	1	-0.136235	0.0132256	-0.000739084	0.103394	5.68155	0.422759	0.0274467	0.0168915	5.57143	0.207838	0	30	39	14	1108	0	1155	24	0	1106	2
CELSR3	ER+	chr3	48700297	48700848	0.00656814	4	-0.136132	0.0313156	-7.85857e-05	0.103449	6.96172	2.00518	0.0212931	0.0257604	6.04589	0.397553	0	47	44	0	1105	0	1160	16	0	669	439
ZNF835	ER+	chr19	57183072	57183623	0.00236407	1	-0.136073	0.0236892	-0.00233889	0.266809	5.30888	0.28553	0.0328946	0.0318329	5.37681	0.126074	0	26	51	27	1108	0	908	271	0	1108	0
FOXI2	ER+	chr10	129535036	129535587	0.00527241	3	-0.135907	0.0198145	-0.00297848	0.449228	5.48846	0.555898	0.204997	0.172565	5.49719	0.149737	3	19	35	0	1089	0	939	219	0	1093	15
TLX1	ER+	chr10	102890559	102891110	0.0038835	2	-0.135596	0.0148042	-0.000956891	0.377209	5.41878	0.424964	0.0913122	0.0785885	5.41095	0.161938	4	30	44	6	1096	0	745	421	0	1102	6
HEATR6	ER+	chr17	58156241	58156792	0.00656814	4	-0.135547	0.028377	0.000609824	0.0459888	6.79032	0.94994	0.0221977	0.0158234	6.48877	0.256118	0	51	30	1	1108	0	1178	1	0	1024	84
ACSL1	ER+	chr4	185747217	185747768	0.00236407	1	-0.135012	3.49885e-05	-0.00032717	0.077498	6.947	1.41066	0.00995005	0.0127133	8.33473	1.49165	0	44	40	5	1105	0	1168	8	803	305	0
GRB10	ER+	chr7	50861108	50861659	0.00911854	6	-0.134792	0.0120055	-0.000506782	0.186905	6.88808	0.900309	0.0229391	0.0311626	7.51021	0.256467	0	34	59	13	1055	0	1037	86	0	1104	4
KCNJ6	ER+	chr21	39288690	39289241	0.0038835	2	-0.134086	0.00403977	-0.00154586	0.242813	5.53756	0.728862	0.0455802	0.0249304	5.4753	0.179156	0	30	61	0	1108	0	923	256	0	1087	21
IRS1	ER+	chr2	227663455	227664006	0.00656814	4	-0.133706	0.0224309	0.000124291	0.0310721	7.3589	1.48098	0.0119164	0.0139751	7.82854	0.387645	0	33	33	17	1103	0	1174	0	0	1075	33
SLC30A8	ER+	chr8	117962010	117962561	0.0038835	2	-0.133458	0.00425484	-0.000754971	0.189732	6.18251	2.87882	0.864387	0.0911129	5.60645	0.602731	38	80	0	0	1086	32	1125	0	0	907	201
KIAA0319	ER+	chr6	24646198	24646749	0.0078125	5	-0.132893	0.0125525	0.000331838	0.106715	5.37262	0.645224	0.0319785	0.0240865	5.34381	0.147942	0	48	35	0	1107	0	1163	15	0	1083	25
KCNK13	ER+	chr14	90527607	90528158	0.00236407	1	-0.132766	0.0233005	-0.000625409	0.235791	5.62116	0.579101	0.0225646	0.0200071	5.46662	0.208375	0	38	53	3	1107	0	1008	170	0	1090	18
ZP3	ER+	chr7	76026339	76026890	0.00236407	1	-0.132406	0.00851179	-2.38681e-05	0.140174	5.69743	0.511455	0.0139658	0.0183534	5.52945	0.136632	0	44	44	9	1078	0	1120	28	0	1104	4
GPR68	ER+	chr14	91720173	91720724	0.00527241	3	-0.132163	0.0130584	0.00032487	0.288042	7.03486	1.21208	0.435068	0.117861	6.01455	0.315385	22	35	25	20	1075	118	990	36	0	555	553
SAG	ER+	chr2	234215807	234216358	0.0038835	2	-0.131368	0.0187488	0.000300259	0.220764	5.47089	0.691871	0.663694	0.111997	5.34136	0.145692	46	43	16	0	1107	35	1108	35	0	1078	30
PPP1R14A	ER+	chr19	38747180	38747731	0.00236407	1	-0.131186	0.022937	-0.000120049	0.23216	6.92999	1.12547	0.460231	0.0642291	9.05842	0.63421	33	50	17	1	1108	6	663	510	40	1068	0
MESP2	ER+	chr15	90319087	90319638	0.00236407	1	-0.13099	0.0155192	0.000663371	0.182316	5.38737	0.264726	0.604339	0.112601	5.39591	0.135313	39	27	7	22	1108	4	944	231	0	1108	0
NSUN7	ER+	chr4	40751412	40751963	0.00527241	3	-0.130961	0.0024153	0.000236487	0.246898	6.43688	1.05521	0.344308	0.118506	6.55033	0.538934	18	37	37	10	1108	16	1109	54	16	1068	24
IFITM3	ER+	chr11	320863	321414	0.0078125	5	-0.130917	0.00723739	-0.000215792	0.346766	12.5373	1.44387	0.160692	0.117865	12.2357	0.36348	20	24	22	40	823	0	514	364	0	955	153
CDKN1B	ER+	chr12	12869702	12870253	0.0078125	5	-0.130347	0.0200564	2.69184e-05	0.0265715	7.5711	1.59209	0.00856009	0.00779181	7.6373	0.764263	0	29	14	30	1108	0	1178	1	89	990	29
HIST1H4E	ER+	chr6	26204371	26204922	0.00527241	3	-0.129368	0.00282729	0.000301087	0.18273	6.01315	1.2958	0.0274749	0.0220195	5.48011	0.344246	0	60	57	0	1108	0	1119	60	0	908	200
C19orf12	ER+	chr19	30205912	30206463	0.00527241	3	-0.129272	0.00120544	0.000123636	0.0518729	7.19678	0.840855	0.00841471	0.00994231	7.78457	0.832523	0	24	19	23	1105	0	1172	4	154	954	0
DIRAS1	ER+	chr19	2721339	2721890	0.00236407	1	-0.129132	0.000544654	0.000669831	0.169138	5.42409	0.385278	0.0262825	0.0250971	5.32457	0.171946	0	32	41	22	1057	0	1077	46	0	1108	0
RNF17	ER+	chr13	25337799	25338350	0.0038835	2	-0.129018	0.00242361	0.000792388	0.197853	5.35399	0.284099	0.951495	0.0501001	5.34666	0.1501	47	20	2	14	1103	106	1068	0	0	1105	3
NLRC4	ER+	chr2	32490638	32491189	0.0038835	2	-0.128847	0.00730936	0.00177228	0.288542	5.65628	0.392297	0.772382	0.111837	5.51393	0.169948	43	28	2	7	987	98	935	8	0	1105	3
HEXA	ER+	chr15	72668469	72669020	0.00236407	1	-0.128829	0.000661513	-0.000589962	0.14092	5.87073	0.455925	0.00574661	0.00924162	5.8867	0.263476	0	28	34	23	1101	0	1137	35	0	1106	2
EVPL	ER+	chr17	74023456	74024007	0.00236407	1	-0.128573	0.0179579	0.00225261	0.325877	7.44577	1.17743	0.548013	0.203829	6.37134	0.470691	13	34	24	21	877	64	872	1	0	510	598
OXT	ER+	chr20	3051764	3052315	0.00236407	1	-0.127824	0.00523091	-0.00103641	0.276567	5.6945	0.533792	0.551921	0.205599	5.79962	0.362513	44	40	5	8	1065	0	1069	59	0	1105	3
CDC14B	ER+	chr9	99329152	99329703	0.00236407	1	-0.127688	0.0175507	0.00012315	0.0701313	6.73358	0.94044	0.0054551	0.00875736	7.90334	0.420343	0	21	21	28	1106	0	1170	7	0	1108	0
PAWR	ER+	chr12	80084739	80085290	0.00911854	6	-0.127624	0.00146681	0.00013004	0.0566801	7.39391	0.991512	0.00501733	0.0074114	7.05939	0.367169	0	21	17	32	1089	0	1157	3	0	1029	79
GPX7	ER+	chr1	53067541	53068092	0.0078125	5	-0.127581	0.00222932	-0.000419043	0.309185	7.72228	1.58709	0.00997837	0.0120921	7.5729	0.471032	0	26	72	22	1108	0	995	184	0	954	154
FCER1G	ER+	chr1	161184585	161185136	0.0038835	2	-0.127525	0.0321618	0.000496942	0.15016	9.37253	1.81006	0.876678	0.0968335	8.79362	0.682386	51	8	0	34	1067	20	1116	0	27	864	217
BIRC7	ER+	chr20	61866733	61867284	0.00236407	1	-0.127242	0.0182374	-0.00273306	0.298463	5.56974	0.485996	0.438874	0.110156	5.55915	0.242965	26	43	29	1	1105	68	1018	89	0	1100	8
ANO9	ER+	chr11	441960	442511	0.0038835	2	-0.126493	0.000866973	-0.00140854	0.178772	6.43182	0.908063	0.180756	0.075456	5.97947	0.340147	0	34	39	14	1001	0	1041	21	0	979	129
ALDH16A1	ER+	chr19	49955971	49956522	0.00236407	1	-0.125542	0.00281456	0.000311745	0.0613518	6.66092	0.708173	0.00848776	0.0171475	6.49515	0.238017	0	42	18	9	1029	0	1088	7	0	1082	26
BVES	ER+	chr6	105584492	105585043	0.00236407	1	-0.125269	0.0171753	0.000746139	0.353105	5.75452	0.444858	0.012454	0.024886	6.09263	0.286221	0	32	80	9	1108	0	946	233	0	1105	3
C17orf77	ER+	chr17	72580555	72581106	0.00527241	3	-0.125137	0.00178994	-0.000402894	0.446405	5.32523	0.571418	0.738691	0.134936	5.3236	0.143243	26	24	10	0	945	293	706	0	0	1092	16
LPPR3	ER+	chr19	821901	822452	0.0038835	2	-0.125124	0.0111105	-0.000114304	0.0654776	5.65587	0.766394	0.015301	0.0129644	5.47189	0.174008	0	57	28	0	1106	0	1171	6	0	1059	49
GATA5	ER+	chr20	61050975	61051526	0.0038835	2	-0.125067	0.00207653	-0.000712065	0.251138	5.59469	1.1139	0.0226589	0.0201454	5.4197	0.123849	0	57	54	0	1102	0	1047	126	0	1031	77
PPP1R9A	ER+	chr7	94536447	94536998	0.0038835	2	-0.124943	0.00977832	-0.00249834	0.341201	6.02677	0.827381	0.265117	0.157379	5.92477	0.243179	1	51	30	1	873	0	879	50	0	1062	46
RWDD2B	ER+	chr21	30391634	30392185	0.00236407	1	-0.12488	0.0109899	-0.000326884	0.125591	6.60674	0.449569	0.0880258	0.0636597	6.52453	0.204418	0	33	54	8	1108	0	1161	17	0	1104	4
CASP10	ER+	chr2	202047119	202047670	0.00236407	1	-0.124747	0.0240928	-0.00169921	0.289831	5.40131	0.312824	0.533555	0.165927	5.47341	0.156645	43	34	2	15	1076	10	1096	36	0	1108	0
NR3C1	ER+	chr5	142783203	142783754	0.00236407	1	-0.124652	0.00919399	0.000144113	0.123861	6.0102	0.610282	0.0059901	0.00659992	6.62032	0.380272	0	30	28	15	1107	0	1156	22	0	1107	1
KNDC1	ER+	chr10	134973469	134974020	0.00527241	3	-0.124652	0.0483931	-0.000435838	0.209144	5.5889	0.632481	0.0120272	0.0146157	5.51523	0.201145	0	53	52	0	1046	0	1040	71	0	1077	31
PLA2R1	ER+	chr2	160919075	160919626	0.0078125	5	-0.124184	0.000251794	0.000785839	0.0817327	5.87344	0.502356	0.0331094	0.0247014	6.26021	0.253879	3	31	53	21	1108	0	1170	9	0	1108	0
CHST14	ER+	chr15	40762658	40763209	0.00236407	1	-0.124157	0.0106795	0.000686446	0.0792078	7.33114	0.640566	0.0135944	0.0188621	7.11884	0.222824	3	26	43	25	1080	0	1140	8	0	1098	10
PEG10	ER+	chr7	94285135	94285686	0.00656814	4	-0.124093	0.0630571	-0.000196101	0.228939	6.40263	2.43058	0.0260167	0.0308335	6.28723	0.609921	0	65	52	0	1094	0	1022	142	77	816	215
GALNT14	ER+	chr2	31361541	31362092	0.00656814	4	-0.123944	0.0162253	-0.000717811	0.149628	5.78778	0.524913	0.020697	0.028576	5.60562	0.17714	0	47	40	3	1023	0	1054	32	0	1094	14
LYPD1	ER+	chr2	133428430	133428981	0.0038835	2	-0.123715	0.000695495	-0.00216713	0.268015	5.50986	0.444879	0.243384	0.131309	5.39924	0.130741	22	25	32	5	1108	0	903	276	0	1102	6
C9orf142	ER+	chr9	139886368	139886919	0.00236407	1	-0.123412	0.0097442	8.53893e-06	0.114437	9.85628	0.761173	0.0446618	0.0252152	9.14006	0.374405	0	37	49	14	1108	0	1156	23	0	887	221
CCDC34	ER+	chr11	27384744	27385295	0.0078125	5	-0.123407	0.0123091	-0.000137232	0.0403315	9.99439	1.30795	0.00457597	0.0179483	9.57179	0.532329	0	28	18	20	1062	0	1128	3	3	943	162
HOMER2	ER+	chr15	83621425	83621976	0.00236407	1	-0.123347	0.026524	0.00020619	0.0819787	7.77731	1.57307	0.0303336	0.0211045	7.36995	0.811297	0	34	35	22	1103	0	1168	6	24	1009	75
ZNF75D	ER+	chrX	134477961	134478512	0.00236407	1	-0.123105	0.0133724	7.74514e-05	0.190723	6.3965	1.01982	0.312317	0.0755075	6.26044	0.384407	25	12	22	22	1108	59	1113	7	0	1089	19
NPNT	ER+	chr4	106816095	106816646	0.00656814	4	-0.122939	0.0110864	4.98947e-05	0.0505013	6.83465	1.53111	0.0132131	0.0172233	5.81848	0.407049	0	30	42	13	1097	0	1165	3	0	568	540
SHC2	ER+	chr19	460945	461496	0.00236407	1	-0.122322	0.0184464	1.53331e-06	0.0911183	6.05661	0.702818	0.0218705	0.0216802	6.10573	0.248785	0	44	39	5	1086	0	1148	7	0	1099	9
C19orf24	ER+	chr19	1275018	1275569	0.0038835	2	-0.122192	0.0198009	0.000386706	0.0994268	7.76979	0.684848	0.0365667	0.0257858	7.08823	0.286596	0	32	48	17	1100	0	1158	13	0	927	181
SNAP91	ER+	chr6	84418469	84419020	0.00236407	1	-0.122109	0.00504063	-0.00021968	0.346417	5.54234	0.756344	0.0187803	0.0324992	5.53214	0.240329	0	38	57	0	1091	0	857	305	0	1086	22
TMEM121	ER+	chr14	105992451	105993002	0.00527241	3	-0.120978	0.00167186	0.000184591	0.0559527	5.59827	0.48191	0.0122111	0.0124438	5.4261	0.186907	0	43	40	7	1094	0	1160	3	0	1106	2
RPS6KL1	ER+	chr14	75389094	75389645	0.00236407	1	-0.120754	0.00252238	0.00324302	0.277469	6.02293	0.540021	0.434974	0.134405	5.95313	0.205648	10	50	38	3	1059	223	878	24	0	1103	5
IRF7	ER+	chr11	615677	616228	0.00527241	3	-0.120544	0.0337556	0.000151601	0.120172	8.94892	1.37867	0.0133345	0.0183302	7.70533	0.427551	0	31	24	16	1099	0	1151	19	0	433	675
SERPINB9	ER+	chr6	2903495	2904046	0.00656814	4	-0.11901	0.00330449	-0.00273495	0.473453	5.67966	0.403205	0.110497	0.127851	5.64324	0.169472	0	34	48	13	1019	0	801	283	0	1107	1
ARMC4	ER+	chr10	28287784	28288335	0.00527241	3	-0.118563	0.000454163	-0.000993225	0.215777	5.47526	0.640413	0.0448737	0.056777	5.38703	0.128208	0	43	53	0	1058	0	1037	89	0	1085	23
TFCP2L1	ER+	chr2	122042727	122043278	0.0078125	5	-0.11837	0.0290229	-0.000168695	0.113299	6.21389	1.30399	0.0252629	0.0208096	6.35202	0.665584	0	54	17	0	1082	0	1141	11	25	1042	41
SLC25A21	ER+	chr14	37641814	37642365	0.0038835	2	-0.118176	0.0104472	0.000737943	0.164627	5.47779	0.423528	0.0107951	0.0186775	5.29746	0.119408	0	41	36	7	1086	0	1120	37	0	1103	5
OSBPL8	ER+	chr12	76953538	76954089	0.00527241	3	-0.118037	0.00428974	-8.96057e-05	0.123558	7.04294	1.3631	0.00590859	0.00852881	7.29234	0.624867	0	33	24	7	1108	0	1158	21	81	1001	26
CDH23	ER+	chr10	73156189	73156740	0.00527241	3	-0.117383	0.0150061	-0.00107656	0.392718	6.07779	0.83956	0.0353907	0.0385422	7.22702	0.539695	1	50	37	0	1097	0	525	642	82	1026	0
FILIP1L	ER+	chr3	99594996	99595547	0.0078125	5	-0.116798	0.0299757	-0.000498232	0.3915	7.74387	1.41348	0.0516212	0.0729646	9.33775	0.775995	0	28	70	19	1093	0	905	257	276	832	0
TMEM82	ER+	chr1	16068485	16069036	0.00527241	3	-0.116634	0.021524	0.000660638	0.29189	5.38026	0.282281	0.566704	0.137702	5.35342	0.118887	23	25	16	11	984	18	975	51	0	1107	1
RASGRP1	ER+	chr15	38856956	38857507	0.0038835	2	-0.116024	0.00827419	0.000644841	0.195225	6.1152	1.13673	0.07158	0.0460432	5.70697	0.229613	0	49	48	0	1106	0	1096	80	0	950	158
STK39	ER+	chr2	169104054	169104605	0.0078125	5	-0.115591	0.000623192	0.000163057	0.0441262	8.90767	1.47857	0.00839067	0.00699855	8.57686	0.493054	0	24	46	27	1107	0	1178	0	0	914	194
EFNB3	ER+	chr17	7608018	7608569	0.00656814	4	-0.115462	0.0136768	4.81994e-05	0.0509821	6.27405	1.30551	0.011634	0.00796896	6.84103	0.573397	0	53	25	0	1108	0	1174	5	116	971	21
ACY3	ER+	chr11	67418079	67418630	0.00656814	4	-0.114996	0.0266329	0.00275316	0.378961	5.45602	1.0001	0.446074	0.17759	5.35696	0.143234	0	26	37	0	973	141	885	5	0	1079	29
DLX1	ER+	chr2	172949706	172950257	0.00527241	3	-0.1142	0.0149522	0.00123144	0.295732	5.89331	1.5456	0.015496	0.01862	5.70599	0.283395	0	63	60	0	1108	0	1000	178	0	994	114
LHX2	ER+	chr9	126773387	126773938	0.00656814	4	-0.114095	0.0032091	7.20817e-05	0.205738	5.70725	1.02742	0.0113307	0.0161457	5.46481	0.167843	0	40	47	0	1107	0	1123	55	0	1045	63
PPAP2C	ER+	chr19	291118	291669	0.0038835	2	-0.11286	0.0203641	0.00103489	0.0977328	7.4612	1.29322	0.0373856	0.0402943	6.83299	0.670483	2	11	39	41	1092	0	1153	10	18	952	138
CCBE1	ER+	chr18	57364593	57365144	0.00236407	1	-0.109138	0.00272881	0.000191089	0.16893	5.56407	0.275153	0.0304214	0.0184691	5.62924	0.200532	0	43	56	15	1108	0	1104	75	0	1108	0
BDH1	ER+	chr3	197282807	197283358	0.0038835	2	-0.108703	0.00209805	0.000327881	0.0494412	6.3134	0.848288	0.0319487	0.0165683	6.08144	0.410153	0	29	21	14	1108	0	1176	3	0	1062	46
NIPSNAP1	ER+	chr22	29977034	29977585	0.0078125	5	-0.108367	0.0071086	-0.000129907	0.0598731	8.40325	0.957943	0.0117834	0.0161441	7.56837	0.496781	0	30	14	18	1100	0	1165	6	0	729	379
NR0B1	ER+	chrX	30327444	30327995	0.0038835	2	-0.108009	0.000332292	-0.00155496	0.30939	5.40625	0.439041	0.259755	0.0918526	5.43888	0.170303	18	19	30	1	1106	3	798	376	0	1104	4
ITPRIPL1	ER+	chr2	96990560	96991111	0.00656814	4	-0.107013	0.00224783	-0.00134987	0.394816	5.45033	0.316551	0.0223962	0.0342476	5.70398	0.224831	1	42	36	12	1108	0	544	635	0	1108	0
EMB	ER+	chr5	49737183	49737734	0.00911854	6	-0.10651	0.00368854	-0.000586219	0.245473	5.48704	0.29029	0.164179	0.0619347	5.43204	0.128752	0	36	65	13	1108	0	1098	81	0	1106	2
ACSS3	ER+	chr12	81471307	81471858	0.0038835	2	-0.105833	0.00168605	0.0010199	0.321155	5.37493	0.337674	0.0340277	0.0313753	5.39015	0.198839	0	31	71	19	1108	0	983	196	0	1108	0
A4GALT	ER+	chr22	43116825	43117376	0.00527241	3	-0.105291	0.0330454	9.10857e-05	0.0791541	6.44901	0.932532	0.0215475	0.0195612	7.00615	0.42777	0	32	28	4	1107	0	1166	12	0	1105	3
NIPA1	ER+	chr15	23086792	23087343	0.0078125	5	-0.105072	0.00969669	0.000206181	0.0551176	6.5535	0.769142	0.00621017	0.007552	6.47979	0.281541	0	34	12	10	1106	0	1172	5	0	1089	19
EDN1	ER+	chr6	12290027	12290578	0.00911854	6	-0.104907	0.102876	0.000217756	0.058878	7.10167	1.59852	0.0121688	0.0143445	8.01255	0.701968	0	39	19	1	1108	0	1170	9	224	869	15
LOC115110	ER+	chr1	2488399	2488950	0.0078125	5	-0.104412	0.00572738	0.000534932	0.256427	5.42327	0.297659	0.156207	0.0852597	5.40267	0.169967	4	31	42	17	1100	0	987	184	0	1108	0
KCNN2	ER+	chr5	113697514	113698065	0.00527241	3	-0.104147	0.000599545	-0.00105434	0.317432	5.5791	0.458122	0.0168912	0.0599688	5.45735	0.143655	0	37	51	3	997	0	924	135	0	1103	5
C17orf98	ER+	chr17	36997591	36998142	0.00236407	1	-0.103511	0.0182322	0.000340496	0.213703	5.49662	0.674173	0.869611	0.0986051	5.53365	0.186628	61	9	0	0	1097	67	1100	0	0	1103	5
MARCH11	ER+	chr5	16179846	16180397	0.00527241	3	-0.102105	0.00285521	0.000616769	0.338089	5.54434	0.53008	0.0514102	0.0338632	5.48984	0.195033	0	39	58	1	1107	0	786	392	0	1091	17
PER1	ER+	chr17	8055702	8056253	0.00527241	3	-0.100741	0.00337256	-0.000319257	0.153682	5.56763	0.452823	0.0289279	0.0287832	5.89268	0.341515	0	46	51	24	1091	0	1114	45	0	1108	0
KDELC2	ER+	chr11	108369108	108369659	0.0078125	5	-0.0999619	0.0498311	0.0003115	0.0751569	7.53109	0.978672	0.00422338	0.0134103	8.41353	0.430052	0	28	8	24	872	0	923	2	0	1108	0
NXPH2	ER+	chr2	139537760	139538311	0.00656814	4	-0.0992348	0.00592265	0.001681	0.222435	5.3484	0.324787	0.0222906	0.0237383	5.48133	0.161247	0	33	51	17	1107	0	1091	87	0	1108	0
RDM1	ER+	chr17	34257252	34257803	0.0078125	5	-0.099135	0.00607231	0.000170144	0.104372	5.92143	0.70257	0.032367	0.0204923	5.518	0.199079	0	50	60	0	1108	0	1155	24	0	1037	71
BMP8B	ER+	chr1	40254482	40255033	0.00911854	6	-0.0988549	0.00167119	0.000787445	0.172046	5.74081	0.622	0.01193	0.00800579	5.94074	0.239118	0	38	43	3	1108	0	1136	43	0	1100	8
ZNF568	ER+	chr19	37406729	37407280	0.00911854	6	-0.0987669	0.016445	-0.000518556	0.121198	5.52299	0.273731	0.00923136	0.009439	5.46721	0.140034	0	29	43	14	1108	0	1156	23	0	1108	0
FAM169A	ER+	chr5	74162161	74162712	0.0078125	5	-0.0965177	0.0128358	-0.00123996	0.230162	5.23964	0.296619	0.0539493	0.0352853	5.24215	0.146836	0	29	53	23	1107	0	1048	130	0	1108	0
SLFN11	ER+	chr17	33700669	33701220	0.00911854	6	-0.0959672	0.0211163	-0.00126824	0.293605	7.88	1.40976	0.0178718	0.0223376	8.74964	0.521247	0	26	60	20	1108	0	896	283	31	1076	1
HABP4	ER+	chr9	99211935	99212486	0.00656814	4	-0.0933487	0.0368079	5.00146e-05	0.0622488	6.49152	0.546199	0.00471603	0.00494627	7.20632	0.420888	0	28	14	21	1107	0	1174	4	0	1108	0
ZNF266	ER+	chr19	9546203	9546754	0.00656814	4	-0.0926409	0.00728251	-0.00023638	0.0469459	6.26399	0.667929	0.00707809	0.0086194	6.39756	0.338938	0	26	19	21	1107	0	1174	4	0	1105	3
TXNIP	ER+	chr1	145437936	145438487	0.00911854	6	-0.0865367	0.0195341	-0.000122689	0.0921527	10.0339	1.45623	0.00534647	0.00703454	11.3536	0.524605	0	12	13	32	1107	0	1168	10	26	1082	0
PAQR8	ER+	chr6	52226424	52226975	0.00911854	6	-0.0835975	0.00122981	0.000620213	0.266646	6.66059	0.730888	0.0109985	0.036295	6.68023	0.237047	0	40	59	18	1046	0	1022	95	0	1098	10

## Sheet: Promoters (FDR < 0.05)
gene	ER	chrom	start	end	fdr	rank	cor	diff_from_second_best	mean_meth	sd_meth	mean_expr	sd_expr	normal_meth	normal_meth_sd	normal_expr	normal_expr_sd	n_hypometh	n_induced	n_hypermeth	n_repressed	N_considered	n_hypometh_vs_normal	n_stable_vs_normal	n_hypermeth_vs_normal	n_repressed_vs_normal	n_stable_expr_vs_normal	n_induced_vs_normal
INSL6	ER-	chr9	5185567	5186118	0.00540541	1	-0.744994	0.304065	0.00569088	0.308444	5.4159	0.70708	0.901893	0.0985814	5.35026	0.174932	13	22	0	0	304	24	320	0	0	297	13
ATF7IP2	ER+	chr16	10479410	10479961	0.00236407	1	-0.64489	0.400695	-3.77495e-05	0.328562	6.60336	1.11844	0.275873	0.0704286	6.37148	0.271363	2	33	46	3	1108	39	926	214	0	1007	101
CLIC6	ER+	chr21	36041186	36041737	0.00236407	1	-0.618481	0.341392	-0.00231322	0.472984	8.67443	4.63445	0.292867	0.172216	8.25161	1.11723	0	12	26	0	1107	0	1009	169	369	427	312
SYCP2	ER-	chr20	58507158	58507709	0.00540541	1	-0.611005	0.383694	0.0013488	0.414955	6.10063	1.19068	0.97112	0.0220583	6.01068	0.393059	17	9	0	0	310	97	253	0	0	287	23
KRT7	ER+	chr12	52626452	52627003	0.00236407	1	-0.597642	0.28658	0.00356489	0.371243	9.04272	2.86825	0.0969933	0.0485435	8.92503	1.42918	0	2	73	59	1106	0	910	267	187	918	3
ZBTB7C	ER+	chr18	45663629	45664180	0.00236407	1	-0.59161	0.400541	0.00367443	0.368473	7.17166	1.74205	0.20349	0.0896542	6.98191	0.443687	0	22	65	4	1108	3	971	205	0	912	196
PNLDC1	ER-	chr6	160220779	160221330	0.00540541	1	-0.58845	0.277967	0.00344159	0.346394	5.6241	1.56719	0.855056	0.091433	5.41389	0.242933	21	23	0	0	301	43	298	0	0	280	30
HOXB4	ER+	chr17	46655692	46656243	0.00236407	1	-0.582168	0.434869	-0.00103736	0.423507	6.08939	1.22239	0.0887413	0.0670338	6.05847	0.309982	2	60	24	0	1108	0	632	547	0	1010	98
SLC16A5	ER+	chr17	73083534	73084085	0.00236407	1	-0.580288	0.35339	-0.000948029	0.379634	7.54436	1.49487	0.0362423	0.0401121	7.4589	0.365746	0	19	82	36	1100	0	959	212	0	998	110
TPSG1	ER+	chr16	1275203	1275754	0.00236407	1	-0.568848	0.418832	0.000482797	0.34931	6.45284	2.44807	0.627422	0.0882632	5.83147	0.461011	31	66	5	0	1105	334	832	10	0	798	310
C10orf82	ER+	chr10	118429430	118429981	0.00236407	1	-0.567776	0.423779	-0.00162924	0.458436	5.7586	0.877341	0.197966	0.121835	5.38924	0.196938	0	46	29	1	1097	0	811	354	0	1003	105
HENMT1	ER+	chr1	109203693	109204244	0.00236407	1	-0.554007	0.288218	-0.000525154	0.32399	7.77571	1.65822	0.0172155	0.0198939	7.80853	0.291053	0	14	56	23	1108	0	942	237	0	983	125
APOBR	ER+	chr16	28505468	28506019	0.00236407	1	-0.551092	0.357079	-0.00164954	0.407299	5.95422	0.794373	0.549017	0.161546	5.58397	0.194635	48	58	2	0	1072	152	958	27	0	1026	82
PIWIL2	ER+	chr8	22132578	22133129	0.00236407	1	-0.549095	0.444966	-0.000829886	0.252275	5.5351	0.784832	0.724329	0.134019	5.78191	0.29839	48	54	0	0	1084	30	1115	9	0	1080	28
KLHDC9	ER-	chr1	161067649	161068200	0.00540541	1	-0.542451	0.202214	-0.00396302	0.363597	6.91919	1.90232	0.0178677	0.0548041	7.20396	0.407487	0	5	20	0	287	0	264	57	0	283	27
ALDOC	ER+	chr17	26903900	26904451	0.00236407	1	-0.538149	0.269997	-0.00310134	0.470339	7.80448	1.92135	0.038508	0.0465412	9.56156	1.00166	0	42	41	0	1104	0	641	534	338	769	1
ZNF471	ER+	chr19	57018710	57019261	0.00236407	1	-0.537683	0.218159	-0.0013051	0.414945	6.03727	0.919875	0.0216282	0.0542369	6.87629	0.301341	0	33	49	1	1018	0	672	409	0	1106	2
C1orf106	ER+	chr1	200863447	200863998	0.00236407	1	-0.529904	0.221072	0.000236372	0.431354	6.57923	2.31961	0.643695	0.169242	6.22941	0.492391	35	64	3	0	983	119	922	3	0	837	271
MT1E	ER-	chr16	56659083	56659634	0.00540541	1	-0.528803	0.259463	-0.00592929	0.436518	9.8821	2.52659	0.0163888	0.0257446	10.685	0.621223	1	6	15	3	310	0	221	129	18	274	18
ZFP42	ER-	chr4	188916423	188916974	0.00540541	1	-0.526869	0.234791	0.00424921	0.375489	5.75123	1.43304	0.306053	0.104495	6.45496	0.672251	12	20	3	0	306	6	160	180	114	184	12
MRPS21	ER-	chr1	150265760	150266311	0.00540541	1	-0.526196	0.123787	0.000890561	0.263916	8.68664	1.43053	0.0298082	0.0264438	8.22229	0.326923	0	8	18	8	310	0	310	40	0	248	62
HIST3H2A	ER+	chr1	228645509	228646060	0.0038835	2	-0.525831	0.0426818	-0.0018051	0.366605	7.48197	2.46169	0.0219516	0.0319783	6.65288	0.661476	0	29	67	1	1105	0	941	235	95	623	390
MRPS21	ER+	chr1	150265760	150266311	0.00236407	1	-0.523067	0.330439	-0.000337588	0.279387	8.43513	1.12868	0.0298082	0.0264438	8.22229	0.326923	0	17	65	36	1107	0	984	194	0	1034	74
C2orf43	ER-	chr2	21022839	21023390	0.00540541	1	-0.521175	0.253973	0.000172227	0.334547	6.71839	0.841711	0.0154515	0.0251583	6.54417	0.292806	0	4	14	7	240	0	233	35	0	305	5
NOX5	ER+	chr15	69222337	69222888	0.00236407	1	-0.517573	0.392218	2.53723e-06	0.260272	5.96385	1.22705	0.748173	0.134419	5.94639	0.305414	44	61	0	0	1104	29	1146	0	0	1002	106
TFCP2	ER-	chr12	51566875	51567426	0.00540541	1	-0.516889	0.181842	-0.00181114	0.184784	7.85084	0.86456	0.0485305	0.0282754	7.72652	0.220405	0	2	15	14	310	0	330	20	0	308	2
SMO	ER-	chr7	128828211	128828762	0.00540541	1	-0.512223	0.0173662	-0.00267871	0.291432	6.46605	1.1048	0.0125996	0.0131803	6.34563	0.263649	0	11	22	0	310	0	294	56	0	284	26
TSPYL5	ER-	chr8	98290125	98290676	0.00540541	1	-0.510432	0.12227	0.00436118	0.42533	8.01201	2.19073	0.494663	0.162073	7.48817	0.408105	1	0	8	7	310	28	308	14	0	181	129
PYCARD	ER+	chr16	31214046	31214597	0.00236407	1	-0.50845	0.245172	0.000267076	0.184727	10.2151	1.82988	0.025858	0.0241075	8.75186	0.435374	0	17	54	30	1108	0	1095	84	0	330	778
THNSL2	ER+	chr2	88469312	88469863	0.00236407	1	-0.506914	0.357943	-0.000575567	0.260139	8.99264	1.86017	0.100053	0.0760433	9.08534	0.559139	0	2	64	53	1107	0	1062	116	21	1043	44
KRTCAP3	ER-	chr2	27664731	27665282	0.00540541	1	-0.50077	0.0846967	-0.00124161	0.387682	6.9342	1.52534	0.563969	0.134371	6.40611	0.415145	3	7	5	0	310	40	270	40	0	215	95
NOX5	ER-	chr15	69222337	69222888	0.00540541	1	-0.499235	0.313955	0.00159014	0.344461	6.03105	1.39546	0.748173	0.134419	5.94639	0.305414	16	16	0	0	308	23	325	0	0	258	52
RBP1	ER+	chr3	139258620	139259171	0.00236407	1	-0.498193	0.307325	-0.00213129	0.370753	8.84288	2.73972	0.0749141	0.0617774	8.60295	0.753271	10	38	23	5	1108	0	615	564	118	781	209
ZNF22	ER+	chr10	45495771	45496322	0.00236407	1	-0.497826	0.0182627	-0.00116315	0.274602	8.46292	1.07844	0.0151318	0.0318754	8.96644	0.282315	0	12	59	41	1012	0	950	126	0	1107	1
THNSL2	ER-	chr2	88469312	88469863	0.00540541	1	-0.495856	0.228927	0.00156397	0.273472	8.39928	1.96254	0.100053	0.0760433	9.08534	0.559139	0	1	17	12	309	0	313	35	6	303	1
PNLDC1	ER+	chr6	160220779	160221330	0.00236407	1	-0.495357	0.327193	-0.000413149	0.204316	5.42257	0.90535	0.855056	0.091433	5.41389	0.242933	45	32	0	0	1076	40	1105	0	0	1078	30
LAMB3	ER+	chr1	209825623	209826174	0.00236407	1	-0.49366	0.246085	0.00156861	0.324357	6.67547	1.52664	0.680103	0.192386	8.04376	0.657678	67	55	0	0	1105	29	1147	0	149	956	3
TMCO1	ER-	chr1	165738108	165738659	0.00540541	1	-0.490062	0.135319	0.00226415	0.129212	10.6939	1.05659	0.00467155	0.00601883	10.2806	0.244581	0	3	5	6	310	0	346	4	0	274	36
PON3	ER+	chr7	95025636	95026187	0.00236407	1	-0.489794	0.211298	0.000980789	0.450807	6.85889	2.79477	0.0636077	0.0537684	7.32355	0.58224	0	52	48	0	1098	0	663	505	43	893	172
FRG1B	ER+	chr20	29611377	29611928	0.00236407	1	-0.489324	0.269787	0.000164358	0.411572	8.50437	1.17203	0.155532	0.130395	8.84072	0.431892	0	29	53	24	1090	0	961	199	0	1095	13
LAD1	ER+	chr1	201368618	201369169	0.00236407	1	-0.487876	0.165838	0.00156826	0.190705	8.72863	2.665	0.205158	0.0790505	7.93393	1.2052	4	15	55	34	1108	1	1142	36	106	894	108
SYCP2	ER+	chr20	58507158	58507709	0.00236407	1	-0.483759	0.351295	0.00118596	0.323463	6.32419	1.27332	0.97112	0.0220583	6.01068	0.393059	71	35	0	1	1108	169	1010	0	0	946	162
ATF7IP2	ER-	chr16	10479410	10479961	0.00540541	1	-0.481525	0.227876	-0.00118646	0.344959	6.65635	1.16713	0.275873	0.0704286	6.37148	0.271363	2	5	17	3	310	12	287	50	0	275	35
KLHL34	ER-	chrX	21676454	21677005	0.00540541	1	-0.481375	0.132301	-0.00179518	0.336366	5.54713	0.935405	0.37819	0.0995483	5.37654	0.14681	12	18	4	0	310	16	228	106	0	291	19
MEST	ER-	chr7	130125686	130126237	0.00540541	1	-0.477241	0.227102	0.00169036	0.521665	6.06654	1.52228	0.304571	0.188539	5.66619	0.183453	0	13	15	0	298	0	300	37	0	245	65
SLC7A4	ER+	chr22	21386796	21387347	0.00236407	1	-0.476746	0.219272	-0.00030283	0.398259	5.79257	1.07846	0.0510191	0.0400967	5.68176	0.371171	0	53	55	0	1108	0	772	407	0	1023	85
FAM109B	ER-	chr22	42469753	42470304	0.00540541	1	-0.476362	0.193421	-0.00299328	0.278907	6.7526	0.895985	0.154933	0.0619958	6.32169	0.254015	3	5	17	9	310	0	246	104	0	278	32
CABP4	ER+	chr11	67219384	67219935	0.00236407	1	-0.476188	0.26208	0.00308394	0.360932	6.00472	1.22813	0.333651	0.122269	5.87862	0.28314	8	53	53	0	1108	16	884	279	0	1027	81
KRT19	ER+	chr17	39684590	39685141	0.00236407	1	-0.474442	0.183249	0.000303422	0.311592	12.6585	2.28398	0.366242	0.160416	10.7407	1.90777	0	0	50	46	999	111	933	22	36	1071	1
PRSS21	ER-	chr16	2866662	2867213	0.00540541	1	-0.468477	0.153411	-0.00210033	0.322803	5.7606	1.47001	0.665462	0.112511	5.69294	0.34863	9	19	6	0	288	27	290	9	0	279	31
ZNF502	ER+	chr3	44753633	44754184	0.00236407	1	-0.466435	0.227097	-0.0024884	0.368375	6.01008	0.76267	0.0999473	0.0845943	6.38145	0.249517	5	35	37	4	967	0	580	446	0	1107	1
LAMC2	ER-	chr1	183154672	183155223	0.00540541	1	-0.465601	0.118951	0.00119778	0.377756	7.20637	2.29514	0.557001	0.158107	7.79813	1.02082	11	10	5	0	307	34	306	7	100	206	4
TRIM29	ER-	chr11	120008812	120009363	0.00540541	1	-0.465599	0.0855828	0.00112248	0.381555	6.56437	1.91638	0.593099	0.143175	6.69424	0.750616	10	14	5	0	308	49	295	4	63	225	22
RBP1	ER-	chr3	139258620	139259171	0.00540541	1	-0.463506	0.144908	-0.00145001	0.293526	9.46392	2.83803	0.0749141	0.0617774	8.60295	0.753271	0	8	19	2	310	0	305	45	14	198	98
TFCP2	ER+	chr12	51566875	51567426	0.00236407	1	-0.46194	0.224937	-0.000412482	0.188398	7.94368	0.768125	0.0485305	0.0282754	7.72652	0.220405	0	8	50	46	1108	0	1094	85	0	1100	8
LOC100505715	ER+	chr19	44405904	44406455	0.00236407	1	-0.461759	0.212204	-0.00150161	0.245987	7.28199	1.42053	0.0280513	0.028908	7.30946	0.374239	0	33	48	10	1074	0	1008	135	0	1026	82
SLC16A5	ER-	chr17	73083534	73084085	0.00540541	1	-0.459734	0.176873	-0.00679227	0.40655	7.05511	1.34016	0.0362423	0.0401121	7.4589	0.365746	0	10	19	1	303	0	259	83	0	301	9
CTF1	ER+	chr16	30907426	30907977	0.00236407	1	-0.457117	0.242661	0.000669529	0.381901	6.01044	0.798658	0.116475	0.0832201	6.23829	0.251806	0	47	49	1	1100	0	842	328	0	1099	9
PLEKHB1	ER-	chr11	73359233	73359784	0.016835	5	-0.456027	0.000876832	0.00192258	0.236024	7.16755	2.32882	0.833356	0.0760439	6.80191	0.551987	18	13	0	0	306	21	325	0	14	207	89
EFS	ER+	chr14	23834791	23835342	0.00236407	1	-0.454946	0.203114	0.000434698	0.360724	7.30147	1.55565	0.0190465	0.0257622	7.75143	0.405472	0	14	77	22	1104	0	945	229	0	1085	23
ZNF415	ER+	chr19	53636120	53636671	0.00236407	1	-0.454116	0.0996641	-0.00023863	0.155282	7.1776	1.05218	0.0247149	0.0263311	7.27373	0.274098	0	11	44	60	1098	0	1121	48	0	1099	9
TIGD7	ER+	chr16	3355388	3355939	0.0038835	2	-0.451927	0.0804063	-0.00186275	0.245792	7.0238	1.0331	0.0151855	0.0231221	6.89026	0.22277	0	25	56	29	1017	0	984	100	0	1062	46
HUS1B	ER+	chr6	656913	657464	0.00236407	1	-0.450139	0.325498	-0.000283067	0.0910906	6.11589	0.913871	0.913186	0.0282893	6.09143	0.219304	28	42	0	0	1108	10	1169	0	0	1071	37
ZIK1	ER-	chr19	58095126	58095677	0.00540541	1	-0.446653	0.165341	0.00335843	0.406356	5.86429	0.879707	0.0166439	0.0313156	5.85116	0.172297	1	16	14	0	304	0	220	122	0	301	9
C2orf74	ER-	chr2	61371741	61372292	0.00540541	1	-0.445136	0.235824	0.0035721	0.457173	6.37141	1.01677	0.060335	0.0841119	6.73894	0.479249	0	8	17	0	257	0	232	62	0	308	2
ZNF518B	ER+	chr4	10458981	10459532	0.00236407	1	-0.44426	0.171789	-0.000920307	0.337162	7.30548	1.33208	0.130029	0.0588969	7.31899	0.333884	3	16	41	27	1106	0	798	379	0	1058	50
ZNF311	ER-	chr6	28972986	28973537	0.00540541	1	-0.443986	0.197829	-0.000543438	0.262392	5.85393	0.834388	0.0348186	0.0453778	5.84387	0.2822	0	12	14	0	302	0	280	62	0	306	4
PLBD1	ER+	chr12	14720740	14721291	0.00236407	1	-0.440466	0.234747	0.000852594	0.299624	8.56852	1.68607	0.119324	0.0651327	9.05256	0.355618	2	25	45	23	1107	0	885	293	0	1062	46
SPAG6	ER+	chr10	22633872	22634423	0.00236407	1	-0.440242	0.185446	-0.00276069	0.357598	5.95803	2.05327	0.115408	0.0542031	5.62809	0.383116	10	77	32	0	1100	0	533	638	0	883	225
ZNF671	ER-	chr19	58238944	58239495	0.00540541	1	-0.440194	0.159406	0.000355126	0.41293	6.4742	1.05351	0.351556	0.131903	6.64319	0.345051	5	9	7	2	301	6	268	66	0	302	8
PYCARD	ER-	chr16	31214046	31214597	0.00540541	1	-0.439695	0.201086	0.000265826	0.215147	9.60615	1.80293	0.025858	0.0241075	8.75186	0.435374	0	6	15	5	310	0	310	40	0	177	133
RPL39L	ER+	chr3	186857212	186857763	0.00236407	1	-0.439171	0.230983	-0.000822907	0.240612	8.41173	1.8228	0.0104565	0.0169718	7.4043	0.345497	0	15	57	56	1097	0	1064	102	0	490	618
ZNF502	ER-	chr3	44753633	44754184	0.00540541	1	-0.435106	0.158268	-0.00165357	0.304275	6.08201	0.846812	0.0999473	0.0845943	6.38145	0.249517	0	11	10	2	256	0	214	75	0	308	2
LOC100505715	ER-	chr19	44405904	44406455	0.00540541	1	-0.435052	0.172426	0.00118297	0.183514	7.3531	1.33837	0.0280513	0.028908	7.30946	0.374239	0	10	15	8	300	0	318	20	0	284	26
MAP1LC3A	ER-	chr20	33145999	33146550	0.00540541	1	-0.433661	0.0763252	-0.00271762	0.216955	9.54879	1.42075	0.00627886	0.00800468	10.1989	0.329476	0	4	16	10	310	0	327	23	0	308	2
RGN	ER-	chrX	46937252	46937803	0.00540541	1	-0.42904	0.0352521	0.00146327	0.46757	5.59513	0.622499	0.334662	0.14397	6.12029	0.381303	4	16	5	0	288	5	212	106	0	310	0
ACAT2	ER-	chr6	160183009	160183560	0.00540541	1	-0.428441	0.0727044	-0.00191978	0.14019	8.03918	1.60545	0.010949	0.015439	7.36515	0.284144	0	8	15	6	298	0	325	12	0	208	102
ZIK1	ER+	chr19	58095126	58095677	0.00236407	1	-0.427342	0.173752	-0.00304223	0.369124	5.78512	0.777233	0.0166439	0.0313156	5.85116	0.172297	0	50	50	0	1092	0	723	439	0	1091	17
ZNF311	ER+	chr6	28972986	28973537	0.00236407	1	-0.426679	0.268077	-0.000367608	0.176982	6.19789	0.871903	0.0348186	0.0453778	5.84387	0.2822	0	18	55	26	1091	0	1089	72	0	1045	63
ZNF559	ER-	chr19	9434400	9434951	0.00540541	1	-0.426667	0.128622	7.84285e-05	0.183207	6.83981	0.945029	0.00686052	0.0138771	7.553	0.312449	0	8	19	8	310	0	326	24	0	310	0
PGPEP1L	ER-	chr15	99548834	99549385	0.00540541	1	-0.425534	0.186028	-0.000893307	0.432148	5.57693	0.667966	0.637397	0.141611	5.37877	0.143881	12	23	2	1	307	60	283	3	0	296	14
CA6	ER-	chr1	9005391	9005942	0.00540541	1	-0.425347	0.183556	0.00396872	0.375325	5.74917	0.866724	0.817744	0.145446	5.63801	0.22103	12	9	0	0	228	17	241	0	0	301	9
CLIP4	ER-	chr2	29337790	29338341	0.00854701	2	-0.424832	0.0789933	-0.00323757	0.395553	6.45829	1.06112	0.0194576	0.036576	7.46294	0.369996	0	13	21	0	304	0	281	63	0	309	1
AFF3	ER+	chr2	100721994	100722545	0.00236407	1	-0.424564	0.216547	0.00100291	0.252861	8.6116	2.3906	0.193996	0.109437	8.07964	0.870314	1	13	55	48	1027	0	1014	75	66	885	157
SCRN1	ER+	chr7	30029374	30029925	0.00236407	1	-0.423852	0.198231	-4.59538e-05	0.151874	8.46071	1.48374	0.0260326	0.029197	8.29149	0.332729	0	12	49	34	1106	0	1135	41	0	973	135
ADCY3	ER-	chr2	25142004	25142555	0.00540541	1	-0.419771	0.0469652	-0.000917248	0.109889	9.54722	1.31389	0.0578437	0.0257767	10.5426	0.326292	0	8	12	5	310	0	348	2	0	310	0
GATM	ER+	chr15	45670929	45671480	0.00236407	1	-0.419352	0.179717	-0.000747601	0.400081	6.9995	1.51372	0.0618092	0.0675723	6.92487	0.334611	0	25	57	18	1012	0	840	239	0	980	128
BRCA1	ER-	chr17	41276081	41276632	0.00854701	2	-0.41859	0.0530231	0.00263434	0.272022	6.04014	0.765037	0.0645572	0.0458605	5.73467	0.231689	2	15	11	1	247	0	263	18	0	294	16
ZNF559	ER+	chr19	9434400	9434951	0.00236407	1	-0.41856	0.252883	-0.000872143	0.183844	6.90574	0.874551	0.00686052	0.0138771	7.553	0.312449	0	27	57	36	1107	0	1096	82	0	1107	1
ADCY3	ER+	chr2	25142004	25142555	0.00236407	1	-0.417504	0.214743	0.000186048	0.0986013	9.29879	1.0004	0.0578437	0.0257767	10.5426	0.326292	0	27	51	24	1108	0	1171	8	0	1108	0
CLIC6	ER-	chr21	36041186	36041737	0.00540541	1	-0.41662	0.154837	0.00161942	0.373449	7.04894	2.37072	0.292867	0.172216	8.25161	1.11723	10	18	7	0	310	0	280	70	191	111	8
TTYH1	ER-	chr19	54926103	54926654	0.0144404	4	-0.416421	0.0331098	0.00266545	0.411256	6.87674	3.41385	0.0541718	0.0702695	7.08749	0.917076	0	18	12	0	229	0	194	64	128	133	49
INSL6	ER+	chr9	5185567	5186118	0.00236407	1	-0.415667	0.306169	-0.00051901	0.153956	5.3292	0.390596	0.901893	0.0985814	5.35026	0.174932	34	18	0	0	1070	20	1117	0	0	1097	11
GBGT1	ER-	chr9	136039281	136039832	0.00540541	1	-0.413949	0.0815417	-0.0033257	0.289535	6.27803	0.819686	0.250228	0.0597581	6.29509	0.32925	4	15	13	3	310	0	272	78	0	303	7
FGF11	ER+	chr17	7341090	7341641	0.00236407	1	-0.410005	0.220477	9.71339e-05	0.355564	5.74462	0.748038	0.280576	0.0894749	5.93153	0.246123	43	52	5	0	1108	3	458	718	0	1090	18
MTMR7	ER+	chr8	17270989	17271540	0.00236407	1	-0.40605	0.246257	0.000594074	0.495513	5.43307	0.570584	0.20448	0.101621	5.35848	0.156509	1	61	34	1	1033	31	618	449	0	1091	17
C1orf64	ER+	chr1	16330229	16330780	0.00236407	1	-0.405288	0.181267	0.00230229	0.321942	9.15605	3.63064	0.833258	0.0835369	7.62257	1.38189	47	1	3	43	1075	303	835	0	141	623	344
VANGL2	ER-	chr1	160369862	160370413	0.0329114	13	-0.404532	0.00873729	-0.000879983	0.226972	7.77771	2.4624	0.0149652	0.0195935	7.33243	0.759217	0	8	17	0	300	0	313	25	34	213	63
C3orf18	ER+	chr3	50605172	50605723	0.00236407	1	-0.39973	0.153731	-0.00171417	0.333556	5.81163	0.558035	0.0131314	0.0234043	5.95277	0.248284	0	34	64	10	1105	0	981	195	0	1107	1
MAGEC2	ER+	chrX	141293025	141293576	0.0038835	2	-0.399494	0.0259285	0.0013452	0.311947	5.42471	0.9612	0.90162	0.0625814	5.31712	0.153206	53	39	0	0	1096	279	888	0	0	1066	42
HIST3H2BB	ER+	chr1	228645306	228645857	0.00236407	1	-0.39938	0.0396105	-0.00251833	0.387855	5.65185	0.657294	0.0334731	0.0528676	5.37222	0.126679	0	49	69	1	1107	0	919	259	0	1066	42
KCNK1	ER+	chr1	233749248	233749799	0.00236407	1	-0.398007	0.127652	0.000196281	0.196346	7.31403	2.59442	0.0150866	0.0179218	6.50283	0.575709	0	19	57	0	1106	0	1096	81	28	616	464
ALDOC	ER-	chr17	26903900	26904451	0.00540541	1	-0.396843	0.0904962	-0.00434403	0.38967	8.14399	1.80457	0.038508	0.0465412	9.56156	1.00166	0	11	20	1	307	0	269	78	128	182	0
PROM1	ER-	chr4	16085543	16086094	0.00540541	1	-0.395324	0.0419094	-0.00451968	0.31108	9.80297	3.93682	0.0784262	0.0527865	9.37812	1.66288	0	0	20	5	309	0	297	52	69	233	8
FAM50B	ER-	chr6	3849130	3849681	0.00540541	1	-0.393682	0.153352	-0.000979224	0.356993	6.83723	1.31666	0.368109	0.142031	6.94887	0.278338	2	11	7	3	309	13	316	20	0	294	16
ZFP37	ER+	chr9	115819020	115819571	0.00236407	1	-0.393211	0.229853	-0.000298888	0.257931	6.33969	0.907138	0.0568483	0.037785	6.60612	0.316506	0	26	57	12	1108	0	979	200	0	1103	5
ZIC4	ER-	chr3	147110166	147110717	0.00540541	1	-0.392214	0.121601	-0.000392404	0.374547	5.50893	0.654435	0.0718162	0.0416801	5.43153	0.152777	2	16	13	0	310	0	256	94	0	301	9
FGF11	ER-	chr17	7341090	7341641	0.00540541	1	-0.391899	0.114602	-0.0021842	0.355273	6.06172	1.0546	0.280576	0.0894749	5.93153	0.246123	3	18	6	0	309	1	196	152	0	286	24
ECI2	ER-	chr6	4135651	4136202	0.00540541	1	-0.391224	0.0548569	0.00144119	0.187325	8.27065	1.77626	0.00535626	0.00631251	8.82012	0.625381	0	7	14	10	310	0	332	18	21	285	4
HIST1H2BH	ER-	chr6	26251377	26251928	0.00540541	1	-0.390459	0.180972	0.00391631	0.34189	6.04575	1.07003	0.0817723	0.0404592	5.47051	0.197023	0	14	19	0	310	0	293	57	0	260	50
C3orf14	ER+	chr3	62304216	62304767	0.00236407	1	-0.390417	0.216083	0.00124014	0.202551	9.74077	2.04245	0.0307565	0.0492179	8.79899	0.86888	0	8	44	50	1022	0	1023	61	22	861	225
MT1G	ER+	chr16	56701926	56702477	0.00236407	1	-0.39038	0.173537	-0.00102815	0.386423	8.18325	3.33025	0.0467869	0.0485099	7.99308	0.905086	0	46	60	0	1049	0	839	277	233	676	199
HOXC13	ER+	chr12	54332074	54332625	0.00236407	1	-0.389423	0.110427	0.000393168	0.20096	6.68189	1.86508	0.0742355	0.0333045	5.66622	0.397176	0	22	52	1	1108	0	1059	120	0	527	581
MT1G	ER-	chr16	56701926	56702477	0.00540541	1	-0.38786	0.0833239	0.000110202	0.342251	8.92753	2.9845	0.0467869	0.0485099	7.99308	0.905086	0	8	18	3	290	0	261	67	19	195	96
NME3	ER-	chr16	1821659	1822210	0.00854701	2	-0.386728	0.0129586	-4.45998e-05	0.10162	9.69091	1.32748	0.0162112	0.0214077	9.80556	0.334178	0	8	9	7	304	0	340	4	0	295	15
TAF7	ER+	chr5	140700300	140700851	0.00236407	1	-0.385463	0.218937	-0.000742491	0.187582	8.07347	1.09866	0.0279071	0.0197386	8.04101	0.258897	0	13	62	41	1108	0	1102	77	0	1079	29
APCDD1	ER-	chr18	10454123	10454674	0.00540541	1	-0.385374	0.0242272	0.00236663	0.315189	7.03768	1.52689	0.0886105	0.0529603	8.29007	0.586039	3	13	9	0	310	0	165	185	28	276	6
GGT6	ER+	chr17	4463840	4464391	0.00236407	1	-0.383276	0.126809	0.0028849	0.330574	6.81242	1.54173	0.507925	0.214622	6.62162	0.63895	14	17	39	6	1072	26	1110	3	85	941	82
ZNF597	ER-	chr16	3493486	3494037	0.00540541	1	-0.383264	0.137215	-0.00178698	0.305504	5.76092	0.515142	0.426015	0.11099	5.76199	0.156559	8	6	5	2	310	11	285	54	0	310	0
ZNF549	ER+	chr19	58038191	58038742	0.00236407	1	-0.383065	0.0553654	-0.0012297	0.214406	6.00989	0.538712	0.0208122	0.0305351	6.25214	0.223132	0	24	52	14	986	0	964	82	0	1105	3
PTK6	ER-	chr20	62168672	62169223	0.00540541	1	-0.382954	0.0197205	0.000784461	0.190752	7.05884	1.78153	0.376444	0.0964763	6.42806	0.360395	0	10	15	0	310	226	123	1	0	208	102
RNF212	ER+	chr4	1107301	1107852	0.00236407	1	-0.380635	0.257433	0.000125524	0.360651	5.81334	0.853164	0.146933	0.0762885	5.94465	0.247296	17	60	32	0	1107	0	589	588	0	1081	27
PROM1	ER+	chr4	16085543	16086094	0.00236407	1	-0.379227	0.113916	-0.00144673	0.42211	7.56309	3.36099	0.0784262	0.0527865	9.37812	1.66288	5	45	41	0	1104	0	597	578	518	589	1
MT1E	ER+	chr16	56659083	56659634	0.00236407	1	-0.378612	0.176815	-0.00226035	0.354688	9.8452	2.38254	0.0163888	0.0257446	10.685	0.621223	0	18	87	25	1108	0	972	207	71	1000	37
HOXB4	ER-	chr17	46655692	46656243	0.00540541	1	-0.378084	0.166904	-0.000861736	0.409581	5.82262	0.839008	0.0887413	0.0670338	6.05847	0.309982	1	24	10	0	310	0	230	120	0	304	6
ZFP28	ER+	chr19	57049815	57050366	0.00236407	1	-0.377941	0.160387	-0.000860536	0.243428	5.59686	0.360646	0.0172775	0.0301661	5.71514	0.148277	0	30	68	21	1107	0	1046	132	0	1108	0
CTCFL	ER-	chr20	56099872	56100423	0.00540541	1	-0.377238	0.0125956	0.000833671	0.268019	5.35125	0.674636	0.793444	0.114641	5.41755	0.1323	10	6	0	0	277	11	298	0	0	305	5
HOXC10	ER+	chr12	54378444	54378995	0.00236407	1	-0.376839	0.0650284	0.000487356	0.222499	5.9194	0.867487	0.0540611	0.034527	5.58112	0.159172	0	48	51	0	1106	0	1069	108	0	1016	92
PRSS30P	ER+	chr16	2892701	2893252	0.00236407	1	-0.374732	0.216101	-0.00430772	0.255344	5.54719	0.586507	0.449514	0.138207	5.43419	0.184469	42	45	8	0	1096	0	641	525	0	1083	25
CHFR	ER-	chr12	133464153	133464704	0.00540541	1	-0.373122	0.0802839	0.000889393	0.0962459	8.45355	0.90174	0.00349067	0.0038402	8.26706	0.21502	0	2	9	8	310	0	343	7	0	305	5
ZNF22	ER-	chr10	45495771	45496322	0.00540541	1	-0.373097	0.0282165	-0.000421863	0.189679	8.75171	1.10667	0.0151318	0.0318754	8.96644	0.282315	0	11	12	6	278	0	298	14	0	301	9
TSPYL5	ER+	chr8	98290125	98290676	0.00236407	1	-0.371319	0.0844557	-0.00204229	0.405378	7.18188	1.90846	0.494663	0.162073	7.48817	0.408105	19	33	15	1	1108	20	1029	130	0	1005	103
ZNF75A	ER+	chr16	3354904	3355455	0.00236407	1	-0.370831	0.0674545	-0.00271768	0.324729	6.34106	0.764202	0.0480923	0.0523205	6.15348	0.280096	0	39	74	10	1103	0	982	192	0	1079	29
HSPA1A	ER-	chr6	31782789	31783340	0.00540541	1	-0.370179	0.142751	0.000322523	0.162986	10.2018	1.98173	0.0133111	0.020386	9.64834	0.85625	0	2	14	16	307	0	331	14	14	269	27
ZNF300	ER-	chr5	150284494	150285045	0.00540541	1	-0.36804	0.0996414	0.00187294	0.390846	5.53433	0.482708	0.0580987	0.0623246	5.57997	0.15336	0	11	17	0	310	0	225	125	0	308	2
KRT19	ER-	chr17	39684590	39685141	0.00540541	1	-0.368031	0.122758	0.00588147	0.314632	12.1435	2.57031	0.366242	0.160416	10.7407	1.90777	2	0	7	13	276	13	293	5	10	300	0
MED9	ER-	chr17	17379798	17380349	0.00540541	1	-0.367812	0.133436	0.00130843	0.29291	6.31455	0.71164	0.530149	0.130093	6.32841	0.280371	8	6	8	2	309	75	273	1	0	306	4
PLEKHG6	ER-	chr12	6419597	6420148	0.00540541	1	-0.365511	0.0355641	-0.00310139	0.2359	6.39825	1.25929	0.0446363	0.0310003	6.56372	0.622299	0	12	20	0	310	0	323	27	19	282	9
ME1	ER+	chr6	84140887	84141438	0.00236407	1	-0.36501	0.165011	0.000599268	0.317696	6.24246	1.27128	0.408194	0.115881	6.72758	1.09817	16	59	20	0	1104	127	991	56	227	879	2
ZNF329	ER+	chr19	58662097	58662648	0.00527241	3	-0.364869	0.0983142	-0.000828511	0.23858	7.95492	1.22727	0.0403302	0.0420615	8.02015	0.267986	0	19	56	41	1095	0	1074	91	0	1078	30
ZNF471	ER-	chr19	57018710	57019261	0.00540541	1	-0.363039	0.0495645	-0.00288741	0.317718	6.03257	0.750193	0.0216282	0.0542369	6.87629	0.301341	0	9	13	2	278	0	261	55	0	310	0
SRSF12	ER-	chr6	89827749	89828300	0.0363196	15	-0.362174	0.00409818	0.00195712	0.248914	5.75342	0.934057	0.043872	0.0297813	5.50695	0.167888	0	14	14	0	309	0	295	54	0	286	24
FRG1B	ER-	chr20	29611377	29611928	0.00540541	1	-0.361483	0.117711	0.000482622	0.406342	8.492	1.15161	0.155532	0.130395	8.84072	0.431892	0	4	18	6	307	0	289	58	0	307	3
DLEC1	ER+	chr3	38080194	38080745	0.00236407	1	-0.360757	0.100439	-0.00331356	0.435476	5.58649	0.594466	0.0814583	0.0712982	5.79311	0.304037	0	54	37	0	1101	0	713	457	0	1096	12
NR5A1	ER-	chr9	127269648	127270199	0.00540541	1	-0.359163	0.0474904	0.00109321	0.145737	5.34831	0.353998	0.916231	0.0501672	5.37805	0.123567	7	4	0	0	297	3	334	0	0	309	1
GPX7	ER-	chr1	53067541	53068092	0.0214724	7	-0.359089	0.0217631	-0.000382184	0.227978	8.19583	1.58222	0.00997837	0.0120921	7.5729	0.471032	0	9	16	2	310	0	307	43	0	214	96
WDR66	ER+	chr12	122355961	122356512	0.00236407	1	-0.358367	0.193476	0.000398563	0.456365	5.75632	0.686036	0.495287	0.148275	5.58915	0.217209	1	43	42	3	1108	271	828	80	0	1083	25
FAM50B	ER+	chr6	3849130	3849681	0.00236407	1	-0.357701	0.168095	-0.000749274	0.280751	6.95611	1.00836	0.368109	0.142031	6.94887	0.278338	15	18	42	50	1108	7	1099	73	0	1089	19
ZNF415	ER-	chr19	53636120	53636671	0.00540541	1	-0.356635	0.0146709	0.000858586	0.147642	6.87471	1.06844	0.0247149	0.0263311	7.27373	0.274098	0	7	12	12	309	0	338	11	0	309	1
LRFN4	ER-	chr11	66624374	66624925	0.00854701	2	-0.355531	0.0109131	-0.000834126	0.0752279	6.92342	1.40876	0.0436228	0.0282454	6.13042	0.319464	0	4	20	0	309	0	347	2	0	195	115
IRF7	ER-	chr11	615677	616228	0.00540541	1	-0.3554	0.141136	-0.00415482	0.286968	8.94642	1.73053	0.0133345	0.0183302	7.70533	0.427551	0	4	17	6	304	0	304	40	0	126	184
VIPR2	ER+	chr7	158937598	158938149	0.00236407	1	-0.355163	0.0426876	0.000665021	0.397888	5.88439	1.49847	0.0328342	0.0482094	5.83537	0.351345	0	61	55	0	1103	0	834	338	0	986	122
ZNF717	ER+	chr3	75834204	75834755	0.00236407	1	-0.35446	0.203722	-8.92491e-06	0.193847	5.84159	0.519201	0.0365623	0.0358801	5.80465	0.214108	0	27	61	20	1108	0	1097	82	0	1107	1
ZNF595	ER-	chr4	52677	53228	0.00540541	1	-0.350883	0.105573	0.00362986	0.224799	5.55727	0.553007	0.551151	0.0679798	5.47472	0.126252	10	12	6	0	310	39	309	2	0	306	4
TRIM38	ER-	chr6	25962415	25962966	0.00540541	1	-0.348385	0.140044	-0.00297104	0.263441	7.07276	1.11445	0.0108081	0.0166293	7.32387	0.247846	0	10	16	4	303	0	310	32	0	306	4
DPYSL4	ER+	chr10	133999912	134000463	0.00236407	1	-0.347959	0.135549	-0.000339723	0.325852	6.44587	1.64602	0.0476816	0.0342275	6.06825	0.56836	2	61	54	0	1108	0	784	395	0	938	170
MTMR7	ER-	chr8	17270989	17271540	0.00540541	1	-0.347448	0.0586466	0.0029706	0.474159	5.37317	0.426711	0.20448	0.101621	5.35848	0.156509	0	13	15	1	287	9	216	99	0	309	1
PPP1R14A	ER-	chr19	38747180	38747731	0.00540541	1	-0.345339	0.0835012	0.00125556	0.336916	7.05967	1.22252	0.460231	0.0642291	9.05842	0.63421	8	10	6	1	310	27	258	65	15	295	0
PSAT1	ER-	chr9	80911489	80912040	0.00540541	1	-0.345321	0.0365774	-0.000154839	0.143086	8.0755	2.41346	0.0127776	0.0154515	6.4544	0.407698	0	4	14	5	305	0	333	10	0	89	221
CYBA	ER-	chr16	88717441	88717992	0.00540541	1	-0.34531	0.0890701	-0.00651361	0.30389	10.8672	1.68925	0.0347151	0.0283148	9.9374	0.411712	0	2	17	12	310	0	280	70	0	153	157
GRAMD2	ER+	chr15	72490085	72490636	0.00236407	1	-0.343448	0.0626152	0.000261253	0.281912	6.16746	1.37721	0.327179	0.0722824	6.6151	0.711337	40	40	12	0	1108	1	568	610	278	824	6
HIST3H2A	ER-	chr1	228645509	228646060	0.00540541	1	-0.343363	0.043087	0.0035475	0.225517	7.68026	2.09848	0.0219516	0.0319783	6.65288	0.661476	0	8	13	8	309	0	332	17	8	177	125
ZNF544	ER+	chr19	58739568	58740119	0.00236407	1	-0.342877	0.10592	-0.000409647	0.0855968	8.70468	1.11996	0.0109135	0.0108744	8.13934	0.364667	0	27	32	24	1108	0	1172	7	0	895	213
MSLN	ER-	chr16	810263	810814	0.0214724	7	-0.342042	0.113707	-0.0047024	0.347538	7.24964	4.50264	0.463994	0.131503	5.55944	0.279018	6	15	6	0	307	18	289	39	0	180	130
APCDD1L	ER-	chr20	57089943	57090494	0.016835	5	-0.340759	0.0195675	-0.00113428	0.396241	6.83389	2.48585	0.050537	0.0557825	7.59138	1.23563	0	18	19	0	301	0	244	97	163	135	12
DOK5	ER-	chr20	53091755	53092306	0.016835	5	-0.339106	0.100875	-0.00198421	0.350483	5.61368	0.804125	0.0261581	0.0526893	5.5225	0.154323	0	15	14	0	280	0	247	69	0	298	12
VANGL2	ER+	chr1	160369862	160370413	0.00236407	1	-0.338154	0.0151997	0.000155033	0.151102	7.46409	2.03108	0.0149652	0.0195935	7.33243	0.759217	0	10	41	7	1076	0	1105	38	142	879	87
C2orf74	ER+	chr2	61371741	61372292	0.00236407	1	-0.337246	0.160896	-0.00139451	0.495666	6.24785	0.909991	0.060335	0.0841119	6.73894	0.479249	0	44	54	6	907	0	623	341	0	1104	4
ELMO3	ER-	chr16	67232526	67233077	0.00540541	1	-0.337111	0.0929824	0.00109778	0.386363	7.09619	1.23023	0.241917	0.136321	6.70897	0.549482	6	5	9	13	309	0	267	82	4	271	35
SYT13	ER+	chr11	45307833	45308384	0.00236407	1	-0.335328	0.17385	0.000329641	0.233071	7.21357	3.48622	0.200674	0.0982252	5.63859	0.536124	1	51	50	0	1102	2	1076	94	0	538	570
SLC46A3	ER+	chr13	29293099	29293650	0.00236407	1	-0.335028	0.128727	0.000511823	0.148777	7.81585	1.22271	0.00749939	0.00807629	7.99582	0.375043	0	16	39	28	1107	0	1141	37	0	1088	20
ZNF880	ER+	chr19	52872668	52873219	0.00236407	1	-0.334509	0.19204	-0.00134894	0.322013	5.65554	0.534102	0.0396235	0.0354505	5.54572	0.198756	0	37	54	4	1108	0	806	373	0	1101	7
C2orf43	ER+	chr2	21022839	21023390	0.00236407	1	-0.333937	0.169105	-0.000759743	0.218151	6.67912	0.712374	0.0154515	0.0251583	6.54417	0.292806	0	30	41	27	873	0	869	58	0	1097	11
GPX1	ER+	chr3	49395740	49396291	0.00236407	1	-0.332723	0.178271	-0.000641526	0.178936	11.1053	0.883745	0.0108323	0.0114849	11.0539	0.476544	0	15	41	41	1106	0	1129	48	0	1102	6
GABBR2	ER-	chr9	101471428	101471979	0.00854701	2	-0.332638	0.00165811	0.00214949	0.280045	6.12148	2.17304	0.0410691	0.0346008	5.39515	0.133044	0	20	18	0	310	0	283	67	0	221	89
ZNF787	ER-	chr19	56632691	56633242	0.00540541	1	-0.332302	0.0300842	0.000118407	0.0503474	9.36291	1.02659	0.00988805	0.0100631	8.64692	0.248045	0	9	2	6	310	0	348	2	0	224	86
HRASLS	ER+	chr3	192958415	192958966	0.00236407	1	-0.332093	0.123614	-0.000738372	0.345252	5.96888	1.24241	0.022608	0.040513	5.7318	0.315444	0	51	68	0	1099	0	996	174	0	953	155
NOSTRIN	ER+	chr2	169658598	169659149	0.00236407	1	-0.331823	0.0854117	0.00321198	0.205895	8.3465	1.95856	0.226174	0.101955	8.51911	0.477749	4	17	45	23	1104	9	1051	115	0	986	122
C17orf77	ER-	chr17	72580555	72581106	0.00540541	1	-0.330761	0.113801	0.0112573	0.453813	5.46962	1.10369	0.738691	0.134936	5.3236	0.143243	10	15	5	0	266	93	208	0	0	289	21
TMEM223	ER-	chr11	62559435	62559986	0.00540541	1	-0.330657	0.0286073	0.00153519	0.142981	7.14197	0.78664	0.00716448	0.0163185	6.66142	0.230229	0	10	8	4	270	0	297	8	0	279	31
ANPEP	ER+	chr15	90358021	90358572	0.00236407	1	-0.330575	0.153735	4.91542e-05	0.294897	7.21798	2.64652	0.0767107	0.0469173	8.28083	0.822655	1	63	52	0	1108	0	752	427	265	781	62
PTPRT	ER+	chr20	41818506	41819057	0.00236407	1	-0.330513	0.0654014	0.000958254	0.211994	7.11279	2.4293	0.0160663	0.0208161	6.56154	0.664271	0	24	54	0	1104	0	1103	72	91	689	328
NQO1	ER-	chr16	69760520	69761071	0.00854701	2	-0.329799	0.0591204	0.0001034	0.066434	9.41837	2.66335	0.0138402	0.0157507	9.54672	0.954213	0	2	7	8	310	0	347	3	50	247	13
AGPS	ER+	chr2	178256969	178257520	0.0038835	2	-0.328522	0.00816588	5.29778e-05	0.187589	7.42764	1.3655	0.0121295	0.0191954	7.07485	0.355503	0	30	48	17	1043	0	1055	51	0	925	183
PRSS21	ER+	chr16	2866662	2867213	0.00236407	1	-0.328094	0.130602	-0.000150009	0.254225	5.71207	1.17538	0.665462	0.112511	5.69294	0.34863	35	64	14	0	1061	75	1035	16	0	1028	80
ZNF606	ER+	chr19	58514663	58515214	0.00236407	1	-0.327274	0.0490297	-0.000609967	0.338509	6.75781	0.971472	0.32626	0.10406	6.04327	0.297269	4	34	53	20	1108	87	919	173	0	832	276
CACNA1H	ER+	chr16	1202739	1203290	0.0038835	2	-0.327176	0.101514	-0.000469312	0.203333	7.21437	2.52998	0.0282366	0.0248872	6.6033	0.704834	0	59	60	0	1105	0	1070	105	5	822	281
SEC14L4	ER-	chr22	30901647	30902198	0.00540541	1	-0.326101	0.0974711	0.00692642	0.373619	5.62355	0.648246	0.731298	0.14595	5.43683	0.175253	13	15	5	0	286	31	290	0	0	299	11
PTK6	ER+	chr20	62168672	62169223	0.00236407	1	-0.325829	0.183669	0.000956085	0.186376	7.23938	1.29506	0.376444	0.0964763	6.42806	0.360395	3	39	45	12	1108	828	345	6	0	724	384
PON3	ER-	chr7	95025636	95026187	0.00540541	1	-0.325814	0.0147663	-0.0011905	0.409686	6.92954	2.52072	0.0636077	0.0537684	7.32355	0.58224	0	15	16	0	309	0	236	112	22	253	35
CLDN10	ER-	chr13	96204445	96204996	0.00540541	1	-0.325187	0.032437	-0.0074011	0.425221	5.83276	2.22564	0.226701	0.133551	5.79251	0.557161	9	19	2	0	306	0	180	166	0	279	31
C3orf14	ER-	chr3	62304216	62304767	0.00540541	1	-0.32485	0.0790393	-0.000842242	0.139495	9.36468	1.98705	0.0307565	0.0492179	8.79899	0.86888	0	2	7	15	278	0	305	10	16	260	34
ZNF558	ER-	chr19	8942929	8943480	0.00540541	1	-0.32396	0.0588532	-0.000763942	0.0888228	6.86953	0.896259	0.00969335	0.0108574	6.80984	0.225692	0	10	9	7	309	0	344	5	0	302	8
ZNF347	ER-	chr19	53662262	53662813	0.00540541	1	-0.323823	0.0697615	-0.00103208	0.100479	5.7683	0.402482	0.0109114	0.00919693	5.80576	0.185106	0	4	12	9	310	0	340	10	0	310	0
ACSF2	ER+	chr17	48545188	48545739	0.00236407	1	-0.323138	0.183103	0.0034857	0.443468	7.00966	1.46504	0.65832	0.134623	6.7305	0.411783	2	33	52	9	1108	483	660	36	0	932	176
ANPEP	ER-	chr15	90358021	90358572	0.00540541	1	-0.322765	0.0300661	-0.00379684	0.326603	7.19566	1.84294	0.0767107	0.0469173	8.28083	0.822655	0	14	15	1	310	0	265	85	111	193	6
NINL	ER-	chr20	25566102	25566653	0.00540541	1	-0.321121	0.00609759	0.000971528	0.181238	6.05004	0.820487	0.049602	0.0426525	6.06824	0.246859	0	13	17	0	308	0	328	20	0	300	10
SCUBE3	ER-	chr6	35181337	35181888	0.00540541	1	-0.320421	0.0170238	-0.000117641	0.283934	5.64706	0.856172	0.0526859	0.0423437	5.40414	0.120572	0	16	12	0	307	0	265	82	0	292	18
ZNF300	ER+	chr5	150284494	150285045	0.00236407	1	-0.320371	0.158145	-0.00274423	0.378891	5.46821	0.361249	0.0580987	0.0623246	5.57997	0.15336	2	44	45	14	1107	0	639	539	0	1108	0
HOTAIR	ER+	chr12	54368689	54369240	0.0038835	2	-0.320015	0.0257553	-0.00012323	0.183318	6.1156	1.56887	0.0622722	0.0248348	5.68004	0.44714	0	36	52	0	1108	0	1112	67	0	812	296
FAM189B	ER-	chr1	155225223	155225774	0.00540541	1	-0.319888	0.0327448	-0.000406014	0.201148	6.44324	0.888538	0.0328563	0.0243361	5.87919	0.192684	0	13	18	2	310	0	305	45	0	264	46
MAP1LC3A	ER+	chr20	33145999	33146550	0.00236407	1	-0.319234	0.0753347	-0.00024629	0.14581	9.73921	1.36451	0.00627886	0.00800468	10.1989	0.329476	0	26	43	38	1108	0	1142	37	0	1090	18
ZNF597	ER+	chr16	3493486	3494037	0.00236407	1	-0.31882	0.152978	-0.00133117	0.262407	5.92517	0.466855	0.426015	0.11099	5.76199	0.156559	34	44	29	18	1108	40	1067	72	0	1106	2
SOX9	ER+	chr17	70116659	70117210	0.0038835	2	-0.318559	0.00342715	0.000401737	0.186706	7.73659	1.85679	0.0240026	0.0279604	8.43756	1.14387	0	13	41	37	1106	0	1126	51	336	771	1
GTSF1	ER-	chr12	54867335	54867886	0.0254237	9	-0.318284	0.0112425	0.00199119	0.331029	5.78321	1.66195	0.769138	0.125668	5.43239	0.224185	9	20	1	0	269	31	273	0	0	282	28
POU4F1	ER-	chr13	79177644	79178195	0.00854701	2	-0.318137	0.0076136	-0.00372842	0.415388	5.65474	1.08262	0.0499096	0.0493883	5.36737	0.128472	0	19	19	0	309	0	256	93	0	279	31
PNMAL1	ER-	chr19	46974769	46975320	0.0214724	7	-0.317517	0.00161682	-0.000719886	0.22434	6.46237	1.58351	0.0254572	0.0310494	6.13967	0.439709	0	17	14	0	295	0	300	32	0	248	62
HSPA4	ER+	chr5	132387160	132387711	0.00236407	1	-0.31735	0.139762	-0.000234868	0.113293	9.16684	1.08618	0.00547089	0.00738979	8.31157	0.404663	0	17	29	32	1108	0	1161	18	0	681	427
SLC7A4	ER-	chr22	21386796	21387347	0.00540541	1	-0.317134	0.0941492	-0.00413326	0.384059	5.48181	0.513749	0.0510191	0.0400967	5.68176	0.371171	4	7	10	0	308	0	171	177	0	308	2
C1orf106	ER-	chr1	200863447	200863998	0.00540541	1	-0.31651	0.0964568	0.00162315	0.342856	8.50337	2.20883	0.643695	0.169242	6.22941	0.492391	3	2	8	14	281	73	242	0	0	44	266
NFIB	ER+	chr9	14313994	14314545	0.00236407	1	-0.316137	0.15038	-0.00170172	0.24582	9.62502	2.22573	0.0104133	0.0143825	11.6111	0.529094	0	21	71	26	1108	0	1032	147	11	1093	4
DENND1B	ER+	chr1	197744572	197745123	0.00236407	1	-0.315886	0.104862	0.000481252	0.177953	9.121	2.24916	0.056966	0.0388207	8.30486	0.598993	0	39	42	12	1108	0	1143	36	12	727	369
TKTL1	ER-	chrX	153523525	153524076	0.00540541	1	-0.315753	0.0459168	-0.000216036	0.146296	5.52415	0.786001	0.945186	0.0435963	5.41951	0.179419	17	6	0	0	303	11	330	0	0	304	6
ALOX12	ER-	chr17	6898882	6899433	0.00540541	1	-0.314402	0.0877242	-0.00144783	0.41306	5.38191	0.56534	0.255632	0.087086	5.37926	0.142216	4	10	7	0	310	4	145	201	0	304	6
LRFN4	ER+	chr11	66624374	66624925	0.00236407	1	-0.314299	0.130758	-0.000113145	0.100915	6.6866	1.18253	0.0436228	0.0282454	6.13042	0.319464	0	43	48	3	1102	0	1163	10	0	897	211
GPX1	ER-	chr3	49395740	49396291	0.00540541	1	-0.314261	0.0898014	-0.000898697	0.218589	11.091	1.07288	0.0108323	0.0114849	11.0539	0.476544	0	5	18	14	307	0	322	25	0	304	6
HENMT1	ER-	chr1	109203693	109204244	0.00540541	1	-0.3134	0.0515146	-0.000323725	0.134655	8.56803	1.3193	0.0172155	0.0198939	7.80853	0.291053	0	8	13	9	310	0	337	13	0	198	112
COLEC11	ER-	chr2	3653140	3653691	0.00540541	1	-0.313122	0.00321017	0.00975279	0.479766	5.87887	0.765943	0.666661	0.173727	5.98213	0.458266	7	12	2	0	307	58	288	0	0	304	6
ADCY1	ER+	chr7	45613623	45614174	0.00236407	1	-0.311758	0.115459	-0.000338688	0.277324	7.13934	2.66867	0.0195854	0.0205128	6.7486	0.805571	0	50	61	0	1108	0	1078	101	132	754	222
PNMAL1	ER+	chr19	46974769	46975320	0.00236407	1	-0.311672	0.153516	-0.000483847	0.278915	6.38714	1.41672	0.0254572	0.0310494	6.13967	0.439709	0	46	60	0	1053	0	943	178	0	928	180
HIST1H2BH	ER+	chr6	26251377	26251928	0.00236407	1	-0.311549	0.100778	0.000127453	0.266084	5.89183	0.893963	0.0817723	0.0404592	5.47051	0.197023	0	51	58	0	1108	0	1068	111	0	993	115
TST	ER-	chr22	37415443	37415994	0.0144404	4	-0.31137	7.98554e-05	-0.000296896	0.0754872	10.1659	1.74977	0.00747201	0.0085113	10.2093	0.549907	0	1	5	9	309	0	346	3	4	289	17
TLX1	ER-	chr10	102890559	102891110	0.00540541	1	-0.310805	0.03429	-0.0036372	0.30199	5.55254	0.704593	0.0913122	0.0785885	5.41095	0.161938	0	18	14	0	305	0	285	60	0	303	7
HIST1H4J	ER-	chr6	27791401	27791952	0.00854701	2	-0.310345	0.0269261	0.000788117	0.160705	7.54597	1.68385	0.0537235	0.043851	6.62092	0.458528	0	10	12	2	309	0	338	11	0	174	136
FAM109B	ER+	chr22	42469753	42470304	0.00236407	1	-0.309837	0.138482	1.00231e-05	0.20782	6.75596	0.722252	0.154933	0.0619958	6.32169	0.254015	7	27	54	26	1108	0	967	212	0	1049	59
SLC6A15	ER-	chr12	85306557	85307108	0.0144404	4	-0.309778	0.0149978	-0.00250904	0.330988	5.82035	0.866834	0.05518	0.0577213	5.65272	0.173521	0	20	13	0	308	0	254	94	0	290	20
LAMB3	ER-	chr1	209825623	209826174	0.00854701	2	-0.309753	0.0268013	0.00231532	0.379344	7.18736	2.09934	0.680103	0.192386	8.04376	0.657678	7	12	4	0	308	46	302	0	31	267	12
MUC1	ER+	chr1	155162655	155163206	0.00236407	1	-0.309718	0.0122255	0.00142461	0.122178	11.3672	2.86881	0.287369	0.099351	9.13206	1.45515	5	0	40	58	1108	351	828	0	39	657	412
CBLC	ER-	chr19	45280624	45281175	0.00540541	1	-0.309624	0.0336891	-0.000901532	0.222669	6.57384	1.45657	0.095665	0.0619564	5.95159	0.36544	0	8	17	2	280	0	290	27	0	211	99
C1orf64	ER-	chr1	16330229	16330780	0.016835	5	-0.309241	0.0147682	0.00554318	0.27995	6.33939	3.17431	0.833258	0.0835369	7.62257	1.38189	15	25	0	0	300	34	305	0	226	75	9
WNK4	ER+	chr17	40932147	40932698	0.00236407	1	-0.309148	0.0767826	0.00214247	0.188868	7.36026	2.65179	0.113916	0.05146	6.63119	0.823552	3	26	41	0	1108	0	1054	125	112	716	280
SLC7A2	ER+	chr8	17354095	17354646	0.00236407	1	-0.308508	0.0694769	-0.000627382	0.144661	9.12329	3.5709	0.0178324	0.0260862	8.86357	0.806946	0	7	34	10	845	0	877	26	72	758	278
ZFP37	ER-	chr9	115819020	115819571	0.00540541	1	-0.308295	0.0964548	-0.00134844	0.166876	6.39402	0.774046	0.0568483	0.037785	6.60612	0.316506	0	12	15	2	310	0	333	17	0	310	0
BIVM	ER+	chr13	103450897	103451448	0.00236407	1	-0.307715	0.00140492	-0.000101932	0.109403	7.23984	1.13524	0.0071729	0.00899608	8.01485	0.329238	0	15	38	46	1107	0	1154	23	0	1106	2
AKR1E2	ER-	chr10	4867867	4868418	0.00540541	1	-0.307689	0.0745604	-0.00230073	0.475931	5.54338	0.625494	0.334572	0.188905	5.43848	0.133649	1	20	10	0	290	0	276	50	0	305	5
C8orf48	ER+	chr8	13423850	13424401	0.00236407	1	-0.307631	0.130404	-0.000180065	0.330179	5.857	0.685354	0.0342281	0.0534871	5.8439	0.208982	0	55	58	2	1094	0	855	310	0	1091	17
RAB36	ER+	chr22	23487011	23487562	0.00236407	1	-0.307325	0.0679666	-0.000411497	0.195566	6.08817	1.17642	0.0312956	0.0396337	5.75739	0.307098	0	48	53	0	1050	0	1045	75	0	954	154
[truncated: 1,264 more rows]

## Sheet: Genomic (best correlation)
gene	ER	chrom	start	end	distance	fdr	rank	cor	mean_meth	sd_meth	mean_expr	sd_expr	normal_meth	normal_meth_sd	normal_expr	normal_expr_sd	n_hypometh	n_induced	n_hypermeth	n_repressed	N_considered	n_hypometh_vs_normal	n_stable_vs_normal	n_hypermeth_vs_normal	n_repressed_vs_normal	n_stable_expr_vs_normal	n_induced_vs_normal
[truncated: 4,143 more rows]

[truncated: 2 more sheets: Genomic (FDR < 0.05), Genomic (FDR < 0.1)]
