# Supplementary material for: DNA methylation landscapes of 1538 breast cancers reveal a replication-linked clock, epigenomic instability and cis-regulation
Source: Nat Commun. 2021 Sep 13;12:5406. doi: 10.1038/s41467-021-25661-w (PMC8437946; doi:10.1038/s41467-021-25661-w)
Supplement: Supplementary file 3 — Supplementary Data 1-10 [file 41467_2021_25661_MOESM3_ESM.zip › Supplementary Data Files/S5 - Methylation scores.xlsx]

## Sheet: Table Legend
Supplementary Table 5.
Table with CAF, Immune, Clock, MG and ML methylation scores per METABRIC sample.

## Sheet: Sheet1
samp	ER	clock	MG	ML	caf	immune	caf.meth	immune.meth
MB_0006	ER+	-0.0202845	-0.0909239	0.00631578	-0.244195	-0.111484	-0.295061	-0.472249
MB_0028	ER+	-0.134212	-0.0279468	0.011635	-1.72661	-0.935894	-0.485102	-0.619149
MB_0046	ER+	-0.0177176	0.0121039	0.103759	-0.654508	-1.00236	-0.421008	-0.630835
MB_0050	ER+	-0.00351765	-0.0541531	0.0463444	1.70382	0.128164	-0.233615	-0.480832
MB_0053	ER+	0.0297211	0.0160344	-0.0754287	-0.815241	0.210373	-0.460335	-0.591516
MB_0054	ER+	-0.0679993	0.0449348	0.00109908	-0.560875	0.929283	-0.47906	-0.609349
MB_0064	ER+	0.0568989	-0.0391034	-0.0366873	-1.24254	-1.15792	-0.391758	-0.619489
MB_0068	ER+	-0.0396341	-0.0351492	-0.047214	0.158269	-0.287024	-0.353053	-0.584436
MB_0112	ER+	-0.0573938	0.0791024	-0.0245719	0.550698	0.222891	-0.46184	-0.580604
MB_0113	ER+	-0.0807443	0.0328055	-0.0430452	0.243025	-0.354341	-0.410026	-0.529815
MB_0114	ER+	-0.0781298	-0.00685748	-0.0329554	-0.675027	-0.957214	-0.430779	-0.633112
MB_0119	ER+	-0.0747436	0.0523147	-0.057547	-1.21097	0.195483	-0.488669	-0.602885
MB_0120	ER+	-0.0383767	0.137007	0.0447141	-0.156329	0.88096	-0.54535	-0.601496
MB_0121	ER+	-0.0309334	-0.000924867	-0.03956	-0.357613	-0.260191	-0.469583	-0.575857
MB_0123	ER+	0.107254	0.0485941	-0.00046278	-0.122921	-0.383405	-0.508634	-0.70292
MB_0124	ER+	-0.0336938	0.0630609	-0.0456556	1.31595	0.835057	-0.389407	-0.597066
MB_0125	ER+	-0.032835	-0.01534	-0.0133	-1.39277	-1.28471	-0.499326	-0.692774
MB_0126	ER+	-0.0582556	-0.128021	-0.0225435	-0.208101	-0.532043	-0.249242	-0.467197
MB_0127	ER+	0.311766	-0.103839	0.282201	1.07988	0.0472065	-0.184397	-0.206898
MB_0128	ER+	-0.0448676	0.00706058	-0.0257511	2.08816	1.34218	-0.284688	-0.423267
MB_0130	ER+	-0.00487279	0.0660725	-0.00831605	0.720948	-0.0932529	-0.391093	-0.532771
MB_0131	ER+	-0.0409601	-0.0107202	-0.0527332	-0.758178	-0.546944	-0.439502	-0.582098
MB_0133	ER+	0.0374357	-0.00776922	0.0102786	1.33248	-0.775734	-0.318159	-0.531343
MB_0134	ER+	0.0873121	-0.150814	-0.033055	-0.613029	-0.783804	-0.290258	-0.509665
MB_0135	ER+	-0.0189806	0.140329	0.0193487	-0.790642	-0.194294	-0.608946	-0.634068
MB_0136	ER+	-0.0587831	-0.0418665	-0.0410815	0.53991	1.3795	-0.293368	-0.434214
MB_0138	ER+	0.0152999	-0.0342749	-0.0219049	1.05054	-0.221831	-0.284892	-0.50653
MB_0140	ER+	0.107377	0.114243	-0.0535756	-0.271381	-0.346001	-0.598727	-0.697714
MB_0142	ER+	0.0252631	0.171914	-0.0821051	-0.913985	-1.34757	-0.618334	-0.739243
MB_0143	ER+	-0.0396461	0.029454	0.0619868	-0.735884	-0.365311	-0.417419	-0.440496
MB_0144	ER+	-0.0372486	0.0295891	-0.0343224	-0.0879365	0.41336	-0.455519	-0.535756
MB_0145	ER+	0.0108629	0.0492266	-0.000693129	1.81737	-0.634929	-0.362349	-0.537683
MB_0146	ER+	-0.0310824	0.177806	-0.0305402	-1.1317	-0.570741	-0.635324	-0.71075
MB_0147	ER+	-0.130453	0.0610578	-0.0562741	-1.13073	-0.239141	-0.519002	-0.63445
MB_0150	ER+	0.0412106	-0.00340225	0.0399064	0.156802	1.83446	-0.34537	-0.448835
MB_0151	ER+	-0.0778586	0.0426312	-0.0503678	-0.890598	-0.209102	-0.497015	-0.663435
MB_0154	ER+	0.00137133	-0.0635456	-0.0010349	0.871578	-0.26664	-0.295086	-0.522682
MB_0155	ER+	0.0246531	0.000544377	0.00163126	2.65761	1.58376	-0.264216	-0.410393
MB_0162	ER+	-0.073447	-0.0380493	-0.0340597	-0.178124	0.173792	-0.382605	-0.578491
MB_0165	ER+	0.0203717	-0.0389202	0.0281516	0.921851	1.31696	-0.279597	-0.383377
MB_0166	ER+	0.0134546	0.0166919	-0.0143224	0.818173	-0.387195	-0.3569	-0.610747
MB_0167	ER+	-0.0309079	0.0410256	0.0314127	-1.42773	-0.128127	-0.550724	-0.666667
MB_0168	ER+	-0.0632326	0.0701067	-0.00549205	1.25924	0.0688734	-0.369957	-0.536573
MB_0169	ER+	-0.0189666	0.0139315	-0.0296046	2.201	-0.28478	-0.263482	-0.504467
MB_0170	ER+	0.0209563	0.00741127	-0.0130881	1.16069	1.67425	-0.303151	-0.360206
MB_0171	ER+	0.0232341	0.0412442	-0.00336505	2.07694	0.596371	-0.332061	-0.524031
MB_0172	ER+	-0.0559374	0.0369457	0.0202465	0.545396	0.748016	-0.407038	-0.550687
MB_0173	ER+	0.18559	0.0537611	0.0099224	-1.67605	0.00900417	-0.539507	-0.640105
MB_0175	ER+	0.0522514	0.0106303	-0.0462239	-0.416466	-0.605429	-0.409113	-0.593734
MB_0176	ER+	-0.00982551	-0.0159902	-0.00542549	0.841822	-0.576341	-0.327049	-0.578299
MB_0177	ER+	-0.037432	0.0903467	-0.0636632	0.887901	-0.319562	-0.394324	-0.543838
MB_0178	ER+	0.0895839	-0.0134312	0.129826	-1.09746	-0.294001	-0.465814	-0.603547
MB_0180	ER+	-0.0775981	0.0117724	-0.0250996	-0.608741	-0.95018	-0.446844	-0.668958
MB_0181	ER+	-0.0179004	-0.0121933	-0.0247402	1.35701	0.214818	-0.294395	-0.459187
MB_0184	ER+	-0.0304722	-0.180417	-0.0266858	-1.27098	-1.10391	-0.248111	-0.478351
MB_0188	ER+	-0.0713499	0.0557872	-0.0389098	-0.326821	1.42103	-0.411631	-0.459391
MB_0189	ER+	-0.0380994	0.0891395	-0.0116758	1.80193	0.780465	-0.375325	-0.495725
MB_0192	ER+	-0.0258589	-0.00405282	-0.0322651	1.32833	3.81138	-0.280642	-0.342163
MB_0193	ER+	0.00893919	-0.0222772	-0.0222116	-0.26485	-1.18968	-0.390636	-0.647866
MB_0194	ER+	0.0079015	0.041978	0.0143808	0.899152	-0.470203	-0.405421	-0.567886
MB_0195	ER+	0.136645	0.0772456	0.0241412	-1.53068	-0.773632	-0.572014	-0.679568
MB_0197	ER+	-0.0607878	0.0360018	-0.0492808	-0.0684819	1.87621	-0.397062	-0.474308
MB_0198	ER+	-0.0451852	-0.00847413	-0.0200986	0.249551	-1.03461	-0.325277	-0.560024
MB_0199	ER+	-0.0187201	-0.023676	-0.0209608	0.330055	0.239	-0.342974	-0.529624
MB_0202	ER+	0.0569885	-0.122817	0.0607607	-0.401655	-0.483497	-0.282617	-0.531355
MB_0203	ER+	-0.00510717	0.0577979	-0.0129721	0.564649	0.30451	-0.426723	-0.519818
MB_0204	ER+	-0.0456658	-0.0271772	-0.0134447	1.3581	-0.473409	-0.266432	-0.488404
MB_0205	ER+	-0.0080371	0.0377691	-0.0412094	1.93935	0.369138	-0.344472	-0.526821
MB_0207	ER+	0.084343	-0.0517373	0.00797845	0.0544082	-0.356954	-0.360036	-0.560103
MB_0214	ER+	-0.0344312	-0.0489412	0.0878055	0.113324	0.120311	-0.30814	-0.473365
MB_0215	ER+	0.0118858	-0.00567212	-0.021009	0.289257	0.315454	-0.366792	-0.543925
MB_0218	ER+	0.0812676	0.115137	-0.0594281	-0.603307	-0.991926	-0.514237	-0.669566
MB_0220	ER+	-0.0376738	0.004545	-0.0293313	2.3927	3.61922	-0.269282	-0.32034
MB_0222	ER+	0.0538165	-0.0210037	-0.02257	1.09213	2.87692	-0.279335	-0.372085
MB_0223	ER+	0.0705007	0.0421872	0.0099146	-0.387791	0.836938	-0.439974	-0.516013
MB_0224	ER+	-0.0224992	-0.00775163	-0.00775868	0.90852	-0.0840123	-0.315728	-0.511704
MB_0225	ER+	0.137422	0.209136	-0.0052884	-1.15999	-1.09758	-0.626503	-0.681736
MB_0226	ER+	-0.0175046	0.00739356	-0.00626829	0.844463	-0.13255	-0.352586	-0.529533
MB_0227	ER+	-0.0495344	0.0359435	-0.0388544	0.441947	0.368834	-0.434639	-0.597862
MB_0228	ER+	-0.0458654	-0.0273117	-0.0292948	2.16537	-0.561681	-0.220687	-0.51795
MB_0229	ER+	0.0899879	-0.00964512	0.0140372	-0.426075	-0.499519	-0.458277	-0.632791
MB_0231	ER+	-0.0359198	-0.0661178	-0.0588176	0.4427	-0.211265	-0.300604	-0.45831
MB_0233	ER+	0.171878	-0.0100937	0.00396004	0.0734667	1.90552	-0.336814	-0.420252
MB_0234	ER+	0.00523234	0.0117873	-0.026137	-0.293481	0.639767	-0.435222	-0.54655
MB_0235	ER+	0.0678037	-0.0189343	-0.017642	0.0430046	0.196706	-0.377278	-0.571607
MB_0236	ER+	-0.0325296	0.00305527	0.00977181	0.780163	0.465914	-0.315597	-0.456088
MB_0239	ER+	-0.0132541	0.049554	-0.0190287	1.04048	0.463419	-0.376027	-0.486151
MB_0241	ER+	0.00822878	-0.0487329	0.103674	0.476324	0.145829	-0.304902	-0.483736
MB_0242	ER+	-0.0619414	0.0334386	0.000889385	0.283731	-0.0829095	-0.439854	-0.575644
MB_0243	ER+	0.0391986	-0.0598642	0.00362832	0.516561	-0.488477	-0.301552	-0.543325
MB_0244	ER+	-0.0546009	-0.0949202	-0.0452642	0.25556	0.574021	-0.249903	-0.466303
MB_0245	ER+	-0.0243704	0.0134208	-0.0117953	0.305929	1.19671	-0.353943	-0.580898
MB_0248	ER+	-0.136119	-0.0336042	-0.0407562	-1.27804	-0.970696	-0.451141	-0.649786
MB_0253	ER+	-0.0332246	-0.141286	-0.0866754	-0.212645	-0.89998	-0.246607	-0.516413
MB_0256	ER+	-0.0173874	-0.0418568	-0.0321891	0.693984	-0.232794	-0.309694	-0.510062
MB_0257	ER+	0.0104603	0.0431655	-0.0244264	0.120583	-1.00061	-0.457402	-0.575037
MB_0258	ER+	0.196574	-0.042887	0.0365846	-0.0680417	0.240489	-0.390349	-0.537542
MB_0260	ER+	0.00367029	0.0566977	-0.0812993	0.562129	0.869742	-0.419628	-0.561067
MB_0261	ER+	0.0874138	0.0361791	-0.0463697	-0.520553	-0.620244	-0.518592	-0.659218
MB_0262	ER+	-0.0180874	0.0163186	0.0161555	0.232888	0.978369	-0.384396	-0.450912
MB_0263	ER+	-0.0417663	0.0107457	-0.0247092	1.06118	0.14403	-0.314316	-0.47895
MB_0264	ER+	0.0454503	0.0198447	-0.00405911	0.0710859	-0.435912	-0.441103	-0.583129
MB_0265	ER+	-0.0165278	-0.036333	-0.00218961	2.12649	1.58893	-0.200118	-0.405166
MB_0266	ER+	0.055711	0.167741	-0.0689783	1.41326	-0.0370839	-0.468793	-0.576242
MB_0268	ER+	-0.0404276	0.205045	-0.00891767	-0.210299	-0.955377	-0.634131	-0.705497
MB_0270	ER+	-0.109131	0.0102655	-0.0675914	-0.996979	-0.215707	-0.436606	-0.508929
MB_0272	ER+	0.011708	-0.0430966	-0.0884365	-0.68842	0.881742	-0.368471	-0.482399
MB_0273	ER+	0.0397219	0.0337041	-0.0297026	0.417113	-0.975646	-0.415346	-0.533187
MB_0278	ER+	0.0589942	-0.124564	0.249818	0.250743	-1.08363	-0.199753	-0.318705
MB_0279	ER+	-0.00727492	-0.0599632	-0.0114378	2.13263	1.65512	-0.180488	-0.318405
MB_0280	ER+	-0.0641445	-0.111106	-0.0638951	-0.390953	-0.382111	-0.292737	-0.468452
MB_0282	ER+	-0.0043821	-0.0311129	0.0199024	2.56969	0.955569	-0.222892	-0.413123
MB_0283	ER+	0.0147609	0.0200507	-0.0113598	-0.963279	0.319955	-0.463124	-0.582001
MB_0285	ER+	0.0737671	0.0154503	0.0305894	2.75421	0.525696	-0.326818	-0.545166
MB_0286	ER+	-0.00449604	0.000682073	-0.0130086	2.15932	1.17945	-0.246405	-0.386482
MB_0287	ER+	0.187179	-0.0532592	0.0478017	-0.988751	-0.900778	-0.43529	-0.581079
MB_0288	ER+	0.00429445	0.11332	-0.0442708	0.531932	0.29175	-0.462586	-0.545868
MB_0290	ER+	-0.0611069	0.0503473	-0.00590266	0.473877	0.175136	-0.429824	-0.56188
MB_0291	ER+	0.00493629	0.148545	-0.0260269	0.206106	-0.148471	-0.552288	-0.627756
MB_0293	ER+	-0.00730264	-0.0403606	-0.0235436	2.97238	2.44537	-0.190507	-0.320408
MB_0294	ER+	-0.0383742	-0.0365866	-0.0158236	1.45885	1.24745	-0.225808	-0.393172
MB_0295	ER+	-0.0731318	0.00529779	-0.0213135	0.906948	0.744516	-0.343399	-0.529102
MB_0301	ER+	0.0667195	-0.0794765	0.0458322	-0.0415634	-0.310791	-0.359084	-0.546254
MB_0302	ER+	-0.0193523	0.0269417	-0.0278923	1.86618	0.713331	-0.300254	-0.426156
MB_0304	ER+	-0.0567019	-0.032683	0.0326694	-1.93874	-1.50954	-0.447415	-0.504402
MB_0305	ER+	-0.03402	-0.0310117	-0.00292511	0.988225	1.14463	-0.292856	-0.458748
MB_0306	ER+	-0.0348767	0.0848762	0.0720127	0.156247	1.14951	-0.475084	-0.540892
MB_0307	ER+	0.0130833	-0.019503	0.007074	0.800795	2.59491	-0.28428	-0.320493
MB_0308	ER+	-0.0413829	0.0110084	-0.011089	1.86762	-0.0812232	-0.295581	-0.535888
MB_0309	ER+	-0.0301338	0.00191104	-0.00426344	-0.148407	-0.373641	-0.430258	-0.602378
MB_0310	ER+	-0.0367095	-0.0128593	-0.0356219	0.755984	1.59448	-0.301477	-0.455739
MB_0311	ER+	-0.0357436	0.164279	0.0394265	-0.150618	-1.36345	-0.546852	-0.656588
MB_0312	ER+	0.228663	0.0168974	0.0889474	-0.462306	-0.437188	-0.4939	-0.627242
MB_0313	ER+	-0.0531285	-0.128154	0.0386096	-1.26374	-0.602057	-0.248783	-0.493095
MB_0315	ER+	0.0192049	0.0800074	-0.038669	1.188	-0.169209	-0.410433	-0.574904
MB_0317	ER+	-0.00434663	0.0863851	-0.0999484	-0.105355	-0.0677842	-0.50964	-0.641739
MB_0319	ER+	0.134137	-0.0178161	0.107718	-0.755416	-0.186195	-0.500347	-0.565916
MB_0320	ER+	0.0643595	-0.0170713	0.0264556	1.97483	-0.315657	-0.265992	-0.480764
MB_0321	ER+	0.113254	-0.0563291	0.173641	-1.62266	-1.35191	-0.445219	-0.629164
MB_0322	ER+	0.153559	-0.083593	0.116989	-1.02576	-0.474687	-0.421525	-0.495212
MB_0324	ER+	-0.00369259	-0.0250383	-0.0253614	-0.389473	-0.31364	-0.426503	-0.57514
MB_0325	ER+	-0.0981092	0.117697	0.0293198	-1.22467	0.607145	-0.584019	-0.624431
MB_0327	ER+	-0.0419576	-0.00553483	-0.0435604	-0.260326	0.399582	-0.383089	-0.521829
MB_0328	ER+	0.0828829	0.0840419	0.118261	-0.335081	0.255438	-0.557186	-0.630707
MB_0336	ER+	0.0125876	0.0767166	0.122333	-0.26056	-0.562177	-0.511182	-0.64594
MB_0339	ER+	-0.0725765	-0.122773	-0.0529208	-0.362421	-0.537758	-0.290849	-0.499995
MB_0340	ER+	-0.0420672	-0.11331	-0.0310923	-0.80762	0.806072	-0.251534	-0.311393
MB_0341	ER+	-0.0282494	0.0843381	0.0266812	0.835137	0.096908	-0.420271	-0.542098
MB_0342	ER+	0.0651864	-0.023965	0.0163072	2.33297	0.605261	-0.223606	-0.404495
MB_0343	ER+	-0.00669998	-0.0307013	0.0708352	0.494017	-0.454371	-0.332241	-0.521171
MB_0345	ER+	-0.0355118	0.0115162	-0.0229176	1.2037	-0.114664	-0.304033	-0.499142
MB_0348	ER+	-0.0432294	-0.0306822	-0.01307	-1.20677	-1.1797	-0.391816	-0.669826
MB_0349	ER+	-0.0571588	0.040995	0.0420274	-0.692275	-0.324757	-0.482211	-0.596045
MB_0352	ER+	-0.0276243	-0.0179709	-0.030785	0.479956	2.27798	-0.270577	-0.365211
MB_0353	ER+	0.101368	0.0118332	0.137907	-0.785801	-1.12475	-0.487765	-0.652382
MB_0356	ER+	-0.117265	0.0639843	-0.0204393	-0.0228811	0.386266	-0.461088	-0.586631
MB_0358	ER+	0.0113678	0.0230922	0.0880976	0.573576	1.05276	-0.384151	-0.448671
MB_0359	ER+	-0.0142792	-0.0399264	-0.0250169	1.19692	1.35957	-0.276243	-0.44241
MB_0360	ER+	-0.0559486	-0.0309867	-0.00724492	-1.20138	-0.994844	-0.433312	-0.638801
MB_0362	ER+	-0.0422916	-0.017749	-0.0109283	0.129102	-0.56153	-0.384161	-0.55447
MB_0363	ER+	0.0360603	0.0724825	-0.00922954	0.137635	2.54808	-0.433938	-0.445482
MB_0364	ER+	0.0416115	-0.0244398	-0.00188984	1.23909	-0.115042	-0.294325	-0.517702
MB_0365	ER+	0.00538949	-0.0530492	0.065503	0.615581	2.58355	-0.260455	-0.313654
MB_0366	ER+	-0.0573831	-0.00121042	-0.0178471	-0.635894	-0.664737	-0.479524	-0.649177
MB_0367	ER+	0.0116747	-0.00962676	-0.00368536	2.03412	1.92987	-0.24197	-0.346104
MB_0368	ER+	-0.0728407	0.0909833	-0.0174665	-1.99504	-0.338006	-0.563332	-0.584465
MB_0369	ER+	0.0364365	0.194161	-0.0806005	-1.31327	-0.681434	-0.647059	-0.697542
MB_0370	ER+	-0.0080054	-0.121922	-0.0434949	-1.42148	0.248916	-0.346167	-0.442748
MB_0371	ER+	-0.0524941	0.0142266	0.0761472	0.645389	0.296529	-0.362978	-0.479491
MB_0373	ER+	0.0646218	-0.102675	0.160485	-0.510997	0.359117	-0.293719	-0.459255
MB_0374	ER+	-0.0187144	-0.0337962	0.0681554	-0.0414787	-0.2594	-0.37571	-0.528963
MB_0379	ER+	-0.00221228	0.015467	-0.00538477	0.590539	0.503301	-0.359164	-0.496171
MB_0380	ER+	0.0454141	0.0372529	0.00344732	-1.38721	0.863493	-0.489962	-0.502758
MB_0381	ER+	-0.062068	0.0284517	0.0382613	-0.327705	-1.02014	-0.393151	-0.597026
MB_0383	ER+	0.047885	0.124901	-0.036587	0.203097	-0.201651	-0.554581	-0.634087
MB_0384	ER+	0.0657213	-0.0898232	0.0237617	-0.287308	-0.214232	-0.384685	-0.542379
MB_0385	ER+	0.0594056	0.0174375	-0.00367621	-0.461754	0.275264	-0.434963	-0.575838
MB_0386	ER+	-0.0476475	0.00901355	0.0755766	0.946891	-0.106224	-0.340925	-0.592996
MB_0388	ER+	-0.00906162	0.109679	-0.0162372	1.65911	2.06734	-0.392601	-0.467635
MB_0389	ER+	0.0694657	-0.00424735	0.0521318	-0.0017982	1.1154	-0.369783	-0.397291
MB_0392	ER+	0.0598311	-0.067044	0.0313226	1.25113	0.619161	-0.25021	-0.417352
MB_0393	ER+	-0.0141546	0.00289789	0.0123375	1.35054	2.02064	-0.287008	-0.362645
MB_0394	ER+	-0.0203944	-0.0721094	-0.0352327	-0.104516	0.707693	-0.294959	-0.474576
MB_0398	ER+	-0.0621742	0.0306263	-0.0518205	-0.107223	1.17965	-0.381296	-0.419543
MB_0402	ER+	-0.0416035	-0.0290326	-0.0371115	2.39927	0.576747	-0.224234	-0.434901
MB_0404	ER+	-0.0347668	-0.0378708	0.00647643	-0.336646	-0.632882	-0.372481	-0.576752
MB_0406	ER+	-0.0104423	0.0145056	-0.0308177	-0.439105	-0.449685	-0.460616	-0.613259
MB_0408	ER+	-0.0800599	-0.0472224	-0.0157711	-0.0292099	-0.0335979	-0.32696	-0.509751
MB_0410	ER+	-0.0158101	0.0533646	0.0112616	1.1743	2.54227	-0.364376	-0.493817
MB_0411	ER+	-0.0623291	-0.0077815	0.0478595	1.17651	-0.0228863	-0.285012	-0.552394
MB_0412	ER+	0.0819016	0.0674353	0.0413229	-1.16333	-0.147699	-0.552334	-0.653008
MB_0413	ER+	-0.0591104	0.10105	-0.0709868	0.170489	0.750168	-0.496685	-0.596931
MB_0417	ER+	-0.0246329	0.0713399	-0.0792631	-0.814513	-0.653959	-0.543102	-0.665244
MB_0418	ER+	0.0637602	0.124531	0.0685222	-0.484227	-1.02458	-0.544713	-0.631999
MB_0419	ER+	-0.0599924	0.208012	0.0599901	-0.202266	-1.09082	-0.609012	-0.73937
MB_0421	ER+	-0.0343568	0.0938803	0.0359419	-0.167731	-0.778384	-0.482274	-0.598205
MB_0422	ER+	-0.00907092	-0.063983	0.0121183	0.148664	-0.50161	-0.334098	-0.539266
MB_0425	ER+	-0.0135928	-0.055216	-0.0059046	-0.0601358	-0.407728	-0.335669	-0.559595
MB_0426	ER+	-0.0334933	-0.00521272	-0.0014016	1.27318	-0.456514	-0.295633	-0.506901
MB_0427	ER+	0.0767909	0.0302677	-0.0313709	-0.207946	2.51014	-0.410931	-0.500074
MB_0428	ER+	-0.0192747	0.0117059	0.0314757	-0.0534293	2.0561	-0.385723	-0.393675
MB_0429	ER+	0.140046	0.112095	-0.0699082	-1.13835	-0.447278	-0.558813	-0.641982
MB_0431	ER+	-0.0683863	0.0208092	-0.0306064	0.0958927	-0.168818	-0.436015	-0.607037
MB_0432	ER+	-0.0407094	-0.0783903	-0.0515409	1.50139	2.2031	-0.174801	-0.232591
MB_0434	ER+	-0.027665	0.27908	-0.0120299	-1.39655	-0.935307	-0.729717	-0.737865
MB_0437	ER+	0.0962306	-0.0899558	0.00201396	-0.643511	0.308278	-0.318445	-0.383375
MB_0439	ER+	-0.0859483	-0.0854737	-0.0193379	-1.71955	-1.34645	-0.433904	-0.665319
MB_0440	ER+	0.105463	0.123012	0.0627966	-1.22482	-0.547061	-0.622625	-0.614959
MB_0442	ER+	-0.00289095	0.0540179	-0.0237727	2.40301	1.44347	-0.328003	-0.468363
MB_0443	ER+	0.0146326	0.0441176	0.000627235	0.508672	2.72901	-0.406408	-0.447732
MB_0444	ER+	-0.102203	0.104048	-0.0788053	0.382815	-0.594079	-0.463943	-0.614826
MB_0445	ER+	-0.0476813	-0.117429	-0.0472525	-0.364706	-0.350895	-0.348905	-0.573601
MB_0449	ER+	0.0872939	-0.0538037	0.0751517	0.144466	-0.698734	-0.319978	-0.525072
MB_0451	ER+	-0.00142545	0.0425702	0.0249813	0.753642	-0.634575	-0.413569	-0.59618
MB_0452	ER+	-0.0331167	0.0551231	0.0627508	0.00064131	0.122258	-0.475308	-0.581651
MB_0453	ER+	0.0567039	0.118423	0.0799845	0.161799	-0.364674	-0.50846	-0.551307
MB_0454	ER+	-0.0497168	-0.131514	-0.0558556	-1.09741	-1.44861	-0.287025	-0.550934
MB_0455	ER+	-0.0595075	0.0456958	-0.0106527	-0.226093	2.91625	-0.393708	-0.39008
MB_0458	ER+	0.00885468	0.0131077	-0.0198676	2.62202	0.385827	-0.247394	-0.455961
MB_0460	ER+	0.0718619	0.0394763	-0.00847712	2.46334	1.97068	-0.30372	-0.402754
MB_0462	ER+	-0.0183449	-0.026617	0.0219109	0.336978	2.86907	-0.283968	-0.30765
MB_0465	ER+	0.00225112	-0.016905	0.10185	-0.152495	-0.0925036	-0.433645	-0.583776
MB_0466	ER+	0.0867557	0.0304867	-0.0155585	0.510871	-0.278369	-0.404741	-0.582202
MB_0468	ER+	0.060818	0.0557066	0.0421946	-0.112968	-0.104594	-0.46237	-0.600742
MB_0469	ER+	-0.0619733	0.0827262	-0.0436136	-0.86714	0.755813	-0.512164	-0.554137
MB_0471	ER+	0.172374	0.0365408	0.00319419	-2.21837	-1.28826	-0.560777	-0.675697
MB_0474	ER+	-0.0342239	-0.106816	-0.0174717	-0.986596	0.704724	-0.341058	-0.42233
MB_0475	ER+	0.0736048	0.0396513	0.00406429	0.432313	1.41413	-0.417857	-0.56786
MB_0478	ER+	0.0245961	-0.00879785	-0.0157545	2.5458	0.47527	-0.242751	-0.444504
MB_0480	ER+	-0.00253192	-0.0767071	0.0811636	-0.194992	-1.04906	-0.351429	-0.584228
MB_0483	ER+	0.0375189	-0.0196807	-0.0506951	-0.513825	0.620964	-0.390907	-0.564837
MB_0484	ER+	0.00503999	0.0249188	-0.0178897	0.574986	-1.04282	-0.352134	-0.527752
MB_0485	ER+	0.0787669	-0.0535356	0.084099	0.893328	0.453794	-0.279866	-0.40348
MB_0486	ER+	0.0453352	-0.0708739	0.0935073	0.425703	-0.140568	-0.3283	-0.470074
MB_0487	ER+	0.0508421	0.0066112	0.00431077	1.65689	-0.350975	-0.314332	-0.560638
MB_0488	ER+	-0.0319246	-0.0333623	-0.0217454	2.39646	-0.529598	-0.194559	-0.482855
MB_0492	ER+	-0.0511229	-0.104907	-0.076485	-1.14124	-1.57332	-0.345052	-0.609492
MB_0496	ER+	-0.0163608	-0.0153995	-0.00808374	1.77643	0.0907339	-0.27187	-0.533887
MB_0497	ER+	0.147697	0.0123165	0.000486557	0.309171	0.676376	-0.377086	-0.459043
MB_0500	ER+	-0.017895	-0.102058	0.0486965	0.318294	-0.370203	-0.243736	-0.462931
MB_0501	ER+	0.0850844	-0.0766338	-0.00996524	-0.371429	-0.597703	-0.357737	-0.572591
MB_0502	ER+	-0.0453268	-0.105489	-0.0471653	1.23208	2.28278	-0.156823	-0.224663
MB_0503	ER+	0.13086	-0.00205625	-0.0188387	0.435745	0.0278015	-0.425584	-0.531506
MB_0504	ER+	0.0765894	-0.0147445	-0.0130987	1.05665	0.083019	-0.316112	-0.485132
MB_0505	ER+	-0.0327732	-0.00835975	-0.00520275	1.87681	0.387242	-0.2851	-0.494978
MB_0507	ER+	0.0280188	0.0291813	-0.042411	0.642643	1.16147	-0.365336	-0.463214
MB_0508	ER+	-0.083173	0.138307	-0.0496317	1.04018	0.827629	-0.421433	-0.510645
MB_0510	ER+	0.14177	0.103742	0.162034	0.668994	-0.0510471	-0.506235	-0.558638
MB_0511	ER+	0.0170107	0.0927282	0.00742513	0.77868	-0.382961	-0.459022	-0.608295
MB_0512	ER+	0.0335253	0.0187206	0.0742412	0.814833	-0.546614	-0.380231	-0.583794
MB_0513	ER+	-0.0323022	-0.0756234	-0.10903	-0.780842	-0.764029	-0.340084	-0.560723
MB_0514	ER+	0.0925434	-0.0639793	0.0553023	-0.42281	-0.154733	-0.370101	-0.529698
MB_0519	ER+	-0.0151715	0.0168506	0.00397028	1.23666	3.48596	-0.326874	-0.397526
MB_0521	ER+	-0.0149817	-0.0398302	0.00708795	1.26852	0.61584	-0.27341	-0.478515
MB_0527	ER+	0.106925	-0.0351004	-0.0184197	1.16825	1.1016	-0.318555	-0.534131
MB_0528	ER+	0.0463697	-0.0947157	-0.00648489	-0.361449	1.28442	-0.298684	-0.422574
MB_0529	ER+	-0.00351743	-0.0185801	0.041368	-0.152423	-0.412174	-0.387581	-0.590958
MB_0534	ER+	0.00268982	0.0878842	0.0208661	3.16437	0.355077	-0.360291	-0.57793
MB_0535	ER+	-0.0395798	-0.103173	-0.0304263	-0.424902	-0.599157	-0.303412	-0.511572
MB_0536	ER+	0.0196964	-0.0145849	0.0329496	-0.0185888	1.31061	-0.370671	-0.511511
MB_0538	ER+	0.0243985	0.0365925	0.065274	0.865657	0.151537	-0.392286	-0.534879
MB_0542	ER+	-0.00924036	-0.000295604	-0.0252562	0.695804	2.31581	-0.300155	-0.367083
MB_0544	ER+	0.11145	0.022913	-0.0100515	-0.366753	-0.59302	-0.443206	-0.542364
MB_0545	ER+	0.168265	-0.0173284	0.0428201	1.23508	0.680976	-0.33197	-0.452843
MB_0546	ER+	-0.0375195	-0.0671699	-0.0506699	0.848986	0.746853	-0.236689	-0.342977
MB_0549	ER+	0.0218535	0.000490057	0.0962574	-0.711482	-0.569828	-0.426864	-0.518031
MB_0550	ER+	0.114778	-0.0283165	0.061352	-0.257551	0.334662	-0.409389	-0.52153
MB_0551	ER+	-0.0158239	-0.0351267	0.00134908	2.88497	-0.0842569	-0.182224	-0.421674
MB_0552	ER+	-0.0779743	0.0479582	-0.0470999	0.337019	1.3338	-0.366713	-0.459912
MB_0553	ER+	0.0123799	0.23281	0.0167987	-0.819544	-0.758415	-0.670503	-0.720847
MB_0559	ER+	-0.0994607	-0.0780796	-0.0257708	-1.26259	-1.06282	-0.401304	-0.658581
MB_0568	ER+	-0.0269135	-0.02981	-0.0259259	0.786612	0.64959	-0.294051	-0.501678
MB_0569	ER+	0.0899615	-0.0364467	0.0320831	0.0660633	1.46241	-0.357899	-0.442982
MB_0570	ER+	-0.0283981	0.19937	0.00305449	-1.80273	-0.0548746	-0.668607	-0.718709
MB_0571	ER+	-0.00520266	-0.052354	0.0215088	-0.30168	-0.122363	-0.377255	-0.58028
MB_0574	ER+	-0.00594967	-0.0327924	0.103447	-1.01609	-0.802543	-0.424509	-0.593565
MB_0575	ER+	-0.0539252	0.0914118	-0.0369762	1.09935	0.566907	-0.41728	-0.546023
MB_0576	ER+	-0.0823851	0.179079	0.00366513	0.3303	0.029594	-0.587788	-0.668361
MB_0580	ER+	-0.00767723	-0.0301483	0.0935366	0.509047	1.4087	-0.289923	-0.430381
MB_0583	ER+	-0.0406839	-0.0148363	-0.036973	0.672124	-0.565346	-0.334422	-0.539493
MB_0585	ER+	0.00834941	-0.0424591	0.0126372	-0.354763	0.0575389	-0.407276	-0.616837
MB_0589	ER+	0.0407349	-0.0315014	-0.0268128	-0.539749	-0.0224817	-0.37646	-0.479044
MB_0591	ER+	-0.0765304	-0.0153125	-0.0228723	-0.461628	-0.577559	-0.427627	-0.593826
MB_0594	ER+	0.145456	0.0507656	-0.0276254	-1.14313	1.14325	-0.489838	-0.488041
MB_0596	ER+	0.0429368	0.0239048	0.0103608	0.754416	1.50491	-0.364392	-0.447749
MB_0597	ER+	-0.0169556	-0.0113773	0.00364409	2.1011	0.357128	-0.242373	-0.432302
MB_0600	ER+	0.0829458	-0.0766888	-0.0688175	-0.669064	-0.548026	-0.363181	-0.627822
MB_0601	ER+	-0.0119366	0.00280231	0.0820494	0.0143125	-0.759751	-0.381384	-0.589669
MB_0603	ER+	0.031741	-0.0331845	0.0311966	-0.317121	-1.41747	-0.365476	-0.602226
MB_0605	ER+	0.0296582	0.0277946	0.00871619	0.97055	0.0767127	-0.396019	-0.57624
MB_0606	ER+	-0.0102186	-0.122504	-0.0631551	-0.899538	-0.319179	-0.281955	-0.485607
MB_0609	ER+	0.028493	0.0491175	0.0292301	-0.229445	0.426522	-0.463264	-0.582678
MB_0610	ER+	0.0237456	0.0475761	-0.0514598	0.716572	2.48903	-0.353067	-0.406797
MB_0616	ER+	-0.0516224	0.158854	-0.0738298	-0.221474	-0.603284	-0.480028	-0.596167
MB_0617	ER+	0.0154398	-0.0720098	0.000526231	3.08066	1.39158	-0.138824	-0.261859
MB_0618	ER+	0.102237	-0.018314	0.00335622	0.271333	-0.503751	-0.407836	-0.57113
MB_0620	ER+	-0.0137944	-0.0514351	0.0163596	3.20028	0.469938	-0.15449	-0.391788
MB_0621	ER+	0.0384298	-0.0126614	0.00338077	1.52042	0.157596	-0.283669	-0.455658
MB_0623	ER+	-0.0176759	-0.000504789	-0.00452674	1.44687	0.133599	-0.277489	-0.460254
MB_0626	ER+	-0.0138682	-0.0564119	0.0332672	-1.42641	0.434076	-0.405448	-0.550008
MB_0628	ER+	0.0827974	-0.0149488	-0.0419749	0.225356	-0.717676	-0.377522	-0.673389
MB_0631	ER+	0.000763413	0.11894	0.0509105	0.716722	0.362317	-0.503232	-0.593542
MB_0632	ER+	0.0768598	-0.0480894	0.0250357	0.938363	-0.859489	-0.273193	-0.526378
MB_0637	ER+	-0.0620969	-0.0450639	0.0492719	-0.406699	1.0691	-0.345619	-0.394296
MB_0638	ER+	0.04957	0.013049	0.00403532	2.18137	0.612676	-0.288859	-0.47254
MB_0642	ER+	-0.101273	0.0386132	-0.00698809	-1.27627	-1.19717	-0.500951	-0.71335
MB_0643	ER+	-0.0515276	0.0348172	-0.0185831	-0.530132	1.78762	-0.373964	-0.442071
MB_0646	ER+	-0.0393538	-0.0585266	-0.00250401	0.0393867	1.05296	-0.324149	-0.428294
MB_0649	ER+	-0.0459281	0.0123031	-0.0458613	1.04278	0.759394	-0.329294	-0.489839
MB_0650	ER+	-0.0854181	0.155668	-0.0815206	0.00194641	1.62437	-0.522378	-0.540049
MB_0653	ER+	-0.162323	0.285563	-0.0892694	-1.45505	0.104433	-0.742952	-0.761679
MB_0655	ER+	-0.0556808	-0.0543001	-0.0383121	0.652325	1.05012	-0.256798	-0.411431
MB_0657	ER+	-0.0286584	0.0399874	-0.00369197	2.28938	0.945051	-0.288215	-0.484992
MB_0662	ER+	0.00183713	-0.0796109	0.129797	0.317365	1.87528	-0.227204	-0.348354
MB_0666	ER+	-0.0503019	-0.102749	0.0938611	-0.804913	0.114819	-0.313447	-0.488175
MB_0872	ER+	-0.00151628	0.0316706	-0.00628119	0.672562	0.693742	-0.352547	-0.480144
MB_0877	ER+	-0.061878	0.0514635	0.060794	-1.66646	-0.99442	-0.496225	-0.537548
MB_0880	ER+	-0.0411555	-0.0930708	-0.0540773	-0.712044	-0.450339	-0.343632	-0.575968
MB_0884	ER+	-0.144066	0.113646	-0.010053	-1.49259	-0.0479233	-0.597044	-0.640618
MB_0895	ER+	0.0969971	0.0908872	0.0024753	-0.40148	0.712852	-0.47995	-0.565248
MB_0897	ER+	0.0204196	-0.0434599	0.0397602	0.313485	-0.932714	-0.319534	-0.552387
MB_0899	ER+	-0.0443737	-0.0278272	0.0086868	0.345612	0.44229	-0.322796	-0.430429
MB_0904	ER+	-0.000236845	-0.0564831	-0.0311011	0.3888	-0.000103198	-0.316186	-0.49132
MB_2536	ER+	-0.039871	-0.050445	-0.0175717	1.25399	0.663315	-0.262329	-0.431011
MB_2556	ER+	-0.0431274	-0.0728245	-0.019109	2.70199	0.46284	-0.159179	-0.358725
MB_2564	ER+	0.0612472	-0.00511951	-0.0189473	0.977945	-0.181667	-0.351405	-0.591069
MB_2610	ER+	-0.0462443	0.0644182	-0.0500836	0.714502	-0.447672	-0.422959	-0.648799
MB_2613	ER+	0.163598	-0.165562	0.207727	-0.741032	0.737906	-0.246526	-0.38047
MB_2616	ER+	-0.0215747	-0.0140282	0.00681557	1.94695	0.743998	-0.237909	-0.426149
MB_2617	ER+	0.00945069	-0.0520934	0.0160586	-0.0990405	0.977024	-0.333527	-0.506573
MB_2618	ER+	-0.0201376	0.000330735	0.109728	-0.630134	-0.97646	-0.40985	-0.660384
MB_2624	ER+	-0.0598715	0.0390233	-0.0287386	1.33864	-0.0363773	-0.367321	-0.578849
MB_2626	ER+	-0.0180175	0.00336146	-0.0123523	0.568626	-0.168345	-0.354924	-0.516925
MB_2634	ER+	0.107485	0.0952446	0.0482105	-1.69733	-0.744817	-0.605784	-0.695418
MB_2645	ER+	-0.0934689	0.225054	-0.056441	-0.364263	-0.382246	-0.674471	-0.777881
MB_2669	ER+	-0.0154669	0.0343886	-0.0305519	0.381111	-0.471406	-0.345403	-0.468154
MB_2686	ER+	-0.022095	0.131624	-0.0281736	-0.279334	2.07338	-0.505219	-0.543767
MB_2705	ER+	-0.00865581	-0.0657461	0.0026295	-0.99614	-1.1149	-0.403135	-0.619545
MB_2708	ER+	0.125585	-0.0954638	0.0735724	0.0783031	0.887366	-0.292791	-0.430473
MB_2711	ER+	0.0842512	-0.0676076	-0.0139846	0.423419	0.0739083	-0.304984	-0.476982
MB_2712	ER+	-0.0316462	-0.102199	-0.0214753	0.436626	-0.0588599	-0.237141	-0.455034
MB_2730	ER+	-0.0622993	0.116175	-0.0303294	-1.00536	0.50766	-0.561585	-0.58061
MB_2744	ER+	-0.036732	-0.00991209	-0.0102004	2.31626	-0.153297	-0.237377	-0.488667
MB_2745	ER+	-0.00210105	0.0377885	-0.0112867	-0.33218	-0.69392	-0.507291	-0.643961
MB_2747	ER+	0.0191611	-0.0754791	-0.00328977	-0.429394	-0.714708	-0.371888	-0.587215
MB_2749	ER+	0.0275962	-0.0303204	0.00777957	1.63869	-0.0677037	-0.300405	-0.492922
MB_2750	ER+	0.0210166	-0.0414086	0.00934457	0.651776	0.202072	-0.352254	-0.509986
MB_2752	ER+	0.0441496	-0.0222254	-0.0392669	0.412271	0.484088	-0.335802	-0.517034
MB_2760	ER+	-0.0313045	-0.0965418	0.0314184	0.0613372	-0.0600191	-0.324557	-0.547943
MB_2763	ER+	0.0101554	-0.0788317	0.0134179	-0.441632	-0.501875	-0.382172	-0.58444
MB_2764	ER+	-0.0329316	-0.0310082	-0.0163426	3.03499	0.91435	-0.188801	-0.423583
MB_2765	ER+	0.0262068	0.0938549	0.0132517	0.593001	1.00442	-0.446907	-0.507344
MB_2767	ER+	-0.0536142	0.0156632	0.0653036	0.112888	-0.343983	-0.420986	-0.512081
MB_2769	ER+	0.116631	-0.0352296	-0.0370388	0.384929	0.639819	-0.347703	-0.552074
MB_2770	ER+	0.131044	-0.145725	0.145622	0.307288	-0.517729	-0.18454	-0.29077
MB_2772	ER+	0.0454924	-0.0872425	0.0539379	0.687696	0.386174	-0.278766	-0.449874
MB_2774	ER+	0.091501	-0.0299168	0.118338	0.551889	-0.0559073	-0.355448	-0.467444
MB_2778	ER+	-0.0395759	-0.00184906	-0.00407218	0.494353	-0.567021	-0.332943	-0.536672
MB_2779	ER+	-0.0210839	-0.100472	0.0107289	-0.503044	0.545843	-0.288447	-0.42513
MB_2781	ER+	0.0364502	-0.0716886	0.190568	-0.310818	-0.786543	-0.314372	-0.515499
MB_2790	ER+	0.00722476	-0.0102108	0.017341	-0.625916	-0.635978	-0.43236	-0.601133
MB_2791	ER+	-0.046775	-0.0508761	-0.0277826	0.167769	0.14321	-0.330227	-0.519535
MB_2792	ER+	-0.0563372	-0.0478639	-0.0333203	0.841037	0.0804609	-0.252423	-0.457556
MB_2793	ER+	0.144716	-0.0354905	0.00670875	-1.29069	-0.512494	-0.47459	-0.661571
MB_2796	ER+	0.0749669	-0.0559078	0.0605358	1.09341	0.609155	-0.281566	-0.4429
MB_2803	ER+	-0.0068641	-0.115006	-0.0273983	-0.594183	-0.170799	-0.347802	-0.577427
MB_2814	ER+	0.00888622	-0.0279447	-0.00671216	-0.273348	-0.65051	-0.373116	-0.543803
MB_2819	ER+	-0.00864591	-0.0648107	-0.0398784	-0.231069	-0.216338	-0.377181	-0.603129
MB_2820	ER+	-0.011113	-0.0345813	0.00688951	0.851	-0.313659	-0.321815	-0.516674
MB_2834	ER+	0.018565	-0.0775216	0.100449	0.298061	1.05691	-0.23926	-0.371498
MB_2835	ER+	0.00311979	0.0435841	-0.021968	0.392954	-0.570705	-0.401725	-0.602292
MB_2838	ER+	-0.0531071	0.136071	-0.0172112	1.08164	0.689361	-0.442113	-0.573749
MB_2840	ER+	-0.03287	0.0630007	-0.0352173	1.17695	-0.0715938	-0.374549	-0.529905
MB_2843	ER+	-0.0698674	0.0386052	-0.0525758	0.811047	1.53857	-0.339242	-0.442226
MB_2844	ER+	-0.0362273	-0.00526402	0.0494196	-0.82337	0.709758	-0.424141	-0.533633
MB_2845	ER+	-0.0279519	0.0521857	-0.00588681	2.43982	1.27038	-0.303942	-0.436743
MB_2847	ER+	-0.0962392	0.0633814	0.0801311	-0.398464	-0.388721	-0.489962	-0.561597
MB_2848	ER+	-0.00364656	0.0324933	-0.0523047	0.541418	0.0918637	-0.415153	-0.576781
MB_2851	ER+	0.0543001	-0.0800376	0.0296971	1.01978	-0.120581	-0.236753	-0.479246
MB_2853	ER+	0.0696819	-0.0129746	0.0105608	-0.142641	-0.793384	-0.390495	-0.61709
MB_2854	ER+	0.0126989	0.0853668	-0.0253645	0.359757	-0.745352	-0.499248	-0.652369
MB_2896	ER+	-0.0278898	-0.0768398	0.00743841	0.990444	0.697455	-0.24072	-0.428402
MB_2901	ER+	-0.0193246	0.181937	-0.0757598	-1.92221	-1.19229	-0.680106	-0.793866
MB_2916	ER+	-0.0292085	-0.0404608	-0.0448349	1.43693	-0.0775462	-0.238318	-0.470361
MB_2919	ER+	-0.0355125	-0.0416047	-0.0632265	-0.27895	0.202424	-0.369999	-0.496911
MB_2927	ER+	0.0643453	-0.00365761	0.139179	0.154771	-0.263633	-0.441167	-0.576735
MB_2931	ER+	-0.0127688	-0.0127204	-0.0147179	0.342145	-0.143802	-0.396032	-0.564891
MB_2933	ER+	0.0580232	-0.0976736	0.0368071	0.235511	0.0504842	-0.284165	-0.516354
MB_2939	ER+	-0.0147489	0.172492	-0.0215435	0.14316	-0.233729	-0.556003	-0.632109
MB_2951	ER+	-0.0242236	0.0162271	-0.0481486	0.592873	1.00854	-0.344381	-0.491832
MB_2952	ER+	-0.0766919	0.0391433	-0.0295229	0.350897	-0.930579	-0.420124	-0.634134
MB_2953	ER+	-0.0749486	-0.0738431	0.0541228	0.479522	0.480711	-0.248835	-0.464415
MB_2954	ER+	-0.0732909	0.0210844	-0.00766971	-1.47117	-1.11785	-0.534251	-0.726227
MB_2960	ER+	0.093792	-0.00507103	-0.0140781	0.407432	-0.638292	-0.367809	-0.536973
MB_2963	ER+	-0.0309767	-0.0634907	0.00195864	1.51657	1.39355	-0.201641	-0.365329
MB_2969	ER+	-0.0118595	-0.0248704	0.046112	1.05499	0.15912	-0.288661	-0.495865
MB_2977	ER+	-0.0448716	-0.0168713	-0.0385341	1.24645	-0.60277	-0.300662	-0.563005
MB_2983	ER+	-0.105515	0.110577	0.00326643	-0.86004	-0.720277	-0.52643	-0.616694
MB_2984	ER+	0.206444	0.02464	0.0777011	-0.595299	0.563024	-0.479651	-0.569644
MB_2990	ER+	-0.0348267	0.0137739	-0.0423681	-0.110917	-0.960669	-0.429879	-0.647077
MB_2994	ER+	-0.0552007	-0.0259036	-0.00968209	1.32546	0.466156	-0.278093	-0.436152
MB_2996	ER+	0.0202927	-0.0761816	-0.055148	-0.33887	0.0200509	-0.348292	-0.523085
MB_3005	ER+	-0.0709537	-0.00601152	-0.0229482	-0.0401636	0.282372	-0.405589	-0.551201
MB_3006	ER+	-0.0280965	-0.00364909	-0.00153488	2.35318	0.947089	-0.249781	-0.389511
MB_3007	ER+	-0.0634245	-0.0679833	-0.046521	-0.405809	-0.00793299	-0.339614	-0.471104
MB_3008	ER+	0.0481013	-0.00704027	-0.0214033	0.815637	0.00419317	-0.32604	-0.487121
MB_3016	ER+	0.0943668	0.0688313	0.101762	-0.425471	-0.327757	-0.513737	-0.527308
MB_3021	ER+	-0.0426039	0.0453025	0.00321286	0.340784	-0.171087	-0.476533	-0.610906
MB_3028	ER+	-0.0357689	-0.0484075	0.0394899	0.32219	1.73726	-0.287782	-0.39075
MB_3033	ER+	-0.00808622	-0.0300299	0.00338903	0.635821	0.426029	-0.328654	-0.489524
MB_3035	ER+	0.0309123	0.0743215	-0.040432	0.514619	0.274957	-0.423481	-0.572896
MB_3037	ER+	0.0352824	-0.0747914	0.00686901	0.427505	-0.373722	-0.284363	-0.500229
MB_3049	ER+	0.0421453	-0.0109064	0.0843616	1.43076	-0.0544832	-0.312695	-0.472794
MB_3050	ER+	0.00349582	-0.00475622	0.115946	-0.71642	-1.21189	-0.43456	-0.617458
MB_3064	ER+	-0.0115433	-0.0300399	0.00771009	1.36212	-0.0281116	-0.248459	-0.431494
MB_3079	ER+	-0.0339548	0.0548523	-0.0512432	0.0562143	-0.554882	-0.447902	-0.648791
MB_3083	ER+	0.242422	-0.128557	-0.00146077	-1.59637	0.0731418	-0.356841	-0.449655
MB_3085	ER+	-0.0572661	0.0344707	-0.01815	2.11042	0.648674	-0.272357	-0.501203
MB_3088	ER+	0.0910063	-0.0520038	-0.0637798	-0.627354	-1.06729	-0.367821	-0.607686
MB_3102	ER+	-0.0520932	0.0906563	-0.0347283	-0.492308	0.597569	-0.473208	-0.487978
MB_3104	ER+	-0.0204825	0.0478778	-0.0450773	-0.0288981	-1.13057	-0.432719	-0.571554
MB_3105	ER+	0.0993613	-0.0724038	-0.0316869	-0.281014	-0.728735	-0.315097	-0.527467
MB_3110	ER+	0.0280852	-0.100908	0.0221773	0.358511	0.842483	-0.253422	-0.388552
MB_3121	ER+	-0.00480503	-0.011201	-0.0593408	0.005418	-0.663385	-0.390845	-0.629061
MB_3122	ER+	-0.0710998	-0.00439966	-0.0590741	-0.802689	0.51733	-0.393351	-0.514877
MB_3167	ER+	-0.0645947	-0.0312554	-0.0661805	-1.32416	-0.850507	-0.416911	-0.602867
MB_3171	ER+	0.0333316	-0.0545187	0.0112272	0.337702	0.0524577	-0.32769	-0.534024
MB_3228	ER+	0.0032983	-0.0808436	0.00208307	0.925101	-0.634149	-0.242322	-0.466219
MB_3235	ER+	-0.076211	0.0909554	-0.00547959	0.296367	0.496896	-0.393548	-0.491038
MB_3252	ER+	-0.0379543	-0.0463811	-0.0326723	2.34044	-0.393134	-0.170177	-0.426611
MB_3253	ER+	0.055585	-0.0561339	0.093137	-0.752669	0.583075	-0.375731	-0.453833
MB_3254	ER+	-0.0330932	-0.0436574	-0.024943	0.788938	-0.787521	-0.287863	-0.528148
MB_3266	ER+	0.000507685	0.005471	-0.0223514	0.382168	-0.219484	-0.350938	-0.47245
MB_3275	ER+	-0.00311558	0.10393	-0.0389865	0.458376	-0.110749	-0.474059	-0.573993
MB_3295	ER+	-0.0417533	-0.0227297	-0.0281097	1.08117	-0.0329032	-0.271134	-0.459429
MB_3298	ER+	0.133071	0.00553189	0.0189438	1.0877	-0.356027	-0.358473	-0.576522
MB_3300	ER+	-0.0303023	0.0307799	-0.0238555	-0.784931	-0.273617	-0.436103	-0.624079
MB_3301	ER+	0.00538136	-0.0215989	0.0177543	0.370505	0.0787407	-0.355055	-0.5128
MB_3328	ER+	-0.0942544	0.00564901	-0.0490132	-0.116017	0.112986	-0.400063	-0.485873
MB_3341	ER+	0.0787864	0.114734	0.033231	0.101834	-0.864717	-0.480597	-0.603548
MB_3350	ER+	0.065763	-0.157449	-0.0776425	-1.66695	-1.22494	-0.373761	-0.619871
MB_3351	ER+	-0.0436513	-0.0932665	-0.0756924	-0.758023	-0.397597	-0.332923	-0.559644
MB_3357	ER+	-0.0279027	0.0231337	0.0367718	-1.46952	-1.11856	-0.519043	-0.64027
MB_3360	ER+	-0.080504	0.122349	-0.0278219	-0.160117	-0.67727	-0.50801	-0.678006
MB_3361	ER+	-0.117862	0.0490981	0.0267007	-0.460278	-0.474377	-0.477953	-0.635134
MB_3371	ER+	-0.114095	0.156727	-0.0608958	-0.732198	0.171668	-0.621554	-0.702554
MB_3378	ER+	-0.055831	-0.0127977	-0.00378486	1.3411	0.735512	-0.30982	-0.48591
MB_3382	ER+	0.117716	0.050082	0.0527943	0.0679645	0.49383	-0.476827	-0.559818
MB_3403	ER+	-0.0104714	0.0559181	-0.106936	0.0865603	-0.716744	-0.440719	-0.639904
MB_3412	ER+	-0.0633276	-0.0296479	-0.0329506	0.38472	-0.376704	-0.337194	-0.491143
MB_3417	ER+	0.247678	-0.11711	-0.0150097	-1.06076	-1.39387	-0.342468	-0.586385
MB_3429	ER+	-0.0201947	-0.0274869	-0.0158701	2.7239	0.408924	-0.194812	-0.42939
MB_3430	ER+	-0.0219814	0.0132982	0.0194728	0.159682	-0.92587	-0.377382	-0.545802
MB_3437	ER+	-0.0624747	-0.11244	-0.0647558	-0.996536	-1.08733	-0.291994	-0.502575
MB_3439	ER+	0.157951	-0.0777836	0.0335779	0.208579	0.0173813	-0.320956	-0.487066
MB_3452	ER+	-0.0355748	0.0982791	0.059191	1.055	0.715536	-0.463716	-0.558692
MB_3459	ER+	0.0658376	0.0866211	0.0881667	0.866902	2.3801	-0.455442	-0.546153
MB_3462	ER+	-0.0442747	0.0866656	-0.0153002	1.28485	0.581922	-0.413473	-0.518744
MB_3479	ER+	-0.00994681	0.0263573	-0.0155876	2.7782	1.51394	-0.259433	-0.399019
MB_3490	ER+	-0.0347956	-0.102441	-0.0226438	-0.431228	0.0975144	-0.318398	-0.534439
MB_3492	ER+	-0.043409	0.0512123	-0.0167254	-0.407945	0.174101	-0.49171	-0.602934
MB_3506	ER+	0.112585	0.0874222	-0.0492649	-0.224354	-0.713141	-0.489576	-0.683935
MB_3510	ER+	-0.0109294	-0.0352906	0.00272737	-0.451135	-1.14765	-0.387856	-0.665486
MB_3526	ER+	-0.00758143	-0.0301481	0.0248026	0.682031	0.733101	-0.27058	-0.377776
MB_3545	ER+	0.00964769	-0.0445382	-0.00864811	1.52379	0.707073	-0.257015	-0.440386
MB_3548	ER+	-0.0698865	0.0603776	-0.0654667	-0.690884	-0.162747	-0.499125	-0.654617
MB_3576	ER+	0.0768008	0.105141	-0.000890049	-0.464902	-0.769542	-0.579208	-0.746343
MB_3600	ER+	-0.0728389	-0.0631764	-0.0158987	-1.5224	0.755186	-0.405362	-0.544616
MB_3614	ER+	-0.0103587	0.0776037	0.0456592	0.546179	-0.514181	-0.504643	-0.619199
MB_3707	ER+	-0.00558985	0.0076301	0.00202429	1.93398	2.32188	-0.28844	-0.36637
MB_3711	ER+	0.00678803	-0.0407653	-0.0562316	-0.00662839	1.11521	-0.342591	-0.469048
MB_3748	ER+	-0.0138885	-0.0424251	-0.0584878	0.743211	0.383787	-0.297144	-0.525704
MB_3754	ER+	0.0122412	0.141016	-0.0227008	0.274018	-0.360221	-0.542055	-0.637546
MB_3781	ER+	-0.100862	-0.0589899	0.0109241	-0.449615	-0.339211	-0.360394	-0.567329
MB_3823	ER+	-0.0639656	-0.0657879	-0.034432	0.329484	0.306608	-0.269089	-0.453425
MB_3824	ER+	0.040128	-0.0861914	-1.07107e-05	-1.30721	-0.333482	-0.3773	-0.533799
MB_3838	ER+	-0.0123886	-0.018045	0.0124387	-1.14704	-1.31094	-0.449832	-0.658937
MB_3840	ER+	-0.128836	0.311493	-0.122197	-1.11187	-0.926368	-0.686449	-0.787738
MB_3842	ER+	-0.025829	0.0481146	-0.066059	0.318647	2.1869	-0.357286	-0.382557
MB_3850	ER+	-0.0336513	0.0248055	-0.0263527	1.00563	-0.211585	-0.327008	-0.477131
MB_3852	ER+	0.00880522	-0.0538678	0.0328446	0.0600437	2.04379	-0.301834	-0.389907
MB_3865	ER+	-0.0228662	-0.0145606	0.011065	2.13522	0.202335	-0.243508	-0.453876
MB_3871	ER+	0.00494947	0.0263322	-0.00799927	1.36031	-0.420118	-0.373102	-0.580778
MB_3874	ER+	-0.0341493	-0.0423218	-0.00268258	0.558442	0.165947	-0.331102	-0.479557
MB_4000	ER+	0.0197874	-0.117126	0.00100675	-0.0953365	-0.727488	-0.229993	-0.447051
MB_4001	ER+	-0.0974514	0.0784854	-0.0635133	-0.501234	0.0808929	-0.475649	-0.532053
MB_4003	ER+	-0.0402346	0.0337655	0.0326221	-0.964607	0.687212	-0.484072	-0.493647
MB_4004	ER+	-0.126631	0.0860596	0.00212918	-1.35628	-0.195999	-0.573357	-0.645708
MB_4008	ER+	0.00649078	0.110142	0.0215404	-0.675109	-0.609598	-0.567882	-0.650747
MB_4017	ER+	0.0105658	0.134045	0.00845809	-1.67035	-0.927188	-0.601771	-0.668959
MB_4018	ER+	0.156853	0.11612	-0.0414608	0.602498	0.600236	-0.518173	-0.595654
MB_4033	ER+	0.00672146	0.00350252	0.00142889	1.2373	2.04775	-0.308884	-0.403579
MB_4046	ER+	0.0550365	0.0745927	-0.0682387	-0.915373	-0.289995	-0.529712	-0.600094
MB_4059	ER+	-0.0113026	-0.00623053	-0.0328198	1.39078	1.98073	-0.273465	-0.34871
MB_4079	ER+	-0.00316072	-0.0459422	-0.0532172	-1.56078	0.90262	-0.377532	-0.447818
MB_4091	ER+	0.062793	-0.0776406	-0.0447804	-0.720656	-0.455458	-0.377733	-0.549607
MB_4098	ER+	-0.0761465	-0.166519	0.000893548	-2.02381	-1.58068	-0.33042	-0.603034
MB_4119	ER+	-0.014811	-0.00924006	-0.0186656	-1.53528	-1.59113	-0.496179	-0.672736
MB_4120	ER+	-0.0534217	-0.106027	-0.0178416	-0.873704	-1.18236	-0.327314	-0.546319
MB_4126	ER+	-0.034714	-0.103907	0.0212922	-0.37864	0.855646	-0.266532	-0.471596
MB_4139	ER+	0.128502	0.00016233	-0.0167258	-1.61726	-1.19846	-0.514194	-0.629158
MB_4141	ER+	0.10018	-0.00638676	-0.0638684	-0.679629	-0.095685	-0.470612	-0.618137
MB_4145	ER+	0.0270438	-0.066133	0.00592746	-0.439957	0.864774	-0.336794	-0.459371
MB_4148	ER+	0.0244966	-0.0645407	0.059545	-0.645253	0.078594	-0.350361	-0.449764
MB_4154	ER+	0.0531332	-0.0407672	0.00105453	-0.0982951	2.93436	-0.281756	-0.3037
MB_4171	ER+	0.0718113	0.0451051	-0.0440649	-0.499568	1.24474	-0.437329	-0.473287
MB_4173	ER+	0.0754999	-0.0759549	-0.0328218	-0.521226	-0.917655	-0.350234	-0.559169
MB_4189	ER+	-0.0184822	-0.059528	-0.0404446	-1.15163	2.3369	-0.293625	-0.297728
MB_4212	ER+	-0.0300291	-0.0697407	-0.0142747	0.805659	-0.739603	-0.269931	-0.527668
MB_4213	ER+	0.164203	-0.105889	-0.0457967	-0.221076	0.117807	-0.318475	-0.463565
MB_4222	ER+	0.061355	-0.0255154	-0.0249846	-1.63983	-0.86217	-0.48328	-0.693877
MB_4224	ER+	-0.00994916	-0.0947155	-0.0818582	-1.0331	-0.698246	-0.348702	-0.491304
MB_4230	ER+	-0.0442884	0.0285172	0.0157066	0.191399	0.581985	-0.388177	-0.478252
MB_4233	ER+	0.101001	-0.13809	0.0802989	-0.893652	0.183959	-0.322077	-0.477811
MB_4234	ER+	-0.0250253	-0.0533447	-0.000864357	-0.57499	-0.875034	-0.389323	-0.599568
MB_4235	ER+	-0.0200187	-0.0720016	0.000371336	0.622304	0.554526	-0.218838	-0.326983
MB_4236	ER+	-0.0257228	-0.0242264	-0.0303869	-0.679117	2.37925	-0.337811	-0.375607
MB_4264	ER+	-0.0630183	0.115834	-0.107891	-0.759485	0.671902	-0.551746	-0.61622
MB_4274	ER+	0.0113041	-0.0886545	-0.0307119	-0.957678	-0.213514	-0.351165	-0.580356
MB_4276	ER+	0.0496805	-0.0361291	0.0536733	-0.468201	-0.0177217	-0.368465	-0.502903
MB_4278	ER+	-0.0618009	-0.0252843	-0.0555234	-0.992134	2.49345	-0.306767	-0.309321
MB_4281	ER+	0.124438	0.0469725	0.0302389	-0.963265	-0.736555	-0.457668	-0.545643
MB_4282	ER+	-0.119603	0.025439	0.0562896	-0.358032	-0.773233	-0.44992	-0.585405
MB_4283	ER+	-0.0674616	-0.00573982	-0.0419905	0.0164877	-0.360736	-0.394118	-0.546586
MB_4289	ER+	-0.124682	-0.0377198	-0.00817299	-1.50128	-1.51207	-0.440485	-0.624359
MB_4293	ER+	-0.0868853	-0.00647135	-0.0436805	0.224682	-1.37197	-0.351449	-0.547151
MB_4300	ER+	0.0104041	-0.0852057	0.0885741	-1.22036	0.521597	-0.358895	-0.375384
MB_4306	ER+	-0.0741605	-0.0715412	0.0039961	-1.49985	-1.73304	-0.386642	-0.601154
MB_4310	ER+	-0.0243837	-0.0862178	-0.00011967	-2.1331	-2.01334	-0.399691	-0.568027
MB_4313	ER+	0.0287326	-0.0292336	0.0144903	-0.247089	-0.580819	-0.362628	-0.500856
MB_4317	ER+	-0.0504066	-0.0363708	0.0443202	-0.29145	0.774391	-0.373456	-0.465375
MB_4318	ER+	-0.015245	-0.115177	0.0602332	-1.52849	-0.800108	-0.340432	-0.553402
MB_4322	ER+	-0.0567236	0.124347	0.0894918	-0.753396	-1.14942	-0.518588	-0.588762
MB_4323	ER+	0.0921588	-0.00735353	0.104874	-1.12273	-1.05256	-0.416128	-0.617676
MB_4328	ER+	-0.000937304	-0.0463361	0.0131191	-1.32213	-0.604272	-0.393045	-0.52529
MB_4331	ER+	0.0378776	0.0912523	0.0259253	0.0834555	-0.677251	-0.455036	-0.565459
MB_4333	ER+	-0.0278929	-0.032033	-0.0185874	-0.049046	-1.06337	-0.335086	-0.556444
MB_4339	ER+	0.0365015	-0.126396	-0.0490903	-1.42992	-0.867348	-0.355087	-0.561061
MB_4342	ER+	-0.00625272	0.124054	0.0125293	1.40911	1.44397	-0.390974	-0.487015
MB_4343	ER+	-0.0744996	0.182911	0.017514	-0.140913	1.04704	-0.5753	-0.647021
MB_4348	ER+	0.0223216	-0.135658	0.0286081	-1.12266	-0.732082	-0.274557	-0.418015
MB_4351	ER+	-0.0991996	0.0393265	-0.0573507	-0.912262	0.947157	-0.467953	-0.573657
MB_4353	ER+	-0.0747509	-0.0806966	0.0485873	-0.755772	-1.05207	-0.331617	-0.494754
MB_4354	ER+	-0.0112208	0.0271575	-0.0540729	0.356852	1.21136	-0.365067	-0.433977
MB_4357	ER+	-0.031411	0.033442	-0.0178361	-0.104804	2.40637	-0.35933	-0.364186
MB_4362	ER+	-0.0804685	-0.0472606	-0.056516	-0.48512	-1.33953	-0.323938	-0.55667
MB_4368	ER+	-0.00410359	-0.0188892	-0.0272077	-0.433146	-0.541228	-0.439148	-0.583461
MB_4374	ER+	0.160615	-0.138711	0.0913849	-1.23383	-1.37501	-0.289842	-0.528665
MB_4375	ER+	-0.060341	-0.102052	-0.0481189	0.103552	-1.06595	-0.224023	-0.310127
MB_4381	ER+	-0.0556002	0.0269327	-0.0773715	-1.2912	-0.246712	-0.475236	-0.673194
MB_4390	ER+	-0.0112335	-0.0633079	-0.038376	-0.138727	-0.228351	-0.333876	-0.539823
MB_4395	ER+	-0.0467296	0.0306823	-0.0163884	-1.72756	-1.34691	-0.532204	-0.722383
MB_4421	ER+	-0.0733246	0.0602938	-0.0669619	-0.989959	-1.27799	-0.490074	-0.581827
MB_4426	ER+	0.0604387	-0.0537984	0.00800776	-0.819902	1.499	-0.323442	-0.362419
MB_4434	ER+	0.107416	-0.125017	0.150684	-1.25193	-0.348257	-0.338254	-0.506193
MB_4442	ER+	-0.131872	-0.0319812	-0.05382	-1.44698	-0.967244	-0.450072	-0.606365
MB_4484	ER+	-0.0418972	-0.00261036	-0.0313156	0.908619	-0.287183	-0.325048	-0.553035
MB_4529	ER+	-0.0293562	-0.0862668	-0.0272757	0.610175	0.0900737	-0.270926	-0.442257
MB_4557	ER+	-0.0944457	0.0259663	-0.0439952	0.0498936	0.0987135	-0.394727	-0.520587
MB_4564	ER+	-0.0107028	-0.0908855	-0.000250316	-0.850492	-0.59275	-0.356366	-0.53427
MB_4578	ER+	-0.0454279	-0.0977695	-0.0368051	-0.610236	-0.207576	-0.328757	-0.500282
MB_4591	ER+	0.206355	-0.0157441	0.057851	-1.39604	-1.03735	-0.464879	-0.600599
MB_4593	ER+	-0.0838025	-0.0333847	-0.0646696	-0.584952	-1.17027	-0.374022	-0.601794
MB_4598	ER+	-0.0513986	-0.0475403	-0.00760529	-0.558332	-0.847659	-0.414539	-0.603072
MB_4599	ER+	-0.0251357	0.0522945	-0.060518	-1.06271	-1.27128	-0.528563	-0.691586
MB_4602	ER+	0.028478	-0.0721555	0.00135419	-2.01489	-1.45736	-0.414492	-0.542006
MB_4603	ER+	-0.112771	-0.0473343	-0.023008	-1.01147	-1.44071	-0.378119	-0.604203
MB_4607	ER+	-0.0639485	-0.0509088	-0.0238327	-0.241394	-0.754486	-0.32687	-0.554655
MB_4616	ER+	-0.160997	0.12891	-0.0515536	-1.36845	-1.59145	-0.57446	-0.718257
MB_4618	ER+	0.0310922	0.109319	-0.0398891	-0.628656	0.26805	-0.562268	-0.633922
MB_4623	ER+	0.0194882	0.150335	-0.0455278	-0.0680793	0.559317	-0.569587	-0.644183
MB_4626	ER+	-0.00696211	0.0477858	0.00154624	-0.984902	-0.0716255	-0.491274	-0.553496
MB_4627	ER+	-0.0275347	-0.00397628	-0.0273681	-0.124618	-0.968142	-0.383465	-0.584813
MB_4630	ER+	-0.079478	-0.067927	-0.00516701	-1.7175	-0.931733	-0.476939	-0.630197
MB_4633	ER+	0.0189183	0.000376389	-0.0452906	0.00466503	-0.45534	-0.378622	-0.57246
MB_4634	ER+	-0.0699686	-0.0350202	-0.00654831	-0.276328	-0.812644	-0.36158	-0.543019
MB_4639	ER+	0.10884	-0.0346422	0.0642434	-1.64018	-1.34088	-0.504847	-0.625504
MB_4641	ER+	-0.0261764	-0.0157813	-0.00562439	0.186126	-0.888515	-0.342039	-0.545756
MB_4642	ER+	-0.026033	0.0903333	-0.0322026	-0.650869	-1.03589	-0.479611	-0.582669
MB_4644	ER+	-0.0899963	0.0384047	0.0359702	-0.981247	-1.76146	-0.440626	-0.668133
MB_4648	ER+	0.175152	-0.0770507	0.0310689	-0.85066	-1.0339	-0.345093	-0.537981
MB_4649	ER+	-0.00534913	0.00967662	0.0153782	-0.857348	0.0522853	-0.45732	-0.587631
MB_4651	ER+	-0.0723889	0.0551747	0.0282265	-0.420913	-0.0337647	-0.435436	-0.627077
MB_4653	ER+	-0.00940528	-0.0375856	0.00578029	1.59549	-0.755902	-0.238743	-0.496167
MB_4654	ER+	-0.0656554	0.00556363	-0.0233044	-0.686919	-0.363978	-0.431937	-0.533437
MB_4655	ER+	-0.0783599	0.0118992	-0.0560618	-0.369024	0.887549	-0.367822	-0.421454
MB_4661	ER+	-0.108548	0.0557664	-0.0441352	-0.402882	-0.582347	-0.486052	-0.629483
MB_4665	ER+	-0.0337048	-0.0570731	-0.05305	-1.48959	-0.581031	-0.383338	-0.518594
MB_4666	ER+	0.0502595	-0.0348047	0.0447684	-0.146004	-1.01478	-0.360243	-0.566352
MB_4669	ER+	-0.0340623	0.192276	-0.10824	-1.03779	0.281289	-0.605826	-0.638555
MB_4670	ER+	-0.0354642	-0.113815	-0.0296095	-0.956139	-0.643534	-0.316989	-0.512053
MB_4671	ER+	-0.115423	-0.00338104	0.0476821	-1.30866	-0.881495	-0.445691	-0.611822
MB_4672	ER+	0.128801	-0.0323	-0.0204004	-1.26413	-1.53186	-0.465006	-0.670283
MB_4673	ER+	-0.0601644	0.0684404	-0.0510036	-0.331879	1.01604	-0.441401	-0.497866
MB_4674	ER+	0.265683	-0.0733833	-0.00249217	-1.64944	-1.5362	-0.435742	-0.628335
MB_4675	ER+	-0.00346807	-0.0786547	-0.00930797	-0.840538	-0.660105	-0.379823	-0.552613
MB_4681	ER+	-0.0493316	-0.0258682	-0.0157589	0.313833	0.0216788	-0.362191	-0.565119
MB_4682	ER+	0.149394	-0.0924175	0.0426616	-1.11566	-0.0493723	-0.383865	-0.548426
MB_4685	ER+	0.0178034	-0.0187153	0.0659105	-1.6515	-1.54943	-0.443573	-0.608724
MB_4686	ER+	0.0110146	-0.0410801	0.00035595	0.834819	0.514424	-0.276198	-0.413078
MB_4688	ER+	-0.107874	0.0392955	-0.0833899	-0.895115	1.09239	-0.419957	-0.454466
MB_4691	ER+	-0.0826787	-0.0580665	0.0170706	-0.173254	-0.189197	-0.353849	-0.502104
MB_4692	ER+	-0.0853604	-0.125114	-0.0689762	-1.93718	-0.927694	-0.32241	-0.628312
MB_4694	ER+	-0.0488791	-0.0804004	0.0465641	-0.00224384	0.658809	-0.262226	-0.367466
MB_4697	ER+	0.0419994	-0.0520249	0.0158845	0.590418	0.224587	-0.311894	-0.432445
MB_4698	ER+	-0.0190786	0.0058854	-0.00745704	1.00166	0.497497	-0.336652	-0.475537
MB_4701	ER+	-0.0700951	-0.00660581	-0.0371137	-0.0636633	-0.390771	-0.394593	-0.553415
MB_4702	ER+	-0.0443652	0.0899091	-0.046608	-0.894212	-0.707135	-0.524819	-0.666779
MB_4704	ER+	-0.0122519	-0.00448805	-0.018954	1.35393	-0.346202	-0.301749	-0.491291
MB_4705	ER+	-0.0608963	-0.0357893	-0.0461578	1.26017	0.314394	-0.246095	-0.491289
MB_4706	ER+	-0.0174844	-0.0500925	-0.0569117	-0.178442	1.09066	-0.353653	-0.467396
MB_4708	ER+	0.103248	-0.0205753	-0.00545825	1.02701	0.59032	-0.318984	-0.448497
MB_4709	ER+	-0.121116	-0.0383457	-0.0749418	-0.173666	-0.680556	-0.322049	-0.613361
MB_4710	ER+	0.033351	-0.0325876	0.0254556	1.28949	-0.266168	-0.288787	-0.485013
MB_4716	ER+	-0.0483267	0.0486376	-0.0696701	0.442861	1.31494	-0.37031	-0.427873
MB_4719	ER+	0.0176694	-0.102591	-0.0161496	-0.765331	-1.10868	-0.335349	-0.57285
MB_4722	ER+	-0.0560083	0.0393413	-0.0600198	-0.9815	-1.39418	-0.503618	-0.696423
MB_4723	ER+	-0.055222	0.217414	-0.0907656	-0.836861	-0.849834	-0.598838	-0.641963
MB_4725	ER+	0.0817677	0.0136696	-0.0128045	0.350127	1.15023	-0.334027	-0.402994
MB_4729	ER+	-0.0711595	-0.0525017	0.027118	-1.23909	-0.741303	-0.362947	-0.535494
MB_4730	ER+	-0.0160521	0.0532463	-0.0465611	-1.00777	-0.768702	-0.54682	-0.686321
MB_4735	ER+	0.0429539	-0.154077	-0.0298561	-0.765451	-0.758371	-0.284388	-0.483378
MB_4737	ER+	0.060653	0.0213959	0.0208427	-0.6751	-0.0083373	-0.432441	-0.49341
MB_4738	ER+	-0.0361265	-0.0359057	-0.000491228	1.71596	-0.57911	-0.239152	-0.49166
MB_4739	ER+	-0.0147222	-0.0840392	0.00803836	0.334625	-0.281428	-0.332129	-0.530327
MB_4741	ER+	0.00188815	-0.0532684	0.0142571	0.454625	-0.0798367	-0.363694	-0.553175
MB_4742	ER+	-0.0167943	-0.0179592	-0.0215487	-0.0545152	-1.27881	-0.379872	-0.557343
MB_4743	ER+	0.0373077	-0.0372343	-0.0121613	2.0758	0.439695	-0.226137	-0.43387
MB_4744	ER+	-0.0308706	-0.00182052	-0.00991944	-1.3146	-1.28896	-0.497308	-0.684969
MB_4749	ER+	-0.0495441	-0.0020206	-0.0467094	-0.718354	-1.01318	-0.460573	-0.649094
MB_4752	ER+	0.0926629	0.217936	-0.0597275	-0.472323	-0.378833	-0.636758	-0.684168
MB_4762	ER+	-0.0871476	-0.0167049	-0.0372237	0.111884	-1.24822	-0.336283	-0.592212
MB_4764	ER+	0.000746028	-0.0209224	-0.000410096	1.41998	0.661074	-0.283981	-0.47425
MB_4767	ER+	-0.068415	0.0304864	0.0220144	-0.487685	1.18406	-0.465498	-0.522421
MB_4771	ER+	0.0172975	-0.0385957	0.00399203	0.37583	0.556942	-0.275588	-0.455555
MB_4778	ER+	-0.00244814	-0.0719461	-0.0104809	0.377041	1.17987	-0.275076	-0.35536
MB_4779	ER+	0.0575693	-0.0901253	-0.0129507	0.490736	-0.0944258	-0.299608	-0.51846
MB_4782	ER+	-0.0255909	-0.0515366	-0.00402997	2.35905	-0.427958	-0.184876	-0.445112
MB_4784	ER+	-0.063272	0.0738509	0.0666331	0.165684	-0.333466	-0.47492	-0.591814
MB_4785	ER+	0.0227587	-0.0203411	-0.0707454	-0.371958	-0.744535	-0.405777	-0.562384
MB_4787	ER+	0.0221647	-0.0780607	0.0216081	-0.332977	0.415332	-0.33273	-0.456682
MB_4790	ER+	0.168612	0.0508939	0.0274604	0.570269	-1.02324	-0.407657	-0.532175
MB_4791	ER+	0.0482573	-0.00715922	-0.00972964	-0.650512	2.43058	-0.336636	-0.375975
MB_4794	ER+	0.0589921	-0.0245809	-0.0192493	-0.932122	-0.142643	-0.460842	-0.576768
MB_4796	ER+	0.00219733	0.192939	-0.00637331	-1.51863	-0.974327	-0.661499	-0.709461
MB_4797	ER+	-0.0308557	0.149901	-0.00061328	0.146118	-0.635234	-0.567416	-0.638441
MB_4798	ER+	-0.0361877	0.00179091	-0.030017	0.862044	0.0816301	-0.353728	-0.563367
MB_4800	ER+	-0.0828163	0.0623946	0.0438066	-0.935861	-1.35032	-0.506264	-0.633661
MB_4801	ER+	0.108604	-0.00966804	-0.0244411	-0.622519	-1.23723	-0.400645	-0.564939
MB_4802	ER+	0.0703403	-0.0102007	0.0402876	-1.17657	-0.292705	-0.487636	-0.626522
MB_4805	ER+	0.0378426	-0.0669115	0.0692147	-0.499879	-1.07093	-0.336464	-0.560286
MB_4806	ER+	-0.0553659	-0.0722957	-0.0266288	0.343391	-1.06092	-0.288037	-0.568118
MB_4814	ER+	-0.0609586	-0.0290264	-0.0171957	0.655083	-0.591507	-0.283072	-0.531305
MB_4818	ER+	-0.0115355	-0.0766723	-0.0663256	-1.12803	-0.542984	-0.35909	-0.471431
MB_4820	ER+	0.0463869	0.0826124	-0.0862101	-1.36581	-1.07227	-0.589198	-0.738266
MB_4825	ER+	-0.0310119	-0.0583391	-0.0406306	-0.631494	-1.18799	-0.379761	-0.60262
MB_4827	ER+	-0.0893712	-0.047557	-0.0313097	-0.00618045	-0.850303	-0.351885	-0.58082
MB_4828	ER+	-0.0406224	0.20256	-0.0947756	-0.294299	-0.0835816	-0.581502	-0.619571
MB_4829	ER+	0.0572734	0.0784245	-0.00127755	0.160138	0.320417	-0.473285	-0.53686
MB_4832	ER+	-0.0347467	-0.102697	-0.0124792	0.361726	-0.685894	-0.240424	-0.483796
MB_4834	ER+	0.00878675	-0.0451426	0.196923	-0.68249	-0.36608	-0.435465	-0.49314
MB_4836	ER+	0.0224136	0.0220187	0.103177	0.775491	-0.506134	-0.392321	-0.466217
MB_4838	ER+	0.517414	-0.230479	0.156397	-2.1803	-1.85357	-0.251239	-0.451578
MB_4839	ER+	-0.0361252	-0.0577706	-0.0336127	0.105222	0.553803	-0.326537	-0.449852
MB_4843	ER+	0.0115323	-0.0409141	-0.00363797	0.451104	-0.0354944	-0.340045	-0.512264
MB_4849	ER+	0.0174292	0.0322098	0.0290126	-1.4681	-1.15802	-0.573331	-0.660925
MB_4851	ER+	-0.0104149	-0.0832368	-0.00789464	-0.923816	-0.52064	-0.333418	-0.496205
MB_4853	ER+	-0.0488728	0.0631097	-0.0438109	0.867875	-0.305935	-0.404594	-0.56694
MB_4855	ER+	-0.0804059	0.16676	-0.0784735	-0.99193	-0.944985	-0.567199	-0.659616
MB_4858	ER+	-0.140604	0.00777687	-0.0510843	-0.503649	-0.401694	-0.399619	-0.560288
MB_4859	ER+	-0.0204835	-0.0440512	-0.0271257	1.73144	2.9526	-0.218389	-0.276459
MB_4862	ER+	0.00513871	0.111804	0.109734	-0.192527	-0.135977	-0.539109	-0.599161
MB_4866	ER+	-0.0567168	-0.0816798	-0.0379139	-0.547549	-0.105619	-0.34854	-0.522197
MB_4867	ER+	-0.0464368	0.00370134	-0.00607575	0.355995	-0.296917	-0.409123	-0.598447
MB_4869	ER+	0.00100354	-0.123822	-0.0189908	-0.781993	-0.804656	-0.312109	-0.53671
MB_4872	ER+	0.00555635	-0.0142213	-0.0518226	0.640185	2.03431	-0.306409	-0.394463
MB_4873	ER+	-0.025364	0.0800632	-0.0654972	-0.497654	-0.464544	-0.515189	-0.610703
MB_4876	ER+	0.0164119	-0.0424458	-0.0192056	0.954577	4.04206	-0.23346	-0.26324
MB_4878	ER+	-0.00313434	0.0442999	0.00929487	0.575993	-0.209799	-0.393033	-0.54978
MB_4883	ER+	-0.0328801	0.0317224	-0.0218817	0.554099	-1.01641	-0.400854	-0.620286
MB_4887	ER+	-0.0171829	-0.0146545	-0.00488158	0.829469	-0.00908481	-0.278984	-0.424627
MB_4894	ER+	-0.0990502	0.0877053	-0.00218471	-0.391166	-0.811434	-0.47928	-0.577125
MB_4897	ER+	-0.0279955	-0.0388593	0.00403689	2.20549	0.277744	-0.203393	-0.44438
MB_4898	ER+	0.0922812	0.0881483	0.0595552	-1.27962	-1.48902	-0.585366	-0.703954
MB_4899	ER+	-0.0206296	-0.0568268	-0.0185071	0.758099	0.380144	-0.288598	-0.473824
MB_4900	ER+	0.0550211	-0.0348285	0.0451914	0.382481	-0.684276	-0.329389	-0.513182
MB_4908	ER+	-0.00657189	0.0656859	0.064519	-1.2144	-0.58143	-0.505842	-0.587368
MB_4912	ER+	-0.0661616	-0.0187127	-0.0735289	-1.54302	-0.382945	-0.480868	-0.641271
MB_4925	ER+	-0.0053156	-0.0346398	-0.0172652	0.175735	1.18907	-0.322927	-0.404502
MB_4928	ER+	0.0433078	-0.0934563	0.10956	0.0199676	0.945299	-0.280863	-0.384531
MB_4929	ER+	-0.0802953	0.169982	0.0249983	-0.74482	-1.34708	-0.598128	-0.695822
MB_4930	ER+	-0.0479566	-0.037776	0.105057	-1.39155	-0.0341595	-0.418166	-0.513654
MB_4933	ER+	0.0142244	-0.0658064	-0.00803268	0.218311	2.02087	-0.264177	-0.380142
MB_4934	ER+	0.111996	-0.0743271	-0.0261593	-0.837275	0.173156	-0.385184	-0.559592
MB_4937	ER+	0.00569488	0.0085078	-0.011605	-0.0542128	0.39477	-0.371929	-0.467083
MB_4941	ER+	-0.059659	0.0449366	0.00255245	1.00449	-0.339753	-0.364046	-0.532242
MB_4944	ER+	-0.0796211	-0.0347022	0.0770661	-1.4757	-1.26422	-0.455889	-0.601219
MB_4949	ER+	-0.0697731	-0.0177047	-0.00535051	-0.594814	1.99356	-0.325445	-0.342712
MB_4950	ER+	0.0598823	-0.118726	0.0284791	-0.167532	0.00173098	-0.290586	-0.409282
MB_4956	ER+	0.124299	0.00204109	0.0318761	-0.499601	-0.424762	-0.491079	-0.612158
MB_4957	ER+	0.203203	-0.0486844	-0.0460952	-1.4663	-0.849784	-0.451562	-0.617567
MB_4959	ER+	-0.00575564	-0.0227189	-0.00922765	0.502559	0.0943157	-0.350208	-0.529616
MB_4961	ER+	-0.0474282	0.0393606	-0.0271634	0.0879738	-0.41328	-0.422195	-0.555773
MB_4962	ER+	-0.0173463	-0.0867389	0.0153159	-1.43813	-0.63017	-0.344679	-0.6235
MB_4965	ER+	-0.0688255	-0.00945535	-0.0619339	-0.809057	-0.51403	-0.41102	-0.623201
MB_4966	ER+	0.0219215	0.00748853	-0.0356502	0.362151	0.582579	-0.352826	-0.521807
MB_4967	ER+	-0.0164046	-0.0143886	-0.0128243	0.962848	-0.213308	-0.318587	-0.543357
MB_4968	ER+	0.0437436	-0.0308512	-0.0580785	0.392068	0.0452829	-0.356568	-0.540333
MB_4969	ER+	-0.0617491	-0.0459216	-0.0191728	-1.65242	-1.67579	-0.468625	-0.653165
MB_4970	ER+	0.00486632	-0.0405152	0.0995105	-1.79011	-1.29267	-0.493113	-0.641933
MB_4976	ER+	0.0110581	-0.00700354	0.0204375	-0.0345317	-0.607253	-0.401906	-0.559179
MB_4977	ER+	0.0914534	-0.040261	0.0150795	-0.287101	0.685552	-0.378337	-0.450013
MB_4981	ER+	-0.0339775	0.0622472	-0.0152513	1.152	0.894068	-0.384268	-0.517554
MB_4986	ER+	0.104439	0.0753813	0.0424659	0.0454291	-0.952859	-0.453176	-0.598153
MB_4991	ER+	-0.0993689	0.193353	-0.0738947	-0.231244	-0.347422	-0.532424	-0.609862
MB_4994	ER+	0.0334425	-0.073632	0.0169671	-0.801026	-0.597395	-0.382226	-0.575227
MB_4996	ER+	-0.0644012	-0.0776707	-0.0513538	-0.220114	-0.958192	-0.314455	-0.548603
MB_4998	ER+	0.0185728	0.0747862	0.0528542	-1.06122	-0.876572	-0.552505	-0.603866
MB_4999	ER+	0.0444049	-0.0214387	-0.0157815	-0.0998001	-1.2074	-0.400867	-0.609839
MB_5001	ER+	0.128276	0.0304168	-0.0296285	0.210449	-0.186171	-0.442828	-0.566181
MB_5011	ER+	0.0142618	-0.10543	-0.0371586	-0.131913	-0.17627	-0.311189	-0.522497
MB_5013	ER+	-0.0474321	-0.0502783	-0.0263653	-1.17843	-0.902141	-0.3477	-0.604289
MB_5014	ER+	0.225689	-0.0521425	0.0552753	-0.52902	-0.2359	-0.43207	-0.575335
MB_5015	ER+	-0.062987	-0.000436292	-0.00236128	-1.2118	-1.11326	-0.463713	-0.655983
MB_5018	ER+	0.212644	-0.142482	0.038824	-0.558087	-0.00936949	-0.283942	-0.476107
MB_5022	ER+	0.142746	0.148025	-0.0168918	0.556271	-0.935009	-0.506274	-0.613807
MB_5027	ER+	-0.0345657	-0.0351794	-0.0125941	1.31277	0.425719	-0.279024	-0.466605
MB_5033	ER+	-0.103955	-0.0214593	-0.0184559	-0.955037	-1.63351	-0.410882	-0.628896
MB_5039	ER+	0.0190145	0.029628	-0.0710351	-1.29987	0.726131	-0.469401	-0.490893
MB_5040	ER+	-0.0881859	0.0934597	0.00222978	-0.855077	0.0479606	-0.51797	-0.561904
MB_5041	ER+	-0.0260315	-0.0557357	-0.0023475	0.0937777	3.67431	-0.254432	-0.273772
MB_5043	ER+	0.0081294	0.000517822	-0.0153371	-0.390292	0.162502	-0.41907	-0.521602
MB_5044	ER+	0.0347064	-0.162234	-0.0289137	-0.52288	-0.769695	-0.291963	-0.566225
MB_5045	ER+	0.0412244	-0.0726271	-0.0170528	-0.588529	1.01527	-0.309284	-0.419066
MB_5049	ER+	0.0664632	-0.0250438	0.0510359	-0.701574	-0.702984	-0.430051	-0.597347
MB_5050	ER+	-0.00605217	0.0177372	-0.0225915	0.586618	-0.427379	-0.375876	-0.538594
MB_5052	ER+	0.0127927	-0.0252958	0.0128154	0.592813	3.1729	-0.262014	-0.250722
MB_5053	ER+	-0.0405793	0.00233537	-0.0321717	0.442871	0.36816	-0.355385	-0.473596
MB_5059	ER+	-0.0495017	-0.0294835	-0.0468535	0.343921	-0.331616	-0.368947	-0.594234
MB_5060	ER+	-0.0558366	-0.00639691	-0.0482118	-0.368938	-0.819531	-0.398916	-0.546409
MB_5061	ER+	0.189054	-0.0892288	-0.0192197	-0.3578	1.3193	-0.318593	-0.44057
MB_5062	ER+	0.0491423	-0.0866662	0.0416082	-0.698866	1.24188	-0.31551	-0.388149
MB_5064	ER+	-0.00297087	-0.151585	-0.0736868	0.0704373	-0.321872	-0.252778	-0.495495
MB_5066	ER+	-0.0483424	-0.0458447	-0.0457082	0.647525	0.00076316	-0.297064	-0.436585
MB_5068	ER+	-0.10277	-0.141645	-0.0461827	-0.429835	-1.09667	-0.221207	-0.494178
MB_5073	ER+	0.111224	-0.100869	-0.00228245	1.14112	0.848674	-0.22066	-0.338282
MB_5074	ER+	-0.0757389	0.191747	-0.00896998	0.390348	-0.0737197	-0.563864	-0.628697
MB_5078	ER+	-0.0657985	-0.0833049	-0.00361548	-0.963045	0.0437558	-0.335912	-0.479959
MB_5079	ER+	0.16051	-0.114436	0.0233241	-0.0806714	-1.23419	-0.289515	-0.490371
MB_5081	ER+	-0.0193506	-0.0143876	0.0405373	0.755341	0.115333	-0.327704	-0.461471
MB_5084	ER+	-0.000838422	0.078237	-0.049673	0.14033	-0.0580625	-0.508671	-0.619743
MB_5086	ER+	0.124131	-0.0233075	-0.00685508	-1.31653	-1.81975	-0.445858	-0.70171
MB_5088	ER+	-0.00475264	-0.0618127	0.0331425	-0.618242	0.253642	-0.382799	-0.52978
MB_5092	ER+	-0.0172474	0.0405573	-0.02282	1.92046	-0.637748	-0.340145	-0.523573
MB_5098	ER+	-0.0392956	0.0403493	-0.0738641	-0.697619	-1.1221	-0.458424	-0.641635
MB_5101	ER+	0.0491062	-0.0396426	-0.0351568	-0.803956	-0.835582	-0.392591	-0.558321
MB_5105	ER+	-0.0377415	-0.0633209	0.0246241	-0.119574	-0.84326	-0.271955	-0.519574
MB_5107	ER+	0.141383	-0.0889132	-0.00583645	-1.58582	0.0995298	-0.408424	-0.533122
MB_5110	ER+	-0.0393677	0.0318495	-0.0187316	1.41981	-0.130907	-0.305666	-0.480894
MB_5114	ER+	-0.00707007	-0.053409	0.00689801	1.27334	2.00235	-0.235327	-0.33145
MB_5116	ER+	-0.00548872	-0.0312694	0.0597817	-1.23066	-0.806503	-0.458458	-0.633413
MB_5118	ER+	0.0194338	0.0257906	-0.0244044	0.400802	-0.522533	-0.397703	-0.531605
MB_5121	ER+	0.0318247	0.226003	-0.0649774	-1.04231	-1.4045	-0.695754	-0.740144
MB_5122	ER+	-0.0798546	0.0140381	-0.0670877	-0.340037	0.653777	-0.413739	-0.5123
MB_5123	ER+	0.0322603	-0.0259572	0.0181013	0.53684	0.884015	-0.332209	-0.490328
MB_5124	ER+	0.0766977	0.054814	0.0198366	-0.106322	-0.214466	-0.508331	-0.623602
MB_5127	ER+	0.181489	-0.0750053	-0.0320953	-1.598	0.426117	-0.416019	-0.464871
MB_5134	ER+	-0.026144	-0.0407057	-0.018513	0.558022	-0.967442	-0.3103	-0.566934
MB_5139	ER+	0.025647	0.0981038	-0.0516198	-0.0809959	1.35593	-0.530536	-0.569201
MB_5144	ER+	-0.0232548	0.124627	-0.0931683	-0.857438	-1.13559	-0.595112	-0.713185
MB_5145	ER+	0.0292627	-0.0407296	0.092319	1.27409	1.21821	-0.274394	-0.422159
MB_5147	ER+	0.103698	-0.0924489	0.0274553	-0.078049	0.0146364	-0.30538	-0.436172
MB_5150	ER+	-0.00151196	-0.14322	-0.0186314	-0.527133	-1.21889	-0.211405	-0.404166
MB_5152	ER+	0.0456174	-0.073086	-0.00192652	-0.857166	-0.193024	-0.394375	-0.517547
MB_5157	ER+	-0.0904198	0.212432	-0.0301002	0.881706	1.3853	-0.512764	-0.548175
MB_5161	ER+	-0.0163653	-0.00937228	-0.0029884	2.46026	0.406051	-0.237714	-0.506983
MB_5164	ER+	0.0671141	0.0135775	-0.000538499	0.767179	1.87774	-0.311106	-0.357891
MB_5167	ER+	0.0402342	0.128334	-0.0347118	-0.766273	-0.546372	-0.597612	-0.701595
MB_5169	ER+	0.020927	-0.0226806	0.036239	-0.239993	-0.646952	-0.390522	-0.528891
MB_5171	ER+	0.00410118	-0.0707097	0.0132208	2.01562	1.42766	-0.178314	-0.328921
MB_5174	ER+	-0.00285444	0.0528591	0.0857202	-0.952164	-0.370513	-0.473207	-0.52161
MB_5175	ER+	-0.0240165	-0.00188799	-0.0270234	1.64557	2.11224	-0.275395	-0.394588
MB_5176	ER+	-0.0270136	0.0602655	-0.0528023	0.406553	2.45934	-0.37122	-0.437228
MB_5182	ER+	-0.0857366	0.0583228	-0.0498538	0.195953	-0.966847	-0.416413	-0.60829
MB_5184	ER+	-0.011834	0.035753	-0.026383	2.34091	0.184567	-0.286516	-0.480519
MB_5186	ER+	-0.0345453	-0.0274823	-0.0184592	0.181309	0.941576	-0.324252	-0.437936
MB_5188	ER+	-0.0260997	-0.0264363	0.0275709	0.421011	0.702664	-0.327188	-0.454047
MB_5191	ER+	0.0604625	-0.0275916	0.089234	1.86707	-0.528743	-0.261378	-0.471192
MB_5193	ER+	-0.0137937	-0.0467752	-0.0065584	-1.36133	-0.654613	-0.433305	-0.544041
MB_5197	ER+	0.117089	-0.0822068	0.148874	-0.134237	-0.666759	-0.286841	-0.51485
MB_5200	ER+	-0.079565	0.212207	0.0402948	-0.519466	-0.264846	-0.645231	-0.688624
MB_5211	ER+	-0.0312103	-0.0426958	0.0372435	-1.30302	-0.595048	-0.391655	-0.588714
MB_5212	ER+	-0.129548	0.080534	-0.0795114	-0.864392	0.517056	-0.469616	-0.489478
MB_5214	ER+	-0.0495269	-0.043195	-0.00982354	1.39351	0.881826	-0.262029	-0.406084
MB_5215	ER+	-0.144968	0.20078	-0.0590441	-1.41037	-1.65979	-0.688814	-0.787244
MB_5218	ER+	-0.0945878	0.172448	-0.0855026	-1.04742	-0.514517	-0.582507	-0.702214
MB_5221	ER+	-0.0620822	0.0718781	-0.0685971	-0.799462	-0.644032	-0.503551	-0.623027
MB_5224	ER+	0.00947254	0.114236	0.00397236	0.441439	0.349063	-0.495755	-0.586728
MB_5226	ER+	0.0430299	0.130151	-0.0606126	-0.17982	-1.01556	-0.551866	-0.641222
MB_5227	ER+	-0.0195534	0.0844336	-0.0224341	0.273196	-0.251177	-0.509772	-0.594337
MB_5230	ER+	-0.0578956	-0.0579917	-0.046812	0.988294	1.0316	-0.282307	-0.468074
MB_5233	ER+	-0.0436521	0.00639542	0.046141	-1.95258	-1.56359	-0.497974	-0.662135
MB_5235	ER+	-0.0130651	-0.0374525	0.00656724	1.20648	0.0646169	-0.234887	-0.459541
MB_5239	ER+	0.0108236	0.091322	-0.0562464	-0.223169	-0.784618	-0.464673	-0.588676
MB_5243	ER+	0.00690149	0.0395316	0.0489473	-0.308404	-0.806809	-0.49753	-0.644568
MB_5244	ER+	0.0195088	0.0997497	0.0539598	-1.63868	-1.71516	-0.657333	-0.710354
MB_5251	ER+	-0.0352444	0.00478103	-0.012469	0.245117	0.151582	-0.361129	-0.506246
MB_5256	ER+	-0.0417992	0.0315715	-0.020187	-0.190809	0.0380509	-0.437475	-0.583712
MB_5261	ER+	-0.0412585	-0.0619646	-0.0551808	-0.640963	-0.137023	-0.39148	-0.582348
MB_5264	ER+	-0.00670138	0.036857	0.0325645	0.792372	-0.475621	-0.430533	-0.613471
MB_5266	ER+	-0.0425176	0.0578504	0.0470798	-1.51876	0.0213718	-0.520685	-0.536647
MB_5270	ER+	-0.103825	0.10588	-0.0583427	-0.756884	-1.05205	-0.56911	-0.705615
MB_5271	ER+	0.182213	0.060431	0.0431528	-1.10402	1.80657	-0.460076	-0.455162
MB_5272	ER+	-0.00317136	-0.0449333	0.00289078	0.837679	3.42254	-0.243742	-0.286643
MB_5273	ER+	-0.0692983	0.0750799	-0.0464576	-0.58302	-0.609125	-0.516685	-0.653037
MB_5275	ER+	-0.0820389	0.0644243	-0.0579545	-0.927699	0.0423611	-0.493288	-0.589955
MB_5277	ER+	-0.0478458	-0.0587288	-0.0228196	0.780197	0.461775	-0.242223	-0.410099
MB_5278	ER+	0.00485594	-0.0324307	0.0341927	1.71803	-0.340631	-0.2594	-0.520464
MB_5279	ER+	0.0607672	-0.00729513	-0.0326324	-1.53392	-1.39568	-0.501585	-0.667835
MB_5280	ER+	0.0102883	0.122797	-0.022151	0.341753	-0.157068	-0.556705	-0.670549
MB_5284	ER+	0.00990634	0.066192	-0.0269644	0.753089	0.0606353	-0.425883	-0.526921
MB_5287	ER+	-0.00733435	0.0481171	-0.0247766	0.34922	-0.493191	-0.425299	-0.572402
MB_5288	ER+	-0.0453613	0.0135971	-0.00860818	-0.841054	1.90021	-0.40333	-0.434026
MB_5292	ER+	-0.0647922	0.119294	0.107636	-0.469022	-0.661617	-0.517373	-0.570767
MB_5293	ER+	-0.0168387	-0.0775653	0.018887	-0.384824	-0.294417	-0.37148	-0.545364
MB_5306	ER+	0.0909188	0.0710736	-0.10713	-0.891452	0.252368	-0.513343	-0.648108
MB_5311	ER+	0.00463365	-0.0590225	-0.00926649	1.71837	0.921205	-0.219103	-0.356711
MB_5313	ER+	-0.00508062	0.0259769	-0.0183109	0.0941267	2.97156	-0.342611	-0.319313
MB_5322	ER+	-0.0624365	0.0545265	0.0597391	0.0210896	0.259471	-0.481687	-0.563449
MB_5331	ER+	-0.0794074	-0.0567397	0.0254503	0.192613	-0.943539	-0.286605	-0.516388
MB_5334	ER+	0.0120569	-0.0540623	0.0216724	-0.103799	-0.341617	-0.348442	-0.54423
MB_5338	ER+	-0.0639104	0.138563	-0.0412574	-0.34849	0.279703	-0.554471	-0.619716
MB_5339	ER+	-0.0433975	0.000459192	0.0120893	0.460355	-0.00893417	-0.365288	-0.563436
MB_5341	ER+	-0.10874	0.0297213	-0.0329714	-1.4673	-1.45226	-0.538237	-0.658235
MB_5345	ER+	0.0464797	-0.0347048	-0.0298159	1.08432	0.0132314	-0.283639	-0.464357
MB_5350	ER+	0.00352919	0.0196915	0.0210532	1.3022	0.846553	-0.337237	-0.4388
MB_5351	ER+	-0.00174283	-0.0181323	-0.0150637	1.78723	1.10951	-0.236152	-0.356214
MB_5358	ER+	-0.0766846	0.0513554	-0.0519636	0.0386606	-0.482291	-0.470992	-0.599011
MB_5360	ER+	-0.114777	0.0364782	-0.0187625	-0.508485	-0.560804	-0.499455	-0.658154
MB_5361	ER+	-0.111682	0.0674151	-0.0155057	-0.769563	0.315083	-0.494721	-0.587534
MB_5364	ER+	-0.0138337	-0.0296694	0.033721	1.33402	2.13822	-0.274215	-0.405578
MB_5366	ER+	-0.0696497	-0.00233905	0.0484669	-0.248793	-0.119421	-0.383612	-0.457474
MB_5396	ER+	-0.0653031	-0.0226791	0.132343	-0.520339	0.0453293	-0.428446	-0.604601
MB_5399	ER+	-0.0646385	-0.00931898	-0.0773211	-0.340126	-0.165412	-0.420443	-0.493416
MB_5402	ER+	0.00153517	-0.0195619	0.0198958	-0.719907	-0.46509	-0.429876	-0.538552
MB_5410	ER+	-0.0630419	-0.0843621	-0.0485055	-0.532127	-1.10232	-0.257538	-0.375429
MB_5425	ER+	0.116204	-0.0274054	0.0125964	0.343103	-0.354605	-0.378178	-0.575745
MB_5428	ER+	-0.0393592	-0.00276636	-0.00495005	0.889286	-0.368371	-0.341721	-0.564651
MB_5433	ER+	-0.0617448	-0.0379562	0.00931123	-1.05106	-1.21683	-0.424389	-0.638837
MB_5491	ER+	-0.143268	0.11518	-0.0452048	-1.49865	-1.4693	-0.57776	-0.664743
MB_5493	ER+	-0.0460831	0.150102	0.085217	-0.894963	-0.732867	-0.601319	-0.69031
MB_5495	ER+	0.0533147	-0.0481754	-0.0328037	1.21962	0.331897	-0.246014	-0.385387
MB_5498	ER+	0.00166199	0.0521489	0.003063	0.397173	-0.159846	-0.43348	-0.526459
MB_5513	ER+	-0.0873754	-0.0135897	0.00518863	-1.09472	-0.813122	-0.383451	-0.552693
MB_5519	ER+	-0.0511652	-0.00542941	-0.038957	-0.36419	0.27502	-0.404164	-0.54146
MB_5530	ER+	0.00697867	0.0248975	0.0211122	1.52232	1.88607	-0.32436	-0.389562
MB_5533	ER+	0.116871	-0.0675436	0.0287041	0.99127	0.978061	-0.247207	-0.367603
MB_5543	ER+	-0.0673738	-0.0689429	0.028383	0.309149	-0.347987	-0.304618	-0.512052
MB_5563	ER+	-0.0365944	-0.0942987	-0.0609084	-0.497702	0.205672	-0.280587	-0.338902
MB_5567	ER+	-0.0350436	0.0377012	-0.0402988	-0.549273	-0.566579	-0.509688	-0.630042
MB_5580	ER+	0.198593	-0.0596437	0.00292438	0.545058	0.443032	-0.278166	-0.410302
MB_5582	ER+	-0.00847654	-0.0877057	-0.00513585	0.849703	-0.389987	-0.229742	-0.455991
MB_5584	ER+	0.182837	-0.00395992	0.13803	-0.693232	0.808548	-0.44409	-0.460749
MB_5588	ER+	-0.00920754	-0.0300687	-0.0114817	1.35463	3.85549	-0.234794	-0.233673
MB_5592	ER+	-0.0996863	0.0882989	-0.0550662	-0.792367	-1.29867	-0.534465	-0.660031
MB_5596	ER+	-0.00565951	-0.012617	-0.0191786	0.315774	0.217767	-0.360626	-0.48893
MB_5603	ER+	-0.0588264	0.0398062	0.0256198	0.778699	2.01193	-0.350527	-0.482859
MB_5605	ER+	-0.0567243	-0.122174	-0.0796722	-1.29651	-0.55428	-0.309546	-0.516291
MB_5614	ER+	0.015743	0.0660598	0.0254381	1.51299	0.424218	-0.374072	-0.463699
MB_5620	ER+	0.0944344	-0.0676132	-0.0248601	-0.214472	-0.848314	-0.349226	-0.576846
MB_5640	ER+	-0.0284838	-0.114248	-0.0740598	0.146947	0.195405	-0.238915	-0.415565
MB_5641	ER+	0.154573	-0.0728279	0.0810162	-1.04994	-1.12836	-0.336543	-0.53187
MB_5642	ER+	-0.0506048	-0.136123	0.0420093	-0.863481	-0.892461	-0.264331	-0.498965
MB_5646	ER+	0.061737	-0.0239152	-0.00179291	-1.12442	-1.01742	-0.387337	-0.541349
MB_5656	ER+	-0.0856209	-0.0528143	0.000287175	0.675715	-0.944657	-0.270808	-0.507531
MB_6007	ER+	-0.0560286	0.0749275	0.0354866	-0.62259	0.00525383	-0.496577	-0.553038
MB_6008	ER+	-0.00216879	0.251161	-0.0430254	-1.39325	-1.13166	-0.720715	-0.732805
MB_6010	ER+	-0.0213653	0.00142175	-0.0258489	-0.222842	1.89324	-0.347707	-0.363153
MB_6011	ER+	0.0479443	0.0993331	-0.091225	-1.64825	-1.57937	-0.598103	-0.688312
MB_6012	ER+	0.000258132	-0.0327012	0.0420281	-1.14111	-1.18851	-0.410393	-0.595296
MB_6018	ER+	-0.0379787	-0.00549028	-0.0187462	0.524619	-0.198999	-0.364072	-0.528545
MB_6019	ER+	0.0695813	-0.0386081	0.0180814	0.469616	1.37383	-0.326425	-0.410282
MB_6023	ER+	0.152201	0.0566168	-0.0145434	0.0874473	-1.12149	-0.459651	-0.637556
MB_6024	ER+	-0.0203248	0.030897	-0.0244866	0.900392	-0.176546	-0.34374	-0.489648
MB_6026	ER+	0.00245084	0.0896877	0.0672929	-1.21164	-1.37379	-0.54502	-0.655505
MB_6030	ER+	-0.0676988	-0.00788107	-0.0332445	0.152893	-0.443255	-0.360888	-0.533911
MB_6039	ER+	0.0532176	0.0769598	0.0147438	-0.738413	0.830913	-0.497999	-0.558696
MB_6042	ER+	-0.0376156	-0.0135908	-0.0374831	0.856765	2.16189	-0.280431	-0.356663
MB_6044	ER+	-0.00185042	-0.0604055	0.0587294	-0.980319	-0.414474	-0.379969	-0.465788
MB_6047	ER+	0.0609299	0.0499282	0.0732618	-0.692678	1.10502	-0.466605	-0.474882
MB_6048	ER+	0.0433791	0.019722	-0.0140425	0.0991009	2.10566	-0.364667	-0.367211
MB_6049	ER+	0.137344	0.201496	0.0572632	-0.0645797	0.0751007	-0.612706	-0.671161
MB_6050	ER+	-0.0259494	-0.101249	-0.0416177	0.226203	-0.151608	-0.31741	-0.524053
MB_6053	ER+	0.0458056	0.126689	-0.0452676	-0.383851	-0.292924	-0.591305	-0.643261
MB_6060	ER+	-0.0301151	0.12967	-0.0143904	-0.253766	0.920454	-0.524547	-0.57904
MB_6065	ER+	-0.0665104	0.0133752	-0.0334244	-0.303291	-0.482284	-0.449291	-0.59538
MB_6069	ER+	0.127008	-0.0687976	0.0663964	-0.0111785	-0.571694	-0.347852	-0.560721
MB_6071	ER+	0.155464	-0.0210297	0.0406793	0.062991	0.61074	-0.370295	-0.485933
MB_6075	ER+	0.211528	-0.00155778	0.0173214	-1.3882	-1.53174	-0.514367	-0.635526
MB_6077	ER+	-0.0216097	-0.0521624	-0.0199544	-0.151798	0.43292	-0.347171	-0.521349
MB_6079	ER+	0.146154	0.132203	-0.0682131	-0.393841	-0.877118	-0.532682	-0.644619
MB_6080	ER+	-0.0280677	0.00997164	-0.0299962	0.0054831	3.6741	-0.307985	-0.285704
MB_6083	ER+	0.00368319	-0.0110645	-0.0363825	-0.385541	-1.3603	-0.386349	-0.621061
MB_6092	ER+	0.161162	0.0104931	-0.0114341	0.818007	0.15537	-0.392444	-0.515138
MB_6097	ER+	-0.113682	0.0866492	-0.0662173	-1.44689	-0.542928	-0.543903	-0.689446
MB_6101	ER+	-0.045465	-0.0253445	0.0368059	-0.30586	0.135861	-0.400065	-0.627063
MB_6103	ER+	-0.0408094	0.000890744	0.00278854	0.595562	0.822638	-0.319559	-0.43595
MB_6105	ER+	-0.0102326	-0.0458601	-0.0223944	0.203802	1.3667	-0.319713	-0.467392
MB_6107	ER+	-0.0301807	0.0455358	-0.0272587	1.04581	0.793403	-0.352742	-0.52242
MB_6108	ER+	-0.0305291	-0.0507144	-0.00967835	0.548429	-0.410974	-0.290252	-0.511425
MB_6118	ER+	-0.0406476	-0.00838557	-0.00227359	1.10281	1.38866	-0.304246	-0.472471
MB_6124	ER+	-0.0382205	-0.072648	-0.0363801	-0.91336	-0.87734	-0.366424	-0.579193
MB_6125	ER+	-0.0116838	0.0796707	-0.0631445	1.45165	0.175075	-0.404287	-0.604953
MB_6131	ER+	-0.0650856	0.0709657	-0.0238263	-0.632374	0.494603	-0.514194	-0.572183
MB_6133	ER+	-0.020109	0.146846	-0.0187725	0.460979	-0.496417	-0.498849	-0.638916
MB_6135	ER+	-0.028221	0.0293242	0.0811357	-0.780016	-0.657907	-0.502922	-0.632704
MB_6138	ER+	-0.082914	0.140465	-0.0890522	0.834475	0.239792	-0.414585	-0.526787
MB_6141	ER+	0.0472581	0.11152	-0.0569713	-0.38084	-1.30821	-0.56025	-0.672646
MB_6144	ER+	0.0176478	-0.0448346	0.00784065	0.804337	3.12902	-0.228807	-0.236011
MB_6145	ER+	0.172938	0.098836	0.0203383	-0.331194	0.0104633	-0.538846	-0.570026
MB_6146	ER+	0.0684568	-0.0528772	0.0422187	-0.347883	1.22015	-0.365353	-0.451563
MB_6147	ER+	-0.0125585	-0.0204841	0.00362474	2.67017	0.0267617	-0.224302	-0.440449
MB_6149	ER+	0.0703039	-0.0192628	0.0188086	-0.919652	-1.37081	-0.467799	-0.673451
MB_6150	ER+	-0.111473	0.132585	-0.0579488	0.238099	0.909821	-0.45406	-0.513882
MB_6152	ER+	0.00594923	-0.0173898	0.021795	0.170943	2.05269	-0.301014	-0.356817
MB_6154	ER+	-0.0167301	0.0909617	-0.0900311	-0.858796	-0.652903	-0.555041	-0.666893
MB_6156	ER+	-0.0621778	0.0891387	-0.0125032	-0.32076	0.394496	-0.469611	-0.581406
MB_6157	ER+	0.0564562	-0.023975	0.0738964	0.517414	1.75087	-0.314463	-0.37426
MB_6163	ER+	0.0227024	-0.0539159	0.0464323	-0.803164	-0.368415	-0.388743	-0.501139
MB_6164	ER+	-0.0125129	0.0564395	-0.0362859	-0.121168	0.240516	-0.481012	-0.556202
MB_6167	ER+	0.146812	0.139428	-0.0435225	-0.0196256	0.134279	-0.565862	-0.634131
MB_6168	ER+	0.00621131	0.0353311	-0.00409878	1.18196	0.531115	-0.370872	-0.512936
MB_6169	ER+	0.016568	-0.0344538	0.0337685	1.14265	1.43755	-0.252373	-0.368555
MB_6171	ER+	0.0664451	-0.00380021	0.0226742	0.0805575	-0.942635	-0.350202	-0.53887
MB_6179	ER+	0.00325445	-0.0937198	0.131441	-0.695742	-0.926932	-0.31546	-0.543269
MB_6181	ER+	-0.139041	0.105413	-0.0408173	-2.04007	-1.53631	-0.629542	-0.737362
MB_6184	ER+	0.0475283	-0.0780465	0.0859503	-1.41506	0.1558	-0.450965	-0.532144
MB_6185	ER+	0.0268427	0.0486403	-0.0090918	1.73472	-1.01209	-0.335908	-0.52289
MB_6187	ER+	0.0285459	-0.0649082	0.0397626	2.6983	1.5101	-0.152889	-0.277602
MB_6192	ER+	0.0863986	0.0156833	0.189998	-0.432065	-0.585164	-0.495616	-0.577449
MB_6195	ER+	0.0606393	0.0118964	0.00580611	1.61525	0.721887	-0.281944	-0.39848
MB_6201	ER+	0.128865	-0.138751	0.0765434	-0.465099	-0.321469	-0.310559	-0.485408
MB_6204	ER+	-6.28314e-05	-0.0568678	0.117356	1.26054	-0.110564	-0.243845	-0.450014
MB_6207	ER+	0.0113375	0.00354124	0.0603278	-0.129008	-0.475341	-0.447045	-0.567142
MB_6208	ER+	0.0442208	-0.0285484	0.0076249	0.389762	1.66724	-0.302983	-0.416148
MB_6211	ER+	-0.0239266	0.0535758	-0.016011	0.0291069	0.642971	-0.462041	-0.503012
MB_6212	ER+	0.0230878	-0.0553205	0.0346598	1.14631	0.34924	-0.262429	-0.437496
MB_6213	ER+	0.0183596	-0.0914545	0.0113917	-0.905663	-0.842411	-0.315908	-0.633283
MB_6214	ER+	0.0578258	-0.0522095	0.0426654	0.624829	-0.575487	-0.312124	-0.503801
MB_6218	ER+	0.0175226	0.0494052	-0.00467781	0.13027	2.10624	-0.418737	-0.459913
MB_6225	ER+	-0.0298932	-0.0176003	0.0764913	0.512351	-0.189497	-0.397594	-0.551628
MB_6226	ER+	0.0449168	0.208404	-0.0340379	-0.363016	-0.0553202	-0.615698	-0.680297
MB_6229	ER+	-0.0198605	0.0210287	0.0279141	0.279466	0.062048	-0.428473	-0.575985
MB_6230	ER+	-0.0197901	0.0764332	-0.0604319	0.543478	-0.322829	-0.465703	-0.594728
MB_6231	ER+	-0.0230137	0.0118368	0.0526642	-0.233001	-0.176289	-0.439051	-0.525516
MB_6232	ER+	0.00193657	0.00169215	-0.0277551	0.1728	-0.345434	-0.440929	-0.614579
MB_6233	ER+	0.0886487	-0.0581305	0.0283071	0.728791	-0.117951	-0.280767	-0.413647
MB_6234	ER+	-0.000559955	-0.0395026	-0.00952267	1.60845	0.307978	-0.253168	-0.465355
MB_6238	ER+	-0.0748429	0.10434	-0.0581606	0.473262	0.0115154	-0.500001	-0.589585
MB_6239	ER+	-0.0368204	0.0489468	-0.0412024	0.762015	0.192354	-0.417023	-0.592921
MB_6253	ER+	-0.0151213	-0.069962	0.0172017	0.178594	-1.05239	-0.260659	-0.553019
MB_6254	ER+	0.233681	-0.129294	0.00554608	-0.463378	-1.2194	-0.29488	-0.540921
MB_6256	ER+	-0.00696465	-0.146774	-0.0276131	-0.102286	-0.666179	-0.212431	-0.423516
MB_6257	ER+	0.0818096	-0.0354122	-0.00358741	-0.40979	-1.16267	-0.414915	-0.660869
MB_6263	ER+	0.00408659	0.0502746	0.000480042	0.605431	0.349918	-0.375181	-0.434851
MB_6271	ER+	-0.0324585	-0.128829	0.0562899	-0.209691	-1.32646	-0.211921	-0.327479
MB_6281	ER+	-0.123629	0.00578082	-0.0391419	-1.67003	-0.743352	-0.382556	-0.43963
MB_6283	ER+	0.0927055	0.11148	0.0327455	0.635331	-1.1142	-0.556347	-0.694641
MB_6284	ER+	-0.0716078	0.11066	-0.0491817	-0.382957	-0.586021	-0.511656	-0.622757
MB_6286	ER+	0.0205023	-0.00853976	0.178214	-0.0951456	0.303859	-0.418569	-0.563315
MB_6288	ER+	0.0110087	0.0551862	0.118283	-0.681968	-0.639845	-0.500104	-0.529356
MB_6297	ER+	0.0756091	-0.15078	0.0750466	0.247743	-0.20458	-0.295531	-0.538534
MB_6300	ER+	-0.0531525	-0.0174691	-0.0200855	-0.00602977	-0.0999978	-0.387632	-0.545509
MB_6302	ER+	-0.0174408	0.0483665	0.0180288	-0.264603	0.0116136	-0.487762	-0.580364
MB_6306	ER+	-0.00706662	0.226309	0.0678091	-1.18543	-0.480779	-0.692046	-0.704894
MB_6308	ER+	-0.00736352	-0.0493622	0.0102719	0.333909	0.336154	-0.303744	-0.427306
MB_6312	ER+	-0.0130008	0.0125198	0.0416078	-0.404841	0.655256	-0.43086	-0.511598
MB_6314	ER+	0.047683	0.163648	0.0202596	-1.901	-0.283785	-0.665415	-0.643509
MB_6317	ER+	-0.0424595	0.193746	-0.0459868	-0.714015	-0.259209	-0.640645	-0.682599
MB_6318	ER+	-0.0132875	0.0273639	0.0212573	-0.234944	0.85919	-0.382344	-0.425573
MB_6322	ER+	-0.0709967	0.0878377	0.00496156	0.280114	-0.0178738	-0.440082	-0.492286
MB_6328	ER+	-0.00284123	0.0179924	0.0116775	-0.801642	-0.407044	-0.447215	-0.530011
MB_6346	ER+	0.129897	-0.146745	0.232443	-0.945731	-0.741633	-0.276813	-0.405807
MB_6358	ER+	0.125063	0.0230951	0.113459	0.324538	0.136439	-0.385743	-0.424528
MB_6359	ER+	-0.0245766	-0.0105661	0.0111827	-0.0966103	0.0981436	-0.402465	-0.50822
MB_7000	ER+	0.0379757	-0.00203425	-0.0134472	-1.08368	-0.678929	-0.467817	-0.626766
MB_7002	ER+	0.132702	0.067022	-0.0229311	0.22812	0.293973	-0.477864	-0.577177
MB_7003	ER+	-0.0410674	-0.0110609	0.00607934	1.27898	0.4889	-0.31545	-0.498653
MB_7004	ER+	-0.0326759	0.0399275	-0.00867176	1.09348	-0.338576	-0.395877	-0.550569
MB_7005	ER+	-0.0160914	-0.0238672	-0.0022124	-0.0808726	0.1643	-0.387393	-0.541921
MB_7006	ER+	-0.0259646	-0.0217245	-0.0183942	0.713421	-0.0508556	-0.33589	-0.549714
MB_7010	ER+	0.103492	-0.0406926	0.00533502	-0.556433	-1.11084	-0.371274	-0.626049
MB_7014	ER+	-0.0372322	0.0808273	0.0337293	0.33415	0.647163	-0.421458	-0.513762
MB_7015	ER+	0.0435529	0.0165029	0.148565	-1.04486	-1.3957	-0.516684	-0.67236
MB_7019	ER+	-0.0210286	-0.0399768	0.0104473	0.283127	0.0841991	-0.333629	-0.566754
MB_7022	ER+	-0.0791373	0.101036	-0.0196576	-0.366016	0.0734598	-0.502185	-0.560798
MB_7026	ER+	0.00727319	-0.0800607	0.0279453	0.435504	-0.376059	-0.263555	-0.46452
MB_7028	ER+	-0.04399	0.131818	-0.00915701	-0.76586	-1.08364	-0.545337	-0.668588
MB_7029	ER+	0.0262852	-0.0484528	0.00511255	1.22158	1.17202	-0.265427	-0.37593
MB_7030	ER+	-0.038122	-0.0274431	0.0374666	1.31899	0.0944849	-0.246752	-0.48219
MB_7032	ER+	-0.0901517	0.00618013	-0.0559126	-0.451706	-0.969281	-0.434229	-0.701481
MB_7034	ER+	0.0778227	-0.0596458	-0.0760376	-1.42968	-1.21449	-0.445673	-0.605072
MB_7037	ER+	-0.00794537	-0.0431602	-0.0615057	-0.596614	-0.78381	-0.393902	-0.6118
MB_7039	ER+	0.0152193	-0.0511519	0.0368909	1.80102	0.646976	-0.218081	-0.345444
MB_7040	ER+	0.012371	-0.10415	-0.0154524	0.665177	0.37367	-0.240141	-0.440052
MB_7041	ER+	-0.0518707	0.0795232	-0.0254182	0.742821	0.558752	-0.393721	-0.50897
MB_7043	ER+	-0.0286043	0.0144864	-0.0022674	1.40539	2.16577	-0.292557	-0.36022
MB_7046	ER+	-0.136392	0.22283	-0.0304908	-1.52688	-1.34523	-0.652034	-0.73345
MB_7048	ER+	-0.021379	-0.053931	-0.0242732	0.220615	0.595265	-0.302691	-0.50156
MB_7050	ER+	0.0805024	-0.0573529	0.161819	-0.760053	-1.20894	-0.414135	-0.626561
MB_7051	ER+	0.0559825	0.0501674	0.0104989	-0.312949	-1.12957	-0.466476	-0.688206
MB_7053	ER+	-0.0637078	-0.017244	-0.0602409	-0.209156	-0.724071	-0.353378	-0.580157
MB_7054	ER+	-0.0310539	-0.123275	0.0217735	0.378298	2.05408	-0.179023	-0.235665
MB_7056	ER+	0.0952828	-0.0517636	0.0386143	-0.979521	-1.31168	-0.419325	-0.64763
MB_7058	ER+	-0.0336137	-0.0338173	-0.0195702	1.56602	-0.851332	-0.240105	-0.493722
MB_7060	ER+	-0.00768858	0.00317029	-0.00806902	0.743265	-0.915537	-0.388067	-0.595027
MB_7061	ER+	-0.00473059	-0.0755873	0.0485711	0.627414	-0.347035	-0.249412	-0.476393
MB_7062	ER+	0.0143056	0.0203634	-0.0197182	0.264989	0.290703	-0.406077	-0.574836
MB_7065	ER+	-0.0932314	-0.120033	-0.0178206	-1.03197	-1.01978	-0.285861	-0.528307
MB_7068	ER+	-0.0756943	0.00984407	0.000224521	-0.452957	1.73895	-0.34283	-0.38432
MB_7070	ER+	3.62689e-05	-0.0628556	0.146183	0.53048	0.492693	-0.306546	-0.505627
MB_7071	ER+	-0.061472	-0.0467624	-0.017662	0.334916	2.79424	-0.266417	-0.300389
MB_7072	ER+	0.162464	0.0519791	0.17808	-1.17322	-0.926687	-0.5387	-0.586383
MB_7074	ER+	-0.0207157	-0.0112955	-0.0306464	1.35804	-0.728535	-0.294841	-0.536527
MB_7075	ER+	-0.0755741	0.14226	-0.0797355	-1.78182	-1.47756	-0.609096	-0.715493
MB_7076	ER+	0.116907	-0.150477	-0.0405948	-0.940701	-0.930911	-0.284073	-0.538393
MB_7077	ER+	-0.037769	-0.0323354	0.0074437	0.59024	0.545157	-0.307366	-0.507941
MB_7079	ER+	-0.000879679	0.00308929	0.00495676	2.94371	1.59099	-0.241596	-0.360575
MB_7080	ER+	-0.00866455	-0.0669458	-0.00634589	-0.0443959	0.0919566	-0.345935	-0.548974
MB_7083	ER+	-0.00989659	-0.0010637	-0.0316393	-0.80979	0.628754	-0.463849	-0.573132
MB_7085	ER+	0.0497009	0.0104009	-0.00726772	0.877269	-0.269263	-0.387062	-0.58268
MB_7086	ER+	0.0780269	-0.0627755	-0.0208661	-1.0212	1.82953	-0.315965	-0.37437
MB_7088	ER+	-0.00519894	-0.0793137	0.0875501	-0.312807	1.56826	-0.283725	-0.368796
MB_7091	ER+	-0.070987	0.0198736	0.00422548	0.12089	-0.898634	-0.404888	-0.633117
MB_7093	ER+	-0.0103323	-0.0563343	-0.0294978	0.847977	0.0734322	-0.246287	-0.438466
MB_7095	ER+	-0.120592	0.0514205	0.00262767	-1.25682	-1.15054	-0.475746	-0.65704
MB_7096	ER+	-0.0643734	-0.0937325	-0.0387814	0.88219	0.088707	-0.178224	-0.456099
MB_7097	ER+	0.228238	-0.110583	0.204148	-0.296929	-0.905577	-0.300425	-0.5149
MB_7099	ER+	0.125296	-0.0602693	0.0024912	-1.20909	-0.88215	-0.433764	-0.616683
MB_7100	ER+	0.0298914	-0.133949	0.0155074	-1.2227	-1.78103	-0.331125	-0.564494
MB_7102	ER+	0.0831651	-0.12905	-0.0231491	-1.29585	-1.3877	-0.327534	-0.48903
MB_7104	ER+	-0.0523569	0.00693767	-0.0414827	0.304763	2.87108	-0.286446	-0.335451
MB_7107	ER+	-0.019282	-0.0536026	0.00372451	-1.50198	-1.08886	-0.454356	-0.649706
MB_7109	ER+	-0.0499451	0.0448543	-0.022751	-1.3525	-0.8557	-0.542877	-0.698704
MB_7113	ER+	-0.0257206	-0.0259207	-0.0222893	0.621151	-0.515529	-0.33697	-0.59063
MB_7115	ER+	0.0555789	-0.101743	0.106902	-1.66063	-0.334163	-0.358117	-0.419427
MB_7116	ER+	-0.057301	0.011444	0.0147191	-0.375729	0.251652	-0.45148	-0.586583
MB_7118	ER+	-0.0732251	0.0110345	-0.0270672	-0.231345	-0.921349	-0.409129	-0.605387
MB_7122	ER+	-0.0236187	-0.00438506	-0.00136243	0.338201	1.74827	-0.324786	-0.371005
MB_7131	ER+	-0.0525604	-0.0432012	0.0250677	-1.71765	-1.42829	-0.481491	-0.675223
MB_7132	ER+	-0.0189303	-0.0935207	-0.00214434	-0.849603	-0.102658	-0.323929	-0.527231
MB_7137	ER+	-0.0741661	-0.119568	-0.0428355	0.0446708	-0.0628879	-0.25888	-0.47551
MB_7138	ER+	0.171673	-0.0860218	0.0384335	-1.45581	-1.09604	-0.385253	-0.631361
MB_7141	ER+	-0.0358612	0.0203957	-0.0544971	0.703389	-0.552971	-0.398086	-0.57819
MB_7142	ER+	-0.0177816	0.00613297	-0.0153826	-0.500794	-0.93241	-0.468695	-0.632935
MB_7144	ER+	0.0122125	0.0754551	-0.00960292	-0.875304	-0.733585	-0.544182	-0.661481
MB_7151	ER+	-0.0314817	0.154333	-0.0279307	-0.657305	-0.805348	-0.520147	-0.665093
MB_7153	ER+	-0.0281067	0.00344892	0.144321	-1.43179	-0.963552	-0.505167	-0.63891
MB_7157	ER+	-0.0532874	0.0134781	-0.0151277	-1.67379	-1.23474	-0.579519	-0.678763
MB_7160	ER+	0.124767	-0.0501047	0.119151	-0.566601	-0.573122	-0.431523	-0.56015
MB_7161	ER+	-0.0491657	0.0226989	-0.0526413	-0.269648	1.03394	-0.399605	-0.501028
MB_7162	ER+	-0.0463726	-0.0341483	-0.0493371	0.00775532	0.653805	-0.321319	-0.450021
MB_7164	ER+	-0.0303026	-0.0935592	-0.0534455	-0.189485	-0.987868	-0.319863	-0.575058
MB_7167	ER+	-0.0320081	-0.0735133	0.0260187	0.207638	-0.653872	-0.2996	-0.527152
MB_7170	ER+	-0.0299276	-0.132998	-0.0395395	-0.262387	0.578238	-0.245018	-0.404335
MB_7171	ER+	-0.0228992	0.213877	0.00384349	-0.392365	-0.904521	-0.624255	-0.67025
MB_7172	ER+	-0.115746	0.230496	-0.0777152	-0.438899	-0.254349	-0.642554	-0.724075
MB_7173	ER+	0.0460213	0.103324	-0.0814567	0.0327164	1.30171	-0.466276	-0.513788
MB_7174	ER+	-0.0377496	0.0585285	-0.0301055	-0.171081	2.27318	-0.405768	-0.430161
MB_7182	ER+	0.0566778	-0.00855605	0.124823	-0.806454	-0.736004	-0.439602	-0.601203
MB_7186	ER+	-0.0353472	-0.0530298	-0.0327788	-1.15538	-0.355505	-0.442362	-0.642663
MB_7189	ER+	0.0275625	0.165845	-0.0251024	-0.550287	-0.775569	-0.56667	-0.65573
MB_7197	ER+	0.0335238	0.0466546	-0.053758	-0.991647	-0.61833	-0.517152	-0.691309
MB_7198	ER+	-0.0795898	0.0361127	0.0143545	-0.304016	-0.965738	-0.395918	-0.54072
MB_7199	ER+	-0.00288794	-0.0876435	-0.0419114	-1.08791	-1.02257	-0.304793	-0.49025
MB_7200	ER+	-0.0371699	-0.11944	-0.0056335	-0.791118	-0.690952	-0.323583	-0.531977
MB_7217	ER+	0.0718134	-0.0330276	0.0719704	1.50452	0.388021	-0.281676	-0.475069
MB_7218	ER+	-0.0174331	-0.0422436	-0.025506	-0.332681	-0.912173	-0.363049	-0.549342
MB_7227	ER+	-0.0549613	-0.0201813	-0.0441829	0.0880908	-0.00698939	-0.366461	-0.518334
MB_7228	ER+	0.0571993	-0.00673701	0.00154243	1.63116	0.282611	-0.30373	-0.483459
MB_7229	ER+	-0.00328013	-0.0780849	0.0357471	-1.21922	-1.30541	-0.377774	-0.561648
MB_7232	ER+	-0.0824623	-0.0256937	0.00724894	-1.26926	-1.12854	-0.397025	-0.668582
MB_7233	ER+	-0.0593368	-0.0233616	-0.0162272	-0.102331	-0.464564	-0.37047	-0.535224
MB_7236	ER+	0.0395596	-0.0881093	-0.0440416	-1.19864	-1.09494	-0.323054	-0.580303
MB_7237	ER+	-0.00532727	0.0120844	0.0341772	0.680704	0.880325	-0.378306	-0.463713
MB_7241	ER+	0.0650221	-0.150756	0.0185968	-0.422252	-0.390524	-0.285337	-0.50021
MB_7243	ER+	-0.0584439	-0.0733023	-0.021207	-0.16755	0.346805	-0.338738	-0.489994
MB_7244	ER+	-0.039945	-0.0565419	-0.00242513	0.389915	0.372964	-0.268534	-0.415922
MB_7249	ER+	-0.0697194	-0.165978	-0.0537276	-1.20999	-1.79882	-0.234119	-0.417246
MB_7251	ER+	0.00672504	-0.068252	0.0922018	0.173738	1.61257	-0.26609	-0.283979
MB_7252	ER+	-0.0472267	-0.0234786	-0.0249226	0.400917	3.08071	-0.298194	-0.316126
MB_7253	ER+	-0.0577409	-0.0111812	0.0039724	-1.06816	0.768506	-0.438965	-0.47358
MB_7254	ER+	-0.0121342	-0.037661	0.0259527	0.391304	-1.21762	-0.294648	-0.508047
MB_7262	ER+	0.2794	-0.103029	0.233359	-1.13556	0.689213	-0.338099	-0.394467
MB_7263	ER+	0.123393	0.0543412	0.00127039	-1.42604	-1.12811	-0.536298	-0.680055
MB_7268	ER+	-0.0435106	-0.0588895	0.00943536	0.266997	-0.740505	-0.298681	-0.503716
MB_7278	ER+	0.127309	-0.0485406	0.017408	0.504839	-0.492555	-0.295773	-0.485805
MB_7279	ER+	0.100903	-0.0512812	0.116366	-0.949294	0.426301	-0.423252	-0.515818
MB_7281	ER+	0.00637416	-0.0360206	0.0155884	0.507489	1.04901	-0.278097	-0.339006
MB_7283	ER+	-0.0836479	0.241145	-0.0261714	-0.860546	-1.00881	-0.644658	-0.756468
MB_7285	ER+	0.0756719	0.0143194	0.00512338	1.84186	0.760838	-0.337275	-0.500232
MB_7288	ER+	0.000688463	-0.0233568	0.0642599	-0.433114	-0.275791	-0.447426	-0.601166
MB_7289	ER+	-0.0374737	-0.0204415	0.00563794	2.13887	0.960228	-0.224266	-0.465761
MB_7291	ER+	-0.0140022	-0.0184267	-0.00626092	0.883952	2.37932	-0.260894	-0.303515
MB_7292	ER+	0.103828	0.0730967	-0.00852216	-0.151668	-0.603517	-0.485174	-0.613348
MB_7293	ER+	0.0793698	0.0177436	0.0522439	1.0345	0.429494	-0.35405	-0.500082
MB_7296	ER+	-0.112467	0.157523	-0.012059	-0.913751	-0.193353	-0.583968	-0.680611
MB_7298	ER+	0.0513245	-0.0441792	0.0394537	-0.700613	1.091	-0.371485	-0.441856
MB_0035	ER-	-0.143108	0.241799	-0.142047	-1.33888	-1.89059	-0.712205	-0.728391
MB_0062	ER-	-0.0118147	-0.0689225	0.040961	-1.93384	-0.610943	-0.608589	-0.470368
MB_0129	ER-	-0.0576236	0.0654746	-0.0780359	0.63361	-0.811942	-0.478154	-0.484448
MB_0148	ER-	-0.0131919	0.0585521	-0.0130982	-0.247414	0.596599	-0.496994	-0.406881
MB_0149	ER-	0.379051	-0.200584	0.262501	-1.1818	-1.62954	-0.502774	-0.319682
MB_0152	ER-	0.033335	0.066006	-0.0512843	0.00634665	-0.271414	-0.475051	-0.441513
MB_0157	ER-	0.0130658	0.00652107	0.0336273	0.582788	0.828927	-0.457906	-0.409474
MB_0163	ER-	0.146515	-0.128442	0.0809528	0.00805595	-1.48411	-0.525458	-0.462915
MB_0164	ER-	-0.0758929	0.026888	-0.114443	-0.494601	0.0413313	-0.494254	-0.41759
MB_0174	ER-	-0.0988793	-0.00253481	-0.100878	1.49604	0.43247	-0.430089	-0.27667
MB_0179	ER-	-0.00286692	0.0208499	-0.0415362	2.76441	1.7226	-0.405469	-0.275718
MB_0191	ER-	0.000646471	-0.0744921	0.0286036	-0.884366	-0.42982	-0.584398	-0.527369
MB_0201	ER-	-0.0737763	0.0625188	-0.0155128	1.14173	-1.11303	-0.445635	-0.546235
MB_0206	ER-	-0.00517478	0.0604641	0.0324024	0.0444209	1.45221	-0.570239	-0.440378
MB_0221	ER-	0.0190915	0.0777542	0.0249303	-0.333074	-0.26558	-0.512436	-0.468633
MB_0238	ER-	-0.0178467	0.0732308	0.0295875	-0.460432	0.910945	-0.632155	-0.500187
MB_0249	ER-	-0.057909	0.142538	-0.0288393	-0.460487	-0.612107	-0.549453	-0.592701
MB_0259	ER-	0.0274227	0.0645423	-0.0405132	-2.47528	-1.22826	-0.714671	-0.655927
MB_0284	ER-	0.0136892	-0.00455206	0.0579957	1.9505	0.1976	-0.41224	-0.39317
MB_0292	ER-	-0.0531363	0.23383	-0.0538614	-0.200815	-1.09314	-0.636435	-0.671897
MB_0303	ER-	-0.0107198	-0.0216543	-0.0143001	0.081649	0.979259	-0.494397	-0.366223
MB_0314	ER-	0.012638	0.0735371	0.0088364	0.300394	-1.47829	-0.514533	-0.577663
MB_0316	ER-	0.192054	-0.0263628	0.117753	-1.00293	1.18613	-0.502427	-0.279836
MB_0318	ER-	-0.00865829	-0.130956	0.0737627	1.57045	-1.8646	-0.274844	-0.456462
MB_0350	ER-	-0.102486	0.0863931	0.0195964	0.604262	-1.39173	-0.70137	-0.730245
MB_0361	ER-	-0.0214491	0.0517766	-0.0348709	-0.112103	-0.705408	-0.486864	-0.498582
MB_0375	ER-	-0.0499923	0.00530454	-0.0333171	0.0716127	0.624568	-0.541329	-0.386241
MB_0378	ER-	-0.0298389	0.0785695	0.0445726	-1.03922	-0.70315	-0.549232	-0.587121
MB_0391	ER-	-0.0226338	-0.00827061	-0.0232951	-0.274081	1.47729	-0.424558	-0.285503
MB_0395	ER-	0.0688671	0.169606	0.0975636	-0.480196	-0.204994	-0.519247	-0.581048
MB_0396	ER-	-0.0591149	-0.00170388	-0.0193675	-1.64233	-0.280454	-0.701349	-0.509474
MB_0399	ER-	0.022971	0.0126932	0.00890179	0.746797	-0.586284	-0.394247	-0.415908
MB_0400	ER-	-0.0262875	-0.00961756	0.028924	0.194956	-0.556999	-0.525129	-0.486027
MB_0401	ER-	-0.104128	0.0700234	-0.0749949	0.884959	-0.573857	-0.568907	-0.567124
MB_0414	ER-	-0.0410355	-0.025383	-0.012499	-0.94623	0.791272	-0.517012	-0.349078
MB_0420	ER-	-0.0029407	0.0227718	-0.0221707	1.12628	-0.632992	-0.457129	-0.509006
MB_0436	ER-	0.0128749	-0.0510635	0.0329576	0.649268	-0.51678	-0.371885	-0.410031
MB_0446	ER-	-0.0338488	-0.0241301	-0.00813236	0.577018	0.337953	-0.447496	-0.406552
MB_0464	ER-	0.0352496	0.042949	0.0235177	-0.145844	0.0318596	-0.484961	-0.4299
MB_0467	ER-	-0.0845589	-0.016614	-0.0326802	0.210299	-1.16257	-0.463511	-0.422813
MB_0476	ER-	0.0459376	0.0181908	0.0443282	2.2615	2.59421	-0.436301	-0.292771
MB_0479	ER-	-0.0689945	-0.041054	0.0128598	0.0491563	-0.938211	-0.377206	-0.375584
MB_0481	ER-	-0.0887675	-0.0275281	0.0429368	-0.108911	-0.596515	-0.630656	-0.569975
MB_0482	ER-	-0.0522535	-0.0150616	-0.0267672	1.85389	-0.370836	-0.306826	-0.338466
MB_0489	ER-	-0.0427111	-0.015614	-0.0679034	1.7137	2.75709	-0.410849	-0.20843
MB_0506	ER-	0.0152892	-0.0198126	-0.0600227	-0.76137	-0.379786	-0.445082	-0.40524
MB_0516	ER-	0.0428082	-0.117403	0.0132012	-0.418483	-0.925461	-0.439128	-0.379848
MB_0525	ER-	0.0637433	-0.0477977	0.00252613	0.467012	-1.22289	-0.371143	-0.450739
MB_0531	ER-	-0.0426619	-0.0475489	-0.0398334	3.93609	-1.21782	-0.206677	-0.457289
MB_0532	ER-	-0.0793514	0.0513876	-0.0899104	-0.925204	0.358147	-0.505256	-0.360939
MB_0558	ER-	0.029144	-0.102748	-0.00600825	-0.454751	-0.0237681	-0.403009	-0.283258
MB_0581	ER-	0.0232808	0.0389775	-0.065311	0.357049	-1.35743	-0.427024	-0.535764
MB_0582	ER-	0.105	0.0159117	0.0753143	-1.67298	-1.42873	-0.792548	-0.64331
MB_0593	ER-	-0.0476914	0.0147762	0.00968782	0.924729	-0.297378	-0.543338	-0.492208
MB_0608	ER-	0.100341	-0.0473597	0.0649662	-0.807746	1.04206	-0.457422	-0.25634
MB_0615	ER-	0.0410859	-0.0156532	0.0769772	1.86689	-0.152577	-0.376377	-0.335866
MB_0627	ER-	0.0679319	-0.0488305	0.0308175	1.76159	0.996833	-0.328377	-0.222193
MB_0639	ER-	0.0516443	-0.0788775	0.0304224	0.350737	-1.06209	-0.537754	-0.465108
MB_0656	ER-	0.0585215	-0.00845415	0.063252	1.39097	0.237154	-0.393267	-0.43682
MB_0659	ER-	0.0732288	-0.158706	0.180446	-0.0233764	-1.93313	-0.352797	-0.48715
MB_0663	ER-	-0.127251	0.162892	-0.053506	-0.0389117	-0.61481	-0.609897	-0.646682
MB_0664	ER-	-0.0262671	0.050017	-0.0507726	-1.35991	-0.671823	-0.750125	-0.599013
MB_0901	ER-	0.233412	-0.0892347	0.169525	-1.70976	-0.104776	-0.57609	-0.400373
MB_0906	ER-	0.000944231	0.0479982	-0.0152115	0.39153	1.54253	-0.465806	-0.340521
MB_2517	ER-	-0.0507535	0.0863014	-0.0134697	0.348059	0.43135	-0.498681	-0.444978
MB_2614	ER-	0.022287	0.0499447	-0.0777683	1.05352	-0.410194	-0.472138	-0.523681
MB_2632	ER-	0.0479686	0.102548	-0.0342433	-1.36987	-0.23177	-0.663249	-0.592857
MB_2643	ER-	-0.0463174	-0.0547857	-0.0556824	2.1002	0.98678	-0.262398	-0.211135
MB_2718	ER-	-0.0695221	0.0129768	-0.0445892	-1.47225	0.296883	-0.573075	-0.442921
MB_2724	ER-	-0.0554078	-0.0579228	-0.0792126	-0.0993431	3.31658	-0.395927	-0.172963
MB_2728	ER-	0.0463652	0.0393613	-0.0293268	0.283297	0.0923063	-0.457158	-0.457768
MB_2742	ER-	0.00874395	0.030207	-0.00796418	-0.979799	0.151066	-0.530991	-0.423395
MB_2753	ER-	0.084616	-0.0374802	0.041282	-0.0656192	-0.663044	-0.548791	-0.484387
MB_2754	ER-	-0.00446714	-0.000803602	-0.0462543	1.57226	-0.684735	-0.37014	-0.454905
MB_2821	ER-	0.00617708	-0.00935678	-0.0267018	3.11395	0.55328	-0.303872	-0.323667
MB_2827	ER-	0.0117097	-0.100871	0.0779564	-0.495764	0.869837	-0.333703	-0.237765
MB_2833	ER-	-0.0295018	-0.0350704	-0.0165867	0.210667	1.76985	-0.440103	-0.290535
MB_2842	ER-	0.238449	-0.154439	0.160998	-0.122381	-0.347145	-0.392537	-0.274371
MB_2846	ER-	-0.0238759	0.0701189	-0.0122472	0.75207	0.13181	-0.484888	-0.455879
MB_2849	ER-	0.0383096	0.0691863	0.00321406	0.184627	0.672484	-0.52761	-0.442363
MB_2850	ER-	-0.0754391	0.174497	-0.00753369	0.708418	1.79575	-0.493433	-0.556563
MB_2895	ER-	-0.0353646	0.0206506	-0.023176	1.06369	0.839401	-0.414041	-0.318832
MB_2912	ER-	-0.0523221	0.0222457	-0.0197807	-0.261426	0.555001	-0.514099	-0.422668
MB_2917	ER-	0.0403682	-0.0483176	0.0799261	-0.582789	-0.22057	-0.531276	-0.440715
MB_2923	ER-	-0.134177	0.207907	0.0146221	-0.848808	-1.39188	-0.669761	-0.715742
MB_2929	ER-	-0.0302161	0.0323048	-0.00190029	0.689724	-0.300372	-0.490649	-0.464838
MB_2957	ER-	-0.0651878	-0.0147221	-0.0466856	0.0874059	0.26721	-0.443684	-0.355321
MB_2993	ER-	0.00073001	-0.0276941	0.0205939	1.67982	0.137264	-0.465373	-0.352392
MB_3001	ER-	0.0148691	-0.0636168	0.0156977	-0.448028	-0.0424181	-0.52801	-0.46088
MB_3014	ER-	-0.0296461	-0.0839199	0.0273524	-1.24828	0.364479	-0.48113	-0.339776
MB_3025	ER-	-0.033357	0.132592	0.0305136	-0.0795137	-1.14007	-0.528669	-0.613412
MB_3031	ER-	-0.0327216	0.00595939	-0.0384695	-1.00801	1.62396	-0.438997	-0.2612
MB_3046	ER-	0.0141419	-0.0171837	0.0593973	1.03467	-0.576295	-0.503843	-0.393111
MB_3057	ER-	-0.0261568	-0.0757544	0.00294311	-1.21976	0.208932	-0.511294	-0.341101
MB_3058	ER-	0.0136831	-0.0538506	-0.00279999	1.19026	-0.448533	-0.400138	-0.422404
MB_3063	ER-	-0.00638027	0.0587993	-0.0824227	-0.442642	-0.629222	-0.522087	-0.554324
MB_3067	ER-	-0.0565296	0.0360367	-0.0266238	-0.651365	1.54153	-0.498604	-0.31971
MB_3153	ER-	0.0331046	-0.027649	0.00350553	-0.667251	-0.141925	-0.479797	-0.47029
MB_3165	ER-	-0.0889623	0.0780914	-0.0677322	-0.573238	-1.79135	-0.735338	-0.654434
MB_3211	ER-	-0.0513969	0.0478114	-0.0149012	-0.820774	0.125499	-0.61395	-0.481489
MB_3218	ER-	-0.112339	0.072658	-0.085783	-0.28184	0.478707	-0.545453	-0.460481
MB_3271	ER-	0.0245925	-0.0899997	0.0663452	-0.460164	0.428495	-0.459465	-0.356296
MB_3277	ER-	-0.081077	-0.0611858	-0.0286166	-0.629427	0.303259	-0.479278	-0.352566
MB_3292	ER-	0.041009	-0.0415591	0.00897	0.571004	1.26752	-0.406655	-0.254737
MB_3297	ER-	0.204208	-0.0624026	0.128377	-0.734835	0.153932	-0.484047	-0.324096
MB_3329	ER-	-0.053983	-0.0500415	0.0209187	0.27519	-0.438663	-0.471537	-0.422134
MB_3367	ER-	-0.0364198	0.105353	-0.0360089	-0.433405	1.59887	-0.52107	-0.481101
MB_3383	ER-	0.106573	-0.0339095	0.0664119	0.926943	-0.652556	-0.530692	-0.48949
MB_3395	ER-	0.0491455	-0.000994131	0.0388973	1.76801	1.26667	-0.426567	-0.276198
MB_3396	ER-	0.110814	-0.0769379	0.0735145	0.61684	-0.173393	-0.39861	-0.445344
MB_3402	ER-	0.0155677	-0.00498997	-0.0232956	-0.182999	-0.604026	-0.437457	-0.509777
MB_3435	ER-	-0.0193192	0.0597291	-0.00196372	-0.827175	-0.0603333	-0.53269	-0.476927
MB_3436	ER-	-0.0424524	0.101984	-0.0399116	-0.216035	-1.21783	-0.548842	-0.585532
MB_3453	ER-	0.0850091	0.0558286	-0.0914173	0.0573781	-0.549408	-0.50758	-0.586054
MB_3467	ER-	-0.0422696	0.00408365	-0.0243448	1.28177	-1.22417	-0.37131	-0.47599
MB_3470	ER-	-0.0929257	0.0502105	-0.0496688	0.629778	-0.820737	-0.423613	-0.487329
MB_3476	ER-	0.0356543	-0.0166106	0.0204566	-0.54351	1.78269	-0.495272	-0.287137
MB_3497	ER-	-0.0550346	0.0744542	-0.0361381	0.0207067	-0.321975	-0.485743	-0.554939
MB_3500	ER-	0.0316702	-0.105255	0.00164705	-1.55074	-0.0303813	-0.56959	-0.356638
MB_3502	ER-	0.0137573	-0.0376742	-0.00772365	-0.0734157	0.0715662	-0.499777	-0.415151
MB_3556	ER-	0.0711814	-0.0131344	0.0101895	-0.384804	0.726561	-0.463782	-0.361588
MB_3582	ER-	-0.0229303	0.00820182	-0.0584212	1.70815	0.567979	-0.385758	-0.257122
MB_3702	ER-	-0.000969859	-0.0116236	0.0129661	1.78402	0.361203	-0.420784	-0.386624
MB_3706	ER-	-0.0862503	0.0154584	-0.0434507	-0.463048	-0.231649	-0.544011	-0.437646
MB_3752	ER-	0.0130757	-0.0326968	0.00502408	-0.160267	2.67283	-0.44653	-0.268091
MB_3854	ER-	-0.018105	0.00860944	-0.0104671	2.34898	-1.0426	-0.42957	-0.502091
MB_3866	ER-	0.104451	-0.040529	0.100302	0.165375	-0.521795	-0.450084	-0.471296
MB_3978	ER-	0.0120649	0.0367338	0.0673251	0.509468	-1.3368	-0.463663	-0.460036
MB_4012	ER-	-0.033052	0.0592471	-0.0860879	-0.778108	-1.49741	-0.533279	-0.548721
MB_4015	ER-	0.105525	-0.0610741	-0.00720203	-0.0788676	-0.956195	-0.392258	-0.424505
MB_4024	ER-	0.281492	-0.0991919	0.160644	-0.763147	-1.11585	-0.479663	-0.514958
MB_4127	ER-	0.0206577	0.0148799	0.0243847	-1.28071	-1.72907	-0.554735	-0.622812
MB_4146	ER-	-0.0325013	-0.0568806	-0.00833828	-1.36611	2.22834	-0.419388	-0.184048
MB_4254	ER-	-0.0174164	-0.0240422	-0.00911691	-1.30861	0.716392	-0.481978	-0.325633
MB_4266	ER-	0.0670186	-0.0384634	0.0266893	0.494684	-0.850467	-0.386356	-0.434065
MB_4270	ER-	-0.0888629	-0.0346068	-0.111113	-0.94453	1.18183	-0.391427	-0.196275
MB_4341	ER-	0.011601	0.000306067	-0.052257	-0.420162	-1.15333	-0.444849	-0.476968
MB_4350	ER-	0.102064	0.098031	0.0390217	-0.433352	0.769492	-0.54992	-0.453904
MB_4360	ER-	-0.0300485	0.0472393	0.00517357	-1.06827	1.3394	-0.427876	-0.46809
MB_4407	ER-	-0.064383	-0.050336	-0.028888	-0.834314	-0.924843	-0.541042	-0.472855
MB_4408	ER-	0.0805442	0.0423522	0.027003	-1.46112	0.742861	-0.57834	-0.395574
MB_4416	ER-	-0.0535107	-0.0740381	-0.0424962	-0.148858	1.10205	-0.413084	-0.278237
MB_4417	ER-	-0.0418655	0.0637663	-0.0373048	-0.909843	0.216768	-0.540961	-0.411196
MB_4548	ER-	-0.0305557	-0.0104496	-0.0340048	-1.4513	2.37802	-0.448105	-0.22446
MB_4601	ER-	0.0470692	-0.0537275	0.0471248	0.938918	0.146183	-0.36952	-0.35993
MB_4621	ER-	0.0710326	-0.117267	0.0698992	-0.31154	-1.5725	-0.387378	-0.362915
MB_4622	ER-	-3.70767e-05	-0.0916904	0.0675469	0.250894	0.722219	-0.393153	-0.317703
MB_4640	ER-	0.0324315	-0.101265	0.0380408	0.645966	-0.830743	-0.340371	-0.358878
MB_4643	ER-	-0.0318799	-0.0347363	-0.0833274	-0.316587	-1.0793	-0.421486	-0.368325
MB_4663	ER-	0.0138513	-0.0686674	-0.0172513	-0.49365	-0.928407	-0.429113	-0.370191
MB_4679	ER-	-0.060205	-0.00731802	-0.0622207	-1.29589	1.17641	-0.485767	-0.291631
MB_4696	ER-	0.022768	-0.0425736	0.125327	0.16391	0.199292	-0.440247	-0.34252
MB_4711	ER-	-0.0291057	-0.0465966	-0.0458468	0.775563	1.68988	-0.382451	-0.221788
MB_4712	ER-	0.0218436	-0.0642645	-0.000554025	0.31097	-0.760637	-0.407079	-0.409666
MB_4714	ER-	0.0181007	-0.0542772	0.0364643	-0.583866	0.301749	-0.463929	-0.343217
MB_4715	ER-	-0.034866	-0.0303254	0.0286011	-0.837515	-0.290405	-0.600823	-0.464355
MB_4717	ER-	0.045397	0.0187679	-0.0333391	-1.06726	-1.15267	-0.572036	-0.543296
MB_4724	ER-	0.027207	0.0383194	-0.0498039	-0.0365124	0.0790768	-0.434024	-0.387068
MB_4731	ER-	0.0705579	0.0474494	0.0612501	-1.71995	-0.563649	-0.577732	-0.507509
MB_4732	ER-	-0.0345102	-0.0448369	-0.00745246	0.240535	0.151215	-0.407884	-0.369958
MB_4733	ER-	-0.00183153	-0.0193351	-0.00315845	0.302675	1.53811	-0.428466	-0.298461
MB_4745	ER-	-0.0479793	-0.0137423	-0.00824433	-0.172633	-0.107536	-0.431011	-0.343667
MB_4746	ER-	-0.0415399	-0.0124575	-0.00973964	0.986981	-0.322637	-0.433658	-0.350043
MB_4757	ER-	-0.0438211	-0.0687693	-0.000326275	-0.326829	-0.0355656	-0.475115	-0.378417
MB_4758	ER-	-0.0715622	0.0491372	-0.113334	-0.0672667	-1.83045	-0.649826	-0.622921
MB_4763	ER-	0.0338638	0.0219109	-0.0471367	-0.905634	0.118483	-0.480353	-0.414123
MB_4769	ER-	-0.0248891	-0.0532719	0.0470979	-1.38102	-1.00882	-0.647722	-0.564224
MB_4770	ER-	-0.00399453	0.00401526	-0.0193515	-0.419589	0.606541	-0.461672	-0.392372
MB_4793	ER-	-0.0630521	0.0129212	-0.0210761	-0.682676	0.105454	-0.553301	-0.473074
MB_4809	ER-	-0.0921425	-0.0183144	-0.111442	-0.717134	-0.411194	-0.515928	-0.426699
MB_4865	ER-	0.0684424	-0.0715724	0.0204558	-0.120591	0.227656	-0.425058	-0.31192
MB_4871	ER-	-0.096802	0.107022	-0.0700802	-0.927412	-1.20884	-0.5248	-0.555205
MB_4879	ER-	-0.046966	0.0277191	-0.0208371	-0.24122	-0.141275	-0.476704	-0.420112
MB_4880	ER-	-0.083321	0.157173	-0.0838323	-1.77021	0.0582794	-0.692227	-0.64115
MB_4881	ER-	0.00504417	-0.0903441	-0.0265531	-0.388433	-0.458788	-0.456874	-0.399957
MB_4886	ER-	-0.0956564	0.0508464	-0.0230488	0.474492	-0.491426	-0.463456	-0.443853
MB_4888	ER-	0.0319343	-0.0272274	0.0193679	0.953614	0.290237	-0.472047	-0.37047
MB_4893	ER-	-0.0390901	-0.0646499	-0.039743	0.802635	1.53968	-0.348287	-0.255862
MB_4896	ER-	-0.0612329	-0.0332259	-0.0552224	0.27817	0.466554	-0.407853	-0.328925
MB_4904	ER-	-0.000438678	-0.0192395	0.00206767	-0.725325	2.15812	-0.453806	-0.247441
MB_4911	ER-	-0.0158452	0.0545708	-0.0926276	-1.09311	-0.579172	-0.606419	-0.533314
MB_4931	ER-	-1.44266e-05	-0.0355263	0.0548321	-0.583348	2.00527	-0.473662	-0.299518
MB_4935	ER-	-0.0388758	-0.00618729	-0.019596	-0.903016	0.727036	-0.433845	-0.33331
MB_4942	ER-	-0.0718623	0.050318	-0.0789669	-1.20511	1.6984	-0.476806	-0.304939
MB_4945	ER-	-0.0380846	-0.039769	-0.018574	0.0114763	-0.276235	-0.473826	-0.400218
MB_4952	ER-	-0.0044939	-0.00857599	-0.0370373	0.277169	1.3562	-0.428911	-0.263422
MB_4987	ER-	0.0172197	0.0708741	0.00604017	2.28258	-1.20372	-0.484399	-0.534466
MB_4992	ER-	-0.0137398	0.0358368	0.0233948	0.974913	-0.881341	-0.451541	-0.440191
MB_4993	ER-	-0.057919	0.00605463	-0.0413516	0.247079	-0.541121	-0.432026	-0.483781
MB_5004	ER-	0.0299297	-0.00252886	-0.0149779	0.249979	0.744412	-0.419639	-0.398168
MB_5008	ER-	-0.0116088	0.103565	0.0119449	-1.30174	-1.29988	-0.677168	-0.660873
MB_5019	ER-	0.031237	0.00476479	-0.0310248	0.82848	-0.486011	-0.381896	-0.431234
MB_5054	ER-	-0.0670048	-0.0232817	-0.0511573	0.370817	1.1628	-0.434803	-0.290078
MB_5057	ER-	-0.0708998	-0.0287338	-0.0240411	-0.359197	-0.443448	-0.558171	-0.458308
MB_5063	ER-	-0.0593787	0.159452	-0.0708893	-0.608866	-1.98088	-0.551541	-0.662189
MB_5070	ER-	0.0395239	-0.0254154	0.0548705	-0.242678	0.818841	-0.556034	-0.41313
MB_5072	ER-	0.0206822	-0.00559866	0.00789744	0.470212	-1.0312	-0.444287	-0.458496
MB_5100	ER-	-0.0593994	-0.0349512	-0.0662123	-0.306861	1.24026	-0.421593	-0.276418
MB_5102	ER-	0.132005	0.0315917	0.0900715	-0.722275	-0.709654	-0.638545	-0.572162
MB_5115	ER-	-0.0108253	-0.0688747	0.00738606	-0.964262	-0.536653	-0.570102	-0.46413
MB_5120	ER-	0.0163298	0.00163724	0.0636711	-0.605047	-0.369742	-0.475037	-0.437148
MB_5126	ER-	-0.125786	0.0967287	-0.0858687	-1.59845	0.417682	-0.641906	-0.501794
MB_5135	ER-	0.0957135	-0.13937	0.0423188	-1.18956	-1.57189	-0.508553	-0.418917
MB_5138	ER-	0.00677941	-0.0172281	0.00390197	-1.2766	1.00101	-0.476278	-0.342875
MB_5172	ER-	0.166709	0.0710526	0.141995	0.0733775	0.0886918	-0.4551	-0.355924
MB_5190	ER-	-0.0187691	-0.0144307	-0.0416841	0.281044	0.816374	-0.371582	-0.339306
MB_5205	ER-	-0.0744827	0.0304387	-0.00482304	-0.505688	0.176966	-0.598877	-0.468654
MB_5208	ER-	0.0631955	-0.0635803	0.0085721	-0.588216	-0.365479	-0.475801	-0.410344
MB_5209	ER-	0.091126	-0.0306647	0.0286203	-1.09821	1.22653	-0.40573	-0.217143
MB_5222	ER-	0.0254325	-0.00634045	-0.00655144	-0.49021	2.22564	-0.496678	-0.252632
MB_5223	ER-	-0.00925488	-0.011494	0.000685759	1.98565	1.11479	-0.362442	-0.307104
MB_5225	ER-	-0.0161878	0.038404	-0.0602554	-0.257163	0.514728	-0.570408	-0.406578
MB_5232	ER-	-0.0362069	0.0129702	-0.0397883	0.304261	0.206533	-0.508005	-0.392414
MB_5238	ER-	-0.0317277	0.0067159	-0.0100103	1.95063	0.164151	-0.34504	-0.368012
MB_5259	ER-	-0.0878839	0.134854	-0.0804172	0.174814	0.802279	-0.536762	-0.512033
MB_5281	ER-	-0.0383678	0.0318215	-0.0444915	1.41671	-1.24911	-0.372435	-0.474524
MB_5298	ER-	-0.0142454	0.00290135	0.0159012	-1.45792	0.823427	-0.476865	-0.312743
MB_5312	ER-	-0.0223848	-0.0324657	-0.027194	-0.331463	0.824516	-0.440161	-0.332084
MB_5315	ER-	-0.0492679	0.0229372	-0.066505	-0.0732005	1.47597	-0.446211	-0.308062
MB_5327	ER-	0.0653734	-0.0406715	0.0170691	0.0490859	-0.569794	-0.455599	-0.385765
MB_5329	ER-	-0.00634021	0.00111086	0.0573299	1.19698	-0.844218	-0.40547	-0.418412
MB_5335	ER-	-0.116224	0.0134134	-0.0766234	-0.736276	-1.47625	-0.556953	-0.514346
MB_5348	ER-	-0.0525191	-0.0501515	-0.0205117	-0.536173	0.94941	-0.470369	-0.305268
MB_5381	ER-	-0.0119722	-0.00114506	-0.0349486	0.277737	0.043328	-0.416657	-0.343475
MB_5427	ER-	-0.00747541	-0.00865914	0.0198902	0.178629	-1.76614	-0.519481	-0.522673
MB_5440	ER-	-0.0635562	-0.0101734	-0.0378085	-0.833314	1.24484	-0.479895	-0.319591
MB_5442	ER-	-0.0512164	-0.104141	0.127406	-0.185066	-0.844001	-0.519971	-0.445092
MB_5558	ER-	-0.0326447	0.0610201	-0.00144339	2.13078	-0.745889	-0.505729	-0.494742
MB_5559	ER-	-0.035655	-0.0857619	-0.0242543	1.48395	-0.830497	-0.326161	-0.397104
MB_5593	ER-	-0.0960564	0.0747515	-0.0919589	-0.605249	0.781037	-0.499045	-0.373876
MB_5634	ER-	0.0987022	-0.0610643	0.124922	-1.01153	1.09976	-0.461798	-0.257562
MB_5651	ER-	-0.0584962	-0.0125089	-0.0484647	0.900546	0.813601	-0.425056	-0.37475
MB_6036	ER-	0.0851865	-0.0538789	0.0569738	0.188463	0.484064	-0.455156	-0.314409
MB_6052	ER-	-0.0392346	0.000806149	-0.0201768	2.35507	0.853157	-0.326146	-0.379553
MB_6055	ER-	0.0319842	-0.0365884	-0.0109784	-0.578437	1.37007	-0.451177	-0.297863
MB_6058	ER-	-0.0537759	-0.0501846	-0.0104817	0.0115911	0.737588	-0.523997	-0.374609
MB_6059	ER-	0.0651315	-0.0175575	0.0194336	0.770516	0.556592	-0.388686	-0.338503
MB_6062	ER-	-0.0350355	-0.0143871	-0.0201499	-1.01824	1.99349	-0.468777	-0.279524
MB_6063	ER-	-0.0192139	0.0405302	-0.0377945	0.309075	-0.61909	-0.454782	-0.477347
MB_6068	ER-	-0.0489029	-0.0614005	-0.0323955	1.58752	-0.316975	-0.34315	-0.33539
MB_6082	ER-	0.0745798	-0.0158503	0.00614973	1.72715	0.0623458	-0.346296	-0.398175
MB_6085	ER-	0.0438897	-0.00128505	-0.032385	0.182751	0.500585	-0.419976	-0.330988
MB_6098	ER-	-0.0520118	-0.10602	-0.024577	-0.579204	-1.09829	-0.488738	-0.398587
MB_6100	ER-	-0.0491241	0.0936509	-0.0635742	-0.599574	-0.88653	-0.552049	-0.568445
MB_6113	ER-	0.0278258	0.0725838	0.0252165	0.713773	-1.00362	-0.456356	-0.52649
MB_6114	ER-	0.0133013	0.0268629	0.0250109	0.410339	0.349978	-0.498682	-0.398044
MB_6116	ER-	0.0195834	0.0852074	-0.0154092	-0.0152774	0.987176	-0.509199	-0.396305
MB_6122	ER-	-0.0358514	-0.0545658	-0.0599958	0.717065	-0.086525	-0.384428	-0.322492
MB_6143	ER-	0.0252852	0.141497	0.0124936	1.5119	-1.01595	-0.644283	-0.646192
MB_6160	ER-	-0.00783525	-0.023569	0.00155305	0.0935645	1.27934	-0.433936	-0.306263
MB_6178	ER-	-0.00358756	-0.0561216	0.0298628	0.17852	0.145904	-0.413775	-0.386574
MB_6188	ER-	0.0289398	-0.0529523	0.0568205	-0.916997	0.851429	-0.448177	-0.264109
MB_6194	ER-	0.0704125	-0.0728032	0.0896794	2.01587	-0.942753	-0.316003	-0.418629
MB_6223	ER-	0.0509847	-0.0274061	0.0435859	-0.28206	1.07654	-0.460698	-0.300096
MB_6224	ER-	0.0335022	0.0191547	0.0561347	-0.0159769	1.25878	-0.484221	-0.337735
MB_6228	ER-	0.00462438	-0.0236624	-0.00166529	1.78502	1.74289	-0.38477	-0.231441
MB_6237	ER-	-0.0250198	-0.00468388	0.0119646	-0.0874511	-0.567267	-0.526411	-0.511655
MB_6242	ER-	0.0473896	0.00279029	0.0464359	-1.03591	0.0529215	-0.623828	-0.444021
MB_6245	ER-	-0.0986635	0.0500188	-0.11132	-0.369202	-0.301574	-0.612838	-0.5181
MB_6246	ER-	0.0993513	-0.0162676	0.074576	-0.370652	-0.0296908	-0.468297	-0.450281
MB_6248	ER-	-0.0408063	0.00972301	0.00505343	-0.34464	0.141604	-0.540091	-0.389887
MB_6251	ER-	-0.00609519	-0.0273666	0.00676636	0.268258	-1.23827	-0.576379	-0.50254
MB_6272	ER-	0.0326783	0.0810085	-0.0226713	0.494667	0.237272	-0.511298	-0.55294
MB_6287	ER-	-0.0124189	0.156394	-0.0990994	0.325205	-0.797213	-0.568945	-0.53644
MB_6305	ER-	0.134263	-0.0276945	0.0924558	0.029256	1.1752	-0.474409	-0.396469
MB_6319	ER-	0.104139	0.010544	-0.0277502	2.41738	-0.617558	-0.407333	-0.451506
MB_6329	ER-	0.100681	0.0956297	0.042676	-0.871416	0.347088	-0.569826	-0.440263
MB_6330	ER-	-0.0215553	0.00517313	-0.0379297	-0.420336	1.81749	-0.431794	-0.267566
MB_6334	ER-	-0.018504	0.0815067	0.0678904	-0.0543439	-1.22027	-0.527393	-0.525138
MB_6336	ER-	0.0352468	-0.0662564	-0.0239139	-0.52217	0.390777	-0.427275	-0.263956
MB_6337	ER-	-0.0241826	-0.0332216	0.0239625	0.677559	-1.39351	-0.384893	-0.457947
MB_6363	ER-	0.00151735	0.0571372	0.0323582	1.15228	-0.0160515	-0.381582	-0.356004
MB_7007	ER-	0.0658575	0.0896059	0.0249428	-0.887182	-0.207765	-0.628633	-0.571087
MB_7008	ER-	0.00682654	0.0313038	-0.00144165	2.2732	-0.196999	-0.401988	-0.361318
MB_7009	ER-	-0.0760518	-0.066673	-0.0266324	0.232175	-0.671794	-0.494888	-0.375491
MB_7012	ER-	-0.0551698	-0.0735824	-0.043539	-1.07516	-0.804062	-0.515286	-0.386265
MB_7017	ER-	0.0422696	-0.124328	0.120204	0.00903928	0.62118	-0.404273	-0.287314
MB_7018	ER-	0.00272623	0.0767015	-0.0377017	1.22986	0.255384	-0.421488	-0.406949
MB_7020	ER-	0.00713133	0.030692	-0.0229379	-0.123869	-0.677012	-0.477659	-0.448361
MB_7023	ER-	-0.0509072	0.0651049	-0.0736313	0.0536225	0.227953	-0.513919	-0.464139
MB_7031	ER-	-0.109558	0.0140745	-0.0265699	-2.20041	-0.95918	-0.719559	-0.625227
MB_7035	ER-	-0.0868123	-0.00281748	-0.0136845	0.543141	-0.191506	-0.397542	-0.411779
MB_7036	ER-	-0.0962371	-0.0476288	-0.0385798	-1.01842	-0.0412668	-0.605334	-0.497156
MB_7038	ER-	-0.0157151	0.00550084	0.00721214	0.976508	-0.69653	-0.477472	-0.528282
MB_7049	ER-	0.0377329	-0.0954714	0.0273267	-0.010344	-1.41491	-0.385781	-0.48128
MB_7052	ER-	-0.129005	0.192324	-0.086025	-1.03764	1.0149	-0.599543	-0.429337
MB_7055	ER-	-0.0576643	-0.0986066	-0.0711559	-0.270079	-1.63881	-0.364692	-0.387787
MB_7057	ER-	-0.0489278	0.0356615	-0.0199403	1.46668	-0.919546	-0.423795	-0.502898
MB_7066	ER-	-0.0320349	0.0290372	-0.0778306	0.784063	-1.16759	-0.438679	-0.465056
MB_7067	ER-	-0.0208117	-0.0220907	0.0119629	0.400682	-0.0942372	-0.472135	-0.37394
MB_7073	ER-	-0.048694	0.0242809	-0.0178849	-0.264566	-0.536397	-0.55221	-0.517846
MB_7078	ER-	0.204743	0.0284315	0.0254255	0.438271	-0.48024	-0.452003	-0.442042
MB_7084	ER-	-0.00253926	-0.0654024	0.0183867	-1.32717	-0.480646	-0.637495	-0.538141
MB_7087	ER-	-0.0052389	0.0754107	0.0545375	-1.07237	-0.37982	-0.6727	-0.543627
MB_7089	ER-	0.0582677	-0.0752061	0.0517509	0.450008	1.11899	-0.399534	-0.304356
MB_7090	ER-	-0.00131291	0.0154384	0.0340593	-0.220002	-1.4954	-0.482693	-0.547342
MB_7092	ER-	0.052223	-0.0312445	0.0887945	-0.398269	0.788062	-0.477813	-0.386905
MB_7119	ER-	0.0437986	-0.057433	0.0223757	-0.917938	0.590316	-0.488989	-0.339177
MB_7145	ER-	-0.0869486	0.0906988	-0.117136	-1.55683	-0.659776	-0.685313	-0.621522
MB_7154	ER-	-0.0287876	0.0651287	-0.106864	-0.595041	0.836199	-0.541475	-0.456945
MB_7158	ER-	0.0233455	-0.0340757	-0.0132072	0.47149	1.68985	-0.435963	-0.242479
MB_7159	ER-	-0.0020637	-0.0870827	0.0400357	-1.5252	-1.88351	-0.695863	-0.531638
MB_7187	ER-	-0.0457387	-0.0483162	-0.0464526	1.38253	0.0162168	-0.302953	-0.302814
MB_7205	ER-	-0.0512497	-0.0142444	-0.0279468	-0.022258	0.0725932	-0.512291	-0.431364
MB_7208	ER-	0.0490218	-0.00698179	0.0184675	-1.18174	1.16839	-0.419703	-0.306447
MB_7225	ER-	0.0257202	-0.100536	0.149086	-0.701706	-1.181	-0.54125	-0.498887
MB_7250	ER-	-0.0305443	0.156645	-0.0620316	-0.0663162	0.783731	-0.529508	-0.58289
MB_7256	ER-	0.010543	-0.104697	0.0386366	0.830317	-0.775079	-0.342392	-0.342414
MB_7273	ER-	0.116272	-0.0712561	0.0642987	-0.940186	0.205662	-0.409117	-0.355989
MB_7275	ER-	0.0443217	-0.0184831	-0.0665714	1.34613	-0.796077	-0.427285	-0.466111
MB_0719	normal	0.010808	-0.0114363	0.0205528	0.120421	0.323293	-0.392242	-0.424735
MB_0724	normal	0.0322177	-0.00601505	0.0297223	0.539293	-0.100631	-0.367003	-0.440328
MB_0735	normal	0.0125922	-0.00957281	0.0117548	0.427204	-0.161149	-0.40059	-0.438702
MB_0748	normal	0.00886112	-0.0250587	-0.00423922	-0.68001	0.623421	-0.401628	-0.435289
MB_0772	normal	0.0292723	-0.0266106	0.0305795	0.173825	0.579056	-0.349179	-0.421549
MB_0778	normal	0.00307638	0.00862433	0.022032	-0.550202	0.4753	-0.451114	-0.386007
MB_0779	normal	0.0106182	0.00837551	0.00639252	-0.720962	0.726536	-0.443892	-0.421131
MB_0803	normal	0.00329453	-0.0110508	0.00280961	0.139161	0.0273098	-0.430132	-0.394767
MB_0818	normal	0.0133344	0.0124616	0.023462	-0.974593	0.70075	-0.498276	-0.346752
MB_0825	normal	0.0223414	-0.0156868	0.035241	-0.223582	0.957517	-0.414289	-0.356566
MB_0833	normal	0.0177785	-0.0214907	0.0178312	0.461534	-0.338377	-0.359946	-0.448961
MB_0857	normal	0.0183204	-0.00659762	0.0180479	0.573254	0.0330998	-0.391058	-0.406983
MB_0865	normal	-0.00634846	-0.0240732	-0.016651	-1.34993	1.1472	-0.500088	-0.325546
MB_0875	normal	-0.00287254	-0.0249711	-0.0167592	-1.72128	1.68845	-0.452498	-0.410802
MB_0879	normal	0.00458644	-0.0154376	0.00235823	-0.610349	0.707543	-0.409198	-0.403054
MB_0892	normal	-0.0116321	0.019092	-0.00919502	0.159906	-0.0391343	-0.426373	-0.453752
MB_0894	normal	-0.0140556	0.00231091	0.00133228	-0.209006	0.455545	-0.465768	-0.393162
MB_0905	normal	-0.0168267	0.0303145	-0.01362	-0.69306	0.492071	-0.448634	-0.455285
MB_0908	normal	-0.00275599	-0.00120544	-0.00325011	0.184153	0.45604	-0.38538	-0.457255
MB_0929	normal	0.0132224	-0.0256653	0.0185823	0.0531768	0.0221595	-0.339577	-0.424914
MB_0932	normal	0.0820486	0.00855297	0.0333921	-1.06529	-0.262731	-0.396651	-0.41566
MB_0933	normal	-0.0167562	0.014953	-0.00196066	-0.77201	1.19995	-0.490039	-0.316793
MB_0936	normal	0.0142231	-0.0227115	0.0139365	-0.670279	0.661271	-0.397814	-0.375196
MB_0937	normal	0.0133005	-0.0212172	0.030259	-1.04411	1.34653	-0.42272	-0.328671
MB_0939	normal	-0.0134803	0.039055	-0.00939204	1.11537	-0.89846	-0.4689	-0.462761
MB_0948	normal	-0.00362316	-0.0301887	0.0027281	-0.722889	0.990435	-0.41547	-0.366778
MB_0952	normal	0.0160633	-0.0135694	0.0477522	-1.33262	1.49691	-0.434709	-0.277676
MB_0955	normal	0.0129437	-0.0405563	0.0180231	-0.659551	0.449135	-0.309312	-0.4259
MB_0956	normal	0.0189292	-0.0199188	0.00812205	1.6315	-1.35976	-0.278101	-0.512228
MB_0961	normal	0.0120821	-0.0428681	0.0153261	0.955289	-1.13815	-0.282065	-0.47602
MB_0964	normal	0.0131224	0.0403557	2.46509e-05	-0.443104	0.441837	-0.470056	-0.400755
MB_0971	normal	0.0172496	-0.0346408	0.0207752	-0.932766	1.14509	-0.369385	-0.39186
MB_0973	normal	-0.0142683	0.00713362	0.000440943	-0.934302	0.578214	-0.489875	-0.338742
MB_0988	normal	-0.0192612	0.00785411	-0.00654122	-1.58641	0.721759	-0.535035	-0.331906
MB_0998	normal	0.0310736	-0.0138258	0.029674	-0.760222	0.0277295	-0.34311	-0.46819
MB_1007	normal	0.0183319	-0.0418556	0.0180135	1.07013	-0.0727957	-0.255551	-0.507498
MB_1009	normal	-0.00398056	-0.00824551	-0.00634533	-0.368808	0.475466	-0.410035	-0.457893
MB_1011	normal	0.00590898	-0.00542313	0.0216797	-0.240175	1.26309	-0.420253	-0.339116
MB_1012	normal	0.0691347	-0.017964	0.0910525	1.6355	-0.731437	-0.302813	-0.420248
MB_1014	normal	0.00473697	-0.0109743	0.00744787	0.463257	-0.04188	-0.362836	-0.437545
MB_1018	normal	0.00599139	-0.0222079	0.0154732	0.580299	0.0141172	-0.351593	-0.46104
MB_1022	normal	0.00518722	-0.0067269	-2.82973e-05	1.77699	-1.90788	-0.2876	-0.562137
MB_1023	normal	-0.0199397	0.0154697	-0.0199083	0.5868	-0.437568	-0.466015	-0.438601
MB_1024	normal	-0.00252551	0.0127016	0.000741109	-1.63962	1.19239	-0.508045	-0.389098
MB_1027	normal	0.0126024	0.0161948	0.015341	-1.43448	1.43465	-0.468809	-0.389171
MB_1028	normal	-0.00772654	0.0146334	-0.00315046	0.422481	0.0783842	-0.455949	-0.390622
MB_1031	normal	-0.000413394	0.0131753	-0.00609028	0.0458269	0.105312	-0.428448	-0.447667
MB_1033	normal	-0.004662	0.0203725	-0.00134649	-0.941133	0.797712	-0.498105	-0.396765
MB_1034	normal	0.0113341	-0.0288165	-0.00859907	-1.42261	1.56913	-0.444913	-0.403165
MB_1036	normal	-0.00925246	0.00230518	0.00241442	-0.564957	0.430399	-0.423505	-0.402831
MB_1037	normal	0.00647687	0.0211695	-0.0250709	0.306486	-0.612749	-0.420674	-0.523011
MB_1039	normal	-0.00219242	0.00845076	-0.0111205	-0.171443	-0.375797	-0.400151	-0.490098
MB_1044	normal	-0.0068759	-0.00531506	-0.0204067	-1.48521	0.66378	-0.463766	-0.411876
MB_1049	normal	-0.00862144	-0.00136575	-0.0281428	0.455607	-0.511361	-0.361504	-0.558025
MB_1050	normal	-0.0153601	0.0102611	-0.0213327	-0.0580485	0.22608	-0.46118	-0.433727
MB_1055	normal	0.00778779	0.00178303	0.00239871	-0.345376	0.424606	-0.422888	-0.457009
MB_1057	normal	-0.0180263	0.0186963	-0.0239061	1.17936	-1.5188	-0.354727	-0.5814
MB_1063	normal	-0.00344049	0.0409203	0.00153922	-0.832391	-0.328256	-0.486046	-0.469899
MB_1065	normal	-0.0147935	0.00899396	-0.0192017	-0.770575	0.105341	-0.461415	-0.429926
MB_1068	normal	-0.0115488	0.00120256	-0.0206863	-1.07567	0.767841	-0.486987	-0.403533
MB_1071	normal	-0.0157456	0.0104875	-0.0234103	1.1627	-1.18168	-0.396252	-0.527939
MB_1074	normal	-0.00556966	0.0174125	-0.0139531	-1.05184	1.12054	-0.510524	-0.396343
MB_1075	normal	-0.00761562	0.000962607	-0.00406854	-0.289487	-0.0441924	-0.430295	-0.461698
MB_1076	normal	-0.0120652	0.00507019	-0.0170218	0.923883	-1.32376	-0.385551	-0.491514
MB_1077	normal	-0.0170961	0.0240048	0.00829568	-1.4246	0.480531	-0.56648	-0.371016
MB_1080	normal	-0.0132492	0.0173275	-0.0138038	-0.782063	0.877933	-0.505688	-0.424868
MB_1081	normal	-0.0154362	0.01826	-0.0240434	0.179355	-0.115103	-0.422594	-0.50832
MB_1082	normal	-0.0137077	0.0113488	-0.0125932	0.592744	-0.333381	-0.454953	-0.453604
MB_1085	normal	-0.00984879	-0.00515657	-0.0119769	1.41636	-1.28805	-0.302614	-0.583857
MB_1086	normal	-0.0008196	0.0152031	-0.0127064	1.5539	-1.84579	-0.326784	-0.562172
MB_1087	normal	-0.00553512	-0.00714516	-0.00701028	1.87878	-2.32022	-0.295383	-0.578521
MB_1096	normal	-0.0109369	0.012619	-0.0189923	0.796101	-0.667157	-0.425853	-0.502542
MB_1100	normal	-0.00788987	0.00123075	-0.0151207	-0.443475	0.66939	-0.420054	-0.460901
MB_1103	normal	-0.0205525	0.0633698	-0.0120804	-1.21667	0.755109	-0.592337	-0.381032
MB_1104	normal	0.0118637	0.0125214	0.00696665	-1.28555	1.1103	-0.491556	-0.390446
MB_1105	normal	-0.0201158	0.0107737	-0.0208109	-0.202743	0.803971	-0.466786	-0.438433
MB_1107	normal	-0.0169746	0.00464457	-0.0364284	-0.295446	0.382087	-0.417775	-0.512779
MB_1111	normal	0.0142683	0.00146078	0.0114489	1.79195	-2.15979	-0.308654	-0.524693
MB_1114	normal	-0.0166941	0.00852875	-0.0192231	-0.768997	0.958174	-0.50252	-0.385428
MB_1116	normal	-0.0208154	0.0171052	-0.0206666	0.423489	-0.173893	-0.463445	-0.428061
MB_1120	normal	0.0155578	-0.00217663	0.010218	-0.624628	0.808614	-0.401989	-0.393211
MB_1121	normal	0.00233535	-0.0115952	-0.00584847	-0.323861	0.380598	-0.356835	-0.512481
MB_1122	normal	0.00741219	0.00786147	0.0123309	1.85348	-1.73008	-0.347396	-0.486706
MB_1124	normal	-0.00279936	-0.00937708	0.00471644	0.122493	-0.122904	-0.328958	-0.501087
MB_1125	normal	0.0117754	-0.0249708	0.0215373	1.78061	-1.82214	-0.25093	-0.529108
MB_1126	normal	0.00180632	-0.0235929	0.00304152	1.70993	-1.99146	-0.273826	-0.542186
MB_1127	normal	2.95993e-06	0.00932832	0.00915627	1.70725	-2.06453	-0.349206	-0.517761
MB_1129	normal	-0.0233824	0.0473858	0.0176297	0.861807	-0.472321	-0.519977	-0.365336
MB_1130	normal	0.00157583	-0.0199254	-0.00308424	1.43132	-2.12062	-0.274586	-0.56121
MB_1131	normal	0.00861605	-0.0203801	0.0131613	1.81575	-2.11993	-0.257078	-0.549431
MB_1132	normal	0.00100358	-0.000534133	-6.41249e-05	0.350056	-0.269682	-0.360976	-0.519512
MB_1134	normal	-0.0108604	0.0198872	0.000490199	1.3076	-1.3661	-0.409237	-0.463748
