# Supplementary material for: DNA methylation landscapes of 1538 breast cancers reveal a replication-linked clock, epigenomic instability and cis-regulation
Source: Nat Commun. 2021 Sep 13;12:5406. doi: 10.1038/s41467-021-25661-w (PMC8437946; doi:10.1038/s41467-021-25661-w)
Supplement: Supplementary file 3 — Supplementary Data 1-10 [file 41467_2021_25661_MOESM3_ESM.zip › Supplementary Data Files/S7 - Methylation layers loci.xlsx]

## Sheet: Table Legend
Supplementary Table 7.
Coordinates of loci that were used in order to calculate the CAF, Immune, Clock, MG and ML scores.

## Sheet: Sheet1
chrom	start	end	layer
chr1	134998	135215	clock
chr1	837884	838076	clock
chr1	907866	908002	clock
chr1	996514	996647	clock
chr1	1086481	1086732	clock
chr1	1381236	1381347	clock
chr1	1384315	1384444	clock
chr1	1386226	1386342	clock
chr1	1390452	1390651	clock
chr1	1844217	1844427	clock
chr1	1844545	1844688	clock
chr1	1887352	1887521	clock
chr1	1906242	1906445	clock
chr1	1906503	1906650	clock
chr1	1907431	1907684	clock
chr1	1917226	1917373	clock
chr1	1926611	1926785	clock
chr1	1940738	1940890	clock
chr1	1957759	1957863	clock
chr1	1957864	1957994	clock
chr1	1963142	1963289	clock
chr1	1967727	1967841	clock
chr1	2249052	2249165	clock
chr1	2249503	2249585	clock
chr1	2270443	2270547	clock
chr1	2279433	2279579	clock
chr1	2279580	2279690	clock
chr1	2357841	2357938	clock
chr1	2377392	2377523	clock
chr1	2378066	2378236	clock
chr1	2382635	2382746	clock
chr1	2408778	2408863	clock
chr1	2408976	2409189	clock
chr1	2498383	2498583	clock
chr1	2501014	2501161	clock
chr1	2537302	2537417	clock
chr1	2537884	2538002	clock
chr1	2603252	2603523	clock
chr1	2716795	2716879	clock
chr1	2719722	2719902	clock
chr1	2724414	2724582	clock
chr1	2730810	2730953	clock
chr1	2730954	2731145	clock
chr1	2771793	2771863	clock
chr1	2777066	2777175	clock
chr1	2777475	2777614	clock
chr1	2792033	2792284	clock
chr1	2793017	2793167	clock
chr1	2796138	2796252	clock
chr1	2796253	2796330	clock
chr1	2796437	2796591	clock
chr1	2820716	2820800	clock
chr1	2823777	2823889	clock
chr1	2829257	2829329	clock
chr1	2835136	2835256	clock
chr1	2844135	2844260	clock
chr1	2845450	2845636	clock
chr1	2846686	2846897	clock
chr1	2850172	2850282	clock
chr1	2850375	2850469	clock
chr1	2862679	2862893	clock
chr1	2863738	2863843	clock
chr1	2878500	2878707	clock
chr1	2887233	2887329	clock
chr1	2898687	2898836	clock
chr1	2899411	2899536	clock
chr1	2900510	2900673	clock
chr1	2901964	2902064	clock
chr1	2915674	2915839	clock
chr1	2916581	2916773	clock
chr1	2916948	2917071	clock
chr1	2918937	2919070	clock
chr1	2920007	2920156	clock
chr1	2936385	2936569	clock
chr1	2945063	2945220	clock
chr1	2970417	2970644	clock
chr1	2980893	2980989	clock
chr1	2996973	2997207	clock
chr1	2997335	2997447	clock
chr1	3003238	3003320	clock
chr1	3011500	3011605	clock
chr1	3013132	3013277	clock
chr1	3029289	3029452	clock
chr1	3032630	3032749	clock
chr1	3038123	3038254	clock
chr1	3042186	3042416	clock
chr1	3042417	3042581	clock
chr1	3052235	3052400	clock
chr1	3052513	3052602	clock
chr1	3055289	3055398	clock
chr1	3056103	3056205	clock
chr1	3057214	3057444	clock
chr1	3060200	3060334	clock
chr1	3062257	3062451	clock
chr1	3083874	3084007	clock
chr1	3088633	3088768	clock
chr1	3090505	3090625	clock
chr1	3096353	3096448	clock
chr1	3112751	3112883	clock
chr1	3117269	3117464	clock
chr1	3124674	3124801	clock
chr1	3128285	3128424	clock
chr1	3134564	3134825	clock
chr1	3137931	3138042	clock
chr1	3144436	3144595	clock
chr1	3158167	3158289	clock
chr1	3160131	3160225	clock
chr1	3162639	3162812	clock
chr1	3168806	3168911	clock
chr1	3183983	3184170	clock
chr1	3184619	3184763	clock
chr1	3186615	3186707	clock
chr1	3188755	3188978	clock
chr1	3189056	3189187	clock
chr1	3191218	3191433	clock
chr1	3191875	3192059	clock
chr1	3192060	3192192	clock
chr1	3207207	3207298	clock
chr1	3207418	3207586	clock
chr1	3208342	3208521	clock
chr1	3208932	3209130	clock
chr1	3210486	3210614	clock
chr1	3224965	3225107	clock
chr1	3225108	3225211	clock
chr1	3225212	3225426	clock
chr1	3225711	3225931	clock
chr1	3234033	3234156	clock
chr1	3238925	3239043	clock
chr1	3239044	3239151	clock
chr1	3239581	3239786	clock
chr1	3257005	3257186	clock
chr1	3265871	3266125	clock
chr1	3274671	3274813	clock
chr1	3278297	3278600	clock
chr1	3282869	3282989	clock
chr1	3291072	3291199	clock
chr1	3296981	3297160	clock
chr1	3300091	3300247	clock
chr1	3305390	3305562	clock
chr1	3321132	3321249	clock
chr1	3335901	3336045	clock
chr1	3346655	3346814	clock
chr1	3436814	3437008	clock
chr1	3437009	3437111	clock
chr1	3438071	3438196	clock
chr1	3439016	3439122	clock
chr1	3451186	3451323	clock
chr1	3469031	3469184	clock
chr1	3483971	3484174	clock
chr1	3508768	3508918	clock
chr1	3511689	3511823	clock
chr1	3518095	3518209	clock
chr1	3533141	3533375	clock
chr1	3655721	3655815	clock
chr1	3661719	3661860	clock
chr1	3669650	3669811	clock
chr1	3672625	3672760	clock
chr1	4027064	4027231	clock
chr1	4038377	4038533	clock
chr1	4054577	4054734	clock
chr1	4060124	4060223	clock
chr1	4079731	4079886	clock
chr1	4087675	4087777	clock
chr1	4117312	4117448	clock
chr1	4119289	4119482	clock
chr1	4121189	4121585	clock
chr1	4187764	4188005	clock
chr1	4189797	4189916	clock
chr1	4192647	4192815	clock
chr1	4211424	4211557	clock
chr1	4222200	4222309	clock
chr1	4222310	4223950	clock
chr1	4230128	4230299	clock
chr1	4231421	4231529	clock
chr1	4279678	4279988	clock
chr1	4279989	4280123	clock
chr1	4293663	4293884	clock
chr1	4330813	4330941	clock
chr1	4336089	4337040	clock
chr1	4402102	4402207	clock
chr1	4485574	4485730	clock
chr1	4560401	4560507	clock
chr1	4615648	4615787	clock
chr1	4659225	4659359	clock
chr1	4660153	4660297	clock
chr1	4674193	4674381	clock
chr1	4687923	4688073	clock
chr1	4688335	4688418	clock
chr1	4699389	4699600	clock
chr1	4730412	4730889	clock
chr1	4762474	4762692	clock
chr1	4762825	4763116	clock
chr1	4794884	4794969	clock
chr1	4809582	4809705	clock
chr1	4829731	4829847	clock
chr1	4830966	4831242	clock
chr1	4840564	4840782	clock
chr1	4968676	4968901	clock
chr1	4992496	4992598	clock
chr1	5001962	5002130	clock
chr1	5038070	5038182	clock
chr1	5084483	5084617	clock
chr1	5202889	5203023	clock
chr1	5203460	5203629	clock
chr1	5222317	5222413	clock
chr1	5256387	5256504	clock
chr1	5298919	5299050	clock
chr1	5423425	5423611	clock
chr1	5486586	5486774	clock
chr1	5532371	5532500	clock
chr1	5552187	5552392	clock
chr1	5571143	5571261	clock
chr1	5696213	5696315	clock
chr1	5704410	5704537	clock
chr1	5710532	5710688	clock
chr1	5710689	5710819	clock
chr1	5721734	5721928	clock
chr1	5764219	5764387	clock
chr1	5777412	5777590	clock
chr1	5779662	5779887	clock
chr1	5793768	5793865	clock
chr1	5795236	5795378	clock
chr1	5831333	5831441	clock
chr1	5839375	5839457	clock
chr1	5880613	5880786	clock
chr1	5890454	5890613	clock
chr1	5896886	5897031	clock
chr1	5905246	5905335	clock
chr1	5920145	5920264	clock
chr1	5921636	5921763	clock
chr1	5925381	5925498	clock
chr1	5955703	5955859	clock
chr1	5972060	5972213	clock
chr1	6005577	6005666	clock
chr1	6079504	6079653	clock
chr1	6093846	6094397	clock
chr1	6106357	6106467	clock
chr1	6122048	6122296	clock
chr1	6174080	6174235	clock
chr1	6228000	6228146	clock
chr1	6276780	6276920	clock
chr1	6276921	6277088	clock
chr1	6565912	6566034	clock
chr1	6566538	6566620	clock
chr1	6568329	6568442	clock
chr1	6575308	6575441	clock
chr1	6619074	6619246	clock
chr1	6628438	6628732	clock
chr1	6740756	6740951	clock
chr1	6780507	6780614	clock
chr1	6817715	6817823	clock
chr1	6822858	6823067	clock
chr1	6840643	6840810	clock
chr1	7003043	7003221	clock
chr1	7013903	7013982	clock
chr1	7064987	7065125	clock
chr1	7073432	7073601	clock
chr1	7097473	7097619	clock
chr1	7114785	7114946	clock
chr1	7135882	7136016	clock
chr1	7150278	7150413	clock
chr1	7158365	7158581	clock
chr1	7159632	7159787	clock
chr1	7215242	7215349	clock
chr1	7265048	7265182	clock
chr1	7274518	7274634	clock
chr1	7293933	7294030	clock
chr1	7316340	7316474	clock
chr1	7407188	7407308	clock
chr1	7492509	7492678	clock
chr1	7529056	7529189	clock
chr1	7534607	7534778	clock
chr1	7543294	7543469	clock
chr1	7562097	7562209	clock
chr1	7581995	7582189	clock
chr1	7591036	7591278	clock
chr1	7602946	7603083	clock
chr1	7693811	7694100	clock
chr1	7720842	7720947	clock
chr1	7736515	7736733	clock
chr1	7817600	7817718	clock
chr1	7916841	7916975	clock
chr1	7940291	7940464	clock
chr1	8006723	8006857	clock
chr1	8384045	8384225	clock
chr1	8392865	8392992	clock
chr1	8955555	8955677	clock
chr1	8959564	8959766	clock
chr1	8976928	8977107	clock
chr1	8981223	8981305	clock
chr1	8985005	8985312	clock
chr1	9056994	9057130	clock
chr1	9057618	9057750	clock
chr1	9065721	9065977	clock
chr1	9071968	9072165	clock
chr1	9077083	9077301	clock
chr1	9085636	9085749	clock
chr1	9115297	9115498	clock
chr1	9233068	9233266	clock
chr1	9269290	9269394	clock
chr1	9290430	9290595	clock
chr1	9397760	9397992	clock
chr1	9409283	9409454	clock
chr1	9421360	9421546	clock
chr1	9447858	9447996	clock
chr1	9457705	9457833	clock
chr1	9457834	9458041	clock
chr1	9461353	9461488	clock
chr1	9482240	9482464	clock
chr1	9575533	9576014	clock
chr1	9584731	9585073	clock
chr1	9680538	9680776	clock
chr1	9680845	9680982	clock
chr1	9683033	9683254	clock
chr1	9690022	9690209	clock
chr1	9702698	9703000	clock
chr1	9772498	9772632	clock
chr1	10074604	10074732	clock
chr1	10262169	10262387	clock
chr1	10935269	10935416	clock
chr1	10945670	10945803	clock
chr1	10955469	10955601	clock
chr1	10962970	10963082	clock
chr1	11108526	11108681	clock
chr1	11365757	11365892	clock
chr1	11382791	11382923	clock
chr1	11387221	11387346	clock
chr1	11429020	11429154	clock
chr1	11464794	11464911	clock
chr1	11464912	11465050	clock
chr1	11520352	11520510	clock
chr1	11605689	11605873	clock
chr1	11720311	11720509	clock
chr1	11756365	11756497	clock
chr1	11773570	11773665	clock
chr1	11925386	11925519	clock
chr1	11943643	11943743	clock
chr1	11950471	11950587	clock
chr1	11956037	11956169	clock
chr1	11960031	11960193	clock
chr1	11975171	11975273	clock
chr1	12096184	12096319	clock
chr1	12129764	12130049	clock
chr1	12240792	12240919	clock
chr1	12251268	12251819	clock
chr1	12258839	12259043	clock
chr1	12686445	12686570	clock
chr1	12694615	12694883	clock
chr1	13853908	13854042	clock
chr1	13912682	13912923	clock
chr1	13951926	13952059	clock
chr1	13956796	13956929	clock
chr1	13970162	13970306	clock
chr1	13975607	13975809	clock
chr1	14020743	14020877	clock
chr1	14025431	14025606	clock
chr1	14134707	14134840	clock
chr1	14202104	14202305	clock
chr1	14744213	14744346	clock
chr1	14746028	14746119	clock
chr1	14746120	14746278	clock
chr1	14746298	14746473	clock
chr1	14747145	14747260	clock
chr1	14882765	14882898	clock
chr1	14888051	14888254	clock
chr1	14995330	14995454	clock
chr1	15002523	15002625	clock
chr1	15034102	15034457	clock
chr1	15054502	15054636	clock
chr1	15060549	15060722	clock
chr1	15125224	15125347	clock
chr1	15127364	15127663	clock
chr1	15640861	15640977	clock
chr1	15705295	15705454	clock
chr1	15705455	15705624	clock
chr1	16110407	16110598	clock
chr1	16117900	16118033	clock
chr1	16847807	16847945	clock
chr1	16858065	16858239	clock
chr1	17032816	17033043	clock
chr1	17041098	17041192	clock
chr1	17044746	17044846	clock
chr1	17087035	17087134	clock
chr1	17090924	17091475	clock
chr1	17104271	17104493	clock
chr1	17183274	17185363	clock
chr1	17189328	17189535	clock
chr1	17387739	17387887	clock
chr1	17399767	17399986	clock
chr1	17420990	17421217	clock
chr1	17472005	17472121	clock
chr1	17488504	17488611	clock
chr1	17519564	17519737	clock
chr1	17784191	17784296	clock
chr1	17805037	17805170	clock
chr1	17811298	17811547	clock
chr1	17811616	17811750	clock
chr1	18058652	18058792	clock
chr1	18091426	18091643	clock
chr1	18092220	18092372	clock
chr1	18127016	18127180	clock
chr1	18175103	18175245	clock
chr1	18177540	18177809	clock
chr1	18194366	18194587	clock
chr1	18264169	18264286	clock
chr1	18273734	18273986	clock
chr1	18287667	18287782	clock
chr1	18370552	18370901	clock
chr1	18578837	18579060	clock
chr1	18588790	18588892	clock
chr1	18596550	18597175	clock
chr1	18783024	18783256	clock
chr1	18872535	18872702	clock
chr1	18975201	18975316	clock
chr1	19010054	19010189	clock
chr1	19055075	19055213	clock
chr1	19098248	19098449	clock
chr1	19105400	19105522	clock
chr1	19209718	19210269	clock
chr1	19377040	19377241	clock
chr1	19377242	19377438	clock
chr1	19383504	19383645	clock
chr1	20637258	20637556	clock
chr1	20663186	20663319	clock
chr1	20736486	20736618	clock
chr1	20839360	20839523	clock
chr1	20841756	20841889	clock
chr1	20844469	20844620	clock
chr1	20882711	20882862	clock
chr1	20904158	20904347	clock
chr1	20907540	20907674	clock
chr1	21001865	21001989	clock
chr1	21012402	21012522	clock
chr1	21518531	21518664	clock
chr1	21830482	21830674	clock
chr1	21861847	21861978	clock
chr1	22230415	22230556	clock
chr1	22342980	22343115	clock
chr1	22476144	22476304	clock
chr1	22871202	22871416	clock
chr1	22885785	22885940	clock
chr1	22892997	22893167	clock
chr1	22918204	22918364	clock
chr1	23040619	23040721	clock
chr1	23049440	23049643	clock
chr1	23189668	23190219	clock
chr1	23210244	23210341	clock
chr1	23525508	23525612	clock
chr1	23589022	23589226	clock
chr1	23889867	23889999	clock
chr1	23909826	23909945	clock
chr1	23958064	23960427	clock
chr1	24386977	24387129	clock
chr1	24436454	24436576	clock
chr1	24474488	24474666	clock
chr1	24535901	24536045	clock
chr1	24567779	24567956	clock
chr1	24841179	24841313	clock
chr1	25038782	25039000	clock
chr1	25242766	25242886	clock
chr1	25279454	25281800	clock
chr1	25289331	25289424	clock
chr1	25316969	25317147	clock
chr1	25342991	25343158	clock
chr1	25384474	25384555	clock
chr1	25516047	25516179	clock
chr1	25521582	25521694	clock
chr1	25699727	25699884	clock
chr1	25703126	25703259	clock
chr1	26240277	26240421	clock
chr1	26248048	26248180	clock
chr1	26557683	26557864	clock
chr1	26734571	26734705	clock
chr1	26840153	26840511	clock
chr1	26971306	26971438	clock
chr1	26983389	26983510	clock
chr1	27382553	27382688	clock
chr1	27421717	27421925	clock
chr1	27500067	27500170	clock
chr1	27501483	27501619	clock
chr1	27696657	27696793	clock
chr1	28191464	28191611	clock
chr1	28443724	28443874	clock
chr1	29141022	29141120	clock
chr1	29168664	29168834	clock
chr1	29181479	29181771	clock
chr1	29181772	29182094	clock
chr1	29184601	29184716	clock
chr1	29375174	29378826	clock
chr1	29643575	29643713	clock
chr1	30188040	30188173	clock
chr1	30240118	30240284	clock
chr1	30480476	30480675	clock
chr1	30577022	30577112	clock
chr1	30587551	30587683	clock
chr1	30749845	30750047	clock
chr1	30798831	30799022	clock
chr1	30829804	30829999	clock
chr1	31117157	31117324	clock
chr1	31304381	31304502	clock
chr1	31389908	31390070	clock
chr1	31397565	31397699	clock
chr1	31570673	31570779	clock
chr1	31583603	31583829	clock
chr1	31603933	31604042	clock
chr1	31608472	31608587	clock
chr1	31614501	31614634	clock
chr1	31614635	31614794	clock
chr1	32313393	32313527	clock
chr1	32898667	32898672	clock
chr1	32935822	32935955	clock
chr1	32982730	32982929	clock
chr1	32983674	32983803	clock
chr1	33389436	33389761	clock
chr1	34001983	34002116	clock
chr1	34110725	34110868	clock
chr1	34156767	34156889	clock
chr1	34542913	34543025	clock
chr1	35337683	35337845	clock
chr1	35684631	35684731	clock
chr1	36145702	36145842	clock
chr1	36154817	36154950	clock
chr1	36343776	36343930	clock
chr1	36569033	36569275	clock
chr1	36975098	36975222	clock
chr1	36991619	36991823	clock
chr1	36992480	36992613	clock
chr1	37005857	37005973	clock
chr1	37006517	37006650	clock
chr1	37022922	37023094	clock
chr1	37061708	37061819	clock
chr1	37094631	37094757	clock
chr1	37247623	37247714	clock
chr1	37545648	37545790	clock
chr1	37549390	37549574	clock
chr1	37549575	37549770	clock
chr1	37599415	37599646	clock
chr1	38112037	38112170	clock
chr1	38497805	38497915	clock
chr1	38662379	38662628	clock
chr1	38721792	38721915	clock
chr1	38821570	38821792	clock
chr1	38899468	38899600	clock
chr1	38950405	38950526	clock
chr1	39090141	39090240	clock
chr1	39113088	39113203	clock
chr1	39185234	39185367	clock
chr1	39212751	39212986	clock
chr1	39212987	39213087	clock
chr1	39392573	39392814	clock
chr1	39430743	39430876	clock
chr1	39432349	39432553	clock
chr1	39488110	39488283	clock
chr1	39540452	39540710	clock
chr1	40069703	40069815	clock
chr1	40071065	40071265	clock
chr1	40240883	40241003	clock
chr1	40243850	40243968	clock
chr1	40259973	40260140	clock
chr1	40808962	40809134	clock
chr1	40906687	40906860	clock
chr1	40953642	40953742	clock
chr1	40988672	40988778	clock
chr1	41023114	41023194	clock
chr1	41036215	41036337	clock
chr1	41046272	41046406	clock
chr1	41050658	41050776	clock
chr1	41057208	41057341	clock
chr1	41419651	41419909	clock
chr1	41421735	41421870	clock
chr1	42583205	42583343	clock
chr1	42839295	42839462	clock
chr1	42967926	42968095	clock
chr1	43254753	43254887	clock
chr1	43965326	43965460	clock
chr1	44596627	44596760	clock
chr1	44904089	44904226	clock
chr1	45018402	45018534	clock
chr1	45022323	45022524	clock
chr1	45048601	45048736	clock
chr1	45063350	45063502	clock
chr1	45064165	45064243	clock
chr1	45090568	45090759	clock
chr1	45257806	45257953	clock
chr1	45510116	45510250	clock
chr1	45662222	45662355	clock
chr1	45690002	45690224	clock
chr1	46693931	46694062	clock
chr1	46790373	46790603	clock
chr1	46921852	46921951	clock
chr1	48052562	48052695	clock
chr1	48079886	48080113	clock
chr1	49323115	49323247	clock
chr1	50567628	50567813	clock
chr1	50569080	50569631	clock
chr1	50571435	50571986	clock
chr1	50791817	50791901	clock
chr1	51457814	51457948	clock
chr1	51537626	51537848	clock
chr1	51652356	51652492	clock
chr1	52069391	52069495	clock
chr1	52460213	52460308	clock
chr1	52601668	52601801	clock
chr1	52661596	52661757	clock
chr1	52945387	52945520	clock
chr1	52957082	52957214	clock
chr1	52964006	52964209	clock
chr1	53005909	53006108	clock
chr1	53028806	53028940	clock
chr1	53070437	53070639	clock
chr1	53092492	53092614	clock
chr1	53137681	53137814	clock
chr1	53188326	53188444	clock
chr1	53538453	53538589	clock
chr1	53549585	53549798	clock
chr1	53613629	53613763	clock
chr1	53756292	53756437	clock
chr1	53785218	53785351	clock
chr1	53836912	53837073	clock
chr1	53926404	53926483	clock
chr1	53948624	53948711	clock
chr1	53970692	53970841	clock
chr1	53970842	53971067	clock
chr1	53971617	53971860	clock
chr1	53997896	53998051	clock
chr1	54072352	54072471	clock
chr1	54106541	54106647	clock
chr1	54142609	54142785	clock
chr1	55028786	55029038	clock
chr1	55136675	55136829	clock
chr1	55412667	55412761	clock
chr1	55732106	55732238	clock
chr1	56225863	56226074	clock
chr1	56524394	56524471	clock
chr1	57060788	57060878	clock
chr1	57325666	57325894	clock
chr1	57568992	57569197	clock
chr1	57593541	57593675	clock
chr1	57699027	57699233	clock
chr1	57778311	57778461	clock
chr1	57967713	57967847	clock
chr1	58224736	58231596	clock
chr1	58530554	58530675	clock
chr1	58539578	58539749	clock
chr1	59338077	59338226	clock
chr1	61283625	61283758	clock
chr1	62647434	62647570	clock
chr1	62792935	62793051	clock
chr1	62793052	62793148	clock
chr1	62810979	62811094	clock
chr1	62816795	62816985	clock
chr1	62818070	62818196	clock
chr1	62824139	62824273	clock
chr1	62871447	62871579	clock
chr1	62880402	62880536	clock
chr1	63157875	63158009	clock
chr1	63424653	63424827	clock
chr1	63661459	63661582	clock
chr1	63758150	63758311	clock
chr1	63765849	63766019	clock
chr1	64497735	64497867	clock
chr1	64587158	64587300	clock
chr1	65133933	65134123	clock
chr1	65150652	65150785	clock
chr1	65192934	65193051	clock
chr1	65225063	65225195	clock
chr1	65225291	65225358	clock
chr1	65547590	65547688	clock
chr1	65587512	65587816	clock
chr1	65593824	65594043	clock
chr1	65595678	65596044	clock
chr1	65707336	65707555	clock
chr1	66676050	66676161	clock
chr1	66921674	66921807	clock
chr1	67323983	67324070	clock
chr1	67774424	67774625	clock
chr1	68134830	68134933	clock
chr1	68692893	68693022	clock
chr1	68704010	68704099	clock
chr1	68708283	68708504	clock
chr1	68708690	68708767	clock
chr1	68865863	68865967	clock
chr1	69081436	69081574	clock
chr1	69127143	69127246	clock
chr1	69205335	69205511	clock
chr1	69287947	69288081	clock
chr1	69329589	69329685	clock
chr1	69558075	69558218	clock
chr1	69641371	69641571	clock
chr1	69778377	69778595	clock
chr1	69851636	69851772	clock
chr1	69941793	69941994	clock
chr1	70345601	70345748	clock
chr1	70859455	70859590	clock
chr1	70861462	70861662	clock
chr1	71261502	71261635	clock
chr1	71824174	71824332	clock
chr1	71971056	71971257	clock
chr1	72501067	72508022	clock
chr1	72592896	72593069	clock
chr1	72615286	72615419	clock
chr1	73190246	73190379	clock
chr1	73471598	73471735	clock
chr1	73621201	73621334	clock
chr1	73926669	73926772	clock
chr1	73926773	73934956	clock
chr1	73961189	73961359	clock
chr1	74003636	74003837	clock
chr1	74007778	74008128	clock
chr1	74191413	74191600	clock
chr1	74195159	74195264	clock
chr1	74302289	74302440	clock
chr1	74302441	74302752	clock
chr1	74470855	74470989	clock
chr1	74723511	74723644	clock
chr1	74860651	74860785	clock
chr1	74946207	74946335	clock
chr1	74967330	74967464	clock
chr1	75616453	75616657	clock
chr1	75757417	75757619	clock
chr1	75769080	75769212	clock
chr1	76646559	76646722	clock
chr1	76789704	76789834	clock
chr1	76844742	76844868	clock
chr1	77736136	77736337	clock
chr1	78516478	78516611	clock
chr1	78960450	78960582	clock
chr1	80029866	80029998	clock
chr1	80059805	80059905	clock
chr1	80418995	80419276	clock
chr1	80481853	80481988	clock
chr1	80583785	80583976	clock
chr1	80604061	80604223	clock
chr1	80961730	80961937	clock
chr1	80973162	80973470	clock
chr1	80973613	80973789	clock
chr1	81054287	81054441	clock
chr1	81058193	81058383	clock
chr1	81068988	81069083	clock
chr1	81543639	81543841	clock
chr1	81817683	81817866	clock
chr1	81989673	81989905	clock
chr1	81993320	81993606	clock
chr1	82030074	82030176	clock
chr1	82098367	82098518	clock
chr1	82156105	82156231	clock
chr1	82502674	82502808	clock
chr1	82527551	82527624	clock
chr1	83171553	83171723	clock
chr1	83505087	83505235	clock
chr1	84074834	84074926	clock
chr1	84255871	84256004	clock
chr1	84455898	84456017	clock
chr1	85388317	85388451	clock
chr1	85986830	85986991	clock
chr1	87316179	87316314	clock
chr1	87752249	87752382	clock
chr1	87837287	87837838	clock
chr1	87877412	87877516	clock
chr1	87912997	87913168	clock
chr1	87913169	87913369	clock
chr1	87994933	87995029	clock
chr1	88037131	88037320	clock
chr1	88089085	88089287	clock
chr1	88101008	88101097	clock
chr1	88140735	88141288	clock
chr1	88232990	88233125	clock
chr1	88502466	88502597	clock
chr1	88589733	88589857	clock
chr1	89739215	89739356	clock
chr1	89765075	89765277	clock
chr1	89791581	89791708	clock
chr1	89859738	89859974	clock
chr1	89909861	89909999	clock
chr1	90570893	90571003	clock
chr1	90736195	90737068	clock
chr1	91035814	91035947	clock
chr1	91106983	91107144	clock
chr1	91121293	91121414	clock
chr1	91203353	91203555	clock
chr1	91309769	91309898	clock
chr1	91338879	91339079	clock
chr1	91762561	91762793	clock
chr1	91800108	91800207	clock
chr1	92135825	92135911	clock
chr1	92233490	92233623	clock
chr1	92236982	92237117	clock
chr1	92444279	92444477	clock
chr1	92585275	92585438	clock
chr1	92683071	92683622	clock
chr1	92694930	92695072	clock
chr1	92917481	92917615	clock
chr1	92917908	92918042	clock
chr1	93217290	93217424	clock
chr1	93296361	93296512	clock
chr1	95526517	95526682	clock
chr1	95572700	95572833	clock
chr1	96127705	96127773	clock
chr1	96648944	96649041	clock
chr1	96773827	96773963	clock
chr1	96836808	96836941	clock
chr1	96866883	96866980	clock
chr1	96883771	96883891	clock
chr1	96925820	96925960	clock
chr1	96966428	96966630	clock
chr1	96985234	96985366	clock
chr1	97159585	97159691	clock
chr1	98048616	98048774	clock
chr1	98053121	98053302	clock
chr1	98084192	98085138	clock
chr1	99317374	99317574	clock
chr1	99439405	99439565	clock
chr1	99906279	99906411	clock
chr1	99982760	99982896	clock
chr1	100091514	100091679	clock
chr1	101081146	101081357	clock
chr1	101109162	101109289	clock
chr1	101274487	101274625	clock
chr1	101607479	101607651	clock
chr1	102068331	102068501	clock
chr1	102375743	102375876	clock
chr1	102694201	102694335	clock
chr1	103130598	103130801	clock
chr1	103388112	103388248	clock
chr1	103389485	103389579	clock
chr1	103416974	103417146	clock
chr1	103493746	103493887	clock
chr1	103744053	103747461	clock
chr1	104474230	104474354	clock
chr1	104838518	104838661	clock
chr1	104942150	104942351	clock
chr1	105008726	105010478	clock
chr1	105310665	105310865	clock
chr1	105398787	105398887	clock
chr1	105433366	105433514	clock
chr1	105560252	105560362	clock
chr1	105632789	105632922	clock
chr1	105663295	105663448	clock
chr1	105684202	105684335	clock
chr1	105808364	105808454	clock
chr1	106036318	106036425	clock
chr1	106095821	106095930	clock
chr1	106095931	106096132	clock
chr1	106276764	106276881	clock
chr1	106585915	106586011	clock
chr1	106586012	106586086	clock
chr1	106930763	106930965	clock
chr1	107065479	107065586	clock
chr1	107333894	107334144	clock
chr1	107528884	107529034	clock
chr1	107556199	107556332	clock
chr1	109376630	109376852	clock
chr1	110003794	110003893	clock
chr1	110672229	110672334	clock
chr1	110737605	110737753	clock
chr1	110990341	110990627	clock
chr1	111035157	111037788	clock
chr1	111107521	111107677	clock
chr1	111304822	111304959	clock
chr1	111457828	111457964	clock
chr1	111491076	111491830	clock
chr1	112733437	112733558	clock
chr1	113033271	113033404	clock
chr1	113275262	113275399	clock
chr1	113294479	113294810	clock
chr1	113302258	113302324	clock
chr1	113332256	113332389	clock
chr1	113337889	113338029	clock
chr1	113387419	113387620	clock
chr1	113389886	113390020	clock
chr1	113391265	113391555	clock
chr1	113401874	113401980	clock
chr1	113403466	113403797	clock
chr1	113426465	113426750	clock
chr1	113538149	113538343	clock
chr1	113546631	113546773	clock
chr1	113549341	113549474	clock
chr1	113594776	113594979	clock
chr1	113682591	113682728	clock
chr1	114428289	114428452	clock
chr1	114566248	114566390	clock
chr1	114585570	114587149	clock
chr1	114845173	114845309	clock
chr1	114860295	114860495	clock
chr1	115080215	115080410	clock
chr1	115184665	115184779	clock
chr1	115396922	115397473	clock
chr1	115418040	115418173	clock
chr1	115501262	115501405	clock
chr1	115754622	115754754	clock
chr1	116384914	116385127	clock
chr1	117373783	117373918	clock
chr1	117852671	117852888	clock
chr1	119034594	119034790	clock
chr1	119350951	119351087	clock
chr1	119773103	119773342	clock
chr1	119858986	119859118	clock
chr1	120131379	120131501	clock
chr1	120270174	120270311	clock
chr1	120272651	120272764	clock
chr1	120321291	120321450	clock
chr1	121109985	121110120	clock
chr1	121238692	121238910	clock
chr1	142616244	142616314	clock
chr1	142621429	142621942	clock
chr1	142794776	142795000	clock
chr1	143122658	143122762	clock
chr1	143122763	143122797	clock
chr1	143276818	143276978	clock
chr1	143279695	143279841	clock
chr1	143282152	143282397	clock
chr1	144842862	144842999	clock
chr1	145056829	145057030	clock
chr1	145407339	145407439	clock
chr1	145534516	145534645	clock
chr1	146517167	146517293	clock
chr1	147152888	147153055	clock
chr1	147274538	147274764	clock
chr1	147788585	147788798	clock
chr1	147789652	147789776	clock
chr1	148184322	148184455	clock
chr1	148533425	148533655	clock
chr1	148540860	148540996	clock
chr1	148659144	148659277	clock
chr1	149232850	149232992	clock
chr1	149233216	149233564	clock
chr1	149261107	149261211	clock
chr1	149292958	149293255	clock
chr1	149406339	149406471	clock
chr1	149411268	149411456	clock
chr1	150499269	150499502	clock
chr1	150689160	150689293	clock
chr1	150692831	150692908	clock
chr1	150709738	150709870	clock
chr1	150746835	150746968	clock
chr1	151352054	151352204	clock
chr1	151868629	151868763	clock
chr1	151983106	151983221	clock
chr1	152000698	152000898	clock
chr1	152072968	152073105	clock
chr1	152285433	152285984	clock
chr1	152913790	152913984	clock
chr1	153187675	153187832	clock
chr1	153322323	153322486	clock
chr1	153326835	153326969	clock
chr1	153333997	153334168	clock
chr1	153347682	153347817	clock
chr1	153352890	153353128	clock
chr1	153370282	153370408	clock
chr1	153479099	153479267	clock
chr1	153487290	153487422	clock
chr1	153667061	153667194	clock
chr1	153764967	153765177	clock
chr1	153765178	153765377	clock
chr1	153975843	153976024	clock
chr1	153996248	153996422	clock
chr1	153996423	153996509	clock
chr1	154015950	154016098	clock
chr1	154064849	154064936	clock
chr1	154312765	154312875	clock
chr1	154352257	154352532	clock
chr1	154384891	154385027	clock
chr1	154401060	154401209	clock
chr1	154425029	154425161	clock
chr1	154430534	154430739	clock
chr1	154445924	154446026	clock
chr1	154650653	154650766	clock
chr1	154693935	154694070	clock
chr1	154695023	154695161	clock
chr1	154807343	154807462	clock
chr1	154813349	154813601	clock
chr1	154816036	154816194	clock
chr1	155269457	155269590	clock
chr1	155563480	155563614	clock
chr1	155847053	155847280	clock
chr1	155847504	155847640	clock
chr1	155848377	155848512	clock
chr1	155906965	155907098	clock
chr1	155998618	155998843	clock
chr1	156325430	156325564	clock
chr1	156327623	156327811	clock
chr1	156364048	156364184	clock
chr1	156575104	156575246	clock
chr1	156810929	156811124	clock
chr1	156887624	156887880	clock
chr1	157165403	157165579	clock
chr1	157248960	157249132	clock
chr1	157249238	157249455	clock
chr1	157572833	157573035	clock
chr1	157696500	157696702	clock
chr1	157977632	157977808	clock
chr1	157977938	157978180	clock
chr1	157984398	157984687	clock
chr1	158062297	158062430	clock
chr1	158083970	158084128	clock
chr1	158129177	158129310	clock
chr1	158986554	158987488	clock
chr1	158991913	158992047	clock
chr1	159337326	159337531	clock
chr1	159435783	159435916	clock
chr1	159464676	159464812	clock
chr1	159678927	159679062	clock
chr1	160337447	160337567	clock
chr1	160724722	160724859	clock
chr1	161111362	161111475	clock
chr1	161112508	161112683	clock
chr1	161474703	161475254	clock
chr1	162407887	162408160	clock
chr1	163117875	163118010	clock
chr1	163386586	163386719	clock
chr1	163662286	163662425	clock
chr1	164287830	164288074	clock
chr1	165094616	165094753	clock
chr1	165674491	165674694	clock
chr1	165893753	165893953	clock
chr1	165913077	165913222	clock
chr1	166340107	166340240	clock
chr1	166632448	166632581	clock
chr1	167027156	167027290	clock
chr1	167030999	167031193	clock
chr1	167112319	167112450	clock
chr1	167112652	167112847	clock
chr1	167170966	167171104	clock
chr1	167651566	167651698	clock
chr1	167796565	167796697	clock
chr1	168084964	168085104	clock
chr1	168275586	168275786	clock
chr1	168353306	168353439	clock
chr1	169174925	169184019	clock
chr1	169879113	169879282	clock
chr1	170458108	170458270	clock
chr1	170595934	170596136	clock
chr1	170624034	170624167	clock
chr1	170628988	170629278	clock
chr1	171639855	171639969	clock
chr1	171729949	171730072	clock
chr1	171798250	171798391	clock
chr1	171820425	171820591	clock
chr1	171863285	171863486	clock
chr1	171869970	171870107	clock
chr1	172690889	172690995	clock
chr1	172820562	172820653	clock
chr1	172902670	172902867	clock
chr1	173090260	173090558	clock
chr1	174025779	174025869	clock
chr1	174584883	174591304	clock
chr1	174894223	174894356	clock
chr1	175014610	175014797	clock
chr1	175033221	175033355	clock
chr1	175033425	175033709	clock
chr1	175043504	175043725	clock
chr1	175375230	175375340	clock
chr1	175385960	175386066	clock
chr1	175413944	175414126	clock
chr1	175462891	175463225	clock
chr1	176206476	176206609	clock
chr1	176317680	176317769	clock
chr1	176317920	176318076	clock
chr1	176382370	176382451	clock
chr1	176730081	176730250	clock
chr1	176951458	176951719	clock
chr1	177208282	177208401	clock
chr1	177219622	177219754	clock
chr1	177289220	177289382	clock
chr1	177679899	177680094	clock
chr1	177979358	177979495	clock
chr1	178056745	178056960	clock
chr1	178494631	178494808	clock
chr1	179266755	179266886	clock
chr1	179296438	179296632	clock
chr1	179310829	179310961	clock
chr1	179743602	179743793	clock
chr1	179920449	179920584	clock
chr1	180678207	180678345	clock
chr1	180691391	180691523	clock
chr1	181152811	181152985	clock
chr1	181216097	181216303	clock
chr1	181216955	181216973	clock
chr1	181276592	181276732	clock
chr1	181276733	181276971	clock
chr1	181477915	181478070	clock
chr1	181556740	181556873	clock
chr1	181938897	181939048	clock
chr1	182371839	182371942	clock
chr1	182401056	182401168	clock
chr1	182867684	182867849	clock
chr1	182896528	182896661	clock
chr1	182955524	182955688	clock
chr1	182959905	182960053	clock
chr1	183054090	183054206	clock
chr1	183165364	183165515	clock
chr1	183167436	183167570	clock
chr1	183228894	183229027	clock
chr1	183266677	183266809	clock
chr1	183388186	183388323	clock
chr1	183551138	183554411	clock
chr1	183567210	183567300	clock
chr1	185344522	185344887	clock
chr1	185389473	185389692	clock
chr1	185447902	185448004	clock
chr1	185617073	185617317	clock
chr1	185921080	185921386	clock
chr1	186594357	186594510	clock
chr1	186594688	186597312	clock
chr1	186837366	186837508	clock
chr1	186886653	186886740	clock
chr1	186889117	186889194	clock
chr1	187077705	187077838	clock
chr1	187186236	187186370	clock
chr1	187318443	187318619	clock
chr1	187335070	187335238	clock
chr1	187436658	187436810	clock
chr1	187518089	187518290	clock
chr1	187567104	187567280	clock
chr1	187924915	187925051	clock
chr1	187980097	187980231	clock
chr1	188310665	188310798	clock
chr1	188452160	188452255	clock
chr1	188515332	188515466	clock
chr1	188625119	188625236	clock
chr1	188625237	188625321	clock
chr1	188782203	188782274	clock
chr1	188931991	188932107	clock
chr1	188992137	188992249	clock
chr1	189410121	189410218	clock
chr1	189490142	189490291	clock
chr1	189666495	189666579	clock
chr1	189770930	189771063	clock
chr1	189906818	189906951	clock
chr1	190286023	190286156	clock
chr1	190412134	190412389	clock
chr1	190591871	190592007	clock
chr1	190628738	190628868	clock
chr1	191177940	191178066	clock
chr1	191211576	191211730	clock
chr1	191318764	191318897	clock
chr1	191394476	191394682	clock
chr1	191475930	191476063	clock
chr1	191565180	191565267	clock
chr1	191763367	191763500	clock
chr1	191815060	191815194	clock
chr1	191872757	191872961	clock
chr1	192023968	192024103	clock
chr1	192262314	192262417	clock
chr1	192692409	192692542	clock
chr1	192881257	192881375	clock
chr1	192948843	192948995	clock
chr1	193249402	193249765	clock
chr1	193257231	193257420	clock
chr1	194099280	194099504	clock
chr1	194189307	194199736	clock
chr1	194281580	194281697	clock
chr1	194326778	194326988	clock
chr1	194783428	194783517	clock
chr1	194829129	194829367	clock
chr1	194973211	194973349	clock
chr1	195263763	195263897	clock
chr1	195508305	195508409	clock
chr1	195839145	195839356	clock
chr1	195888196	195888351	clock
chr1	196261657	196261791	clock
chr1	196611220	196611357	clock
chr1	196627701	196627798	clock
chr1	197233911	197234048	clock
chr1	197270455	197270589	clock
chr1	197379073	197379208	clock
chr1	197990534	197990669	clock
chr1	198090617	198091225	clock
chr1	198634201	198634309	clock
chr1	198648172	198648452	clock
chr1	198649266	198649436	clock
chr1	198759319	198759522	clock
chr1	198797000	198797246	clock
chr1	198913935	198914068	clock
chr1	198935141	198945202	clock
chr1	199718377	199718511	clock
chr1	199923644	199923790	clock
chr1	199928820	199928904	clock
chr1	199945207	199945339	clock
chr1	200032446	200032579	clock
chr1	200224116	200224254	clock
chr1	200224255	200224348	clock
chr1	200224349	200225508	clock
chr1	200480880	200481081	clock
chr1	200654258	200654391	clock
chr1	200690459	200690574	clock
chr1	200839791	200839923	clock
chr1	200851524	200851663	clock
chr1	200854007	200854226	clock
chr1	201003295	201003409	clock
chr1	201099738	201099881	clock
chr1	201357242	201357373	clock
chr1	201357374	201357487	clock
chr1	201407440	201407573	clock
chr1	202048626	202048830	clock
chr1	202214381	202214566	clock
chr1	202229026	202229218	clock
chr1	202294842	202294975	clock
chr1	202328418	202328688	clock
chr1	202973354	202973556	clock
chr1	203146985	203147134	clock
chr1	203440125	203440257	clock
chr1	203520575	203520712	clock
chr1	203536150	203536284	clock
chr1	203536353	203536600	clock
chr1	203565269	203565403	clock
chr1	203565469	203565676	clock
chr1	203701077	203701227	clock
chr1	203703531	203703688	clock
chr1	203724315	203724483	clock
chr1	204005713	204005885	clock
chr1	204041217	204041350	clock
chr1	204134259	204134392	clock
chr1	204321672	204321832	clock
chr1	204443211	204443412	clock
chr1	204644332	204644509	clock
chr1	204659546	204660380	clock
chr1	204670180	204670313	clock
chr1	205000033	205000136	clock
chr1	205188651	205188787	clock
chr1	205209341	205209438	clock
chr1	205335842	205335995	clock
chr1	205453923	205454055	clock
chr1	205623682	205623783	clock
chr1	205748896	205749036	clock
chr1	205769549	205769657	clock
chr1	205797968	205798153	clock
chr1	206189295	206189539	clock
chr1	206979949	206980121	clock
chr1	206980122	206986532	clock
chr1	207055677	207055810	clock
chr1	207263365	207263498	clock
chr1	207282159	207282279	clock
chr1	207353667	207353772	clock
chr1	207513870	207513961	clock
chr1	207606034	207606176	clock
chr1	207611901	207612034	clock
chr1	208292189	208292309	clock
chr1	208326819	208327118	clock
chr1	208852045	208852177	clock
chr1	209007777	209007933	clock
chr1	209177646	209177781	clock
chr1	209279948	209280098	clock
chr1	209280833	209280985	clock
chr1	210101556	210101751	clock
chr1	210229881	210230025	clock
chr1	211264684	211264803	clock
chr1	211299575	211299706	clock
chr1	211720349	211720596	clock
chr1	211801204	211801338	clock
chr1	212718264	212718398	clock
chr1	212745213	212745298	clock
chr1	212750229	212750338	clock
chr1	213093652	213093784	clock
chr1	213484641	213484778	clock
chr1	213590523	213590729	clock
chr1	214058948	214059209	clock
chr1	214122429	214122589	clock
chr1	214417593	214417705	clock
chr1	214417706	214418088	clock
chr1	214449649	214449800	clock
chr1	214621732	214621892	clock
chr1	214736918	214737050	clock
chr1	215378740	215378879	clock
chr1	215886308	215886442	clock
chr1	216326530	216339600	clock
chr1	216374815	216374949	clock
chr1	216404982	216405187	clock
chr1	216559560	216559750	clock
chr1	216757690	216757891	clock
chr1	217394669	217394808	clock
chr1	217447123	217447256	clock
chr1	217585971	217586110	clock
chr1	217844013	217844147	clock
chr1	217966722	217966855	clock
chr1	217967178	217967380	clock
chr1	218067938	218068109	clock
chr1	218068110	218068310	clock
chr1	218071858	218072079	clock
chr1	218299703	218299868	clock
chr1	218530274	218530408	clock
chr1	218687894	218688024	clock
chr1	218928129	218928249	clock
chr1	219411639	219411786	clock
chr1	219619065	219619178	clock
chr1	219910296	219910497	clock
chr1	220123904	220124039	clock
chr1	220462403	220462470	clock
chr1	220556416	220556887	clock
chr1	220895721	220895922	clock
chr1	220909533	220909733	clock
chr1	221060466	221060653	clock
chr1	221068170	221068273	clock
chr1	221269940	221270073	clock
chr1	221320531	221320685	clock
chr1	221331630	221334356	clock
chr1	221407383	221407589	clock
chr1	221544442	221544671	clock
chr1	222177122	222177275	clock
chr1	222177276	222181792	clock
chr1	222219646	222219779	clock
chr1	222223190	222223301	clock
chr1	222484366	222484454	clock
chr1	223119436	223119580	clock
chr1	223257223	223257396	clock
chr1	224254727	224254863	clock
chr1	224355228	224355361	clock
chr1	224540218	224540362	clock
chr1	224667015	224667149	clock
chr1	225009461	225009618	clock
chr1	225267535	225267668	clock
chr1	225581680	225581814	clock
chr1	225658722	225658881	clock
chr1	225829378	225829529	clock
chr1	225893400	225893689	clock
chr1	226224720	226224924	clock
chr1	226268084	226268186	clock
chr1	226291197	226291330	clock
chr1	226441651	226442466	clock
chr1	226972919	226973150	clock
chr1	226983466	226983549	clock
chr1	227224290	227224424	clock
chr1	227299277	227299433	clock
chr1	227386608	227386742	clock
chr1	227453129	227453252	clock
chr1	227467478	227467613	clock
chr1	227571468	227571616	clock
chr1	227634871	227635008	clock
chr1	227635094	227635197	clock
chr1	227635198	227635280	clock
chr1	227873598	227873724	clock
chr1	228044742	228044899	clock
chr1	228072116	228072278	clock
chr1	228147380	228147516	clock
chr1	228161850	228161968	clock
chr1	228181894	228182026	clock
chr1	228472948	228473150	clock
chr1	228476052	228476180	clock
chr1	228519653	228519787	clock
chr1	228544538	228544691	clock
chr1	228724928	228725133	clock
chr1	228733807	228733955	clock
chr1	228829373	228829506	clock
chr1	229104848	229105001	clock
chr1	229245466	229245675	clock
chr1	229265502	229265601	clock
chr1	229330150	229330357	clock
chr1	229910271	229910404	clock
chr1	230012903	230013041	clock
chr1	230051517	230052684	clock
chr1	230052685	230052821	clock
chr1	230080092	230080292	clock
chr1	230168520	230168626	clock
chr1	230426119	230426280	clock
chr1	230454705	230454883	clock
chr1	230463360	230463546	clock
chr1	230489578	230489789	clock
chr1	230536960	230537108	clock
chr1	231214383	231214556	clock
chr1	231260609	231260819	clock
chr1	231264880	231264984	clock
chr1	231265013	231265262	clock
chr1	231280811	231280944	clock
chr1	231442441	231442550	clock
chr1	231655370	231655504	clock
chr1	231826251	231826541	clock
chr1	231827607	231827839	clock
chr1	231903430	231903719	clock
chr1	232060494	232060695	clock
chr1	232865647	232870812	clock
chr1	232880379	232880580	clock
chr1	232920753	232920899	clock
chr1	232920900	232921185	clock
chr1	233264837	233264925	clock
chr1	233266390	233266522	clock
chr1	233280870	233281009	clock
chr1	233399361	233399495	clock
chr1	233425145	233425222	clock
chr1	233601873	233601989	clock
chr1	233605649	233605781	clock
chr1	233710784	233710901	clock
chr1	233723036	233723157	clock
chr1	233757723	233757843	clock
chr1	233799737	233799869	clock
chr1	233820911	233821127	clock
chr1	234007773	234007962	clock
chr1	234135267	234135370	clock
chr1	234275417	234275616	clock
chr1	234289540	234289663	clock
chr1	234289664	234289968	clock
chr1	234342140	234342242	clock
chr1	234366931	234367055	clock
chr1	234485267	234485501	clock
chr1	235256109	235256341	clock
chr1	235521827	235522025	clock
chr1	235673182	235673314	clock
chr1	235759195	235759396	clock
chr1	236035377	236035654	clock
chr1	236107865	236108009	clock
chr1	236114619	236114882	clock
chr1	236213060	236213192	clock
chr1	236229100	236229209	clock
chr1	236264315	236264480	clock
chr1	236267481	236267672	clock
chr1	236320683	236320815	clock
chr1	236361088	236361314	clock
chr1	236489424	236489562	clock
chr1	236514683	236514864	clock
chr1	236626753	236626883	clock
chr1	236627277	236627445	clock
chr1	236640870	236641122	clock
chr1	236801583	236802513	clock
chr1	236831855	236832056	clock
chr1	236857561	236857681	clock
chr1	236864112	236864266	clock
chr1	236891535	236891736	clock
chr1	236904786	236905033	clock
chr1	236908455	236908588	clock
chr1	237129430	237129553	clock
chr1	237175448	237175605	clock
chr1	237195315	237195444	clock
chr1	237407937	237408090	clock
chr1	238068179	238068320	clock
chr1	238280454	238280587	clock
chr1	238290331	238290470	clock
chr1	238449717	238449890	clock
chr1	238705131	238705264	clock
chr1	238832729	238832862	clock
chr1	238942190	238942385	clock
chr1	239265065	239265235	clock
chr1	239265236	239266414	clock
chr1	239450826	239450998	clock
chr1	239516268	239516536	clock
chr1	239616260	239616393	clock
chr1	239683139	239683256	clock
chr1	239935610	239935691	clock
chr1	240044304	240044437	clock
chr1	240193739	240193864	clock
chr1	240249464	240249710	clock
chr1	240348956	240349178	clock
chr1	240372710	240372841	clock
chr1	240522185	240522279	clock
chr1	240570081	240570310	clock
chr1	240576072	240576277	clock
chr1	240600755	240600894	clock
chr1	240713204	240713413	clock
chr1	240754023	240754240	clock
chr1	240764928	240765129	clock
chr1	240787170	240787303	clock
chr1	240803940	240804073	clock
chr1	240809203	240809403	clock
chr1	240847351	240847485	clock
chr1	240893109	240893278	clock
chr1	240921171	240921305	clock
chr1	240943936	240944136	clock
chr1	241016926	241017056	clock
chr1	241029532	241029733	clock
chr1	241052105	241052346	clock
chr1	241137049	241137173	clock
chr1	241225744	241225936	clock
chr1	241272978	241273112	clock
chr1	241291499	241291809	clock
chr1	241296222	241296355	clock
chr1	241298447	241298581	clock
chr1	241298650	241298833	clock
chr1	241301191	241301325	clock
chr1	241324152	241324257	clock
chr1	241343395	241343529	clock
chr1	241402428	241402493	clock
chr1	242076959	242077090	clock
chr1	242174218	242174364	clock
chr1	242174365	242174861	clock
chr1	242178768	242178901	clock
chr1	242346918	242347119	clock
chr1	242441073	242441207	clock
chr1	242633392	242633499	clock
chr1	242633500	242633567	clock
chr1	242722668	242722870	clock
chr1	242853034	242853142	clock
chr1	243088613	243088872	clock
chr1	243217384	243217496	clock
chr1	243217946	243218140	clock
chr1	243834471	243834675	clock
chr1	244028906	244029017	clock
chr1	244029086	244029218	clock
chr1	244411345	244411444	clock
chr1	244448742	244448834	clock
chr1	244503871	244504030	clock
chr1	244889126	244889250	clock
chr1	244918968	244919175	clock
chr1	244944750	244944892	clock
chr1	244969247	244969382	clock
chr1	244987778	244987912	clock
chr1	244990520	244990652	clock
chr1	244992684	244992818	clock
chr1	245043689	245043847	clock
chr1	245053784	245053918	clock
chr1	245069584	245071288	clock
chr1	245071289	245071511	clock
chr1	245109154	245109302	clock
chr1	245227184	245227318	clock
chr1	245244757	245244861	clock
chr1	245393157	245393357	clock
chr1	245448061	245448195	clock
chr1	245489970	245490124	clock
chr1	245494301	245494520	clock
chr1	245505784	245505894	clock
chr1	245628574	245628832	clock
chr1	245703114	245703333	clock
chr1	245716176	245716512	clock
chr1	245736546	245736679	clock
chr1	245855540	245855741	clock
chr1	246068295	246068430	clock
chr1	246283610	246283771	clock
chr1	246310376	246310483	clock
chr1	246503114	246503226	clock
chr1	246586321	246586453	clock
chr1	246681998	246682203	clock
chr1	247269350	247269488	clock
chr1	247449636	247449816	clock
chr1	247452373	247452455	clock
chr1	247517266	247517393	clock
chr1	247535264	247535501	clock
chr1	247535502	247535754	clock
chr1	247535755	247535862	clock
chr1	247594701	247594854	clock
chr1	247641960	247642092	clock
chr1	247703767	247704082	clock
chr1	247760473	247760673	clock
chr1	248247641	248247741	clock
chr1	248335585	248335786	clock
chr1	248404907	248405046	clock
chr1	248411411	248411524	clock
chr1	248900986	248901082	clock
chr1	248905655	248905760	clock
chr1	248905865	248905970	clock
chr1	249097748	249097870	clock
chr1	249098449	249098583	clock
chr10	337602	337839	clock
chr10	527992	528250	clock
chr10	554990	555151	clock
chr10	686536	686679	clock
chr10	820205	820319	clock
chr10	986049	986116	clock
chr10	1074248	1074382	clock
chr10	1200084	1200229	clock
chr10	1219016	1219177	clock
chr10	1219178	1219353	clock
chr10	1252720	1252817	clock
chr10	1253007	1253141	clock
chr10	1253142	1253232	clock
chr10	1351588	1351696	clock
chr10	1416790	1416904	clock
chr10	1438466	1438684	clock
chr10	1446920	1447070	clock
chr10	1447071	1447204	clock
chr10	1447205	1448588	clock
chr10	1516731	1517030	clock
chr10	1517031	1517115	clock
chr10	1556138	1557949	clock
chr10	1558364	1558489	clock
chr10	1576664	1576846	clock
chr10	1576847	1577154	clock
chr10	1577813	1577921	clock
chr10	1595703	1595783	clock
chr10	1604243	1604409	clock
chr10	1632801	1632934	clock
chr10	1668668	1668833	clock
chr10	1668834	1668915	clock
chr10	1749205	1749366	clock
chr10	1796769	1796897	clock
chr10	1807222	1807415	clock
chr10	1850143	1850279	clock
chr10	1852326	1852459	clock
chr10	1888944	1889181	clock
chr10	2132172	2132374	clock
chr10	2136382	2136610	clock
chr10	2210623	2210878	clock
chr10	2274970	2275151	clock
chr10	2290207	2290319	clock
chr10	2371210	2371378	clock
chr10	2476224	2476356	clock
chr10	2531442	2531577	clock
chr10	2587709	2587843	clock
chr10	2787236	2787498	clock
chr10	2803768	2803903	clock
chr10	2857629	2857762	clock
chr10	2932442	2932618	clock
chr10	2933877	2934127	clock
chr10	2960494	2960683	clock
chr10	2965107	2965212	clock
chr10	2976971	2977156	clock
chr10	2992268	2992507	clock
chr10	3062770	3062954	clock
chr10	3121518	3121822	clock
chr10	3159710	3159834	clock
chr10	3159835	3159946	clock
chr10	3161084	3161294	clock
chr10	3167364	3167518	clock
chr10	3167798	3167996	clock
chr10	3256643	3256745	clock
chr10	3277537	3277727	clock
chr10	3310040	3310177	clock
chr10	3319369	3319443	clock
chr10	3319444	3319698	clock
chr10	3321978	3322196	clock
chr10	3362037	3362225	clock
chr10	3375856	3376011	clock
chr10	3459003	3459127	clock
chr10	3475863	3475997	clock
chr10	3559527	3559686	clock
chr10	3955629	3955815	clock
chr10	4047436	4047650	clock
chr10	4166371	4166508	clock
chr10	4224714	4224928	clock
chr10	4237917	4238072	clock
chr10	4445957	4446067	clock
chr10	4477877	4478019	clock
chr10	4590234	4590433	clock
chr10	4723130	4723263	clock
chr10	5347899	5348061	clock
chr10	5880732	5880811	clock
chr10	5882061	5882197	clock
chr10	5882198	5882317	clock
chr10	6026488	6026620	clock
chr10	6086273	6086444	clock
chr10	6109061	6109199	clock
chr10	6547015	6547147	clock
chr10	6756005	6756432	clock
chr10	7160554	7160779	clock
chr10	7216536	7216767	clock
chr10	7305079	7305294	clock
chr10	7376013	7376146	clock
chr10	7376984	7377166	clock
chr10	7399800	7399919	clock
chr10	7438420	7439668	clock
chr10	7542442	7542574	clock
chr10	7550300	7550417	clock
chr10	7600873	7601075	clock
chr10	7667449	7667582	clock
chr10	7678737	7678868	clock
chr10	7702886	7702966	clock
chr10	7774782	7774983	clock
chr10	8506585	8506787	clock
chr10	9374335	9374511	clock
chr10	9448880	9449092	clock
chr10	9810323	9810457	clock
chr10	9812078	9812278	clock
chr10	9837640	9837772	clock
chr10	10641854	10641987	clock
chr10	10662542	10662723	clock
chr10	10769460	10769593	clock
chr10	10970186	10970398	clock
chr10	11182787	11182901	clock
chr10	11182902	11183060	clock
chr10	11193152	11193266	clock
chr10	11286337	11286540	clock
chr10	11289353	11289496	clock
chr10	11314432	11314525	clock
chr10	11322298	11322435	clock
chr10	11344663	11344843	clock
chr10	11385603	11385709	clock
chr10	11386146	11386340	clock
chr10	11386367	11386471	clock
chr10	11671095	11671231	clock
chr10	11672408	11672662	clock
chr10	11691186	11691297	clock
chr10	11725103	11725199	clock
chr10	11860068	11860201	clock
chr10	11894677	11894858	clock
chr10	11949574	11949721	clock
chr10	12106501	12106636	clock
chr10	12300454	12300587	clock
chr10	12341032	12341170	clock
chr10	12380599	12380732	clock
chr10	12398013	12398214	clock
chr10	12399139	12399405	clock
chr10	12399755	12399835	clock
chr10	12404700	12404936	clock
chr10	12506535	12506668	clock
chr10	12526027	12526196	clock
chr10	12531642	12531915	clock
chr10	12544639	12544784	clock
chr10	12600054	12600274	clock
chr10	12658676	12658911	clock
chr10	12665798	12666513	clock
chr10	12714459	12714662	clock
chr10	12849193	12849395	clock
chr10	12860390	12860524	clock
chr10	12942394	12942545	clock
chr10	13006200	13006294	clock
chr10	13280357	13280463	clock
chr10	13354014	13354199	clock
chr10	13405043	13405238	clock
chr10	13406245	13406395	clock
chr10	13411664	13411797	clock
chr10	13444622	13444905	clock
chr10	13461146	13461280	clock
chr10	13470963	13471097	clock
chr10	13480257	13480446	clock
chr10	13498273	13498430	clock
chr10	13572812	13572953	clock
chr10	13580448	13580559	clock
chr10	13725305	13725519	clock
chr10	13771351	13771477	clock
chr10	13885248	13885417	clock
chr10	13885418	13885589	clock
chr10	13911008	13911120	clock
chr10	13997709	13997898	clock
chr10	14009058	14009259	clock
chr10	14182360	14182552	clock
chr10	14206414	14206537	clock
chr10	14206538	14209385	clock
chr10	14393878	14394048	clock
chr10	14414647	14414770	clock
chr10	14496402	14496695	clock
chr10	14565529	14565661	clock
chr10	14623229	14623383	clock
chr10	14624805	14624939	clock
chr10	14767984	14768083	clock
chr10	14768084	14768305	clock
chr10	14806322	14806529	clock
chr10	15034768	15034942	clock
chr10	15035887	15036092	clock
chr10	15042749	15042832	clock
chr10	15055187	15055433	clock
chr10	15077226	15077321	clock
chr10	15229753	15229956	clock
chr10	15291393	15291496	clock
chr10	15329250	15329383	clock
chr10	15396418	15396584	clock
chr10	15467202	15467442	clock
chr10	15472083	15472216	clock
chr10	15484001	15484239	clock
chr10	15522635	15522771	clock
chr10	15715174	15715375	clock
chr10	15804097	15804219	clock
chr10	16069007	16069176	clock
chr10	16298062	16298202	clock
chr10	16431051	16431184	clock
chr10	16505574	16505708	clock
chr10	16632131	16632288	clock
chr10	16700504	16700645	clock
chr10	16722003	16722185	clock
chr10	16791579	16791774	clock
chr10	16849014	16849164	clock
chr10	16852777	16852875	clock
chr10	17266557	17266692	clock
chr10	17266693	17266811	clock
chr10	17327923	17328059	clock
chr10	17329616	17329750	clock
chr10	17503672	17503786	clock
chr10	17533530	17533635	clock
chr10	17540890	17540994	clock
chr10	17669100	17669262	clock
chr10	17774165	17774298	clock
chr10	18121430	18121630	clock
chr10	18271685	18271983	clock
chr10	18451859	18451992	clock
chr10	18565667	18565801	clock
chr10	18598267	18598477	clock
chr10	18738908	18739057	clock
chr10	18777125	18777371	clock
chr10	19561473	19561633	clock
chr10	19581542	19581676	clock
chr10	19654811	19654955	clock
chr10	19774293	19774426	clock
chr10	20691531	20691663	clock
chr10	20743583	20746071	clock
chr10	21621157	21621292	clock
chr10	21666726	21666858	clock
chr10	21682404	21682537	clock
chr10	21694997	21695093	clock
chr10	21760014	21760171	clock
chr10	21788704	21788833	clock
chr10	22576363	22576496	clock
chr10	22587767	22587897	clock
chr10	22643846	22644135	clock
chr10	22766777	22766867	clock
chr10	22766868	22766980	clock
chr10	23355577	23355681	clock
chr10	23355682	23356616	clock
chr10	23448092	23448191	clock
chr10	23551033	23551137	clock
chr10	23774711	23774778	clock
chr10	24477755	24477889	clock
chr10	25078594	25078755	clock
chr10	25160096	25160235	clock
chr10	25246569	25246703	clock
chr10	25352751	25352898	clock
chr10	25453346	25453549	clock
chr10	25517681	25517887	clock
chr10	25584502	25584635	clock
chr10	25990648	25990747	clock
chr10	26026148	26026245	clock
chr10	26045988	26046126	clock
chr10	26155571	26155705	clock
chr10	26464944	26465077	clock
chr10	26472224	26472306	clock
chr10	26522973	26523175	clock
chr10	26557118	26557319	clock
chr10	26621755	26621914	clock
chr10	26676783	26676954	clock
chr10	26942781	26942916	clock
chr10	27222817	27223034	clock
chr10	27553484	27553686	clock
chr10	27725804	27725924	clock
chr10	27725925	27726125	clock
chr10	27906050	27906184	clock
chr10	27997580	27997813	clock
chr10	28115239	28115312	clock
chr10	28130484	28130617	clock
chr10	28331967	28332100	clock
chr10	28695308	28695511	clock
chr10	28749171	28749304	clock
chr10	28749305	28749462	clock
chr10	28939152	28939376	clock
chr10	28994834	28994971	clock
chr10	29076637	29076769	clock
chr10	29083272	29083406	clock
chr10	30248810	30249055	clock
chr10	30299151	30299284	clock
chr10	30331340	30331517	clock
chr10	30411612	30411825	clock
chr10	30468638	30468774	clock
chr10	30493165	30493305	clock
chr10	30498622	30498756	clock
chr10	30512537	30512745	clock
chr10	30953586	30953689	clock
chr10	30997851	30998050	clock
chr10	31332606	31332757	clock
chr10	31349002	31349138	clock
chr10	31418769	31418884	clock
chr10	31534965	31535127	clock
chr10	31566882	31567077	clock
chr10	31688014	31688131	clock
chr10	31688132	31688290	clock
chr10	31870186	31870336	clock
chr10	31989395	31989510	clock
chr10	32013847	32013980	clock
chr10	32514207	32514429	clock
chr10	33116350	33116537	clock
chr10	33365209	33365343	clock
chr10	33555883	33556023	clock
chr10	33757901	33758002	clock
chr10	33765137	33765307	clock
chr10	33881894	33882001	clock
chr10	34062973	34063136	clock
chr10	34063137	34063211	clock
chr10	34064134	34064372	clock
chr10	34099628	34099745	clock
chr10	34276165	34276298	clock
chr10	34376602	34376736	clock
chr10	34385534	34385667	clock
chr10	34924005	34924157	clock
chr10	35459050	35459190	clock
chr10	35516684	35516805	clock
chr10	35520029	35520232	clock
chr10	35983080	35983229	clock
chr10	36021533	36021657	clock
chr10	36047160	36047263	clock
chr10	36477077	36477243	clock
chr10	36620868	36621001	clock
chr10	36636324	36636584	clock
chr10	36663660	36663772	clock
chr10	36771091	36771207	clock
chr10	36779925	36780058	clock
chr10	36809260	36809390	clock
chr10	36883627	36883762	clock
chr10	36920687	36920820	clock
chr10	36928580	36929251	clock
chr10	37004574	37004732	clock
chr10	37004733	37004840	clock
chr10	37009571	37009703	clock
chr10	37012693	37012820	clock
chr10	37099941	37100077	clock
chr10	37101285	37101413	clock
chr10	37232433	37232687	clock
chr10	37289856	37289990	clock
chr10	37395685	37395829	clock
chr10	37412215	37412312	clock
chr10	37412313	37412436	clock
chr10	37413675	37413804	clock
chr10	37414283	37414834	clock
chr10	37543703	37543903	clock
chr10	37869476	37869566	clock
chr10	37940508	37940585	clock
chr10	37969518	37969747	clock
chr10	37990537	37990661	clock
chr10	38027366	38027543	clock
chr10	38028797	38028909	clock
chr10	38045179	38045344	clock
chr10	38206345	38206564	clock
chr10	38333227	38339147	clock
chr10	39128752	39129201	clock
chr10	42633402	42633517	clock
chr10	42696293	42696426	clock
chr10	42747598	42747802	clock
chr10	42760876	42761009	clock
chr10	42903150	42903352	clock
chr10	43247509	43247738	clock
chr10	43247807	43247942	clock
chr10	43251727	43251921	clock
chr10	43717391	43717548	clock
chr10	43963982	43964154	clock
chr10	43982881	43982988	clock
chr10	43982989	43983193	clock
chr10	44005958	44006086	clock
chr10	44092962	44093110	clock
chr10	44172337	44172452	clock
chr10	44198409	44198522	clock
chr10	44374115	44374225	clock
chr10	44405850	44405995	clock
chr10	44439050	44439264	clock
chr10	44833187	44833388	clock
chr10	44910282	44910397	clock
chr10	45176198	45176352	clock
chr10	45240273	45240402	clock
chr10	45289531	45289668	clock
chr10	45817179	45817382	clock
chr10	45882561	45882743	clock
chr10	46972866	46974558	clock
chr10	46991730	46991863	clock
chr10	46992009	46992268	clock
chr10	47011025	47011216	clock
chr10	47072064	47072270	clock
chr10	47555649	47555784	clock
chr10	47680045	47680129	clock
chr10	47680130	47680236	clock
chr10	48337629	48337775	clock
chr10	48359427	48359573	clock
chr10	48387692	48387785	clock
chr10	48399465	48399588	clock
chr10	48452964	48453108	clock
chr10	49200722	49200818	clock
chr10	49879790	49879912	clock
chr10	50137837	50139997	clock
chr10	50373856	50373959	clock
chr10	50373960	50374114	clock
chr10	50377516	50377804	clock
chr10	50404162	50404283	clock
chr10	50463330	50463546	clock
chr10	50463547	50463697	clock
chr10	50465854	50465964	clock
chr10	50489734	50489876	clock
chr10	50491031	50491165	clock
chr10	50608261	50608420	clock
chr10	52763944	52764077	clock
chr10	52838536	52838669	clock
chr10	53755793	53755886	clock
chr10	53796729	53796936	clock
chr10	54139797	54139933	clock
chr10	54155357	54155462	clock
chr10	54440875	54441046	clock
chr10	54565566	54565825	clock
chr10	54699899	54699981	clock
chr10	55259449	55259525	clock
chr10	55305981	55306132	clock
chr10	55609345	55609478	clock
chr10	55724859	55724976	clock
chr10	56107768	56107901	clock
chr10	56630266	56630400	clock
chr10	56679951	56680084	clock
chr10	56713315	56722419	clock
chr10	57461715	57461879	clock
chr10	57885895	57886067	clock
chr10	58456564	58456761	clock
chr10	58514465	58514614	clock
chr10	58816387	58816476	clock
chr10	59009790	59009884	clock
chr10	59010582	59010671	clock
chr10	59081248	59081381	clock
chr10	59082325	59082420	clock
chr10	59351079	59351189	clock
chr10	59667950	59668084	clock
chr10	59781945	59782194	clock
chr10	59833247	59835102	clock
chr10	59908369	59908503	clock
chr10	60726548	60726667	clock
chr10	60862677	60862810	clock
chr10	61453537	61453668	clock
chr10	61503689	61503831	clock
chr10	61806656	61806858	clock
chr10	61887615	61887748	clock
chr10	62146639	62146772	clock
chr10	63253838	63253865	clock
chr10	63885252	63885450	clock
chr10	64041432	64041553	clock
chr10	64122783	64122916	clock
chr10	64230846	64231047	clock
chr10	64368208	64368410	clock
chr10	64414422	64414528	clock
chr10	64793563	64793773	clock
chr10	64863888	64863995	clock
chr10	64867352	64867511	clock
chr10	65733180	65733286	clock
chr10	65990063	65990158	clock
chr10	66120214	66120468	clock
chr10	66336326	66336436	clock
[truncated: 26,208 more rows]
