# Supplementary material for: DNA methylation landscapes of 1538 breast cancers reveal a replication-linked clock, epigenomic instability and cis-regulation
Source: Nat Commun. 2021 Sep 13;12:5406. doi: 10.1038/s41467-021-25661-w (PMC8437946; doi:10.1038/s41467-021-25661-w)
Supplement: Supplementary file 3 — Supplementary Data 1-10 [file 41467_2021_25661_MOESM3_ESM.zip › Supplementary Data Files/S4 - Expression-methylation correlations.xlsx]

## Sheet: Table Legend
Supplementary Table 4.
Expression-Methylation correlation tables.
Shown are pairs of tables of the following datasets:
1. Raw promoter methylation (Supplementary Figure 2a,b).
2. Immune-CAF normalized methylation for loci that were correlated with MG/ML epigenomic instability (Figure 2f).
3. X chromosome immune-CAF normalized methylation (Supplementary Figure 9a).
Each dataset is represented by an expression table, showing the mean correlation of each one of 30/32 methylation clusters in each gene, and a methylation table showing the mean correlation of every locus to 30/32 expression clusters.

## Sheet: Raw promoters ER+ (Expression)
name	clust	1_METH	2_METH	3_METH	4_METH	5_METH	6_METH	7_METH	8_METH	9_METH	10_METH	11_METH	12_METH	13_METH	14_METH	15_METH	16_METH	17_METH	18_METH	19_METH	20_METH	21_METH	22_METH	23_METH	24_METH	25_METH	26_METH	27_METH	28_METH	29_METH	30_METH
A2M	10	-0.0950513	-0.0206975	-0.211747	-0.146201	-0.243715	-0.229026	-0.182508	-0.173555	-0.142692	-0.141121	-0.0869887	-0.0867345	-0.0789304	-0.138887	-0.146886	-0.0739809	-0.000668077	0.0456374	-0.0013643	0.0773362	0.0582483	0.0239296	0.287606	0.138232	0.205133	0.0486916	0.097328	0.0984241	0.202756	0.168401
AAAS	21	0.0544603	0.0627834	0.152741	0.120167	0.17987	0.150038	0.124506	0.144906	0.122324	0.128526	0.115449	0.0963596	0.0789088	0.0798018	0.110698	0.0336625	0.0392736	-0.0191751	0.0348524	-0.00921605	-0.08054	-0.0593187	-0.188307	-0.0635539	-0.109553	-0.0214581	-0.119463	-0.0999642	-0.166307	-0.0947544
AACS	17	0.0681545	0.0287832	0.141292	0.0710315	0.11981	0.020034	0.00243875	0.0516128	0.0229593	0.00401128	0.0115294	-0.00644757	-0.032878	-0.0421837	-0.0257826	-0.0740007	-0.0253335	-0.107398	-0.0615238	-0.0468781	-0.00919335	-0.0545145	-0.179772	-0.127017	-0.144634	-0.016789	-0.100156	-0.0713553	-0.137107	-0.0985242
AARS	14	-0.0966554	-0.160617	-0.153649	-0.0943782	-0.0810634	0.00900759	-0.00666751	0.000188355	-0.0516989	-0.000992723	-0.0679287	0.0155661	0.100757	0.0264243	0.0999121	0.0288161	-0.00789211	0.158949	0.139783	0.0611429	0.00521558	0.0449642	0.128208	0.119577	0.138134	-0.110114	0.0508442	-0.0169467	0.0320545	0.0781583
AARSD1	24	0.0563633	0.0765775	0.137116	0.0785849	0.10938	0.0632426	0.0513074	0.032821	0.038656	0.0591447	0.0663173	0.0372278	-0.00315492	0.0152346	0.0232402	-0.0186974	-0.00607286	-0.0862837	-0.0456224	-0.0575026	-0.0979239	-0.0625598	-0.175035	-0.120754	-0.145076	-0.0133285	-0.0735975	-0.0436905	-0.0956985	-0.0972873
AASS	5	0.012198	0.0522333	-0.0371185	-0.0662218	-0.167854	-0.230588	-0.179638	-0.223892	-0.1521	-0.152889	-0.0878755	-0.111473	-0.154467	-0.166624	-0.211031	-0.112695	-0.037662	-0.0984557	-0.110097	-0.00545888	-0.00578731	0.0180435	0.109987	-0.01787	0.0150892	0.0690713	0.0721483	0.115236	0.144594	0.0654555
AATF	30	-0.0402305	-0.0239577	0.00070822	0.0422978	0.113996	0.181276	0.138857	0.183925	0.115695	0.134747	0.0911977	0.106198	0.145732	0.133873	0.187594	0.093128	0.0438026	0.104993	0.120156	0.0254827	-0.082371	-0.015256	-0.0673467	0.0333339	0.013373	-0.0795915	-0.0459094	-0.0917547	-0.102661	-0.0385678
ABAT	17	0.11016	0.172247	0.216639	0.134393	0.147795	0.0254006	0.03073	0.0581749	0.0836736	0.0355139	0.0962925	0.00936609	-0.0756103	-0.0271522	-0.0668423	-0.0480076	0.0117253	-0.162335	-0.132391	-0.0605378	-0.0286047	-0.0700071	-0.21144	-0.163446	-0.18626	0.0936772	-0.124561	-0.0488103	-0.126269	-0.122996
ABCA1	11	-0.132526	-0.118318	-0.232845	-0.153402	-0.203271	-0.14013	-0.125458	-0.103735	-0.0969306	-0.104524	-0.109381	-0.0675384	-0.0163912	-0.0856743	-0.0615003	-0.0352779	-0.0226225	0.100759	0.0598194	0.0549158	0.0291177	0.0324132	0.226618	0.139372	0.193935	-0.0344429	0.0748597	0.0425578	0.124462	0.12369
ABCA3	22	0.0835847	0.0933039	0.221043	0.141247	0.218003	0.131219	0.100404	0.1358	0.12302	0.0936856	0.0951371	0.0541182	0.0155342	0.0329454	0.0501824	-0.0318141	0.00536656	-0.110197	-0.040414	-0.0653241	-0.0750067	-0.0882463	-0.272012	-0.154229	-0.19657	-0.0113461	-0.183723	-0.127419	-0.225716	-0.157087
ABCA6	8	-0.0873034	-0.0374055	-0.254765	-0.182874	-0.326808	-0.288603	-0.226624	-0.284237	-0.224008	-0.183882	-0.137065	-0.12045	-0.10479	-0.161104	-0.191794	-0.0692209	-0.0211523	0.0408724	-0.0265752	0.066043	0.0691937	0.0706134	0.362172	0.150143	0.229828	0.0659571	0.184062	0.175184	0.296758	0.208433
ABCA8	8	-0.0393751	0.0117614	-0.179779	-0.138913	-0.27715	-0.26436	-0.200282	-0.281157	-0.219373	-0.163395	-0.103701	-0.10803	-0.111535	-0.149481	-0.188429	-0.0703614	-0.0141018	-0.00425527	-0.0543951	0.0514529	0.0729747	0.0540375	0.293486	0.106849	0.167246	0.0958399	0.160832	0.175279	0.272418	0.179988
ABCA9	7	-0.034422	0.0109187	-0.153667	-0.121532	-0.243149	-0.24481	-0.186802	-0.251438	-0.200336	-0.152995	-0.097011	-0.101503	-0.106883	-0.14723	-0.176947	-0.0802738	-0.0179644	-0.0183112	-0.0582035	0.0307622	0.0429219	0.043009	0.243957	0.0804459	0.131273	0.0636244	0.12614	0.1409	0.216452	0.145194
ABCB1	8	-0.159006	-0.0689591	-0.320732	-0.220842	-0.353161	-0.338487	-0.278524	-0.230508	-0.214339	-0.225191	-0.148028	-0.149742	-0.123107	-0.210339	-0.22724	-0.106114	-0.032218	0.0630324	-0.0115058	0.0995292	0.0416539	0.0393957	0.386588	0.181792	0.282189	0.0593296	0.161473	0.144338	0.294662	0.214941
ABCB10	23	0.0726311	0.0527049	0.101381	0.0903116	0.123016	0.148369	0.136754	0.0853019	0.091702	0.107105	0.0809288	0.0758522	0.0561094	0.126037	0.103096	0.093213	0.0276558	-0.0123704	0.00376566	-0.0262169	0.0416415	0.0187178	-0.107851	-0.0427702	-0.0810102	-0.00868634	-0.0306955	-0.0319504	-0.0797875	-0.0583756
ABCB4	11	-0.124494	-0.0700478	-0.164706	-0.112506	-0.133448	-0.0977516	-0.0928515	-0.0438398	-0.0403062	-0.0576107	-0.0483113	-0.0583517	-0.0251287	-0.0786295	-0.0609534	-0.0560796	-0.021926	0.0309501	0.00770748	0.0160544	0.0317315	-0.0290607	0.125772	0.0593597	0.108248	-0.0124462	-0.0100835	-0.0131699	0.0286173	0.0545582
ABCB9	30	-0.01224	-0.0363072	0.0533759	0.0682477	0.157651	0.182374	0.139042	0.215063	0.133778	0.137166	0.0937178	0.107583	0.153839	0.097939	0.177402	0.0351932	0.046623	0.087441	0.127419	0.0273669	-0.0419361	-0.0429836	-0.104166	0.0288834	-0.00592479	-0.0972034	-0.141498	-0.153018	-0.203268	-0.0679119
ABCC4	9	-0.138745	-0.103353	-0.285117	-0.192333	-0.275103	-0.236328	-0.203907	-0.14431	-0.12982	-0.182175	-0.155021	-0.124122	-0.0823627	-0.1433	-0.15366	-0.0581713	-0.0313389	0.0897298	0.0213644	0.0816272	0.0920431	0.0739878	0.332663	0.165979	0.254585	0.029256	0.147998	0.106351	0.226771	0.184208
ABCC5	30	-0.000244214	-0.0163618	0.0241757	0.054741	0.109235	0.173163	0.142091	0.125921	0.0949966	0.146548	0.0894348	0.112185	0.145162	0.11678	0.169857	0.0696391	0.0481432	0.0864142	0.11549	0.0240975	-0.0497207	0.0160714	-0.0710024	0.031062	-0.00180419	-0.0557214	-0.0555356	-0.0762549	-0.128918	-0.0327708
ABCC6	16	0.00631606	0.0319898	0.0120101	0.0112044	0.00156138	-0.000108952	0.00440207	-0.000532215	0.0190039	0.00600562	0.0170448	-0.00383906	-0.0151097	-0.000294904	-0.0126194	0.00114733	0.00988395	-0.00459817	-0.0269569	-0.0110972	-0.0148899	-0.00359118	-0.0103386	-0.00354521	-0.0058774	0.00786701	-0.00603976	0.0040009	-0.00537915	-0.0137974
ABCC8	17	0.112204	0.149103	0.192085	0.111528	0.113096	0.0198468	0.0273265	0.0245753	0.0519363	0.0358947	0.0783768	0.0189207	-0.0343104	-0.00737118	-0.0329314	-0.0282811	0.0214778	-0.118943	-0.0742884	-0.0224294	-0.0136524	-0.0258147	-0.159027	-0.116355	-0.151539	0.0715603	-0.0549466	0.00694179	-0.0575648	-0.0624379
ABCD1	25	-0.106061	-0.11328	-0.0871795	-0.032654	0.0246982	0.0626708	0.0382874	0.128885	0.0792234	0.0244941	-0.00574053	0.0118384	0.0705863	0.034628	0.0819828	0.0255818	-0.00513002	0.101724	0.0888586	0.0234628	-0.0892339	-0.00887428	-0.0125212	0.0500519	0.0671612	-0.0822354	-0.0452869	-0.0967398	-0.0973337	-0.033179
ABCD3	24	0.0715742	0.0680299	0.164544	0.086963	0.136669	0.0620597	0.0460383	0.0432626	0.0414579	0.0519675	0.053107	0.0268482	-0.0189888	-0.00597188	-0.0110644	-0.0441832	-0.00486599	-0.119741	-0.064369	-0.0782737	-0.0243463	-0.0958107	-0.192804	-0.131902	-0.16056	-0.000836136	-0.136918	-0.0670842	-0.143079	-0.122995
ABCG1	29	-0.0145766	0.00990104	0.0635154	0.0678025	0.147641	0.145756	0.110965	0.168381	0.113687	0.114659	0.0862287	0.0788175	0.094886	0.0662214	0.117331	0.0189135	0.0350673	0.0233397	0.0663083	0.00412254	-0.0210651	-0.0654387	-0.136373	-0.0223095	-0.0494133	-0.027533	-0.139735	-0.121027	-0.166496	-0.0838798
ABHD1	24	0.141003	0.114146	0.182462	0.13347	0.144107	0.090527	0.0845671	0.0408421	0.0648513	0.0583872	0.0680868	0.0426227	-0.0130903	0.0633734	0.0156298	0.025824	0.00474908	-0.0934961	-0.0601377	-0.0501409	-0.0117972	0.0300444	-0.16749	-0.11398	-0.159064	0.0578433	-0.0105897	0.0114775	-0.065668	-0.0812679
ABHD11	30	0.0828159	-0.0204536	0.0965497	0.0812631	0.127951	0.170171	0.136686	0.0797774	0.0564783	0.0955434	0.0281472	0.0886844	0.0955699	0.119194	0.145232	0.0715409	0.0217829	0.0580392	0.0688809	-0.0174122	0.0583005	0.0516239	-0.0893083	-0.00215761	-0.062537	-0.0415168	-0.0289233	-0.0501877	-0.105888	-0.0513671
ABHD14A	17	0.0105312	0.111767	0.104178	0.0565087	0.0726386	-0.0186592	-0.00812155	0.0591681	0.0581519	0.0398212	0.0913849	0.00387044	-0.0193459	-0.0489386	-0.0433204	-0.06228	0.0323659	-0.114014	-0.0610581	-0.0010295	-0.00336018	-0.113406	-0.120298	-0.0849039	-0.0802217	0.0653355	-0.125108	-0.0703794	-0.0873156	-0.0504064
ABI2	22	0.133017	0.0763972	0.163846	0.12364	0.14862	0.132847	0.127002	0.0623726	0.0815156	0.0891766	0.0628096	0.0525358	0.0154005	0.112207	0.0671854	0.0758141	0.00516599	-0.0692086	-0.0424021	-0.0409659	0.0179761	0.0569136	-0.145108	-0.0923939	-0.138045	0.023896	0.0176298	0.0286425	-0.0488594	-0.0729538
ABI3	3	-0.26424	-0.0951004	-0.361265	-0.190985	-0.222272	-0.166896	-0.145845	0.0415304	-0.00829597	-0.0804784	-0.0315226	-0.0597216	0.0133234	-0.107742	-0.0650481	-0.0428738	0.0317179	0.157361	0.104956	0.152726	0.039347	-0.0378509	0.305192	0.228376	0.332228	-0.0149769	0.0183385	-0.0126659	0.116269	0.168999
ABI3BP	1	-0.161512	-0.0759199	-0.337002	-0.21778	-0.342887	-0.274368	-0.218876	-0.201292	-0.174833	-0.174419	-0.121153	-0.11779	-0.0695052	-0.147172	-0.163926	-0.0435419	-0.00214867	0.104538	0.0176719	0.113237	0.0844773	0.0756192	0.407206	0.212542	0.310418	0.050811	0.191689	0.157093	0.30524	0.238809
ABLIM1	5	-0.0312919	0.000988993	-0.0955204	-0.094437	-0.181269	-0.217023	-0.16747	-0.160939	-0.125525	-0.170525	-0.103903	-0.140036	-0.163913	-0.121653	-0.207118	-0.0445871	-0.0569644	-0.0622699	-0.133343	-0.0120064	-0.0651494	0.041457	0.135271	-0.00211254	0.0569884	0.097377	0.131175	0.126367	0.200075	0.0530687
ABTB2	25	-0.0171636	-0.0998141	-0.0769207	-0.028566	-0.0233323	0.0919707	0.0772067	0.00304383	-0.0115948	0.0386204	-0.0243879	0.0516983	0.0954384	0.121	0.129185	0.12152	0.00306554	0.137099	0.10019	0.012271	-0.0144962	0.0919789	0.0807238	0.0857568	0.069515	-0.0524307	0.114715	0.0424116	0.0707772	0.0377128
ACAA1	20	0.0665259	0.104873	0.128667	0.0347645	0.00718165	-0.124673	-0.10156	-0.0936601	-0.0434639	-0.0878022	-0.0197277	-0.0740905	-0.154447	-0.131532	-0.18026	-0.112923	-0.0300139	-0.175046	-0.159684	-0.061232	-0.0222449	-0.0730251	-0.101927	-0.131231	-0.124685	0.101507	-0.0646252	0.0151286	-0.016052	-0.0668333
ACACA	17	0.00890141	0.0185909	0.0930032	0.0351861	0.0883048	0.0194709	0.00139877	0.0432863	0.0373713	0.00801396	0.0048165	-0.0149719	-0.0274248	-0.0299061	-0.0160292	-0.0596878	-0.0205222	-0.0775291	-0.0479113	-0.0626611	-0.091655	-0.0958568	-0.147813	-0.0993165	-0.101707	-0.0494422	-0.132308	-0.100431	-0.14377	-0.105697
ACAD10	22	0.0764336	0.0906906	0.167391	0.116203	0.154264	0.0977358	0.082471	0.0910995	0.087123	0.0804058	0.0880597	0.0609318	0.0195284	0.0436937	0.0513321	0.00973275	0.029101	-0.0664875	-0.0190798	-0.0317367	-0.00638129	-0.0388531	-0.190947	-0.0935783	-0.144425	0.0170509	-0.0830685	-0.0631867	-0.123979	-0.0903668
ACAD8	18	0.0403778	0.0263084	-0.0104828	-0.0334907	-0.0952254	-0.147864	-0.123042	-0.150295	-0.100381	-0.142489	-0.0951961	-0.105538	-0.154245	-0.106002	-0.172469	-0.0586531	-0.0437313	-0.089071	-0.117526	-0.0350119	0.00656344	0.0407612	0.0321268	-0.0459438	-0.0209851	0.0828429	0.089511	0.0996023	0.117603	0.0154778
ACADSB	22	0.0677882	0.132879	0.207612	0.131852	0.186885	0.0937781	0.069751	0.111362	0.0862611	0.108815	0.129931	0.0797808	0.0314828	1.06861e-05	0.0401306	-0.0586752	0.0443526	-0.100924	-0.0186438	-0.0299722	-0.00333501	-0.1424	-0.245812	-0.126771	-0.181026	0.00548591	-0.218977	-0.135591	-0.215171	-0.124039
ACADVL	20	0.0388494	0.0867241	0.0631887	0.0180519	-0.0265902	-0.100158	-0.0696537	-0.0599409	-0.0305195	-0.0623041	0.00449088	-0.0590594	-0.103611	-0.0761057	-0.123533	-0.0520671	-0.0136925	-0.109745	-0.123094	-0.0213901	-0.072076	-0.0124472	-0.0447157	-0.0834443	-0.0714191	0.0927877	0.0122233	0.043608	0.0343106	-0.0234991
ACAP1	2	-0.291756	-0.165583	-0.478455	-0.245253	-0.308079	-0.186626	-0.159498	-0.0134125	-0.0651559	-0.113085	-0.0867892	-0.067135	0.034645	-0.078069	-0.0495361	0.0194279	0.0259723	0.252169	0.153888	0.186023	0.0200387	0.0588286	0.446035	0.322886	0.44858	0.000166683	0.153712	0.0685174	0.242757	0.246722
ACBD3	23	0.0843286	0.0372552	0.0933927	0.0891169	0.114703	0.15454	0.147814	0.0623952	0.0824979	0.103403	0.0624156	0.0734826	0.0478887	0.142638	0.113714	0.109554	0.0209486	-0.00350886	0.00312379	-0.0441869	0.00151474	0.0248201	-0.103434	-0.0463292	-0.084607	-0.0172823	-0.0220501	-0.0268769	-0.0814024	-0.0713393
ACBD6	23	0.129488	0.0577624	0.176123	0.141112	0.184151	0.225539	0.214052	0.109472	0.126379	0.157206	0.103774	0.105245	0.0853767	0.214889	0.16668	0.164313	0.017868	-0.0119748	0.0072036	-0.0557277	-0.055522	0.0592706	-0.180759	-0.0750288	-0.147962	-0.0209001	0.0186826	-0.00163431	-0.0836901	-0.103514
ACLY	24	0.0459797	0.0538275	0.125185	0.0651203	0.105909	0.0649995	0.0489859	0.0235566	0.0277747	0.0470538	0.0305444	0.0209012	-0.0163053	0.014331	0.0176464	-0.0254774	-0.00928954	-0.0885133	-0.0544875	-0.070421	-0.021643	-0.0929721	-0.169328	-0.118287	-0.147499	-0.0112659	-0.135138	-0.0867941	-0.145204	-0.113721
ACMSD	20	0.0707119	0.105533	0.114754	0.0475083	0.0234823	-0.0758461	-0.0565521	-0.0613758	-0.00825771	-0.0476724	0.006478	-0.0510512	-0.119274	-0.0814469	-0.123412	-0.0661851	-0.0208458	-0.147037	-0.13135	-0.0573119	-0.0207314	-0.0356976	-0.101001	-0.127131	-0.115284	0.0687163	-0.0426581	0.0146702	-0.015946	-0.0563436
ACO1	7	-0.029949	-0.00313484	-0.101906	-0.110592	-0.192997	-0.208152	-0.160647	-0.213372	-0.148544	-0.132848	-0.0998778	-0.107139	-0.116	-0.138439	-0.16952	-0.092746	-0.0543793	-0.0630343	-0.0879739	-0.0135142	0.012833	0.0253242	0.159418	0.00266752	0.0638575	0.0516502	0.0817978	0.10137	0.157647	0.0806659
ACOT4	22	0.102407	0.131192	0.199087	0.129984	0.161281	0.100071	0.0879408	0.0738343	0.0944191	0.0936231	0.104773	0.0604912	-9.34456e-05	0.034548	0.0222427	-0.00211587	0.0310287	-0.115516	-0.0696183	-0.0634325	0.00328229	-0.0752876	-0.206504	-0.136381	-0.17832	0.0426578	-0.147008	-0.0836395	-0.168305	-0.128263
ACOT7	25	-0.110731	-0.138327	-0.0822223	-0.0376197	0.0376208	0.0716027	0.0311553	0.145906	0.0588834	0.031876	-0.0158926	0.0352486	0.101503	0.0295067	0.11114	0.000924384	-0.00939649	0.118137	0.130447	0.0402178	0.0391396	-0.0319352	0.000440874	0.0625275	0.062261	-0.0806352	-0.0595484	-0.112416	-0.085305	0.00110225
ACOT8	29	0.0177468	-0.0489073	0.0665131	0.0420964	0.110934	0.119734	0.0746646	0.100623	0.0583554	0.0621033	0.0163784	0.0549305	0.0712403	0.0447934	0.0993924	0.00069393	0.0157273	0.0252708	0.062177	-0.0222577	0.0279922	-0.0298068	-0.1123	-0.022153	-0.0612077	-0.0762493	-0.113632	-0.114043	-0.163691	-0.0733156
ACOT9	10	-0.0971431	-0.116953	-0.225521	-0.154177	-0.218788	-0.143268	-0.120751	-0.139977	-0.121635	-0.124339	-0.133282	-0.0846304	-0.0430521	-0.0617624	-0.0729158	-0.0126688	-0.0405942	0.0879601	0.0190486	0.037295	0.108474	0.0740803	0.259463	0.127984	0.183043	-0.0126485	0.126739	0.0783792	0.1576	0.131258
ACOX1	29	0.00474069	-0.0204512	0.0430657	0.0545986	0.130294	0.150593	0.115674	0.136316	0.0887074	0.114071	0.0616669	0.0780788	0.0980171	0.0878825	0.136385	0.0328069	0.0320497	0.0325741	0.0618495	-0.00682121	0.0300898	-0.0568815	-0.0986143	-0.0197588	-0.0430081	-0.0608497	-0.117191	-0.112365	-0.161546	-0.0673336
ACP5	26	-0.13227	-0.0468504	-0.114	-0.0496666	-0.0204131	-0.0206007	-0.0315587	0.132284	0.0730155	0.00322272	0.0148519	0.00189175	0.0435751	-0.0366592	0.0186955	-0.0291033	0.0318087	0.0636926	0.0669719	0.0667375	0.085548	-0.0751453	0.0330712	0.0685994	0.0968257	-0.0461145	-0.0859276	-0.106131	-0.0653209	0.0243722
ACP6	16	0.11056	0.132146	0.164913	0.0921064	0.0819022	-0.000749864	0.0175392	-0.0193193	0.0288823	0.00216478	0.0441889	-0.0222632	-0.0894599	-0.00180648	-0.0733087	-0.00270305	-0.0118218	-0.14471	-0.137126	-0.0702017	-0.052251	-0.012474	-0.161155	-0.148314	-0.166255	0.0634672	-0.0117045	0.0269551	-0.0327054	-0.0912816
ACSF2	22	0.0570572	0.119814	0.15918	0.108697	0.149661	0.1167	0.113144	0.105976	0.100483	0.118628	0.14138	0.0790785	0.0478485	0.0833626	0.0773755	0.0386893	0.0444356	-0.0688867	-0.0386214	-0.0361588	-0.0395735	-0.0790091	-0.15999	-0.0826229	-0.12596	0.0353563	-0.0946687	-0.0640261	-0.108827	-0.0909523
ACSL4	9	-0.129856	-0.109322	-0.293434	-0.198789	-0.294188	-0.229711	-0.196746	-0.189014	-0.166372	-0.165371	-0.153612	-0.103399	-0.064269	-0.138041	-0.132719	-0.0605984	-0.0235114	0.103083	0.0369899	0.0831	0.104034	0.0670689	0.361226	0.187215	0.262256	-0.00493882	0.134936	0.107798	0.224154	0.19742
ACSL5	9	-0.180379	-0.0930136	-0.330555	-0.211422	-0.30996	-0.275885	-0.230244	-0.138331	-0.123323	-0.219212	-0.152442	-0.167247	-0.134343	-0.157932	-0.212092	-0.0385922	-0.0369318	0.0769341	-0.039035	0.0742941	0.0118732	0.0716518	0.341986	0.166624	0.276879	0.0476878	0.190699	0.13613	0.276839	0.175776
ACSM3	10	-0.0511003	-0.0052693	-0.120502	-0.106085	-0.188465	-0.22072	-0.191107	-0.148735	-0.137729	-0.157445	-0.0967198	-0.105495	-0.111413	-0.159967	-0.180856	-0.0956644	-0.0210853	-0.0248043	-0.0579866	0.0366201	0.0393696	-0.0051174	0.174735	0.0504027	0.0986577	0.0307548	0.0774152	0.0929044	0.161914	0.0994574
ACSS1	29	-0.0125191	0.0336576	0.0587349	0.0615644	0.120711	0.119777	0.102379	0.146288	0.0952466	0.124653	0.116657	0.0902945	0.102195	0.0640859	0.116393	0.0269108	0.0655152	0.0301084	0.0677032	0.0309155	-0.0483301	-0.0945768	-0.101967	0.00563581	-0.0245842	-0.0224154	-0.14407	-0.113241	-0.146916	-0.0606145
ACTA2	7	0.0468506	-0.0155178	-0.0587286	-0.0940436	-0.214185	-0.207342	-0.166193	-0.326233	-0.233414	-0.172755	-0.149989	-0.117316	-0.153578	-0.125845	-0.182371	-0.0793372	-0.0743201	-0.0668711	-0.10354	-0.0375175	0.05689	0.0829561	0.189755	0.00260406	0.0354704	0.071064	0.148008	0.163148	0.209464	0.0931855
ACTG2	7	0.00207062	-0.0121006	-0.0899541	-0.107444	-0.223148	-0.248836	-0.200874	-0.278273	-0.220864	-0.20135	-0.150418	-0.134299	-0.164082	-0.159469	-0.208208	-0.0999895	-0.0692046	-0.0495236	-0.0911834	0.000336539	0.023745	0.0506896	0.205034	0.0285888	0.06882	0.0815099	0.13913	0.146957	0.219031	0.109988
ACTN1	6	-0.0075238	-0.0244988	-0.0609097	-0.066612	-0.147488	-0.122645	-0.0883292	-0.178806	-0.112478	-0.0965756	-0.0776525	-0.0772149	-0.0793166	-0.0480279	-0.0990515	-0.00264235	-0.0559126	-0.0115978	-0.0535582	-0.0196268	-0.16739	0.0719802	0.115961	0.00957031	0.0455672	0.0490295	0.132029	0.120568	0.150604	0.0452982
ACTR5	30	-0.001488	-0.0587139	0.0240472	0.0476147	0.114714	0.207485	0.167434	0.142237	0.0854815	0.135215	0.0625644	0.118286	0.156247	0.176165	0.212546	0.132146	0.0274185	0.120812	0.131159	-0.000575831	-0.0540897	0.0228323	-0.062448	0.036197	-0.00348812	-0.091933	-0.00777754	-0.0624395	-0.0891805	-0.0403035
ACVR1	6	0.023591	0.00286476	-0.0693143	-0.0918561	-0.200783	-0.214583	-0.163072	-0.264724	-0.175766	-0.161511	-0.127023	-0.120282	-0.159508	-0.132647	-0.190198	-0.0803335	-0.0567973	-0.0732326	-0.116648	-0.0247979	0.044825	0.055794	0.175532	-0.00096321	0.0395151	0.0708951	0.113629	0.140315	0.18156	0.0835966
ACVR1B	22	0.0845809	0.0681027	0.161494	0.110188	0.152928	0.124172	0.10385	0.0822846	0.0621906	0.0796675	0.0719799	0.058238	0.0306077	0.0684319	0.0654163	0.0324711	0.016271	-0.0419853	-0.00592008	-0.041882	-0.0640538	-0.0317836	-0.176794	-0.0712395	-0.127452	-0.00485186	-0.0823491	-0.0518088	-0.117617	-0.0979643
ACVR2A	12	0.00928544	-0.0349598	-0.0906467	-0.0606756	-0.141228	-0.0985313	-0.0744982	-0.16064	-0.122008	-0.0621804	-0.0693611	-0.0173315	-0.015853	-0.0391273	-0.0424675	-0.0083878	-0.00112324	0.0593356	0.0365547	0.0372071	0.0299059	0.0765459	0.185544	0.0947257	0.102147	0.0217053	0.112592	0.108257	0.155081	0.119543
ACVRL1	8	-0.121692	-0.0676255	-0.270097	-0.198128	-0.324003	-0.270373	-0.214112	-0.249118	-0.202933	-0.17844	-0.138417	-0.118449	-0.0895508	-0.14822	-0.168232	-0.0576205	-0.027386	0.0715425	-0.00567647	0.0761824	0.0512758	0.0704596	0.363155	0.163828	0.243721	0.0453552	0.180824	0.154461	0.283364	0.20237
ACY1	17	0.0956735	0.102126	0.198197	0.113757	0.15482	0.0588206	0.0462578	0.0655044	0.0644807	0.0530038	0.069257	0.0254546	-0.0172266	-0.00438429	-0.00309806	-0.0442454	0.0140448	-0.127417	-0.0770202	-0.0485383	0.0236786	-0.0713508	-0.201583	-0.127825	-0.172629	0.0414351	-0.12618	-0.0720479	-0.139433	-0.110348
ACY3	11	-0.0973626	-0.0639275	-0.173489	-0.0965051	-0.127497	-0.0905845	-0.0793463	-0.0138096	-0.0337309	-0.0817888	-0.0648125	-0.0605514	-0.0357458	-0.0435845	-0.0620411	0.00685339	-0.00812382	0.0663795	0.0153372	0.0474429	0.0127587	0.0241296	0.155003	0.0900243	0.145868	0.011628	0.0728516	0.0346509	0.105464	0.0736629
ACYP1	24	0.0733122	0.114014	0.180522	0.106423	0.133643	0.0511603	0.0422705	0.0649474	0.0485091	0.0754064	0.098615	0.0579554	0.0171327	0.00515614	0.020862	-0.0257715	0.0344276	-0.104222	-0.0331829	-0.0183472	0.0239147	-0.0890392	-0.180046	-0.103267	-0.151311	0.0210385	-0.11008	-0.0524329	-0.0987314	-0.0716068
ACYP2	5	-0.0116961	0.0118871	-0.0440504	-0.0643053	-0.110871	-0.204668	-0.174519	-0.119161	-0.0992593	-0.156207	-0.0983977	-0.130449	-0.161261	-0.180254	-0.212107	-0.131995	-0.0527388	-0.117739	-0.122451	-0.00785097	0.0711219	-0.0128597	0.0586367	-0.0527144	0.0046942	0.0738248	0.0177046	0.0560104	0.0854139	0.0310245
ADA	2	-0.197781	-0.179346	-0.360331	-0.197505	-0.242008	-0.120715	-0.116692	-0.0336198	-0.0591819	-0.106745	-0.122345	-0.0653805	0.0264123	-0.0458917	-0.0217426	0.0234132	-0.00664946	0.211188	0.128906	0.109357	0.0479733	0.108209	0.339799	0.236291	0.32228	-0.0334505	0.160565	0.0610338	0.181897	0.184466
ADAL	17	0.066847	0.112878	0.146436	0.0749674	0.0911044	0.00185485	0.00468753	0.0238004	0.0337398	0.0357473	0.0633868	0.00993465	-0.0412546	-0.0427841	-0.0478834	-0.063716	0.00398416	-0.138659	-0.0831898	-0.0345115	0.0424314	-0.0775159	-0.143512	-0.126709	-0.141494	0.0561281	-0.0924189	-0.0255176	-0.0622179	-0.0637929
ADAM15	16	0.0177219	0.0219189	0.0343152	0.0254378	0.0249669	0.0028947	0.0170402	0.0111367	0.0442382	-0.0390422	-0.015957	-0.0458934	-0.0772921	0.0317269	-0.0479772	0.0475982	-0.0240802	-0.0429455	-0.0801004	-0.0417369	-0.0920433	0.018626	-0.0631683	-0.0518419	-0.043237	0.0368139	0.0129911	-0.00218461	-0.0131789	-0.0690001
ADAM19	11	-0.125858	-0.119301	-0.245581	-0.153261	-0.219493	-0.124985	-0.106502	-0.101799	-0.0874152	-0.106449	-0.113774	-0.067599	-0.0134682	-0.0465652	-0.0516832	0.0154446	-0.0241747	0.134311	0.0684819	0.0682404	0.00826112	0.102499	0.285319	0.16623	0.229811	0.0137188	0.167446	0.104739	0.198657	0.15133
ADAM28	13	-0.148821	-0.0400244	-0.222384	-0.135008	-0.17887	-0.162312	-0.135825	-0.0451633	-0.0537228	-0.0838507	-0.0421324	-0.0708177	-0.0410539	-0.110936	-0.101025	-0.0652204	0.00529188	0.044622	0.00773513	0.0752725	0.0819931	-0.0331795	0.208391	0.104929	0.187443	0.0173973	0.0189872	0.0207552	0.0973976	0.112519
ADAM7	2	-0.221726	-0.125053	-0.378068	-0.183628	-0.232526	-0.135254	-0.117294	0.0119303	-0.0377778	-0.077722	-0.0603745	-0.0407727	0.0404254	-0.0554929	-0.0263307	0.0170327	0.0375978	0.217737	0.143085	0.16259	0.12396	0.0427486	0.361225	0.274004	0.363554	-0.0119458	0.117306	0.0499908	0.185953	0.216318
ADAM8	26	-0.122882	-0.082253	-0.127323	-0.0512966	-0.016313	0.0325346	0.0235236	0.121871	0.0856603	0.0153851	0.00438629	-0.00602443	0.0416207	0.0329824	0.0477981	0.0431905	0.00322104	0.0849114	0.0537674	0.0363221	-0.0522115	-0.0123931	0.0405366	0.0696839	0.101336	-0.0223563	-0.0344537	-0.0776502	-0.0521593	-0.00583546
ADAMDEC1	3	-0.231308	-0.178667	-0.339565	-0.158013	-0.137433	-0.0309057	-0.0471743	0.122291	0.0240153	-0.0292772	-0.0542475	-0.00163994	0.105175	0.00316511	0.0667871	0.0424877	0.0281282	0.254495	0.203399	0.149519	0.0729774	0.0268213	0.27364	0.2575	0.332022	-0.0706706	0.0507974	-0.0275652	0.0791793	0.155068
ADAMTS1	10	-0.0676026	-0.0529841	-0.187498	-0.143349	-0.233622	-0.217215	-0.179234	-0.207102	-0.184984	-0.167658	-0.137455	-0.104298	-0.0964675	-0.138119	-0.150675	-0.0799911	-0.028386	0.0266444	-0.0209517	0.044456	0.139941	0.0361883	0.253689	0.11001	0.153403	0.0194482	0.109041	0.101847	0.184988	0.148564
ADAMTS2	6	-0.0149512	-0.0532643	-0.121254	-0.109645	-0.207045	-0.153563	-0.121345	-0.231902	-0.154574	-0.119862	-0.123381	-0.0822577	-0.0801625	-0.0796977	-0.110126	-0.0340073	-0.0383654	0.0157758	-0.0355616	-0.00996162	0.0285757	0.0821282	0.213534	0.0594041	0.0982256	0.0416335	0.13719	0.127407	0.172092	0.103955
ADAMTS5	7	0.0121987	-0.0108256	-0.0996435	-0.112091	-0.239905	-0.249759	-0.198993	-0.307758	-0.213837	-0.184074	-0.149727	-0.128255	-0.152705	-0.157587	-0.205556	-0.0995786	-0.0565218	-0.055881	-0.0961591	-0.0133679	0.0602136	0.0670204	0.220356	0.0360128	0.0728653	0.0538336	0.13066	0.157295	0.209403	0.114619
ADAMTS6	15	0.0419786	0.006044	-0.00343034	-0.0118451	-0.0667776	-0.0255324	-0.00440441	-0.143807	-0.0720555	-0.0273546	-0.0404196	-0.0234919	-0.040699	0.01137	-0.0340323	0.0203818	-0.0239976	-0.0261315	-0.0415639	-0.038955	-0.0163271	0.0686297	0.0545209	-0.0191483	-0.00516163	0.0519897	0.086029	0.093505	0.0869007	0.0166269
ADAMTS9	8	-0.0914852	-0.0549915	-0.196802	-0.183166	-0.301604	-0.311877	-0.254841	-0.284876	-0.224744	-0.232783	-0.17241	-0.168188	-0.167021	-0.200626	-0.24431	-0.117732	-0.0709412	-0.0223822	-0.0914525	0.0159695	-0.00760665	0.0298853	0.259218	0.0715305	0.139299	0.0493255	0.142077	0.141531	0.238036	0.131677
ADAMTSL2	18	0.014526	0.0349351	0.00387935	-0.0145154	-0.0649799	-0.0600609	-0.0334525	-0.123	-0.0371504	-0.040557	-0.017573	-0.0439007	-0.065754	-0.0215665	-0.0725467	-0.00107723	-0.0235234	-0.0592845	-0.0744038	-0.0365578	-0.0658923	0.0196534	0.0337918	-0.0345425	-0.0134846	0.0685452	0.0567457	0.0722533	0.07374	0.00730045
ADAMTSL4	10	-0.0846723	-0.0500797	-0.176755	-0.141706	-0.221207	-0.195646	-0.156385	-0.174809	-0.135373	-0.142073	-0.112868	-0.110146	-0.0947945	-0.118822	-0.144215	-0.0524502	-0.0279626	0.00679634	-0.0514749	0.0172213	0.0589503	0.0179562	0.207398	0.06812	0.123104	0.0204046	0.0806205	0.0711914	0.141361	0.103061
ADAMTSL5	17	0.120425	0.136509	0.186459	0.121498	0.113592	0.058878	0.0769643	0.0125265	0.0517731	0.0727137	0.0966094	0.0430286	-0.00803795	0.0328015	0.00720209	0.011668	0.0346617	-0.104877	-0.0721905	-0.0410955	-0.0163099	-0.00893462	-0.13946	-0.108766	-0.147828	0.0676266	-0.0431155	0.00216839	-0.0639709	-0.0745227
ADAP1	25	0.000257909	-0.00319125	0.0308865	0.0561241	0.1063	0.105202	0.0804996	0.155152	0.107837	0.0780325	0.0729596	0.0625027	0.0863921	0.0503093	0.0926297	0.0198218	0.0262907	0.0425592	0.0645969	0.0349021	-0.00234742	0.031213	-0.0657265	0.00601005	-0.00767266	-0.0141772	-0.0292593	-0.0515103	-0.0797852	-0.0216911
ADAP2	4	-0.18183	-0.0896024	-0.281818	-0.154581	-0.18928	-0.118709	-0.106115	-0.0147694	-0.0304004	-0.0464321	-0.0371018	-0.0405159	0.0260276	-0.0764163	-0.0324715	-0.0353885	0.021288	0.122602	0.0824017	0.104657	0.103115	-0.000403057	0.259043	0.179926	0.256105	-0.0266153	0.0225909	0.00127678	0.0886658	0.147052
ADAR	28	-0.00969742	0.00814313	0.0146555	0.050286	0.0922012	0.127613	0.1099	0.134252	0.106706	0.0783038	0.0641814	0.0441297	0.0558392	0.120135	0.097317	0.0971589	0.00797003	0.0394996	0.0309796	-0.00504174	-0.134912	0.033247	-0.0876951	-0.00511574	-0.0196927	-0.0235154	-0.00279017	-0.0379646	-0.0761043	-0.0639414
ADARB1	10	-0.0560469	-0.0503723	-0.176001	-0.132582	-0.242551	-0.185749	-0.144434	-0.231158	-0.159905	-0.128292	-0.105958	-0.0804514	-0.0654286	-0.0920201	-0.113235	-0.0224824	-0.0275312	0.0445835	-0.000140617	0.0311218	-0.0106666	0.0867102	0.243613	0.0962199	0.151454	0.045409	0.159857	0.137453	0.223606	0.140031
ADCK2	29	0.0404955	0.0487953	0.0946367	0.092899	0.137363	0.119029	0.0942012	0.128264	0.110742	0.0966281	0.0830084	0.0758222	0.0676425	0.0588367	0.0879838	0.0162749	0.0343162	0.0122646	0.0394473	0.0093929	0.0307175	-0.0212282	-0.123895	-0.0229116	-0.0611943	-0.0151573	-0.0958496	-0.0831419	-0.147915	-0.0547129
ADCK4	22	0.0976421	0.104899	0.204935	0.14982	0.205858	0.151709	0.1253	0.136306	0.127293	0.11239	0.108164	0.0854644	0.0388802	0.0783915	0.0846708	0.0261723	0.0282793	-0.0668413	-0.00408469	-0.0289391	-0.0480057	-0.0358215	-0.222148	-0.110865	-0.156496	0.0167862	-0.105972	-0.0731344	-0.158691	-0.119671
ADCK5	27	-0.00900523	-0.0666313	0.057954	0.0722425	0.163739	0.214028	0.161701	0.185888	0.125104	0.128435	0.0645867	0.103948	0.141809	0.14499	0.189978	0.0967649	0.0226643	0.0931099	0.115954	-0.0131919	-0.0600242	-0.00911917	-0.138937	0.00130102	-0.0395213	-0.0823127	-0.0678875	-0.117255	-0.158033	-0.0881705
ADCY3	10	-0.0950033	-0.0203645	-0.149364	-0.123731	-0.19582	-0.221009	-0.187489	-0.124578	-0.121134	-0.142174	-0.0743643	-0.103249	-0.0811963	-0.149391	-0.154342	-0.0930534	-0.0302979	0.00293146	-0.0352609	0.0607758	-0.0062199	0.00868299	0.201419	0.0735777	0.138091	0.0369651	0.0973857	0.0908502	0.183113	0.129372
ADCY4	5	-0.0681245	0.0264231	-0.131106	-0.111432	-0.215929	-0.23358	-0.176823	-0.211805	-0.154223	-0.143366	-0.0632172	-0.114877	-0.123579	-0.143872	-0.192096	-0.0793137	-0.0320084	-0.0482217	-0.0895018	0.02225	-0.0298893	-0.00488453	0.179212	0.0428511	0.0989059	0.0854847	0.0878044	0.106616	0.182119	0.100827
ADCY6	22	0.108858	0.0934258	0.212469	0.13899	0.184409	0.127854	0.114779	0.0858152	0.0902714	0.0926773	0.0886701	0.0669747	0.0172069	0.0671375	0.058485	0.0206896	0.0105587	-0.0782319	-0.0315861	-0.0620866	-0.104904	-0.0334378	-0.232993	-0.117267	-0.177796	-0.0011171	-0.0947305	-0.0573204	-0.15082	-0.138692
ADCY7	4	-0.17857	-0.118078	-0.272385	-0.145951	-0.183427	-0.0800799	-0.0689114	-0.0058608	-0.0227166	-0.0383268	-0.0437423	-0.0327434	0.0480526	-0.0225225	0.0072343	0.0300261	0.0153375	0.151296	0.101179	0.0938347	-0.00726938	0.0324696	0.239587	0.17437	0.239512	-0.0250328	0.0768997	0.0241864	0.115006	0.129901
ADCY9	22	0.0777122	0.117018	0.197344	0.130436	0.188526	0.107969	0.0825475	0.116558	0.10682	0.0989828	0.118079	0.056615	0.024003	0.0126494	0.0358174	-0.0438152	0.0271226	-0.105896	-0.0445402	-0.044616	-0.0511696	-0.0924432	-0.231315	-0.127008	-0.167984	-0.00159646	-0.182209	-0.1184	-0.209867	-0.124923
ADD3	9	-0.0947379	-0.0924217	-0.255431	-0.180364	-0.29574	-0.252017	-0.209499	-0.233004	-0.192312	-0.192769	-0.172525	-0.119689	-0.103542	-0.146355	-0.168931	-0.0656802	-0.0374372	0.0700324	0.0113707	0.0587797	0.0739294	0.0957245	0.341855	0.153182	0.228758	0.0454968	0.178287	0.148658	0.266128	0.192914
ADH1A	13	-0.0376747	0.00984865	-0.15919	-0.109432	-0.213006	-0.180504	-0.132307	-0.212631	-0.164183	-0.100569	-0.0646404	-0.0594191	-0.0523117	-0.0938011	-0.112395	-0.0392047	0.00942484	0.027549	-0.0133313	0.0555785	0.0831311	0.0462153	0.247668	0.112286	0.152828	0.0599633	0.121144	0.128408	0.201309	0.155076
ADH1B	13	-0.0359912	0.017761	-0.138444	-0.101974	-0.205514	-0.185657	-0.136677	-0.207873	-0.157782	-0.0987042	-0.0565004	-0.0610885	-0.0581644	-0.105228	-0.119332	-0.0514869	0.00595713	0.0130055	-0.0246441	0.0497733	0.0756683	0.0353566	0.220437	0.0935948	0.129064	0.0565235	0.108061	0.121641	0.190905	0.141047
ADH1C	10	-0.059681	-0.045661	-0.181554	-0.136555	-0.23641	-0.20834	-0.170799	-0.230726	-0.196515	-0.14167	-0.107927	-0.0920859	-0.0779512	-0.129337	-0.143657	-0.0743419	-0.0224405	0.0284476	-0.0226515	0.0316857	0.076659	0.0313063	0.253871	0.105575	0.155818	0.0260717	0.107011	0.106187	0.18466	0.140782
ADH5	17	0.1313	0.0657646	0.14596	0.0529473	0.0344198	-0.0198897	-0.0198233	-0.115964	-0.0761924	-0.0166799	-0.0174132	-0.0115008	-0.0580477	-0.0445148	-0.0549519	-0.0696015	-0.0276474	-0.12232	-0.0855142	-0.076103	0.0967365	-0.00136361	-0.0790274	-0.106724	-0.149364	0.0221214	-0.0169611	0.0332468	-0.0108126	-0.0370823
ADHFE1	20	0.0552548	0.105868	0.100405	0.0468368	0.0145915	-0.074148	-0.0558479	-0.0328477	-0.0141819	-0.0271184	0.0378153	-0.0205436	-0.063118	-0.0780862	-0.103213	-0.0663846	0.0161297	-0.110796	-0.087074	-0.00976897	-0.0212943	-0.0427536	-0.0649408	-0.0709157	-0.0824576	0.0728088	-0.0238891	0.0221758	0.00676207	-0.0132565
ADIPOR1	28	0.0893059	0.0571711	0.167566	0.149028	0.220955	0.251441	0.226812	0.170746	0.155798	0.190725	0.141955	0.127655	0.121854	0.199092	0.196766	0.130632	0.0358919	-0.00479799	0.0429526	-0.0356353	-0.0726699	-0.00137751	-0.218793	-0.0721708	-0.13883	-0.0353641	-0.076714	-0.0771685	-0.168131	-0.128465
ADM	12	-0.04152	-0.10121	-0.13517	-0.116548	-0.165702	-0.107225	-0.089845	-0.16416	-0.128965	-0.0975327	-0.126626	-0.0721183	-0.0430393	-0.0482051	-0.058529	-0.0203716	-0.0455283	0.0439791	-0.00993886	0.00220633	0.0713797	0.059379	0.190371	0.0722578	0.102152	-0.0149231	0.10095	0.0723207	0.131104	0.0882298
ADNP	28	0.0907368	0.0227244	0.110886	0.103673	0.159671	0.178116	0.144455	0.122015	0.0909571	0.116227	0.0653905	0.106487	0.0936431	0.123156	0.142994	0.0752574	0.0375551	0.0353579	0.0706849	-0.00159774	0.0188805	0.0244116	-0.106173	-0.0084824	-0.0624879	-0.0346251	-0.0535368	-0.0478371	-0.118266	-0.0474631
ADORA2A	4	-0.0985953	-0.0860839	-0.139818	-0.0711417	-0.0622003	0.0130163	0.00904483	0.0455512	0.0218482	-0.00798235	-0.0303789	0.00166972	0.051335	0.0551392	0.0491908	0.0746533	0.00544211	0.122316	0.0817256	0.0379918	-0.0592054	0.0363705	0.125125	0.121875	0.148501	-0.0403341	0.0633695	0.0206804	0.06199	0.0601034
ADPGK	4	-0.160758	-0.0773282	-0.192598	-0.0895113	-0.0865524	-0.0525762	-0.0509473	0.0765172	0.0306833	-0.0268595	-0.0059628	-0.0218602	0.0281973	-0.0397431	-0.00695028	-0.00536338	0.0117266	0.0981077	0.0772268	0.0816289	-0.0489223	-0.0233521	0.114948	0.123861	0.172647	-0.0426805	-0.00719338	-0.0396615	0.0106377	0.0604005
ADPRHL1	24	0.0883766	0.0906927	0.176663	0.110191	0.149425	0.0730358	0.0634421	0.0598202	0.0659571	0.0466406	0.0688199	0.0170958	-0.0276619	0.0314659	0.00581491	-0.00498904	-0.0044081	-0.124788	-0.0827915	-0.0750007	-0.0236025	-0.0642343	-0.220965	-0.148151	-0.187613	0.0429882	-0.103287	-0.0696628	-0.143971	-0.125494
ADRB2	9	-0.140966	-0.038131	-0.258581	-0.174112	-0.265275	-0.234954	-0.190833	-0.134147	-0.120244	-0.142305	-0.0847324	-0.101459	-0.0728125	-0.144005	-0.155598	-0.0589377	0.00491672	0.0670293	-0.00176734	0.0907245	0.0913605	0.00916642	0.315474	0.159531	0.239942	0.0276076	0.114337	0.0998707	0.227252	0.179656
ADRM1	25	-0.104729	-0.154268	-0.123267	-0.0404573	0.0294114	0.113707	0.0653896	0.156809	0.0657873	0.0505721	-0.00872812	0.0622343	0.134296	0.0701805	0.160326	0.0457593	0.0188292	0.178715	0.17613	0.0526858	-0.00985723	0.00795815	0.0329466	0.112549	0.121105	-0.126197	-0.0457987	-0.120079	-0.107319	0.00851925
ADSL	12	-0.0899587	-0.0963742	-0.130476	-0.111136	-0.124443	-0.0899003	-0.0834835	-0.0613647	-0.0862726	-0.074992	-0.0836226	-0.0458537	-0.0114362	-0.0343202	-0.0340025	-0.00606876	-0.0206579	0.052129	0.0216692	0.0123464	0.0215927	-0.0202414	0.135757	0.0685513	0.0980239	-0.0357469	0.0485659	0.0328897	0.0841039	0.0590115
AEBP1	15	0.0354399	-0.00829309	-0.0450255	-0.0465789	-0.135098	-0.0647433	-0.0346324	-0.214973	-0.109953	-0.0467194	-0.0584352	-0.0393309	-0.048039	-0.00141389	-0.0480498	0.026026	-0.0329999	-0.0113181	-0.0433192	-0.0403756	-0.0382281	0.0968047	0.122193	0.00592907	0.0313095	0.0499808	0.138619	0.126218	0.144552	0.0547898
AFAP1	15	0.0357143	0.00397677	-0.014771	-0.0257803	-0.0916765	-0.0625123	-0.0361865	-0.151615	-0.0808389	-0.0550027	-0.0452611	-0.0358417	-0.0528934	-0.00856711	-0.054085	0.0202008	-0.0250946	-0.00317346	-0.0387372	-0.0160601	-0.0727718	0.0824401	0.0827542	0.00572378	0.0139999	0.0491787	0.131308	0.116888	0.138907	0.0397716
AFAP1L1	13	-0.0308758	0.00969834	-0.0574363	-0.0896886	-0.14635	-0.157312	-0.123688	-0.185144	-0.123904	-0.0983115	-0.0662368	-0.0842223	-0.0845679	-0.114669	-0.131324	-0.0849821	-0.0296638	-0.0590881	-0.0801869	-0.0166671	0.0132675	-0.0285875	0.105056	-0.00369133	0.0327872	0.023894	0.0134845	0.051028	0.0877721	0.0472317
AFF3	24	0.0835904	0.108896	0.199697	0.132715	0.195716	0.114298	0.0942395	0.127885	0.0888809	0.134562	0.133521	0.0993537	0.0666933	0.0267434	0.0742501	-0.0465645	0.0427204	-0.0811153	0.0157761	-0.0165863	0.00973862	-0.11278	-0.210276	-0.102731	-0.152065	0.000937275	-0.170078	-0.0977745	-0.176465	-0.0989042
AFTPH	21	0.0949274	0.136531	0.248392	0.186638	0.271942	0.203309	0.168665	0.209209	0.180542	0.168938	0.17891	0.119073	0.0770178	0.106017	0.122629	0.0407811	0.0502833	-0.0717672	0.00678229	-0.0249749	-0.0617254	-0.0731934	-0.29566	-0.128579	-0.195983	0.00461869	-0.150354	-0.102438	-0.209636	-0.143018
AGAP1	21	0.163732	0.113197	0.255205	0.177656	0.229022	0.216921	0.19938	0.109643	0.125897	0.153287	0.12401	0.099181	0.0629362	0.172154	0.131237	0.117191	0.0250668	-0.0634299	-0.0356784	-0.0717935	-0.0975473	0.0317429	-0.23699	-0.131724	-0.201005	0.0179883	-0.00985862	0.00548522	-0.0983868	-0.132068
AGBL5	22	0.0649372	0.0291212	0.134623	0.0926896	0.139576	0.103474	0.0795012	0.0855667	0.0536145	0.0697549	0.0577342	0.0617904	0.0350549	0.0547596	0.0725174	0.0133657	-0.00102048	-0.0300052	0.0166793	-0.0377965	-0.10178	-0.0356258	-0.179261	-0.0909987	-0.125735	-0.0275726	-0.0665419	-0.0524289	-0.112252	-0.0936753
AGGF1	28	0.0977462	0.0621289	0.143028	0.110144	0.164522	0.163645	0.135599	0.103304	0.0886037	0.131375	0.0929824	0.101969	0.0880799	0.103782	0.123377	0.0544145	0.0334714	-0.00698872	0.0421772	-0.0150794	0.0029884	0.0185832	-0.154941	-0.0557136	-0.115166	-0.0286161	-0.044238	-0.0325891	-0.0998814	-0.0615099
AGPAT4	7	-0.00252002	-0.0586331	-0.156365	-0.14071	-0.27764	-0.234476	-0.180342	-0.323729	-0.226523	-0.186628	-0.169684	-0.127445	-0.132913	-0.116947	-0.175327	-0.0416317	-0.0737757	-0.000402151	-0.0625256	-0.0142391	-0.0170241	0.137375	0.261553	0.0554909	0.116865	0.0511722	0.235009	0.209237	0.282287	0.137226
AGPAT9	11	-0.0913582	-0.0143632	-0.165835	-0.09958	-0.164468	-0.144227	-0.114211	-0.0712176	-0.0734577	-0.0661182	-0.0175136	-0.0401541	-0.012289	-0.0854758	-0.0763631	-0.0386808	0.0167463	0.0717093	0.0429443	0.0948987	0.0150332	0.0134947	0.212347	0.130415	0.174524	0.0218062	0.0838002	0.0742903	0.150019	0.135436
AGR2	28	0.0929931	0.0932354	0.162181	0.140641	0.189088	0.191717	0.164597	0.127134	0.108414	0.17718	0.151481	0.135392	0.117419	0.112726	0.154392	0.0495356	0.0697008	-0.0158797	0.0484032	-0.0031749	0.00800089	-0.0427968	-0.16042	-0.0518294	-0.108267	-0.00456265	-0.127492	-0.0936621	-0.170781	-0.0789858
AGR3	21	0.142182	0.126307	0.222486	0.162496	0.207931	0.170826	0.153725	0.0957409	0.0992566	0.141331	0.122772	0.0967779	0.05198	0.0909528	0.0954413	0.0301745	0.0499027	-0.0905059	-0.0181408	-0.0420855	0.00828256	-0.03913	-0.20904	-0.118599	-0.173283	0.0288212	-0.116733	-0.0578785	-0.159758	-0.116066
AGT	17	0.0560032	0.0696034	0.118384	0.0577985	0.0793053	0.0147878	0.0194084	0.0201943	0.047543	-0.00572596	0.025906	-0.0337758	-0.0733004	-0.00659546	-0.0547363	-0.0169816	-0.0201295	-0.116985	-0.124079	-0.0708357	-0.0498273	-0.0403845	-0.122382	-0.116931	-0.110855	0.0274056	-0.064727	-0.0275367	-0.0810132	-0.093996
AGTPBP1	11	-0.166973	-0.172047	-0.24188	-0.151508	-0.14553	-0.0955734	-0.110424	-0.0100109	-0.053593	-0.0979237	-0.10983	-0.0562401	0.00522372	-0.0760136	-0.0274381	-0.0363211	-0.0275584	0.125693	0.0952512	0.0549926	-0.0142063	0.00273931	0.170343	0.132658	0.183333	-0.0854664	0.037885	-0.0162318	0.0667072	0.0785353
AGTR1	18	0.034146	0.116375	0.0939229	0.0136172	-0.0139161	-0.151719	-0.127485	-0.0803995	-0.0491303	-0.0809417	-0.00541736	-0.0784423	-0.135575	-0.169904	-0.184159	-0.167035	-0.0295821	-0.188138	-0.136984	-0.0283848	0.0470997	-0.0859993	-0.0584783	-0.113332	-0.0990708	0.0725165	-0.0967106	-0.0021156	-0.0193085	-0.0210115
AHCTF1	28	0.0316092	-0.0255335	0.0950565	0.0901822	0.162834	0.204203	0.178662	0.156524	0.131228	0.115415	0.0641303	0.0697694	0.0750577	0.178712	0.15323	0.141351	-0.000148748	0.0159472	0.0180964	-0.0638009	-0.133259	-0.00621949	-0.188477	-0.0696177	-0.114731	-0.0612437	-0.0344626	-0.0724217	-0.134402	-0.130608
AHCYL1	17	0.0404073	0.128566	0.165312	0.0921631	0.118391	0.0061858	0.00877658	0.0634434	0.0644653	0.0304951	0.0825296	0.000106157	-0.0556919	-0.0385483	-0.0570166	-0.062822	0.00467802	-0.14361	-0.0981847	-0.0524498	-0.117599	-0.124496	-0.190281	-0.1382	-0.149886	0.0508711	-0.142612	-0.0681601	-0.129996	-0.116625
AHCYL2	17	0.0298264	0.0718098	0.100207	0.0533151	0.0642972	-0.0105817	-0.00673905	0.00915248	0.016587	0.0192759	0.0542365	0.0107577	-0.0185443	-0.0418642	-0.0280178	-0.0524275	-0.000614192	-0.0789987	-0.0330384	-0.0157311	-0.070573	-0.0733728	-0.130525	-0.0808563	-0.0994266	0.0228825	-0.106822	-0.0530972	-0.0906074	-0.0674217
AHDC1	18	-0.0106209	-0.00571901	0.0158637	-0.0200667	-0.0437618	-0.0805904	-0.0639666	-0.0641115	-0.0438741	-0.0759082	-0.0423971	-0.0769116	-0.0852137	-0.0565082	-0.0932551	-0.0398882	-0.0562651	-0.0674464	-0.0829674	-0.0457563	-0.191869	-0.024883	-0.0263181	-0.0650442	-0.0405856	0.0281664	0.0245481	0.0254561	0.0395145	-0.0404277
AHI1	16	0.0466393	0.0409743	0.0965731	0.0539124	0.071756	0.0460715	0.0559222	0.0160684	0.0221019	0.0278834	0.0331603	0.00892303	-0.0181603	0.0474197	0.0119555	0.0358333	-0.0167194	-0.054768	-0.0508927	-0.0435464	-0.0963208	-0.00619811	-0.111821	-0.086681	-0.0968447	0.0301525	0.0140208	0.0235801	-0.00874421	-0.0687123
AHNAK2	15	0.0423069	-0.0135154	-0.0231128	-0.0493587	-0.13304	-0.126053	-0.0956634	-0.208956	-0.117732	-0.102971	-0.0905494	-0.0808329	-0.0989897	-0.0728387	-0.125366	-0.0416128	-0.0501392	-0.0545271	-0.0774232	-0.0455402	-0.0615417	0.0839289	0.0995985	-0.0261861	0.00368535	0.0418181	0.108897	0.110206	0.114174	0.0358556
AHSA1	29	0.00188922	-0.0529088	0.0396224	0.0460577	0.105135	0.137535	0.100802	0.120892	0.0703253	0.0916998	0.0366448	0.0845964	0.112433	0.0933846	0.144076	0.0573445	0.027262	0.0779597	0.102748	0.00728801	0.0300934	-0.0172306	-0.0834891	0.0243047	-0.0230641	-0.0670997	-0.0637334	-0.0867864	-0.113316	-0.0415988
AIF1L	14	-0.02198	-0.0996629	-0.140003	-0.0656195	-0.0915649	-0.0123825	-0.0138695	-0.0440138	-0.068606	-0.0253059	-0.0646724	0.0179712	0.0661846	0.0240635	0.0485881	0.0507539	0.0283511	0.156014	0.120079	0.072436	0.0115097	0.104515	0.172875	0.163033	0.155718	-0.0371675	0.114534	0.0587967	0.103703	0.108322
AIFM1	29	-0.0440709	-0.0614129	0.0011863	0.0164153	0.0867631	0.0837088	0.0564594	0.137512	0.0900373	0.0473665	0.010111	0.0411627	0.0650081	0.0287057	0.0845208	0.0111093	0.0164495	0.0727325	0.0751458	0.0102139	-0.0105217	-0.0340535	-0.0928127	0.0137563	-0.00381909	-0.0967574	-0.0967479	-0.124645	-0.153334	-0.0606974
AIM1	14	-0.0347512	-0.0881697	-0.0799665	-0.0394165	-0.0390041	0.0335018	0.0361181	0.00213278	-0.0144283	0.00575547	-0.0396175	0.0126094	0.0391859	0.0719808	0.0614001	0.0854649	0.00134629	0.0969564	0.0485431	-0.00260096	-0.0712812	0.0335873	0.065846	0.060903	0.0645768	-0.0356592	0.0808185	0.0275764	0.06246	0.0182259
AIM2	2	-0.296543	-0.177143	-0.440224	-0.216205	-0.227298	-0.106112	-0.101012	0.075039	0.00328994	-0.0578518	-0.0502906	-0.0368232	0.0744961	-0.0387092	0.0132134	0.0306369	0.028808	0.255327	0.174251	0.1718	0.0281165	0.0186319	0.360656	0.291287	0.406387	-0.0474643	0.0820231	0.000148886	0.150373	0.193203
AIP	4	-0.112288	-0.056962	-0.134442	-0.0749323	-0.0835569	-0.0226891	-0.0214708	0.0283256	-0.00158255	0.0212028	0.026288	0.0048521	0.0676485	-0.00537472	0.0407364	0.0033431	0.0200886	0.0834059	0.0828031	0.0728438	0.000665402	-0.0258933	0.140006	0.107987	0.14532	-0.0345774	0.00227365	-0.021699	0.0483564	0.0802297
AK3	5	0.0115834	0.084266	-0.0317029	-0.0640981	-0.162911	-0.256668	-0.198292	-0.210682	-0.137001	-0.156199	-0.0612569	-0.127993	-0.175993	-0.177564	-0.244853	-0.122888	-0.0437616	-0.13698	-0.147978	-0.0013581	0.0359146	0.00466649	0.0940226	-0.0399593	0.000860331	0.110053	0.0773998	0.126608	0.162506	0.07295
AK5	5	0.0427237	0.061191	-0.000571256	-0.0541473	-0.161144	-0.246604	-0.193846	-0.249444	-0.167844	-0.184871	-0.113586	-0.152163	-0.218449	-0.181877	-0.259405	-0.125159	-0.0643093	-0.15682	-0.180584	-0.0552631	-0.0434597	-0.00257718	0.0705299	-0.0825709	-0.0274476	0.100137	0.0595482	0.117187	0.144397	0.0208181
AKAP12	10	-0.013515	-0.0167844	-0.149086	-0.131398	-0.253761	-0.225808	-0.175722	-0.291788	-0.216101	-0.153227	-0.128872	-0.10399	-0.11013	-0.13346	-0.163109	-0.0720556	-0.0334126	-0.0139783	-0.0606664	0.00883189	0.127214	0.0687274	0.256007	0.0694135	0.118381	0.0566109	0.147688	0.157953	0.222918	0.145526
AKAP13	10	-0.114829	-0.0865439	-0.221907	-0.180057	-0.279337	-0.239447	-0.200482	-0.226063	-0.179774	-0.171895	-0.138129	-0.131758	-0.100361	-0.148247	-0.167601	-0.0766266	-0.0523744	0.0279255	-0.0346403	0.0243584	-0.0200388	0.035219	0.275991	0.0982059	0.180244	0.0208899	0.131732	0.112621	0.211741	0.138022
AKAP7	11	-0.0900712	-0.0587802	-0.189426	-0.120805	-0.168699	-0.125597	-0.098514	-0.0711201	-0.0734404	-0.0801517	-0.0657184	-0.0578257	-0.0319853	-0.0601819	-0.0732397	-0.00222208	-0.0112999	0.0713921	0.01745	0.0534397	0.049666	0.0336152	0.204348	0.117237	0.16362	0.0109648	0.0858087	0.0710637	0.145041	0.110161
AKIRIN2	14	-0.124927	-0.163335	-0.224951	-0.136456	-0.143289	-0.0427938	-0.0410567	-0.0279406	-0.0593016	-0.047501	-0.0923788	-0.0315506	0.0404606	0.00445107	0.0255835	0.0345937	-0.0189487	0.138718	0.0879761	0.0442148	0.0385182	0.0518463	0.194786	0.136189	0.183166	-0.0561547	0.0920298	0.0321217	0.108652	0.0939558
AKNA	1	-0.268442	-0.106544	-0.431756	-0.245743	-0.340168	-0.277176	-0.229574	-0.0817306	-0.101334	-0.178374	-0.10482	-0.127481	-0.0580701	-0.151359	-0.157852	-0.0325521	0.00569956	0.153388	0.0507135	0.154181	-0.0184758	0.0251969	0.413299	0.255579	0.386681	0.0469476	0.150721	0.0934924	0.268188	0.225533
AKR1A1	13	-0.120857	-0.0708989	-0.161842	-0.112597	-0.127364	-0.141009	-0.127599	-0.0268429	-0.0474442	-0.107007	-0.0784835	-0.0894796	-0.0753798	-0.110285	-0.117525	-0.0729732	-0.0217654	0.00664131	-0.0267157	0.0249298	0.0292769	-0.0642361	0.128251	0.0533946	0.120442	0.021809	-0.029706	-0.0198126	0.0375031	0.0427692
AKR1B1	9	-0.161418	-0.098732	-0.315184	-0.204603	-0.301702	-0.229132	-0.192075	-0.171803	-0.15741	-0.133582	-0.108059	-0.0946857	-0.0341031	-0.135186	-0.115096	-0.0614415	-0.00697668	0.095659	0.0417418	0.0916114	0.131529	0.0360661	0.346643	0.179392	0.26745	-0.000823302	0.111885	0.0846961	0.209265	0.19791
AKR1C2	13	-0.0499876	-0.0457181	-0.159554	-0.113367	-0.193539	-0.136712	-0.102514	-0.195653	-0.146646	-0.0887186	-0.0870091	-0.0544111	-0.0338436	-0.0601177	-0.0711512	-0.0170313	-0.0084856	0.0524504	0.00454786	0.0254124	0.0420967	0.0468493	0.216073	0.098303	0.138938	0.0187262	0.115482	0.0977262	0.167527	0.120495
AKR1C3	7	-0.0254074	-0.00387244	-0.132635	-0.113547	-0.213607	-0.224918	-0.178777	-0.224872	-0.171092	-0.151081	-0.1032	-0.100828	-0.10691	-0.145676	-0.173292	-0.0868591	-0.0278453	-0.0184881	-0.0560446	0.0256982	0.04323	0.0454514	0.215586	0.0655682	0.115748	0.0581514	0.104903	0.122301	0.187551	0.122361
AKR1C4	13	-0.0335808	-0.0222013	-0.14621	-0.110095	-0.196443	-0.170378	-0.131274	-0.202393	-0.156885	-0.106474	-0.0902744	-0.06479	-0.0545208	-0.097756	-0.106942	-0.0484154	-0.00683353	0.0247143	-0.0106166	0.0343708	0.0776571	0.0477634	0.21914	0.0907926	0.130803	0.036322	0.102693	0.105019	0.173714	0.129588
AKR1E2	19	-0.0329205	-0.0446731	-0.0463626	-0.046663	-0.0497042	-0.0599164	-0.0559096	-0.0359605	-0.0372147	-0.0651801	-0.0648921	-0.0514799	-0.0386636	-0.0407314	-0.0506626	-0.0302594	-0.0268482	0.00983856	-0.00968696	-0.00651275	-0.0185925	-0.0112101	0.0348752	0.0141715	0.0322024	-0.0378372	0.00669288	0.00451108	0.0112654	0.00729075
AKR7A2	17	0.108553	0.111845	0.190609	0.078018	0.079282	-0.0416273	-0.0391908	-0.0574526	-0.0350511	-0.0252332	0.0131322	-0.0244161	-0.0948062	-0.0839421	-0.0976503	-0.111583	-0.022228	-0.170522	-0.127712	-0.0731502	0.0787271	-0.0754598	-0.163787	-0.154097	-0.189219	0.0522777	-0.0977697	-0.0166033	-0.0764622	-0.0784526
AKR7A3	24	0.0322885	0.0714911	0.142126	0.0710324	0.105382	0.0306862	0.0197207	0.0391958	0.0300435	0.0435833	0.0637101	0.0283998	-0.0115164	-0.0203687	-0.00199734	-0.0636541	-0.000576293	-0.103208	-0.0456755	-0.0464769	0.0210172	-0.123889	-0.165388	-0.100475	-0.137129	0.0144315	-0.154682	-0.0866893	-0.129265	-0.0936613
AKR7L	24	0.0505469	0.0902965	0.180368	0.105644	0.150992	0.0589888	0.0445096	0.0827415	0.0695654	0.0488619	0.079395	0.033431	-0.0151506	-0.00269896	0.00017797	-0.0446572	0.00194663	-0.116089	-0.052264	-0.0524504	-0.00701826	-0.123701	-0.215579	-0.125455	-0.169349	0.0196632	-0.151912	-0.0917001	-0.140687	-0.117756
ALDH1A1	9	-0.0814061	-0.0651517	-0.252808	-0.165183	-0.282351	-0.208264	-0.160391	-0.227995	-0.190531	-0.125842	-0.112388	-0.0722663	-0.0428306	-0.101889	-0.106998	-0.028731	-0.00414209	0.0842839	0.0265855	0.0723986	0.125662	0.0755883	0.335194	0.162561	0.22668	0.0252453	0.157599	0.13605	0.245861	0.197455
ALDH1A2	8	-0.0197888	-0.0188263	-0.155619	-0.141879	-0.284606	-0.279543	-0.222354	-0.310732	-0.244239	-0.193896	-0.14953	-0.131986	-0.13941	-0.171897	-0.213542	-0.0959394	-0.044343	-0.0191981	-0.0687047	0.0246517	0.0533137	0.0793528	0.287494	0.0865698	0.142138	0.064439	0.17048	0.181026	0.256168	0.164524
ALDH1A3	10	-0.0581452	-0.0488919	-0.184737	-0.147857	-0.261506	-0.229702	-0.182582	-0.242924	-0.184458	-0.197362	-0.152491	-0.144069	-0.146226	-0.114937	-0.186537	-0.0338085	-0.0613851	0.00714498	-0.0832441	0.00580364	-0.00832602	0.0798799	0.256183	0.0721119	0.141949	0.0458324	0.199436	0.171775	0.258144	0.129107
ALDH1L1	13	-0.0313611	0.00629698	-0.106077	-0.0873551	-0.162239	-0.151386	-0.110656	-0.180976	-0.143404	-0.0863296	-0.0541614	-0.0564046	-0.0563072	-0.0869039	-0.102594	-0.049479	-0.00933114	-0.00466363	-0.0345161	0.0234508	0.0102541	0.0139464	0.168238	0.0576218	0.0899819	0.0358769	0.0779345	0.092704	0.139583	0.0957266
ALDH1L2	12	-0.0170559	-0.0305658	-0.10581	-0.0962707	-0.180537	-0.130057	-0.100373	-0.204255	-0.12577	-0.0959623	-0.100615	-0.0678859	-0.0673264	-0.0580876	-0.0929409	-0.0157978	-0.0270289	0.00345089	-0.0372906	-0.01052	0.0488213	0.0643251	0.190699	0.0496232	0.0846049	0.0387952	0.113608	0.111601	0.159003	0.0924442
ALDH2	12	-0.0635665	-0.0224315	-0.15778	-0.0943048	-0.162291	-0.11279	-0.0899164	-0.101868	-0.0648203	-0.0803199	-0.0512439	-0.0551768	-0.0515817	-0.0500536	-0.0801794	0.00575428	-0.00435118	0.05751	-0.0165336	0.025328	0.017327	0.0460164	0.193954	0.095411	0.139072	0.041687	0.106003	0.0786895	0.143888	0.0986497
ALDH3A2	24	0.0753861	0.11421	0.15297	0.0815385	0.0995249	0.0202039	0.00881517	0.0311902	0.0348749	0.0487986	0.0728243	0.0295009	-0.00911588	-0.0403696	-0.0242137	-0.0752026	0.0148673	-0.10477	-0.0561129	-0.0268469	0.0057517	-0.0671266	-0.14082	-0.100453	-0.127643	0.0216972	-0.114517	-0.0564621	-0.106813	-0.0645348
ALDH5A1	29	-0.00940758	-0.00209363	0.0484967	0.0432222	0.109612	0.0871445	0.0552633	0.132644	0.0686037	0.0755722	0.0584916	0.0641649	0.0767533	0.0249175	0.0900516	-0.0185533	0.0168429	0.0146405	0.0660916	0.0166007	-0.00352219	-0.0473478	-0.116063	-0.0270428	-0.0509538	-0.0508581	-0.102995	-0.10964	-0.144379	-0.0463754
ALDH6A1	17	0.120996	0.170079	0.196255	0.109992	0.0909533	-0.0126551	0.0092516	-0.03104	0.0193874	0.0304371	0.0770164	0.0101784	-0.0677124	-0.0315978	-0.0716017	-0.0411386	0.0202094	-0.16151	-0.12392	-0.0529379	-0.0286902	-0.0619739	-0.16397	-0.143353	-0.171515	0.0874289	-0.0945411	-0.0108338	-0.0725658	-0.0891454
ALDH9A1	16	0.145989	0.139362	0.164457	0.114741	0.0944885	0.0439965	0.0716388	-0.00215254	0.0480969	0.0285114	0.0638133	0.00592934	-0.063812	0.0687148	-0.032221	0.0745095	0.00230322	-0.106448	-0.105081	-0.0484809	-0.072943	0.0614513	-0.123103	-0.108367	-0.13933	0.089825	0.0623902	0.085802	0.0291386	-0.0650501
ALDOB	26	-0.0431434	-0.00961977	0.0190084	0.0239963	0.0616994	0.0571295	0.0459947	0.0994213	0.0718501	0.0324109	0.0397005	0.0117501	0.0237825	0.0360857	0.0410775	0.0300825	-0.00148323	0.0108821	0.0139508	-0.0120838	-0.203594	-0.0375518	-0.0816246	-0.0249743	-0.0188682	-0.028649	-0.0382005	-0.0559353	-0.0674998	-0.0698655
ALDOC	12	-0.0844681	-0.151508	-0.122564	-0.112573	-0.114929	-0.0763771	-0.0854451	-0.0749668	-0.10851	-0.0734316	-0.112964	-0.054988	0.0144755	-0.0572752	-0.0150201	-0.0415484	-0.0556214	0.0700071	0.0491244	0.00282286	0.0249761	0.00958473	0.123991	0.0639498	0.0882143	-0.0724986	0.0559988	0.0120414	0.0743735	0.0579406
ALG1	22	0.0576635	0.059436	0.146288	0.0881346	0.143844	0.109935	0.0825759	0.0845568	0.0673025	0.0906619	0.0755965	0.0572698	0.0409191	0.0325789	0.0641424	-0.0185146	0.0222932	-0.06327	-0.019569	-0.0450884	0.107535	-0.0750951	-0.170561	-0.0904115	-0.136243	-0.0331466	-0.141263	-0.107999	-0.17311	-0.0941116
ALG1L	25	-0.0304004	-0.146336	-0.0681027	-0.0194472	0.0301598	0.12942	0.0938792	0.0631015	0.0115165	0.0643776	-0.0229667	0.057235	0.121421	0.0963681	0.152741	0.0599686	0.00209307	0.132968	0.12472	-0.00204226	-0.010422	0.0516552	0.0123645	0.0618277	0.0506623	-0.114447	0.00683192	-0.0594594	-0.0734038	-0.00870086
ALG3	30	-0.0623363	-0.122943	-0.0421159	0.00406056	0.0882729	0.168606	0.126144	0.158623	0.0904623	0.104777	0.0225299	0.0873413	0.152028	0.121737	0.196367	0.0803634	0.0187487	0.148089	0.150013	0.0214819	-0.0242564	0.00570172	-0.0401922	0.0629353	0.0471539	-0.109386	-0.0438077	-0.106755	-0.115377	-0.0293482
ALG8	22	0.0542724	0.0232395	0.118906	0.0805762	0.146795	0.147936	0.128066	0.102955	0.0903248	0.119439	0.0842234	0.0677759	0.0679173	0.102768	0.107754	0.0491694	0.0086576	-0.0330995	-0.00843269	-0.0549182	-0.0157595	-0.0389186	-0.15331	-0.0823776	-0.114811	-0.022871	-0.0806527	-0.0649806	-0.133292	-0.099141
ALKBH3	5	-0.0237716	-0.0413084	-0.0662831	-0.0870682	-0.130855	-0.186353	-0.177592	-0.130844	-0.106717	-0.16177	-0.12677	-0.133176	-0.145574	-0.17148	-0.19485	-0.12638	-0.0708104	-0.0740523	-0.103407	-0.0239969	0.0223604	-0.00287903	0.0794725	-0.0180021	0.0280911	0.0211045	0.0253288	0.0424895	0.0724445	0.0265701
ALKBH5	17	0.0130783	0.0904302	0.0830667	0.0424198	0.0411813	-0.036753	-0.0320192	0.0308311	0.0248324	-6.57425e-05	0.0472676	-0.00793378	-0.0346312	-0.0605476	-0.0536047	-0.0627303	0.0164811	-0.0770043	-0.0555583	0.0119555	-0.0352177	-0.0655155	-0.0855866	-0.0596802	-0.0733712	0.0252525	-0.0905076	-0.0379184	-0.0726161	-0.0336444
ALKBH6	29	-0.0101226	0.00156487	0.0864719	0.0801057	0.166909	0.168378	0.131565	0.193132	0.136459	0.131319	0.102212	0.100748	0.120009	0.0934847	0.159225	0.0313048	0.0432973	0.0407926	0.0866019	0.0129143	0.000985474	-0.0508886	-0.168377	-0.023539	-0.0666103	-0.0639953	-0.120805	-0.136429	-0.177807	-0.0721649
ALMS1	22	0.0383101	0.0328691	0.134129	0.0933114	0.144031	0.123281	0.102613	0.115949	0.096813	0.0755913	0.0680167	0.0432356	0.0261346	0.0776767	0.0711836	0.0458218	-0.00638763	-0.0367913	-0.0121293	-0.0506493	-0.16782	-0.0275786	-0.196252	-0.0941526	-0.123765	-0.0248455	-0.0584951	-0.0616654	-0.117645	-0.119983
ALOX5	9	-0.151177	-0.0495573	-0.269843	-0.16863	-0.257116	-0.249451	-0.211915	-0.0941581	-0.0816871	-0.158072	-0.0918459	-0.121562	-0.0928553	-0.169151	-0.184218	-0.0794762	-0.012037	0.0485356	-0.0107699	0.0941534	0.0525675	0.0380908	0.282862	0.140384	0.234486	0.0468002	0.107787	0.0858874	0.189844	0.159677
ALOX5AP	13	-0.0878854	-0.0166244	-0.17528	-0.11974	-0.182914	-0.175941	-0.151261	-0.0932374	-0.0704346	-0.111873	-0.0686443	-0.0895234	-0.0798607	-0.126122	-0.137908	-0.0736143	-0.00408681	0.0121348	-0.0290126	0.0546412	0.171262	0.0158772	0.217606	0.0888213	0.153388	0.0372742	0.0588403	0.0679206	0.134583	0.12526
ALPK2	12	-0.0524473	-0.07302	-0.11937	-0.0910618	-0.137395	-0.0837288	-0.071978	-0.0892568	-0.0517061	-0.0778512	-0.0875061	-0.0650816	-0.041132	-0.0337409	-0.0568796	0.00772563	-0.0356225	0.0389248	-0.00264647	0.0081994	-0.00141927	0.0754853	0.150667	0.0540033	0.0955299	0.0223256	0.130547	0.0851601	0.136992	0.0707788
ALPL	10	-0.0899672	-0.0483929	-0.175575	-0.156259	-0.248321	-0.276171	-0.235981	-0.190315	-0.177004	-0.215804	-0.157224	-0.148082	-0.147094	-0.190119	-0.224004	-0.111488	-0.0432971	-0.00765018	-0.0641012	0.0354081	0.0364832	0.011158	0.219127	0.0786957	0.137594	0.0468806	0.115471	0.106981	0.20265	0.127984
AMH	28	0.0502884	0.0285676	0.0770011	0.0946356	0.117208	0.153824	0.151547	0.0821635	0.0881561	0.137677	0.0985534	0.111942	0.114511	0.133547	0.151188	0.106124	0.0549794	0.0541852	0.0816572	0.029471	-0.0485681	0.0448612	-0.0837285	-0.00239067	-0.0342323	-0.00623198	-0.0118838	-0.021119	-0.0631404	-0.0317048
AMICA1	1	-0.261269	-0.140258	-0.467514	-0.26015	-0.364561	-0.263269	-0.218028	-0.109334	-0.133983	-0.164291	-0.120628	-0.0990921	-0.0158592	-0.131053	-0.117453	-0.0195255	0.0147811	0.218389	0.114206	0.181748	0.0886764	0.0673915	0.489586	0.314475	0.437448	0.0208369	0.188179	0.117197	0.307504	0.281775
AMOT	16	0.0650167	0.0699499	0.0523298	0.0198999	-0.027603	-0.0539942	-0.0160749	-0.088079	-0.0330794	-0.0390629	-0.00731089	-0.0432728	-0.0874877	-0.00494809	-0.0815999	0.0123888	-0.0168516	-0.0897296	-0.111163	-0.0495471	-0.00184027	0.0202089	-0.0202934	-0.0634726	-0.0641585	0.0682844	0.0492881	0.0655299	0.0556725	-0.0224053
AMPD1	8	-0.137446	-0.0689651	-0.27368	-0.176696	-0.278162	-0.252379	-0.206804	-0.16921	-0.164293	-0.160454	-0.108944	-0.101399	-0.0714629	-0.151404	-0.153062	-0.0682393	-0.00973387	0.0805903	0.0200347	0.0957925	0.0536679	0.020186	0.322116	0.169287	0.246483	0.0437559	0.102671	0.0906814	0.214571	0.183516
AMPH	6	0.0627114	0.0353191	-0.0160135	-0.030172	-0.116494	-0.115604	-0.0902841	-0.178833	-0.119915	-0.0996924	-0.0812303	-0.0620706	-0.0923356	-0.0723302	-0.113682	-0.0440448	-0.0334915	-0.036268	-0.0556714	-0.0136167	0.0275927	0.0931384	0.125019	0.00807889	0.0269329	0.0584151	0.115746	0.126368	0.132999	0.074119
AMY1A	25	0.0424293	-0.0250356	0.0236396	0.0431704	0.0712307	0.119202	0.0986392	0.0791669	0.0552336	0.0648908	0.0148258	0.0718294	0.0813028	0.108943	0.123146	0.0829156	0.0294511	0.0810752	0.0885251	0.0131605	0.0389907	0.0638677	-2.10884e-06	0.0413152	0.013946	-0.0381551	0.0351112	-0.003159	-0.0209874	0.0109879
AMZ2	30	0.017474	-0.0198727	0.0822808	0.0845937	0.175116	0.214487	0.164547	0.174237	0.105972	0.168498	0.0985529	0.131617	0.163163	0.127025	0.214124	0.0472078	0.0385555	0.0642543	0.118458	-0.0073236	-0.00747006	-0.0329143	-0.141782	-0.0214964	-0.0663449	-0.106995	-0.123019	-0.134849	-0.197498	-0.0770901
ANAPC10	14	0.0199812	-0.0362497	-0.0149706	-0.00351968	0.00778833	0.0370607	0.0250017	-0.0145229	-0.0233254	0.0242994	-0.0212458	0.0273933	0.0372983	0.0182417	0.0443406	0.0059566	0.00735196	0.0239038	0.0386612	0.00469357	0.196083	0.0128318	0.0286459	0.0221674	0.00434284	-0.0404824	-0.0100729	-0.013467	-0.0114147	0.0258967
ANAPC11	30	0.00563477	-0.0241331	0.0762698	0.07736	0.177398	0.211633	0.151864	0.177054	0.109725	0.155218	0.0858109	0.126196	0.154137	0.117765	0.202073	0.0392291	0.0396473	0.0716218	0.118989	-0.00817909	0.0502188	-0.0680695	-0.130114	3.26011e-05	-0.0499186	-0.110968	-0.14255	-0.149706	-0.203776	-0.0678403
ANAPC16	20	0.0381865	0.0876153	0.0670132	0.0183553	-0.000911577	-0.102397	-0.0880436	-0.0454543	-0.0350376	-0.0533865	0.000832624	-0.0423562	-0.0927919	-0.112967	-0.127918	-0.100281	0.000866734	-0.120338	-0.0935585	-0.00848827	0.064454	-0.0652753	-0.0301251	-0.0669606	-0.0588537	0.0825699	-0.0501397	0.0159909	0.0170929	-0.00117547
ANGEL2	21	0.106366	0.133838	0.196668	0.143779	0.169543	0.132671	0.133189	0.0975899	0.122062	0.098052	0.119074	0.0549999	-0.00262881	0.113596	0.0487487	0.0854656	0.0117645	-0.0906789	-0.0617222	-0.0606317	-0.16293	-0.00801984	-0.22616	-0.126639	-0.176633	0.0304676	-0.0515485	-0.0248879	-0.104781	-0.130591
ANGPT1	9	-0.0879027	-0.0512195	-0.181268	-0.153594	-0.235375	-0.203104	-0.164501	-0.222147	-0.170093	-0.132844	-0.108645	-0.0917236	-0.0721885	-0.125573	-0.13281	-0.0680703	-0.0311724	0.0244194	-0.0223423	0.031322	0.0603925	0.00557991	0.248593	0.102698	0.152921	0.0174499	0.0820435	0.0863791	0.175531	0.131003
ANGPT2	15	0.0213509	-0.0154716	-0.0108222	-0.0617856	-0.116732	-0.126464	-0.103107	-0.195733	-0.116622	-0.101373	-0.0948476	-0.0822132	-0.0933451	-0.0875505	-0.111777	-0.0664757	-0.0592851	-0.0620736	-0.0741428	-0.0435978	0.00551278	0.0329661	0.0574794	-0.0363842	-0.0216625	0.0116488	0.0586604	0.073145	0.0915106	0.0251686
ANGPTL1	13	-0.0418931	-0.0233726	-0.12807	-0.106314	-0.184725	-0.164914	-0.124214	-0.187704	-0.140527	-0.105159	-0.0838807	-0.0724088	-0.0724557	-0.0913972	-0.116255	-0.050951	-0.020583	3.68205e-05	-0.037927	0.0204845	0.0542459	0.0286045	0.198614	0.0668978	0.104812	0.0392705	0.087293	0.0922793	0.152936	0.0999984
ANGPTL2	7	0.00954245	-0.0378397	-0.120498	-0.120231	-0.24523	-0.186336	-0.142371	-0.30801	-0.212338	-0.132703	-0.131113	-0.0925672	-0.0896299	-0.0933839	-0.129729	-0.0416208	-0.0459755	-0.00465015	-0.0549138	-0.0123795	0.0582201	0.100575	0.242552	0.0573052	0.0954271	0.0429074	0.164768	0.163955	0.215199	0.128163
ANK2	8	-0.0815874	-0.0360578	-0.244659	-0.180536	-0.314579	-0.278932	-0.220604	-0.281564	-0.21181	-0.18771	-0.14039	-0.129391	-0.121138	-0.161374	-0.193936	-0.0722457	-0.032843	0.0187299	-0.046833	0.050453	0.0784205	0.0725264	0.32846	0.117566	0.201904	0.048638	0.169218	0.166166	0.277858	0.183547
ANKAR	20	0.0410786	0.106581	0.0602057	0.0261527	-0.0124806	-0.100407	-0.0683045	-0.0448838	-0.0036144	-0.0515322	0.0160829	-0.0554174	-0.104946	-0.0779741	-0.134571	-0.0490677	-0.00679807	-0.117922	-0.118683	-0.00476416	-0.0579545	0.000786419	-0.0268371	-0.0800354	-0.0524632	0.0989737	0.0251016	0.0683379	0.0614016	-0.00505154
ANKDD1A	1	-0.16638	-0.112791	-0.30721	-0.20886	-0.302149	-0.233676	-0.195051	-0.184357	-0.161302	-0.164919	-0.127885	-0.114766	-0.065283	-0.12948	-0.137654	-0.0478344	-0.0288616	0.0940513	0.017128	0.0777941	0.000434973	0.0444368	0.34107	0.168234	0.269422	0.0222898	0.14559	0.108198	0.23294	0.182424
ANKHD1	22	0.0754887	0.145773	0.197383	0.130851	0.178709	0.100974	0.0928209	0.119334	0.119862	0.0964252	0.126572	0.0510532	0.00205728	0.0444353	0.0284598	0.00701402	0.0221873	-0.124536	-0.0768695	-0.0537104	-0.0493751	-0.0693938	-0.224595	-0.146423	-0.175833	0.0376705	-0.100639	-0.0568023	-0.12064	-0.120478
ANKMY1	24	0.0812906	0.0992897	0.150317	0.117974	0.134145	0.08233	0.0861203	0.068375	0.0907176	0.0555898	0.0806556	0.0292963	-0.0236623	0.057246	0.0136981	0.0355078	0.011846	-0.0897386	-0.0639376	-0.0415994	-0.0632911	-0.0121335	-0.168287	-0.0999861	-0.131102	0.0495097	-0.0377743	-0.0163607	-0.0757145	-0.0919681
ANKRA2	24	0.136299	0.14493	0.194938	0.132532	0.145911	0.0855735	0.0868421	0.039847	0.0615664	0.0885626	0.0972307	0.0721224	0.0111815	0.0410908	0.0348538	0.00525123	0.0375916	-0.0858743	-0.0286676	-0.0283228	-0.000715069	-0.0127356	-0.161573	-0.0912946	-0.146878	0.0354769	-0.0763958	-0.0139425	-0.0826396	-0.0658423
ANKRD11	12	-0.0846184	-0.119626	-0.171055	-0.121594	-0.166077	-0.132098	-0.117371	-0.116604	-0.132971	-0.109665	-0.115262	-0.066941	-0.0145386	-0.0766607	-0.0491591	-0.0337214	-0.0356051	0.0793148	0.0515739	0.0543771	-0.0206924	0.0659614	0.175729	0.100441	0.137093	-0.0194824	0.11691	0.0707614	0.144141	0.109736
ANKRD12	18	-0.0241994	0.0652385	0.019173	-0.0203948	-0.036743	-0.134758	-0.121764	-0.0499678	-0.023075	-0.0991999	-0.0253751	-0.0828479	-0.130295	-0.123743	-0.16981	-0.0994026	-0.0313033	-0.11639	-0.114074	-0.0237111	-0.00552293	-0.0747028	-0.0221535	-0.0676607	-0.0513947	0.0574068	-0.0387567	0.0114862	0.0260359	-0.0126925
ANKRD13A	9	-0.125597	-0.102465	-0.226023	-0.155804	-0.207085	-0.169987	-0.156215	-0.0836844	-0.0941447	-0.126018	-0.103795	-0.0775276	-0.0406068	-0.112008	-0.101168	-0.050805	-0.0132668	0.0950395	0.0398251	0.0800616	0.0862631	0.0537348	0.25894	0.149467	0.208402	-0.013867	0.118496	0.0731334	0.167989	0.153733
ANKRD20A4	24	0.0263686	0.0756345	0.107288	0.0687049	0.088928	0.054187	0.0525401	0.0544478	0.0515986	0.0779656	0.0988562	0.0381818	0.020699	0.0231071	0.0273919	-0.00790998	0.0132614	-0.0657955	-0.0305811	-0.0151729	-0.147301	-0.0729552	-0.125103	-0.0788833	-0.0862383	0.0164373	-0.0948235	-0.0516511	-0.0906782	-0.0740748
ANKRD22	4	-0.140409	-0.172754	-0.224627	-0.100431	-0.0700347	0.0576575	0.0378329	0.0920434	0.0211431	0.0357119	-0.0369473	0.0334304	0.11415	0.0698157	0.122507	0.068762	0.0120222	0.199639	0.150723	0.0649666	-0.00498238	0.023156	0.165351	0.16148	0.206246	-0.0831105	0.0235039	-0.0433658	0.00691326	0.065189
ANKRD24	22	0.10296	0.186887	0.206045	0.156949	0.170987	0.0760326	0.0796748	0.107949	0.117823	0.109062	0.158054	0.0766343	0.0231318	0.0293735	0.0256315	-0.00121494	0.0616496	-0.103723	-0.0333233	0.0224152	-0.0111639	-0.0373701	-0.18833	-0.111325	-0.143633	0.0941266	-0.0760863	-0.017498	-0.0786884	-0.0555541
ANKRD26	17	0.0587758	0.115323	0.166947	0.106651	0.144004	0.0494541	0.0417501	0.0811872	0.084104	0.0498476	0.0877074	0.0199764	-0.0332486	-0.00251009	-0.0185435	-0.0233892	0.01454	-0.11957	-0.0769936	-0.0399793	-0.0309427	-0.0844116	-0.20618	-0.12334	-0.152924	0.0445455	-0.122483	-0.058569	-0.120114	-0.103362
ANKRD29	10	-0.0730632	0.0173904	-0.11661	-0.10898	-0.188581	-0.235891	-0.20392	-0.160039	-0.144793	-0.134035	-0.0593169	-0.0769277	-0.0785448	-0.191193	-0.166187	-0.151565	-0.00480474	-0.00663235	-0.0106448	0.063239	0.0571968	-0.0484014	0.177512	0.0755289	0.111739	0.0243406	0.00696443	0.0371894	0.113703	0.121575
ANKRD30A	16	0.113907	0.127626	0.140951	0.0975176	0.0778566	0.0213882	0.0477194	-0.0143549	0.0389908	0.0186725	0.0478266	-0.00599834	-0.0703471	0.0339902	-0.0502431	0.0349248	-0.00465702	-0.12951	-0.109025	-0.0571494	-0.0886936	0.0204673	-0.120339	-0.118305	-0.134782	0.100288	0.0271729	0.0692463	0.0130871	-0.0667517
ANKRD33	26	-0.0557123	-0.0193564	-0.09802	-0.0255948	-0.026307	0.0196385	0.0220067	0.0670532	0.0553093	0.0264094	0.0231334	0.0218904	0.0434109	0.0277919	0.0391677	0.0376078	0.0404301	0.087037	0.0626657	0.0557074	-0.00721748	0.0236327	0.0832793	0.0862402	0.102633	0.005194	0.00250721	-0.0204283	-0.00875155	0.0402592
ANKRD35	8	-0.031388	-0.0169804	-0.160877	-0.176078	-0.348018	-0.374151	-0.297106	-0.400391	-0.288436	-0.254886	-0.179769	-0.192363	-0.212236	-0.244711	-0.297425	-0.147629	-0.075194	-0.081393	-0.139711	0.00152234	0.0772702	0.0566842	0.28754	0.036016	0.109569	0.090595	0.174766	0.193771	0.297248	0.162347
ANKRD36	28	0.0355219	0.0227272	0.0928497	0.107979	0.172295	0.210158	0.182014	0.191687	0.143273	0.156507	0.125751	0.107019	0.127793	0.171918	0.180643	0.127291	0.0436194	0.0336877	0.0679434	0.000550701	-0.116239	0.0159513	-0.160271	-0.036067	-0.0724193	-0.0169566	-0.0198539	-0.0433677	-0.0937824	-0.0748159
ANKRD39	28	0.0118613	-0.025271	0.066323	0.0790411	0.159384	0.16539	0.127494	0.171961	0.114817	0.116361	0.0859394	0.0898828	0.11067	0.0943253	0.146713	0.0480171	0.0236219	0.045901	0.0845482	0.0150488	-0.00485308	-0.0211617	-0.136093	-0.0203096	-0.0448318	-0.0406936	-0.0774403	-0.0959941	-0.136755	-0.0690266
ANKRD40	29	0.0459264	0.0125532	0.0963437	0.08613	0.139897	0.158042	0.123322	0.124454	0.0828085	0.119774	0.0759459	0.104589	0.107028	0.10296	0.145746	0.0508818	0.0474138	0.0405784	0.0796606	0.00501066	0.0477009	-0.0310115	-0.0969897	-0.0099313	-0.0570236	-0.0532537	-0.0968429	-0.090327	-0.144393	-0.049449
ANKRD46	29	0.0353949	-0.0230613	0.100463	0.0724002	0.150851	0.132536	0.0791831	0.119213	0.0692331	0.0749386	0.0326767	0.0716621	0.0717427	0.0381571	0.0974432	-0.0157663	0.0106486	0.00754296	0.0538665	-0.0347256	0.0527692	-0.0574029	-0.152565	-0.0494099	-0.094673	-0.0828393	-0.115984	-0.107285	-0.167053	-0.0818145
ANKRD54	26	-0.00456435	0.00588327	0.0882056	0.0543755	0.111367	0.0944096	0.0798957	0.111562	0.0734668	0.0727495	0.0622841	0.0482601	0.0500341	0.064964	0.0806353	0.0325599	0.00947623	-0.00270193	0.0158516	-0.0236767	-0.108852	-0.0692314	-0.137805	-0.0535835	-0.0760858	-0.0164555	-0.0768295	-0.0725388	-0.113161	-0.0886507
ANKRD55	11	-0.145849	-0.0519855	-0.171176	-0.100704	-0.103984	-0.100635	-0.0926225	0.035177	0.000729644	-0.0615092	-0.0245494	-0.0444239	-0.0136884	-0.0789893	-0.0601301	-0.0448784	0.00578968	0.0707008	0.0370147	0.0711411	0.0195643	-0.0366003	0.135491	0.0923394	0.15393	0.00346699	0.00887895	-0.0158766	0.061352	0.074624
ANKRD6	6	0.0766831	0.00800016	-0.0270874	-0.0452621	-0.145312	-0.112272	-0.0736653	-0.237574	-0.138317	-0.0970511	-0.092468	-0.0677635	-0.0952038	-0.0311314	-0.102463	0.0123055	-0.0536002	-0.0281718	-0.0692378	-0.0262344	-0.0251445	0.157121	0.150908	0.00958499	0.0323959	0.0760297	0.216808	0.204836	0.226984	0.0821479
ANKRD9	17	0.0532343	0.105874	0.142788	0.0823681	0.0942526	0.0209036	0.0295603	0.0253196	0.0552819	0.04327	0.0811715	0.0147741	-0.0201758	-0.00743202	-0.0191039	-0.0219645	0.0296792	-0.106016	-0.0757018	-0.0283151	-0.0247427	-0.099087	-0.145856	-0.104499	-0.127477	0.0483766	-0.135752	-0.0716398	-0.11609	-0.0887982
ANKS1B	22	0.0987775	0.114848	0.236308	0.151633	0.210113	0.14762	0.131775	0.125247	0.120138	0.132725	0.137378	0.0724392	0.0342178	0.0824477	0.0770649	0.0261576	0.0192744	-0.108248	-0.0532752	-0.0622063	-0.109009	-0.0754122	-0.269906	-0.152761	-0.200242	0.0118576	-0.129438	-0.0777705	-0.173428	-0.143476
ANKS3	17	0.0823413	0.0700122	0.193027	0.101315	0.135151	0.0855128	0.072283	0.0324249	0.0601103	0.0399649	0.0486633	0.00867469	-0.0345891	0.0348286	0.00387072	0.00382813	-0.0283367	-0.11625	-0.0946789	-0.101327	-0.123115	-0.0433428	-0.21672	-0.155799	-0.189794	-0.00347906	-0.073651	-0.044287	-0.115934	-0.148366
ANLN	27	-0.0222168	-0.124081	0.0159719	0.0435833	0.152279	0.244307	0.18505	0.192875	0.122467	0.138453	0.0360202	0.11532	0.16881	0.186363	0.237071	0.134472	0.0183524	0.135702	0.143599	-0.0121208	-0.042399	-0.00900463	-0.100735	0.0402848	-0.0140117	-0.140916	-0.0646754	-0.120419	-0.164199	-0.0762809
ANO10	29	0.0165563	-0.0380253	0.0684198	0.0482663	0.114387	0.122689	0.096567	0.100864	0.0757623	0.0760767	0.0318112	0.056148	0.062549	0.0717103	0.101574	0.0345901	0.000789901	0.0246568	0.0395329	-0.0407529	-0.0748584	-0.0264494	-0.127199	-0.0451064	-0.0628017	-0.0370544	-0.0677995	-0.081292	-0.123649	-0.0947132
ANO6	13	0.00932523	0.0279685	-0.0450761	-0.0765611	-0.162252	-0.166905	-0.125359	-0.210582	-0.131171	-0.1094	-0.0740483	-0.0957245	-0.116634	-0.0958949	-0.149251	-0.0590837	-0.0405112	-0.076041	-0.120748	-0.0307724	0.00833663	0.0361268	0.1119	-0.0191345	0.0127977	0.0479059	0.0882516	0.107979	0.136779	0.0569106
ANO9	29	-0.0174403	0.0311375	0.0634654	0.0769742	0.135607	0.111101	0.0921723	0.168462	0.124977	0.103561	0.113171	0.0732037	0.0819799	0.0655994	0.0943461	0.0292552	0.0307788	0.000293833	0.0477558	0.0253128	-0.0542461	-0.0402737	-0.131495	-0.0361725	-0.0487028	0.00860494	-0.0842126	-0.0847706	-0.11433	-0.0598857
ANPEP	5	-0.0452556	-0.0272725	-0.105685	-0.0974667	-0.161759	-0.200974	-0.184432	-0.131154	-0.0998892	-0.165369	-0.115266	-0.125894	-0.126058	-0.166999	-0.189311	-0.110213	-0.0479604	-0.0374135	-0.0633886	5.46801e-05	-0.0150341	0.0278486	0.137043	0.027429	0.0816892	0.0246833	0.0621431	0.0616628	0.106819	0.0680507
ANTXR1	15	0.00684781	-0.0590131	-0.0268879	-0.0193324	-0.0363029	0.036321	0.0298484	-0.0651061	-0.0132933	0.0031779	-0.0396963	0.000489624	0.010416	0.0440249	0.0334054	0.0459143	-0.0284243	0.0323561	0.0140343	-0.0376808	-0.0391117	0.0715047	0.039298	-1.90923e-06	0.00914584	-0.0121797	0.0780267	0.0432684	0.0350612	0.00472449
ANTXR2	8	-0.0846225	-0.0791278	-0.258766	-0.202998	-0.346104	-0.281827	-0.223775	-0.316269	-0.233439	-0.19893	-0.174825	-0.141146	-0.122289	-0.149246	-0.190344	-0.0605529	-0.0504549	0.0351962	-0.0459689	0.0376433	0.10093	0.0923582	0.380386	0.134785	0.218772	0.0582172	0.206386	0.189703	0.311328	0.200432
ANXA1	8	-0.0778378	-0.077681	-0.259597	-0.199006	-0.341732	-0.293117	-0.241036	-0.312594	-0.242146	-0.215961	-0.182343	-0.144494	-0.129032	-0.172491	-0.205706	-0.0819881	-0.0478423	0.0354566	-0.0383657	0.042523	0.125628	0.090109	0.371011	0.138813	0.218062	0.050989	0.19115	0.175995	0.29631	0.200503
ANXA13	13	0.0401758	0.0263815	-0.0338336	-0.046449	-0.135634	-0.140824	-0.10795	-0.194327	-0.118403	-0.108052	-0.0730112	-0.077131	-0.109151	-0.0762147	-0.128195	-0.0433059	-0.0360979	-0.0501184	-0.0786071	-0.00422239	0.094525	0.0776374	0.144635	0.00792648	0.0412046	0.060361	0.117921	0.13181	0.164211	0.0847306
ANXA3	6	0.0442212	0.00122624	-0.0508003	-0.0715819	-0.166605	-0.182599	-0.135992	-0.222374	-0.153578	-0.158149	-0.128342	-0.115832	-0.152853	-0.0883808	-0.173881	-0.0318354	-0.0609337	-0.065475	-0.119316	-0.0370617	0.0125479	0.071524	0.133234	-0.00699895	0.013731	0.072863	0.146733	0.14962	0.186288	0.0579676
ANXA5	7	-0.0115738	-0.0201323	-0.12485	-0.112722	-0.217559	-0.190932	-0.14666	-0.258612	-0.17999	-0.126814	-0.10101	-0.0985178	-0.101428	-0.106909	-0.144124	-0.0565529	-0.0469924	-0.0422841	-0.0741327	4.27489e-05	0.040861	0.0530931	0.201585	0.0301992	0.076724	0.0505542	0.118022	0.127227	0.181931	0.100778
ANXA8	7	0.0185262	-0.0140803	-0.0855493	-0.0909095	-0.204562	-0.229568	-0.186506	-0.251983	-0.205087	-0.190835	-0.142135	-0.123127	-0.153517	-0.14348	-0.192653	-0.0853708	-0.0642763	-0.0392173	-0.081832	0.00732155	0.00420541	0.0723619	0.19933	0.0318331	0.074898	0.0646036	0.157396	0.157394	0.217625	0.10252
ANXA9	28	0.11704	0.106487	0.181178	0.170864	0.230181	0.245055	0.219333	0.179774	0.15694	0.214881	0.169754	0.168686	0.147658	0.174152	0.200765	0.10331	0.0795815	0.0241008	0.0741982	-0.00324352	0.0190394	0.0143806	-0.190792	-0.0439823	-0.119916	-0.00768492	-0.0822078	-0.0682034	-0.16639	-0.0833505
AOAH	2	-0.256062	-0.119806	-0.417415	-0.217677	-0.272752	-0.173723	-0.15231	-0.0090675	-0.0553059	-0.087518	-0.0551881	-0.0523223	0.0347575	-0.0905948	-0.0504283	-0.0135795	0.0365994	0.209442	0.135683	0.173286	0.107894	0.0312888	0.397365	0.283802	0.395357	-0.0147691	0.108054	0.0533272	0.207206	0.231645
AOX1	12	-0.021093	-0.0356669	-0.146634	-0.0988313	-0.186068	-0.140309	-0.111769	-0.180258	-0.134645	-0.103891	-0.0938137	-0.0605942	-0.0549662	-0.0763033	-0.0905693	-0.0228635	-0.00992829	0.0501692	-0.00941223	0.0322924	0.0966819	0.0937269	0.219608	0.101221	0.132965	0.0163738	0.123854	0.107757	0.162873	0.125199
AP1G2	22	0.0883635	0.0819212	0.158465	0.134262	0.171427	0.140945	0.127093	0.124961	0.109816	0.109601	0.105818	0.0793928	0.056347	0.095307	0.0924251	0.0563884	0.0389394	-0.0307319	0.00470903	-0.0102236	-0.0483749	0.00475252	-0.179028	-0.0671694	-0.117925	0.0389762	-0.0591133	-0.0486962	-0.11599	-0.0837531
AP1M1	4	-0.105179	-0.0849812	-0.152912	-0.0878174	-0.103288	-0.0323177	-0.0328487	0.0147265	-0.00708772	-0.0220474	-0.0342678	-0.0101527	0.0476551	-0.00172748	0.0279058	0.0239408	0.0142555	0.127147	0.0955187	0.0734188	-0.00282843	0.0426796	0.168076	0.134187	0.165341	-0.0329983	0.0777704	0.0237776	0.0820436	0.102747
AP1M2	28	0.100772	0.0813614	0.226554	0.170622	0.257549	0.221821	0.187543	0.179953	0.155834	0.168866	0.139067	0.1176	0.0912862	0.133375	0.151236	0.0632582	0.0379481	-0.0439072	0.0229175	-0.0413082	-0.0553822	-0.051598	-0.288024	-0.117829	-0.189589	-0.0254631	-0.126301	-0.107855	-0.207722	-0.150889
AP1S2	9	-0.168697	-0.102935	-0.303417	-0.198497	-0.268293	-0.200033	-0.175505	-0.137173	-0.126287	-0.124469	-0.109744	-0.0877587	-0.0333489	-0.125061	-0.106691	-0.0573749	-0.00499323	0.103765	0.0409682	0.0891531	0.145321	0.0204833	0.333791	0.180066	0.261756	-0.0166511	0.0889188	0.0647857	0.185931	0.186021
AP2B1	22	0.0579689	0.0516197	0.141485	0.0960992	0.148499	0.127034	0.106627	0.088671	0.0790808	0.0857844	0.0662359	0.0598587	0.0333247	0.084941	0.0824366	0.0392456	-0.000889271	-0.0425277	-0.00870822	-0.0618038	-0.0830859	-0.0292208	-0.198135	-0.108348	-0.14385	-0.0296235	-0.0535972	-0.0480133	-0.10934	-0.110561
AP2M1	14	-0.0564569	-0.117352	-0.114482	-0.0773101	-0.0893936	-0.0522013	-0.046699	-0.0559611	-0.0649741	-0.069039	-0.0894496	-0.0492075	-0.0186706	-0.0190407	-0.0279637	0.00103411	-0.047088	0.0448775	0.0126226	-0.0013589	-0.0878113	0.0622812	0.0935902	0.0408776	0.0794363	-0.0016098	0.101537	0.0571271	0.0854555	0.0324208
AP3B2	19	0.0527261	-0.0112621	0.0360496	0.013838	0.000671548	-0.0485687	-0.0581509	-0.0566075	-0.0475475	-0.0834748	-0.0733249	-0.0513904	-0.0619632	-0.0569258	-0.0653075	-0.0442453	-0.0469923	-0.0314231	-0.0349747	-0.019719	-0.0272825	0.0673766	-0.0302539	-0.0460617	-0.0432611	0.00773707	0.0830338	0.0612848	0.0596135	0.00415729
AP3M2	28	0.0429019	-0.0146309	0.0693292	0.0764794	0.129625	0.17385	0.135804	0.120228	0.0842034	0.115176	0.064801	0.10548	0.126871	0.120225	0.163873	0.0758375	0.0205518	0.0697145	0.114708	0.00824777	-0.0683947	0.0414077	-0.098217	0.0117088	-0.0387647	-0.0696381	-0.00472633	-0.0370591	-0.0826637	-0.035808
AP4B1	11	-0.124025	-0.0832773	-0.203456	-0.131194	-0.183544	-0.164086	-0.140105	-0.0749398	-0.0802895	-0.128009	-0.0956833	-0.0993142	-0.0700218	-0.101897	-0.125158	-0.0321315	-0.0334396	0.0438579	-0.00702856	0.055727	-0.0265386	0.0507534	0.200397	0.092422	0.171914	0.0327789	0.13468	0.0971377	0.177718	0.109205
APBB1IP	2	-0.267033	-0.119269	-0.414879	-0.222983	-0.283907	-0.179906	-0.154147	-0.0207548	-0.0510224	-0.0841567	-0.0516443	-0.0661708	0.0239261	-0.0979241	-0.0589852	-0.0183126	0.0288811	0.178064	0.10662	0.151515	0.0569855	0.00460139	0.381604	0.255729	0.376473	-0.000780232	0.0792248	0.0334315	0.180659	0.20805
APBB2	17	0.0783237	0.0950121	0.155166	0.0725508	0.0932565	0.0146821	0.0102046	-0.0221447	-0.000827229	0.0496426	0.0589644	0.0189966	-0.0226838	-0.0509042	-0.0306764	-0.0975821	0.00173538	-0.149048	-0.0797383	-0.0627927	0.0511194	-0.0853965	-0.160405	-0.130935	-0.16085	0.00525124	-0.16147	-0.0741099	-0.142977	-0.0880665
APCDD1	7	0.0203864	-0.0505728	-0.0883608	-0.115322	-0.227381	-0.219741	-0.181353	-0.295309	-0.214958	-0.183318	-0.166096	-0.133019	-0.145871	-0.134939	-0.181176	-0.0848552	-0.0848952	-0.0450545	-0.0940166	-0.0422588	0.00791052	0.0834786	0.184114	0.00813404	0.0457105	0.0278792	0.162404	0.153647	0.209926	0.0873751
APCDD1L	6	0.0339814	-0.0350368	-0.0449672	-0.0694629	-0.157099	-0.134235	-0.104851	-0.228374	-0.158797	-0.118115	-0.116471	-0.0820896	-0.0932787	-0.0745378	-0.110587	-0.0321238	-0.0568375	-0.0232776	-0.0623822	-0.0341227	-0.0460566	0.0921859	0.132302	0.000939526	0.0210997	0.0283183	0.151697	0.138813	0.171048	0.0602398
APEH	24	0.0261719	0.0552025	0.109251	0.0804698	0.135765	0.0822985	0.0695628	0.11795	0.095389	0.0768806	0.0837571	0.0429286	0.0267002	0.0269555	0.0429414	-0.00635704	0.0256784	-0.0520407	-0.0153617	-0.0165319	-0.0244404	-0.0613602	-0.157742	-0.0649493	-0.0866279	0.0245235	-0.118244	-0.0918644	-0.13563	-0.0895982
APEX2	25	-0.0575374	-0.0679926	-0.0189997	0.0022034	0.0645301	0.108269	0.0744961	0.119694	0.0611226	0.0891935	0.0386773	0.0677482	0.115979	0.0532761	0.129898	0.0126187	0.0327978	0.0914781	0.100818	0.0191736	0.0745793	-0.0680621	-0.0325913	0.0553914	0.0298421	-0.109461	-0.130398	-0.145771	-0.156599	-0.028511
APH1B	17	0.098402	0.17889	0.190475	0.0928527	0.0862977	-0.0704391	-0.0525842	-0.0105338	0.018931	-0.0241078	0.0620151	-0.0351854	-0.116537	-0.110567	-0.142549	-0.119904	-0.0049411	-0.210575	-0.148382	-0.029076	0.0260155	-0.076839	-0.161348	-0.155935	-0.169603	0.0984441	-0.0920139	-0.000138999	-0.0582719	-0.0653453
APITD1	22	0.0986171	0.125546	0.247409	0.15004	0.228946	0.126134	0.0965481	0.135272	0.108493	0.10732	0.117145	0.0652488	0.0138325	0.0232767	0.0445411	-0.0513059	0.0159085	-0.142662	-0.0613249	-0.0754191	0.0220116	-0.12554	-0.29481	-0.178845	-0.234033	-0.00181124	-0.21856	-0.144688	-0.240691	-0.165342
APLN	24	0.0732691	0.006933	0.129077	0.0563913	0.0977595	0.0938774	0.0732305	0.00264947	0.0278686	0.0561598	0.0202689	0.0292212	0.0246708	0.0486812	0.0557772	0.00467295	-0.0135175	-0.0595539	-0.0272039	-0.0692434	0.00571667	-0.023375	-0.139913	-0.0972161	-0.136512	-0.035096	-0.0499598	-0.0360312	-0.0895002	-0.0838363
APLNR	9	-0.127565	-0.0263416	-0.20956	-0.158339	-0.246215	-0.226856	-0.178001	-0.18194	-0.142327	-0.133406	-0.075261	-0.0929756	-0.0741587	-0.140776	-0.149134	-0.0763853	-0.0111718	0.0307157	-0.0188344	0.058567	0.0192638	-0.0150186	0.250579	0.115618	0.185693	0.045913	0.0638085	0.0734961	0.167638	0.137668
APLP1	30	0.0303143	-0.0240463	0.0176316	0.0427876	0.0709609	0.0914074	0.0710554	0.0626666	0.0417445	0.0671828	0.0245838	0.0646488	0.0887335	0.0609111	0.109018	0.0383006	0.016984	0.0581014	0.0981281	0.0458662	0.0213367	0.0741242	-0.0368295	0.0152169	0.00374843	-0.00058491	0.0330331	-0.00991198	-0.0144105	0.0160864
APOA1BP	21	0.129989	0.133855	0.237524	0.165661	0.220386	0.161798	0.148687	0.122552	0.132815	0.124248	0.127939	0.0740171	0.0223755	0.114352	0.0801106	0.0552891	0.0186596	-0.105518	-0.0632179	-0.0676476	-0.0265473	-0.0335285	-0.258275	-0.146338	-0.205829	0.0139923	-0.109788	-0.0709475	-0.177332	-0.146879
APOBEC3A	30	-0.0400291	-0.0607459	0.00283064	0.0282163	0.100015	0.157373	0.119917	0.149022	0.0772804	0.121646	0.06387	0.108632	0.153706	0.106911	0.179298	0.0686619	0.0538324	0.102625	0.132111	0.033778	0.0468851	-0.0489786	-0.0521154	0.0499683	0.0102491	-0.0913281	-0.0983631	-0.119437	-0.144996	-0.0301806
APOBEC3C	11	-0.206635	-0.0752325	-0.300868	-0.183893	-0.250753	-0.221281	-0.180691	-0.0691949	-0.0767175	-0.121379	-0.0566156	-0.101664	-0.0482398	-0.141152	-0.126556	-0.0627518	-0.0040437	0.0709021	0.00875531	0.0969132	-0.0442624	-0.0116817	0.282845	0.146128	0.256616	0.0233022	0.0720043	0.0420995	0.167534	0.146211
APOBEC3F	11	-0.152656	-0.0810887	-0.285273	-0.153476	-0.198252	-0.150528	-0.128818	-0.0233921	-0.0637516	-0.0791423	-0.0559125	-0.0463405	0.00905282	-0.0867063	-0.0607019	-0.0252661	0.0269506	0.121538	0.0750258	0.131225	0.142282	0.0375097	0.291455	0.191748	0.262475	0.0228952	0.0878015	0.0542939	0.157634	0.179232
APOBEC3G	2	-0.23457	-0.129281	-0.39922	-0.205641	-0.254266	-0.160669	-0.140809	-0.000360781	-0.0627912	-0.0833717	-0.0610187	-0.0493982	0.0429333	-0.0808113	-0.0386815	-0.00838202	0.0324467	0.197783	0.133314	0.170658	0.11332	0.0399236	0.386186	0.271171	0.376201	-0.00791834	0.104985	0.0501815	0.192736	0.226013
APOBEC3H	3	-0.242432	-0.134642	-0.373654	-0.162338	-0.172288	-0.056857	-0.0500754	0.0946212	0.0251378	-0.0112307	-0.0140559	0.00307548	0.103312	0.000671428	0.0512538	0.0585532	0.0514506	0.244056	0.180229	0.170054	0.0625467	0.0375006	0.323557	0.279652	0.367849	-0.0206604	0.0833972	0.00866642	0.130643	0.184272
APOBR	26	-0.0894982	-0.0228668	-0.0711617	-0.0394199	-0.0328962	-0.0427372	-0.0432441	0.0519154	0.0369135	-0.0133219	0.003106	-0.0225482	0.0032527	-0.0541743	-0.0258179	-0.0398194	0.0115677	0.028641	0.0156716	0.0244718	-0.0517577	-0.0532763	0.0242338	0.0377305	0.062823	-0.0245011	-0.0791712	-0.0773329	-0.0658532	-0.001989
APOC1	3	-0.185496	-0.142484	-0.269856	-0.114572	-0.101272	0.0142878	-6.8021e-05	0.0977105	0.0273405	0.0227261	-0.009516	0.032688	0.117006	0.0341413	0.0986199	0.057002	0.0380158	0.211209	0.173759	0.106936	0.0254697	0.000728198	0.196645	0.197428	0.251041	-0.0796327	0.0114358	-0.0524936	0.0230443	0.10364
APOD	13	-0.0487536	-0.0446915	-0.145813	-0.120142	-0.199431	-0.181096	-0.147163	-0.200887	-0.167705	-0.12788	-0.107727	-0.0850053	-0.0756861	-0.114382	-0.12185	-0.0725246	-0.0209653	0.0290837	-0.0217235	0.00890332	0.025017	0.00551156	0.193756	0.0824677	0.120358	0.0033143	0.0675153	0.0657478	0.13615	0.0922634
APOE	3	-0.205724	-0.150672	-0.311561	-0.153676	-0.168584	-0.0385476	-0.0391861	0.0292199	-0.0253924	-0.00213463	-0.0258375	0.00542485	0.0973089	0.00296498	0.0640849	0.0385734	0.0247295	0.199665	0.152898	0.103446	-0.0147081	-0.00223434	0.246396	0.208582	0.278342	-0.0755749	0.0268429	-0.0292033	0.0628206	0.12374
APOL6	11	-0.149092	-0.0751691	-0.207184	-0.12184	-0.139922	-0.106241	-0.100993	0.00808098	-0.0324678	-0.0766412	-0.0580958	-0.0591518	-0.0134976	-0.0735123	-0.0605931	-0.02201	0.00400104	0.0756952	0.0368744	0.0715754	0.0731824	-0.0204674	0.180345	0.119685	0.175581	-0.0119904	0.0296616	0.00062268	0.0822881	0.093672
APOOL	28	0.0145348	-0.0545041	0.0550557	0.055371	0.129066	0.163725	0.130661	0.133068	0.106642	0.0801467	0.0158278	0.0535219	0.0692089	0.118214	0.127459	0.0811632	-0.000883266	0.0513698	0.0500236	-0.0319177	-0.0179119	-9.44198e-05	-0.127922	-0.0283268	-0.0653583	-0.103771	-0.0566685	-0.088369	-0.136494	-0.0929572
APP	18	0.0740489	0.0690141	0.0479394	-0.0216055	-0.102613	-0.13141	-0.083988	-0.219883	-0.141935	-0.0782222	-0.0523976	-0.0782659	-0.11784	-0.0682995	-0.134259	-0.0475413	-0.0482556	-0.141564	-0.154045	-0.0708543	-0.0050715	0.0224321	0.0300131	-0.0835753	-0.076318	0.0765127	0.0779774	0.121935	0.123223	0.00978512
APPBP2	28	0.0637467	0.043294	0.135446	0.104846	0.156381	0.157554	0.12969	0.0952468	0.057575	0.149226	0.119255	0.123054	0.123868	0.0928436	0.15295	0.0177908	0.0361605	-0.00423421	0.0725866	-0.00988347	-0.0172037	-0.0379084	-0.154377	-0.0518666	-0.108113	-0.0546182	-0.110849	-0.0891918	-0.151617	-0.0625842
APPL2	20	0.097572	0.120173	0.111064	0.0357155	-0.0208658	-0.0843196	-0.0564857	-0.116356	-0.0587697	-0.0396639	0.0103806	-0.0402769	-0.10508	-0.0614059	-0.120308	-0.0511031	-0.0148588	-0.141052	-0.13549	-0.0560782	-0.00642745	-0.0140241	-0.0454267	-0.0984125	-0.112511	0.0795926	0.011216	0.067599	0.0410107	-0.0205149
APRT	14	-0.0436557	-0.119041	-0.0891619	-0.0482915	-0.0186659	0.0298871	0.00741517	0.0174784	-0.0350881	0.00916185	-0.0509997	0.0259786	0.083127	0.0172858	0.0906986	0.00557508	-0.000689281	0.110879	0.108621	0.0378861	0.115958	0.0442662	0.0715696	0.0814573	0.0754899	-0.074299	0.0199008	-0.0303787	-0.0076006	0.0490741
APTX	24	0.0618531	0.0627841	0.165633	0.109654	0.172777	0.121719	0.0978645	0.115895	0.0988871	0.0853558	0.082766	0.0560254	0.0176407	0.066342	0.0559698	0.0149484	0.00399469	-0.0695081	-0.0191866	-0.0615337	-0.0660679	-0.0720334	-0.212707	-0.106566	-0.153854	-0.0154032	-0.120761	-0.0842799	-0.154302	-0.124917
AQP1	7	-0.0356167	0.00969584	-0.131978	-0.130216	-0.253203	-0.261077	-0.199761	-0.288781	-0.215741	-0.154308	-0.0972422	-0.114381	-0.124977	-0.166763	-0.193983	-0.107904	-0.0317314	-0.0454171	-0.0830494	0.0148441	0.0598743	0.0127351	0.225583	0.0548024	0.102562	0.0592866	0.0939609	0.126343	0.197844	0.126421
AQP11	22	0.0551488	0.0203022	0.116935	0.0722602	0.121099	0.115403	0.0979139	0.0638296	0.047901	0.115986	0.0800423	0.0749195	0.0817727	0.0634092	0.0908761	0.00996334	0.0229612	-0.0342032	0.0164761	-0.0300523	0.0181322	-0.0512779	-0.118083	-0.0595347	-0.0949863	-0.0223372	-0.0989777	-0.0612811	-0.121157	-0.0652331
AQP7	12	-0.0198211	0.0317216	-0.0924252	-0.0682196	-0.146976	-0.122698	-0.0779708	-0.166698	-0.12257	-0.0465852	-0.020124	-0.0248274	-0.0246829	-0.057163	-0.0694065	-0.022171	0.0159445	0.00177863	-0.0176956	0.0321383	0.0326884	0.0145234	0.163712	0.0680182	0.0887964	0.0531796	0.0707608	0.092583	0.139697	0.100164
AQP7P3	12	-0.0523166	-0.034471	-0.124942	-0.0905333	-0.144807	-0.109211	-0.0805119	-0.137946	-0.108782	-0.0733215	-0.0590779	-0.0572309	-0.0361627	-0.0526673	-0.0681916	-0.0177764	-0.0268813	0.0248148	-0.006396	0.0143605	-0.0405957	0.0264457	0.147689	0.0593481	0.103922	0.0026608	0.0842164	0.0735271	0.123739	0.0765946
AQP9	14	-0.072458	-0.14892	-0.140902	-0.0591691	-0.029318	0.0881415	0.0600995	0.0500848	0.0170482	0.0352091	-0.0427349	0.0404591	0.103692	0.0926351	0.13042	0.0875171	0.00676864	0.16715	0.132785	0.0334126	0.0399463	0.0661455	0.0989043	0.112426	0.119313	-0.090252	0.0545415	-0.0192614	0.00518485	0.0449227
AR	24	0.0698349	0.0877228	0.148358	0.104251	0.138968	0.0896982	0.0870469	0.084844	0.0975955	0.0732227	0.0773873	0.0307288	-0.0021862	0.0635909	0.0248866	0.0442236	0.0134443	-0.0835406	-0.057462	-0.0442705	-0.149377	-0.041601	-0.188104	-0.104525	-0.12644	0.0115585	-0.0826987	-0.0478462	-0.121041	-0.108384
ARAP2	4	-0.108665	-0.0908366	-0.18181	-0.0987852	-0.106535	-0.0512323	-0.0523765	0.018	-0.000349686	-0.0560648	-0.0520001	-0.0291244	0.00595951	-0.0121092	-0.010355	0.0191395	0.00330348	0.102903	0.0580341	0.0613682	0.0740795	0.037713	0.182215	0.12206	0.164447	0.00437454	0.0648977	0.0134492	0.0900774	0.0963347
ARAP3	5	-0.0422333	0.00817408	-0.106537	-0.117672	-0.227441	-0.251308	-0.19461	-0.250731	-0.191276	-0.160138	-0.0936514	-0.115284	-0.120532	-0.161225	-0.189329	-0.100372	-0.0405922	-0.0361592	-0.0759562	0.0215208	-0.0453187	0.0103135	0.192773	0.044739	0.0930898	0.0631607	0.0977533	0.125174	0.195131	0.110172
ARCN1	18	-0.0422075	-0.0176472	-0.0738734	-0.0778738	-0.120346	-0.147465	-0.122269	-0.131886	-0.0923124	-0.127819	-0.0931129	-0.115316	-0.131686	-0.104756	-0.152322	-0.0586841	-0.0530754	-0.0835221	-0.11377	-0.0360709	-0.0416516	-0.022131	0.0435734	-0.0405783	0.00200264	0.0390525	0.0346156	0.0397669	0.0707586	-0.0011935
ARF1	28	0.0172773	-0.0348461	0.0737456	0.0772595	0.150137	0.199093	0.169592	0.151473	0.120072	0.121234	0.0673741	0.0833908	0.097003	0.158854	0.16654	0.113344	0.0135574	0.0394912	0.0530705	-0.0340487	-0.0677837	-0.0163808	-0.159016	-0.0358016	-0.0769225	-0.0482345	-0.0740672	-0.103951	-0.156004	-0.10697
ARF3	28	0.0171657	0.0195346	0.0906881	0.0889526	0.164237	0.147941	0.108866	0.168977	0.118336	0.111162	0.072292	0.0968256	0.0971953	0.0624746	0.132607	0.0050511	0.0396614	0.0454767	0.0890786	0.0126143	-0.0320265	-0.0358311	-0.151669	-0.012214	-0.0580733	-0.0703637	-0.140485	-0.127118	-0.201575	-0.0764037
ARFGAP3	18	-0.0379515	0.00973959	-0.0810644	-0.0818461	-0.156558	-0.166685	-0.116354	-0.154131	-0.113031	-0.0967571	-0.0584743	-0.0810042	-0.0915403	-0.07657	-0.123639	-0.0319494	-0.0230224	-0.0470272	-0.0920014	-0.00399707	-0.0029931	-0.013624	0.124579	0.00247786	0.0508692	0.0677221	0.0585283	0.0829427	0.13062	0.0524588
ARFGEF2	30	-0.0090856	-0.0703856	0.032376	0.0473084	0.13233	0.187557	0.14147	0.167307	0.107835	0.108912	0.0400742	0.0830543	0.116101	0.130827	0.173271	0.0881377	0.0105883	0.0906416	0.0931469	-0.018397	-0.060629	-0.00403708	-0.116326	-0.00297715	-0.0302147	-0.0890892	-0.0626068	-0.0999897	-0.149988	-0.0847089
ARGLU1	5	-0.00234743	0.0219127	-0.0680298	-0.0727004	-0.15165	-0.195423	-0.153355	-0.189101	-0.137513	-0.144907	-0.0920971	-0.104672	-0.136804	-0.131653	-0.183209	-0.0729447	-0.0402967	-0.0701609	-0.0961016	-0.00138333	-0.0104922	0.0304791	0.112101	0.00317755	0.0385009	0.0885025	0.0977796	0.119069	0.167908	0.070443
ARHGAP1	15	0.0379607	0.0319427	-0.00493254	-0.0116158	-0.0791459	-0.0423004	-0.01261	-0.142803	-0.0779107	-0.00583678	-0.00503434	-0.00767268	-0.0166364	0.00549192	-0.0247351	0.0185243	-0.00414718	-0.0110542	-0.0312421	-0.017559	-0.0660669	0.0484767	0.0783043	0.00510284	0.0184472	0.0712313	0.072765	0.0890797	0.0932173	0.0404039
ARHGAP10	10	-0.0826938	-0.0935567	-0.203919	-0.142261	-0.2264	-0.165504	-0.13838	-0.154153	-0.13865	-0.130059	-0.111892	-0.0705343	-0.0443699	-0.0759182	-0.090383	-0.0130711	-0.0238504	0.10312	0.0320631	0.0565114	0.0438395	0.0613571	0.275512	0.140223	0.189878	0.007891	0.153377	0.108616	0.202473	0.153259
ARHGAP11A	30	-0.0146429	-0.0485514	0.0138242	0.0466439	0.117019	0.165928	0.129484	0.157123	0.102701	0.125485	0.0744944	0.105045	0.140432	0.110721	0.178784	0.0686022	0.0440804	0.0971138	0.122452	0.0304002	0.0523409	-0.0160674	-0.0729362	0.0395988	0.00303349	-0.0784335	-0.0773354	-0.11188	-0.142912	-0.0362509
ARHGAP11B	30	-0.0731183	-0.089746	-0.0307755	0.0231917	0.11209	0.185296	0.143128	0.198495	0.113417	0.136322	0.0757394	0.102674	0.170304	0.13956	0.20204	0.100283	0.040389	0.118023	0.142636	0.0325681	-0.0515035	-0.0361825	-0.0690345	0.0601933	0.0303096	-0.10843	-0.0781733	-0.123526	-0.138437	-0.044054
ARHGAP15	1	-0.263127	-0.117143	-0.449871	-0.252839	-0.341151	-0.25282	-0.212528	-0.0854141	-0.1081	-0.143183	-0.0966391	-0.0954636	-0.0160134	-0.141452	-0.118696	-0.0419251	0.0248354	0.186737	0.0987338	0.172222	0.139095	0.0261523	0.45936	0.29426	0.420182	0.0128759	0.122175	0.0814784	0.253957	0.264363
ARHGAP20	7	-0.0229754	-0.0199477	-0.125818	-0.12564	-0.239025	-0.22941	-0.17884	-0.273881	-0.200883	-0.156048	-0.127325	-0.116812	-0.122783	-0.144267	-0.178738	-0.0812425	-0.0475679	-0.0446048	-0.0862336	-0.00566438	0.0439639	0.046679	0.214248	0.0306424	0.0901281	0.0571433	0.127522	0.146806	0.208782	0.111401
ARHGAP21	7	-0.0148026	-0.014981	-0.092296	-0.10836	-0.201633	-0.224202	-0.180801	-0.231147	-0.156943	-0.172223	-0.131559	-0.137461	-0.158141	-0.139701	-0.200195	-0.0825316	-0.0738306	-0.0792504	-0.120915	-0.0271115	-0.025017	0.0546838	0.157858	-0.0101315	0.0472525	0.0472408	0.136352	0.141977	0.189699	0.0810062
ARHGAP22	11	-0.153471	-0.0653754	-0.238087	-0.134896	-0.179365	-0.119163	-0.0985819	-0.0345826	-0.0165195	-0.0740808	-0.0489699	-0.0590178	-0.0164971	-0.0610048	-0.0602006	-0.0029602	-0.00104729	0.0912096	0.043518	0.076744	-0.0208812	0.0369346	0.227455	0.137019	0.214106	0.00795337	0.0899334	0.0521364	0.140531	0.118329
ARHGAP23	8	-0.0529759	-0.05759	-0.190519	-0.17125	-0.302208	-0.286374	-0.233342	-0.300209	-0.232179	-0.217159	-0.172173	-0.164086	-0.153593	-0.17703	-0.219323	-0.0967461	-0.0737329	-0.0219514	-0.0878162	0.00321015	-0.00839256	0.0813582	0.267497	0.060411	0.133576	0.0615291	0.179217	0.159012	0.250883	0.136095
ARHGAP24	10	-0.0787623	-0.0522847	-0.197516	-0.155292	-0.254547	-0.20747	-0.167323	-0.221126	-0.168674	-0.127116	-0.108181	-0.094294	-0.0661472	-0.12199	-0.130756	-0.0649185	-0.0199041	0.0364392	-0.0195353	0.0398101	0.136301	0.0415768	0.291092	0.116364	0.178506	0.0300441	0.113791	0.116115	0.208537	0.162984
ARHGAP25	1	-0.295277	-0.161723	-0.490989	-0.262282	-0.336539	-0.230081	-0.199257	-0.0303733	-0.0791793	-0.135826	-0.0993232	-0.0904032	0.00958346	-0.120208	-0.0871094	-0.0172479	0.0175194	0.229392	0.132011	0.18401	0.0616377	0.0402752	0.465402	0.315462	0.453435	-0.00727843	0.145457	0.0736784	0.251452	0.257557
ARHGAP28	7	-0.0178753	-0.0355536	-0.144129	-0.127013	-0.246055	-0.209812	-0.166585	-0.271781	-0.179967	-0.159013	-0.143477	-0.108902	-0.117772	-0.11599	-0.161704	-0.0557202	-0.0485017	-0.00356843	-0.0587099	-0.00305015	0.0561258	0.0899698	0.254633	0.0618359	0.117968	0.0671481	0.161761	0.159044	0.223957	0.127858
ARHGAP30	2	-0.27957	-0.151614	-0.454586	-0.231294	-0.293278	-0.174405	-0.146689	-0.00699297	-0.0504557	-0.0972883	-0.0739203	-0.0654804	0.0320018	-0.0708342	-0.0478472	0.0224724	0.0284169	0.227003	0.131854	0.166664	0.0487323	0.039638	0.410912	0.296993	0.409923	-0.0111759	0.131805	0.058629	0.211761	0.223071
ARHGAP31	9	-0.134114	-0.0645021	-0.232478	-0.168081	-0.254155	-0.220943	-0.181988	-0.16485	-0.12562	-0.150485	-0.108906	-0.115697	-0.0827779	-0.12975	-0.151301	-0.0563574	-0.0282338	0.0437187	-0.0191172	0.0486901	0.0164635	0.0177299	0.271634	0.114603	0.189829	0.0462075	0.102283	0.0927746	0.185235	0.135261
ARHGAP32	24	0.0973312	0.0834776	0.152557	0.103181	0.115633	0.0883008	0.0922637	0.0214492	0.0488908	0.0574777	0.0580864	0.0322506	-0.0154517	0.0788578	0.0259667	0.0613761	0.0027046	-0.0766412	-0.0658329	-0.0676623	-0.148191	-0.0158318	-0.172147	-0.111371	-0.141143	0.0547255	-0.019951	0.0100798	-0.0544218	-0.109584
ARHGAP33	28	0.0828272	0.0609195	0.185618	0.141944	0.208793	0.19449	0.168865	0.147997	0.118376	0.143353	0.112762	0.10757	0.0899339	0.132391	0.143693	0.0775204	0.0344343	-0.0281439	0.0267186	-0.0315756	-0.0549132	-0.0169159	-0.234674	-0.0962955	-0.156228	-0.000945755	-0.0655145	-0.0596236	-0.131829	-0.108034
ARHGAP39	28	0.0591543	0.00488136	0.151137	0.142117	0.235845	0.275103	0.219975	0.207606	0.158768	0.18259	0.118229	0.152234	0.162577	0.188538	0.232388	0.118052	0.048938	0.0682966	0.114189	-0.0197845	-0.0458418	-0.00235667	-0.203661	-0.0247138	-0.100192	-0.0662503	-0.0797554	-0.106767	-0.177292	-0.107336
ARHGAP4	2	-0.27273	-0.147482	-0.396195	-0.231897	-0.28741	-0.202758	-0.176385	-0.0358235	-0.0734547	-0.124505	-0.090863	-0.102829	-0.00999958	-0.114217	-0.0887285	-0.034715	-0.00994164	0.162567	0.0768559	0.124985	0.00545367	0.0178411	0.351121	0.230261	0.3487	-0.0148189	0.113428	0.0449247	0.199346	0.187899
ARHGAP44	15	0.0893246	0.0348495	0.029285	0.0155919	-0.0268416	-0.0310316	-0.0108219	-0.0755243	-0.0326157	-0.0577423	-0.0395942	-0.0353524	-0.0742442	0.0104	-0.0587471	0.0401295	-0.0297855	-0.0275212	-0.0627613	-0.0112697	-0.031051	0.138167	0.0128891	-0.0342484	-0.0278523	0.0877344	0.178933	0.146441	0.137115	0.0282423
ARHGAP9	2	-0.30919	-0.138844	-0.486283	-0.260009	-0.334413	-0.243426	-0.209307	-0.0229934	-0.0676343	-0.142492	-0.0917455	-0.0985062	-0.00781545	-0.136659	-0.108563	-0.0325877	0.0228727	0.208507	0.115099	0.186213	0.0812712	0.0218727	0.452529	0.306006	0.445794	0.00765619	0.119334	0.0594429	0.236352	0.25329
ARHGEF1	4	-0.180257	-0.0786896	-0.209106	-0.101031	-0.0992736	-0.0536969	-0.0515113	0.0834333	0.0248865	-0.026499	-0.00764694	-0.0139212	0.0445774	-0.0269374	0.00874177	0.00436054	0.0229278	0.118124	0.0981779	0.0966112	-0.0360215	-0.0192649	0.143362	0.142723	0.197718	-0.0199622	0.005998	-0.0367341	0.0464409	0.0820497
ARHGEF10	18	0.10903	0.097745	0.0669974	0.0238519	-0.063401	-0.0898166	-0.0501569	-0.180212	-0.0871336	-0.0690344	-0.023889	-0.0521942	-0.110284	-0.033642	-0.117692	-0.00203511	-0.0301941	-0.106089	-0.120026	-0.0369253	-0.0686596	0.0871723	0.0324199	-0.0663756	-0.058579	0.0995442	0.136095	0.154811	0.148728	0.0278534
ARHGEF11	23	0.0182073	0.0403534	0.108765	0.0908507	0.148917	0.134803	0.117329	0.153036	0.137818	0.0879131	0.0918201	0.0486734	0.0368069	0.098779	0.0834618	0.0626245	0.00134223	-0.0196551	-0.00729448	-0.0418745	-0.177796	-0.0360249	-0.183708	-0.0738382	-0.0976229	-0.0265916	-0.0775601	-0.0852686	-0.14079	-0.120587
ARHGEF12	18	0.0874029	0.13534	0.135419	0.0372987	-0.0160148	-0.130237	-0.0969246	-0.143584	-0.0557218	-0.0906367	-0.00840352	-0.0811088	-0.171497	-0.10746	-0.185929	-0.0823385	-0.0410617	-0.194995	-0.193756	-0.0735405	-0.0360534	-0.0364804	-0.0944148	-0.151298	-0.15211	0.102834	0.0107559	0.0728883	0.0568486	-0.0488071
ARHGEF16	22	0.0983591	0.0807498	0.189411	0.135831	0.187518	0.134701	0.123196	0.120342	0.105292	0.0921199	0.0863369	0.0650643	0.0252385	0.0850054	0.0689113	0.0424744	0.0127144	-0.065799	-0.021548	-0.0424954	-0.0444936	-0.0297015	-0.214646	-0.116101	-0.162451	0.0357736	-0.0765445	-0.0500825	-0.124917	-0.120753
ARHGEF19	24	0.0856211	0.0228714	0.139969	0.0991412	0.142483	0.132977	0.115731	0.0933717	0.0686313	0.0624191	0.0369616	0.0348729	0.0146744	0.095031	0.0670047	0.0612394	-0.0136191	-0.0549071	-0.0370687	-0.0791514	-0.0675912	-0.0044943	-0.16379	-0.100309	-0.13589	-0.00195338	-0.0125337	-0.0184903	-0.0881992	-0.108854
ARHGEF2	15	0.000445596	0.0481526	-0.0247089	-0.00699827	-0.0567377	-0.0472556	-0.00708767	-0.040683	0.00465321	-0.0369124	0.00730484	-0.0428531	-0.0716104	0.0328806	-0.0643817	0.0775754	-0.0112303	-0.0266567	-0.0833385	-0.00352125	-0.0734504	0.0514786	0.0539051	-0.00171445	0.0200824	0.101951	0.126069	0.112784	0.144099	0.0230975
ARHGEF4	10	-0.0296756	-0.067164	-0.158449	-0.134222	-0.238536	-0.213296	-0.170625	-0.246915	-0.17929	-0.17811	-0.154117	-0.13573	-0.125041	-0.115149	-0.166087	-0.0415876	-0.0684783	0.00129433	-0.0601936	-0.0037615	-0.0577267	0.106488	0.228823	0.0522644	0.120149	0.0521913	0.189086	0.15457	0.231733	0.113731
ARHGEF5	16	0.126588	0.0847979	0.168123	0.097312	0.0976295	0.0314021	0.0336423	-0.0135136	0.00771512	0.0109843	0.0199095	0.0075194	-0.0524477	0.0108705	-0.0244393	-0.0113544	-0.014663	-0.113572	-0.0891323	-0.0659107	0.0465608	-0.00602659	-0.156407	-0.121996	-0.167436	0.0454548	-0.0370432	-0.00315896	-0.0684575	-0.0838215
ARHGEF6	11	-0.119067	-0.052154	-0.156935	-0.116199	-0.147321	-0.133039	-0.11701	-0.0532249	-0.0687095	-0.0732646	-0.0550312	-0.0624402	-0.0294942	-0.0867625	-0.0834895	-0.04504	-0.0186194	0.0318629	-0.00771838	0.0287084	0.0132886	-0.0176505	0.163164	0.0777524	0.130172	0.000443642	0.0705091	0.0551892	0.134414	0.0911119
ARHGEF7	5	-0.0255215	-0.00377802	-0.0640388	-0.0767732	-0.138174	-0.181214	-0.148162	-0.16437	-0.116322	-0.150074	-0.0963703	-0.113175	-0.131264	-0.125751	-0.170453	-0.070516	-0.0552638	-0.0630581	-0.0914915	-0.0251187	-0.0828046	0.0231571	0.0659619	-0.0187061	0.0210331	0.059252	0.0961284	0.0923341	0.139676	0.0345081
ARID3A	25	-0.0724155	-0.0412886	-0.0510587	0.0255333	0.0724305	0.161047	0.141886	0.182922	0.127531	0.14488	0.10133	0.118525	0.177421	0.144389	0.207333	0.121062	0.0685316	0.163922	0.174825	0.0829443	-0.0830286	0.0100467	-0.00119225	0.107914	0.0906894	-0.0414988	-0.0138613	-0.0682686	-0.062365	0.0149497
ARID3B	4	-0.127719	-0.0395499	-0.126136	-0.0570414	-0.0456364	-0.0393589	-0.0335144	0.0766263	0.0255847	-0.0062193	0.0149238	-0.0117901	0.0316163	-0.0278536	-0.00271077	-0.00506128	0.0155055	0.0655771	0.0677633	0.0742019	-0.0639511	-0.0452745	0.0654669	0.0772111	0.120968	0.00158476	-0.0175313	-0.0323601	0.0148576	0.0454836
ARID4B	23	0.0349893	0.0220061	0.0918332	0.0909162	0.1384	0.169332	0.152563	0.140691	0.127527	0.11212	0.090231	0.0675998	0.0667064	0.14801	0.124001	0.11592	0.0175047	0.0141001	0.0251454	-0.0257604	-0.187424	0.00971895	-0.141098	-0.04404	-0.0737332	-0.0228959	-0.0109046	-0.0349835	-0.078904	-0.0928159
ARID5A	13	-0.0582508	0.0501701	-0.0643387	-0.0677097	-0.124673	-0.201559	-0.160657	-0.0606209	-0.0525898	-0.12377	-0.0309463	-0.110238	-0.125914	-0.148692	-0.184078	-0.0931733	-0.0159254	-0.0812296	-0.0989057	0.0330517	-0.00846072	-0.0306639	0.0746532	-0.00233178	0.0396445	0.0790634	0.0314057	0.0558981	0.111029	0.0478649
ARID5B	10	-0.0134061	-0.0017823	-0.133907	-0.113488	-0.23574	-0.22545	-0.165708	-0.224081	-0.15991	-0.167168	-0.124404	-0.114653	-0.139381	-0.104958	-0.187877	-0.0175464	-0.0257397	-0.00689584	-0.0857147	0.0151817	0.0192022	0.0797449	0.246132	0.0739565	0.119042	0.0998734	0.189535	0.185059	0.26608	0.129024
ARL2	13	-0.0129445	-0.0450156	-0.0824296	-0.0911432	-0.15902	-0.149911	-0.131018	-0.167107	-0.121267	-0.125987	-0.11479	-0.0858958	-0.0841539	-0.0995439	-0.116129	-0.059611	-0.0451837	0.00509656	-0.0265876	0.000647276	0.0379664	0.0664525	0.147576	0.0294107	0.0679482	0.00763368	0.114141	0.0972103	0.138347	0.0840961
ARL3	24	0.0721387	0.078266	0.165137	0.0939274	0.132355	0.0700765	0.0455703	0.0473662	0.0338178	0.0573529	0.0664762	0.0456116	0.00864501	0.000832298	0.01894	-0.0447656	-0.000905088	-0.0964978	-0.032217	-0.054966	-0.0145154	-0.0605344	-0.173348	-0.115796	-0.142674	0.0116625	-0.0950067	-0.04754	-0.0952689	-0.0803438
ARL4A	8	-0.0297381	-0.0320699	-0.151862	-0.13837	-0.253805	-0.250606	-0.200007	-0.281749	-0.232503	-0.16827	-0.128746	-0.116274	-0.117628	-0.157728	-0.182171	-0.097872	-0.044307	-0.0219013	-0.0630471	0.0220497	0.105701	0.0335436	0.250567	0.0684753	0.115383	0.0522362	0.116771	0.133004	0.214392	0.141029
ARL4C	9	-0.0958891	-0.103524	-0.234522	-0.151251	-0.223722	-0.156145	-0.136289	-0.123945	-0.114324	-0.129405	-0.125081	-0.0755896	-0.0366938	-0.0788878	-0.0811435	-0.0165147	-0.0142153	0.108092	0.0461838	0.0727579	0.0853853	0.079934	0.288961	0.160454	0.213328	0.00690733	0.148223	0.106079	0.200315	0.157193
ARL5B	30	-0.0146052	-0.0615097	-0.00101905	0.0357983	0.100877	0.164938	0.135776	0.157912	0.112184	0.0950566	0.0347714	0.0663515	0.0985952	0.142226	0.154978	0.116967	0.0198485	0.0847152	0.0792606	0.0193517	-0.0252214	0.0243382	-0.0606168	0.033396	0.00488077	-0.0578849	0.000421279	-0.0517796	-0.0706692	-0.0440497
ARL6IP1	28	0.0524024	-0.00613299	0.162267	0.125231	0.246521	0.269987	0.202492	0.221014	0.164934	0.168642	0.0974435	0.116784	0.13236	0.167111	0.204803	0.0904607	0.0235387	0.0227223	0.0609188	-0.063487	-0.0378929	-0.0566578	-0.248676	-0.0742394	-0.145481	-0.120636	-0.141458	-0.154071	-0.239098	-0.151772
ARL6IP5	13	0.00519466	0.0749407	-0.0450496	-0.0337792	-0.114899	-0.148376	-0.0976438	-0.115904	-0.0474936	-0.0862257	-0.0253097	-0.0716124	-0.114375	-0.0777435	-0.147472	-0.0220323	0.00149601	-0.0518066	-0.0854521	0.0232663	0.051311	0.0367195	0.127696	0.0225689	0.0583599	0.11661	0.085042	0.115597	0.157036	0.0742754
ARL8B	28	0.0571862	0.0250659	0.121929	0.0995829	0.178438	0.174791	0.139073	0.150129	0.11454	0.130935	0.0847273	0.107885	0.10288	0.105224	0.147442	0.0479337	0.0473362	0.0202631	0.0694759	-0.0168254	0.0226676	-0.0425297	-0.143625	-0.0323565	-0.0805276	-0.0518576	-0.10168	-0.0826565	-0.147293	-0.065954
ARL9	12	-0.0696668	-0.143099	-0.162589	-0.107643	-0.123279	-0.0680442	-0.0659836	-0.0606627	-0.0918384	-0.071568	-0.108628	-0.048734	0.00894711	-0.0241887	-0.0107437	-0.00408238	-0.0355546	0.0899163	0.0562103	0.0366494	0.0461529	0.0827284	0.156714	0.0941538	0.13198	-0.0445856	0.115156	0.0547274	0.107143	0.0903557
ARMC1	27	-0.00596343	-0.0601742	0.0362188	0.0635133	0.153279	0.222984	0.167262	0.199459	0.133665	0.149738	0.0795604	0.125439	0.171203	0.152737	0.217956	0.100461	0.0465292	0.11507	0.147657	0.00695698	-0.0720151	-0.00821656	-0.101978	0.0335105	-0.00392251	-0.112831	-0.0597673	-0.109873	-0.133632	-0.0577372
ARMCX1	18	0.104567	0.0774146	0.0543645	0.0045587	-0.070243	-0.143802	-0.106123	-0.172969	-0.105395	-0.106711	-0.067222	-0.0927547	-0.154214	-0.105035	-0.182552	-0.0769539	-0.0424702	-0.147839	-0.160495	-0.0427913	0.0740532	0.0490588	0.0276793	-0.0811859	-0.063951	0.083607	0.0805911	0.126817	0.114854	0.0206998
ARMCX2	15	0.156462	0.105067	0.121392	0.0746718	0.0283362	-0.00616249	0.0224552	-0.0995722	-0.0264372	-0.0276425	-0.0166331	-0.0412273	-0.104741	0.0307888	-0.0788761	0.0310542	-0.03703	-0.14048	-0.138611	-0.0751332	0.0199605	0.114088	-0.0474504	-0.109314	-0.116716	0.104844	0.132408	0.147443	0.10403	-0.0207379
ARMCX4	18	0.0435216	0.078333	0.0834652	-0.00260222	-0.0501867	-0.148273	-0.108519	-0.143192	-0.0828736	-0.107544	-0.0374324	-0.116905	-0.175969	-0.117641	-0.195186	-0.0912918	-0.0614426	-0.205262	-0.207673	-0.0831732	-0.0557655	-0.0445356	-0.0643466	-0.14588	-0.12384	0.085312	0.0200429	0.0677075	0.0702009	-0.0456316
ARMCX5	18	0.0914069	0.0804559	0.0764337	-0.00442073	-0.0723329	-0.164574	-0.119505	-0.203118	-0.126272	-0.116705	-0.0678947	-0.115289	-0.17725	-0.123391	-0.197697	-0.0971383	-0.0615469	-0.193258	-0.195993	-0.0752155	0.0111365	0.00339601	-0.0228479	-0.137538	-0.114532	0.063083	0.0531257	0.104726	0.103312	-0.0183218
ARNT2	17	0.0583343	0.134225	0.158271	0.0913638	0.11002	0.00360689	0.00961847	0.032475	0.0618437	0.0298808	0.0751308	-0.00587681	-0.0649021	-0.0403728	-0.0648881	-0.0561131	-0.00633185	-0.161766	-0.105596	-0.0506431	-0.0576126	-0.0765665	-0.189439	-0.144013	-0.153262	0.0614152	-0.121556	-0.0477932	-0.10926	-0.106591
ARPC1B	14	-0.116803	-0.122842	-0.177775	-0.0942966	-0.085957	-0.0248835	-0.0364976	0.0425216	0.00871679	-0.0512385	-0.0758263	-0.0287355	0.0173397	-0.0133628	0.0149546	0.00605307	-0.00827833	0.115734	0.076024	0.0362902	0.0961828	0.0272296	0.131147	0.120325	0.14754	-0.0577268	0.0182308	-0.0381299	0.00619765	0.0569148
ARPC2	9	-0.128663	-0.135535	-0.294867	-0.181885	-0.265152	-0.172699	-0.148503	-0.13677	-0.118349	-0.144918	-0.143705	-0.0980767	-0.0479173	-0.0751224	-0.0980142	0.00201836	-0.0303713	0.120829	0.0392681	0.0730973	0.0554642	0.110658	0.336053	0.179388	0.257199	0.0105167	0.186474	0.126799	0.236017	0.174067
ARPC3	14	-0.00986473	-0.0345653	-0.0773125	-0.0344337	-0.0469888	-0.0110576	-0.0115828	-0.0257217	-0.0366595	0.00190215	-0.0210912	0.0180969	0.0332654	-0.00455649	0.0214909	-0.00325081	0.02511	0.0581378	0.0509839	0.0480583	0.258992	0.0418371	0.114478	0.07704	0.0804821	-0.00793611	0.0223613	0.0150562	0.0325506	0.086258
ARRB2	4	-0.158172	-0.0780235	-0.212401	-0.115719	-0.120292	-0.0574894	-0.0496447	0.0310748	-0.00899736	-0.00352183	-0.00637245	-0.00748102	0.0507535	-0.0319609	0.0128945	-0.00898828	0.0230557	0.0982582	0.0779352	0.0796556	0.0724632	-0.0193614	0.168549	0.135597	0.180102	-0.0268943	-0.000673791	-0.0248219	0.0413866	0.0906067
ARRDC1	29	0.0100951	2.76712e-05	0.0602573	0.0664841	0.117077	0.149641	0.124274	0.148135	0.111365	0.106408	0.0820437	0.0888736	0.096465	0.10915	0.131849	0.0765121	0.0415862	0.0612359	0.0700133	0.00671002	-0.0356897	-0.0189937	-0.0905099	0.0133075	-0.0287032	-0.0162045	-0.0682831	-0.0791287	-0.109203	-0.0629606
ARRDC3	12	-0.0400117	-0.0645234	-0.123167	-0.109279	-0.16276	-0.134121	-0.115265	-0.161877	-0.145065	-0.0978948	-0.105075	-0.0714615	-0.043829	-0.0906175	-0.0814798	-0.0597514	-0.0313162	0.0202759	-0.0122431	0.00751597	0.133221	0.0242092	0.174932	0.0670056	0.0923386	-0.0305854	0.0658213	0.0632491	0.124424	0.0979791
ARRDC5	2	-0.258131	-0.119803	-0.388714	-0.217282	-0.279474	-0.203817	-0.172614	-0.0175758	-0.0624667	-0.121594	-0.0803389	-0.0842066	-0.00730617	-0.112232	-0.0883528	-0.0245846	0.021992	0.175844	0.0926425	0.145505	0.057924	0.0059971	0.370273	0.249599	0.358432	0.00691553	0.0934392	0.0420306	0.188957	0.203414
ARSD	16	0.132982	0.111313	0.146734	0.098497	0.0645412	0.0125559	0.0403177	-0.0521163	0.00399167	0.0123921	0.0341539	0.00657447	-0.0633964	0.0315605	-0.0347634	0.0373847	-0.00718594	-0.114572	-0.100351	-0.0666445	-0.0422605	0.043021	-0.130677	-0.122148	-0.154457	0.143731	0.041796	0.0630348	0.0184025	-0.0654835
ARSE	18	0.059666	0.0274979	0.0205688	-0.0195888	-0.0921294	-0.10503	-0.0757728	-0.179893	-0.101665	-0.0753923	-0.0599193	-0.0598943	-0.0888075	-0.0616932	-0.10706	-0.0347825	-0.0348651	-0.07089	-0.0864638	-0.0486916	0.00777103	0.0581363	0.0570659	-0.0428715	-0.0314361	0.0642291	0.0905932	0.104231	0.106156	0.0312206
ARSG	21	0.138498	0.164442	0.276537	0.195757	0.26241	0.208633	0.193334	0.145214	0.133756	0.204121	0.190441	0.142303	0.0935984	0.127523	0.146777	0.0391267	0.0599648	-0.104724	-0.0172552	-0.0484908	-0.00502902	-0.0688584	-0.282415	-0.156482	-0.221328	0.0271054	-0.137135	-0.0776237	-0.188586	-0.133054
ARTN	22	0.0710545	0.0418616	0.173468	0.108491	0.17571	0.130568	0.0968991	0.111782	0.0935353	0.0799307	0.061887	0.0518078	0.0271594	0.0593294	0.065845	-0.00298245	-0.00746612	-0.0701899	-0.0296016	-0.0688599	-0.0289922	-0.0462837	-0.201749	-0.116483	-0.154335	-0.0269732	-0.0972481	-0.0805987	-0.155311	-0.119151
ARV1	21	0.139638	0.149409	0.209688	0.153751	0.174055	0.131356	0.139935	0.0708505	0.113719	0.108125	0.119752	0.0631045	-0.0118217	0.1112	0.0414147	0.0776535	0.0298085	-0.112942	-0.0831274	-0.065503	-0.0403038	-0.0131037	-0.206305	-0.138111	-0.183517	0.0519932	-0.0618301	-0.0186007	-0.108091	-0.120905
ASB13	21	0.135071	0.145435	0.268184	0.1893	0.253748	0.195954	0.176084	0.151548	0.138662	0.171587	0.16952	0.11549	0.0714126	0.116111	0.10989	0.0442154	0.0376873	-0.113598	-0.0341438	-0.0633712	-0.00934236	-0.0498329	-0.280132	-0.154641	-0.219851	0.0273942	-0.108348	-0.058361	-0.163918	-0.135701
ASCC3	14	-0.0629052	-0.103006	-0.141372	-0.0960127	-0.113367	-0.057873	-0.0485266	-0.0653136	-0.0544264	-0.0900443	-0.11074	-0.0711853	-0.0541479	-0.0031634	-0.0428288	0.0305855	-0.0505797	0.0446631	-0.0160546	-0.0215305	0.00395416	0.0414763	0.122899	0.0458174	0.0884184	-0.0159172	0.0855151	0.0433634	0.0884749	0.0282516
ASCL2	4	-0.0887874	-0.117506	-0.169299	-0.0935574	-0.10068	-0.0361897	-0.0457263	0.00324454	-0.0104598	-0.0748368	-0.0856965	-0.0475793	-0.0118097	-0.00934683	-0.0217969	0.0333492	-0.0126628	0.110081	0.0411906	0.0304312	0.00509699	0.0510748	0.155597	0.108222	0.148512	-0.0163244	0.0679616	0.0164295	0.0655108	0.0553392
ASF1B	27	-0.0268499	-0.0697684	0.0642214	0.0917107	0.222046	0.29684	0.238108	0.290094	0.197903	0.211421	0.130336	0.159217	0.220914	0.219716	0.286493	0.152552	0.0599108	0.130449	0.161012	0.0160728	-0.0849839	-0.0414283	-0.153372	0.0290749	-0.022461	-0.122185	-0.111105	-0.156706	-0.207849	-0.0935312
ASGR2	11	-0.155756	-0.0573146	-0.25142	-0.155321	-0.21934	-0.186784	-0.157523	-0.0808739	-0.0815009	-0.106602	-0.0673176	-0.0806534	-0.035148	-0.120283	-0.106221	-0.0569549	0.00627258	0.0806468	0.0320381	0.0895905	0.077691	0.0117225	0.271283	0.150992	0.230204	0.00862718	0.0754901	0.0489902	0.150217	0.15293
ASIP	10	-0.0914899	-0.0764001	-0.21433	-0.148459	-0.243274	-0.171497	-0.144033	-0.183748	-0.143976	-0.111505	-0.102672	-0.0693659	-0.0321078	-0.0969997	-0.0882123	-0.0384741	-0.013609	0.0828462	0.026087	0.0516638	0.0727175	0.0756142	0.279925	0.137686	0.19275	-0.00324516	0.136638	0.105503	0.194052	0.158435
ASPA	13	-0.0124296	0.0420585	-0.0773726	-0.0637707	-0.135612	-0.153879	-0.118327	-0.140267	-0.0895766	-0.0855634	-0.0431798	-0.0650983	-0.075203	-0.0975322	-0.12991	-0.0566136	-0.00376469	-0.0452551	-0.0603825	0.0263631	0.0882167	0.0187872	0.137796	0.0257387	0.0631008	0.076666	0.0701123	0.0956782	0.143079	0.0912717
ASPHD2	4	-0.138476	-0.0804182	-0.21804	-0.110628	-0.121892	-0.0683935	-0.0600335	0.0464368	0.00946994	-0.0486779	-0.0356264	-0.0263453	0.0234465	-0.0219043	-0.0105842	0.0261471	0.015946	0.118342	0.0820291	0.0975673	0.041593	0.0491187	0.199254	0.140959	0.208152	0.0287395	0.0867625	0.0318789	0.116095	0.111925
ASPM	27	-0.0277479	-0.0865822	0.0383016	0.0784259	0.201763	0.300656	0.24195	0.267343	0.185613	0.193144	0.0993325	0.14929	0.205758	0.241654	0.285835	0.180913	0.0455722	0.14463	0.16265	0.00678928	-0.072884	-0.0224048	-0.132157	0.0464367	-0.014313	-0.132091	-0.0870851	-0.142706	-0.189031	-0.0893673
ASPSCR1	28	0.0071259	0.0033501	0.098431	0.0897567	0.18309	0.200945	0.155267	0.185251	0.133816	0.14637	0.0976533	0.101439	0.111265	0.114658	0.171669	0.0483074	0.030845	0.0274922	0.0684883	-0.0280962	-0.0323987	-0.0726757	-0.190789	-0.0464191	-0.0932639	-0.0892824	-0.14614	-0.155131	-0.213518	-0.112596
ASS1	12	-0.0342135	-0.0726769	-0.173018	-0.112809	-0.188436	-0.135805	-0.107715	-0.148782	-0.111657	-0.143438	-0.134613	-0.0942959	-0.0835866	-0.0437966	-0.0949621	0.030762	-0.0394747	0.0600065	-0.0245636	0.0279813	0.0124069	0.143411	0.200797	0.0976541	0.127016	0.0392184	0.223758	0.148497	0.239116	0.116275
ASTE1	16	0.0525654	0.101025	0.0704023	0.03467	0.0145148	-0.0351709	-0.0182063	-0.0227531	0.00255002	-0.00088333	0.0368464	0.00546891	-0.035644	-0.0300763	-0.0570599	-0.0204828	0.0366674	-0.0629676	-0.0534132	0.0161437	0.0869042	-0.0238657	0.00339911	-0.0169201	-0.0288902	0.0693263	-0.0215606	0.0258354	0.0243957	0.0222452
ASTN1	5	-0.00450344	0.00146555	-0.0529149	-0.0763434	-0.156225	-0.196325	-0.16199	-0.195128	-0.150091	-0.144163	-0.0973274	-0.108872	-0.120219	-0.142802	-0.168561	-0.0983323	-0.0423431	-0.0576502	-0.0814843	-0.0056235	0.0280404	0.017976	0.118063	0.00887949	0.0352537	0.0403354	0.0833691	0.0933968	0.146209	0.071304
ASXL2	26	-0.0524347	0.00713566	-0.0305843	-0.00463775	-0.00143269	-0.00595543	-0.00329579	0.0560932	0.0300694	0.0151876	0.0374674	0.0129146	0.0313894	0.00495724	0.00993828	0.0261309	0.0233443	0.0367759	0.0375288	0.0437599	-0.186512	-0.0187603	-0.00368888	0.0331765	0.0391395	0.0165928	-0.00882227	-0.00690662	0.00319095	0.00136269
ATAD2	27	-0.007031	-0.0647301	0.0880544	0.0912124	0.219729	0.282681	0.214682	0.249855	0.160997	0.188337	0.0967028	0.148133	0.199025	0.191189	0.260964	0.118138	0.0543461	0.0967025	0.140137	-0.00987885	-0.00906047	-0.0649731	-0.172522	0.00835174	-0.0595839	-0.12996	-0.142489	-0.170093	-0.231067	-0.106188
ATAD5	27	-0.033723	-0.0489568	0.0373287	0.0564375	0.154957	0.218148	0.17252	0.192017	0.132827	0.153021	0.0902081	0.103034	0.14915	0.155435	0.202346	0.105112	0.0273793	0.0838261	0.103548	-0.0109281	-0.144245	-0.040672	-0.13858	0.00127909	-0.0364853	-0.122233	-0.0840812	-0.11719	-0.158699	-0.0943095
ATAT1	22	0.100853	0.0521952	0.180329	0.124501	0.182872	0.155713	0.132623	0.0960276	0.0889145	0.0966046	0.0728633	0.0715319	0.0346914	0.0997974	0.0920751	0.0497645	0.0110005	-0.0508002	-0.0138865	-0.0572194	-0.0813424	-0.0108865	-0.218066	-0.112565	-0.158578	-0.0086144	-0.0517977	-0.0436803	-0.113234	-0.121512
ATF3	10	-0.0473109	-0.0876711	-0.175959	-0.118135	-0.183142	-0.136935	-0.118334	-0.159265	-0.132395	-0.134947	-0.139603	-0.0833296	-0.0678781	-0.0736905	-0.0926004	-0.0209797	-0.040089	0.0593951	0.00286033	0.0227324	0.145912	0.10103	0.224338	0.104485	0.145276	0.000888158	0.149379	0.102514	0.173451	0.124033
ATF7IP2	14	-0.0522066	-0.068459	-0.0837263	-0.0526293	-0.0508591	-0.0524761	-0.0624746	0.0254501	0.00642652	-0.0917801	-0.0784147	-0.0765397	-0.0601847	-0.0432244	-0.070788	-0.0134939	-0.0638263	0.0266631	-0.0150486	-0.00347428	-0.0993105	0.0381959	0.0467485	0.0177168	0.0667755	-0.0130339	0.0729393	0.0315918	0.0563077	0.00841718
ATG4C	9	-0.108948	-0.0553784	-0.195383	-0.135065	-0.181485	-0.153742	-0.137032	-0.103302	-0.104001	-0.0962235	-0.0797422	-0.0686333	-0.0418941	-0.108838	-0.0975316	-0.0676911	-0.00537447	0.0455478	0.0071487	0.0485718	0.129797	-0.0217215	0.215883	0.106753	0.161529	-0.00802105	0.0309572	0.0382918	0.113273	0.11911
ATG4D	28	0.0382666	0.0303703	0.153647	0.123183	0.222154	0.203331	0.160135	0.209039	0.144657	0.154378	0.122926	0.114219	0.128293	0.103979	0.168071	0.0422756	0.041851	0.00806102	0.0804681	0.00278176	-0.0419082	-0.0627539	-0.222481	-0.054841	-0.107621	-0.0592885	-0.134755	-0.131632	-0.194222	-0.105648
ATG7	11	-0.104369	-0.0979916	-0.210948	-0.12311	-0.1658	-0.0872212	-0.0679642	-0.0500994	-0.0369538	-0.0660869	-0.0763647	-0.0490086	-0.00677871	-0.0204725	-0.0340526	0.0397772	-0.00291945	0.116142	0.0504552	0.0578657	0.0157085	0.0794786	0.226083	0.13689	0.188924	0.0117312	0.133854	0.0816939	0.149653	0.118044
ATHL1	16	0.00164661	0.051658	0.0470692	0.0317411	0.0401498	0.0267267	0.0388156	0.0195141	0.0343419	0.0395142	0.0622472	0.00399756	-0.0122714	0.0285621	-0.00106045	0.0111067	-0.00179328	-0.071847	-0.0627627	-0.039512	-0.0256598	-0.0419601	-0.0629208	-0.0650111	-0.0539231	0.0410281	-0.0387737	-0.0207398	-0.0370597	-0.0455824
ATIC	28	0.0297734	0.00269733	0.103621	0.0892083	0.156671	0.176177	0.15072	0.158074	0.137261	0.120205	0.0867614	0.0789607	0.0778224	0.144075	0.135536	0.106645	0.0165725	0.0216242	0.0212921	-0.0333868	-0.068995	-0.0134279	-0.153833	-0.0502266	-0.0904052	-0.0299955	-0.0416006	-0.058596	-0.119803	-0.101837
ATL1	18	0.0260378	0.0577413	0.0318044	-0.060164	-0.133069	-0.264272	-0.226074	-0.231351	-0.155199	-0.187981	-0.107019	-0.16056	-0.217462	-0.241232	-0.274847	-0.206166	-0.0708476	-0.191865	-0.192864	-0.0536577	0.0257186	-0.0725734	0.0286377	-0.103912	-0.0678921	0.0753452	-0.0322813	0.0421621	0.0584455	0.00812221
ATL3	14	-0.0378357	-0.104234	-0.0744384	-0.0333143	-0.00476127	0.0616307	0.0500592	0.0455672	0.0358171	0.00602774	-0.0494702	0.000317365	0.0307419	0.0725566	0.0619325	0.0807967	-0.00995958	0.0784458	0.0387202	-0.0064838	-0.0226114	0.042204	0.0315861	0.0372119	0.0515268	-0.0272645	0.0309627	-0.0142874	-0.00836512	-0.0129652
ATOH8	7	-0.0358545	0.0114244	-0.131035	-0.10926	-0.2187	-0.229371	-0.183344	-0.210645	-0.166061	-0.153394	-0.0957403	-0.10402	-0.115016	-0.147019	-0.180268	-0.0816433	-0.0325614	-0.0218577	-0.0588956	0.0390497	0.0427533	0.0537026	0.217853	0.0700038	0.118534	0.0637502	0.120755	0.13047	0.205674	0.130177
ATOX1	25	-0.00308476	-0.0421313	-0.0571547	0.00555386	0.000868054	0.0747514	0.0645491	0.0511565	0.037418	0.0595174	0.0183327	0.0622132	0.0912943	0.069582	0.100915	0.0689837	0.042225	0.132684	0.123265	0.056511	0.00188292	0.0840806	0.0715346	0.107122	0.0926867	-0.0304199	0.0371733	0.00846447	-0.00257807	0.0423485
ATP11B	12	-0.057365	-0.0887268	-0.159266	-0.10106	-0.147264	-0.102138	-0.0907031	-0.0953492	-0.0845277	-0.0985475	-0.110209	-0.0508892	-0.0312827	-0.0531981	-0.0529645	-0.0158197	-0.0231572	0.0766927	0.0351757	0.0327627	0.0123404	0.0752908	0.184819	0.100334	0.141107	-0.00739349	0.105755	0.0673567	0.122731	0.100705
ATP11C	12	-0.0790212	-0.0967498	-0.188309	-0.119132	-0.160766	-0.107695	-0.0969042	-0.0847146	-0.0794756	-0.103918	-0.115351	-0.0545992	-0.0263931	-0.0491922	-0.0500114	-0.0031023	-0.0152202	0.108887	0.0574521	0.0526796	0.0130126	0.0643364	0.216881	0.140131	0.173451	-0.0474827	0.0957983	0.054823	0.123132	0.113944
ATP13A2	17	-0.0114497	0.030972	0.0690844	0.0495243	0.0973392	0.0191756	0.0025512	0.104918	0.0693416	0.011096	0.0361523	-0.00158416	-0.0170286	-0.038131	-0.0222492	-0.0617243	-0.00656473	-0.0619964	-0.0169411	-0.0209276	-0.0606599	-0.0742637	-0.148643	-0.0760793	-0.0766063	0.0093366	-0.123441	-0.0938265	-0.143348	-0.0811639
ATP13A5	12	-0.0183972	-0.0411953	-0.111773	-0.0848631	-0.158653	-0.130552	-0.0972516	-0.164409	-0.136546	-0.100772	-0.092542	-0.0551561	-0.0513225	-0.056604	-0.0754579	-0.00715506	-0.0157905	0.0374169	-0.003804	0.0233363	-0.00261058	0.0483697	0.163515	0.0756765	0.0961688	0.0267306	0.10813	0.0978592	0.150649	0.0866819
ATP1B1	16	0.112452	0.131845	0.15023	0.0674084	0.0314097	-0.0505463	-0.0142322	-0.084187	-0.016202	-0.0239836	0.0276773	-0.0426133	-0.11827	-0.0248673	-0.109836	-0.0232786	-0.0321804	-0.17242	-0.172047	-0.0777307	0.0179316	-0.0215689	-0.100663	-0.135284	-0.149757	0.107453	0.0053283	0.0700849	0.0311564	-0.0610204
ATP2B4	12	-0.0429529	-0.0384042	-0.107771	-0.0723442	-0.122594	-0.079599	-0.0501219	-0.086222	-0.0506983	-0.0809957	-0.057451	-0.0670336	-0.060305	-0.00164425	-0.0647345	0.0378502	-0.0498283	0.0294611	-0.0389022	-0.00477967	-0.0962493	0.0835088	0.127973	0.0431615	0.0815156	0.0346606	0.151123	0.11107	0.153446	0.0568049
ATP2C2	29	0.00908456	-0.0221849	0.060965	0.0602384	0.120054	0.140379	0.117646	0.101687	0.0634198	0.116523	0.0647358	0.0943364	0.113144	0.0873383	0.144911	0.0379066	0.0342432	0.0428752	0.0846082	0.0100298	-0.00791176	-0.0463596	-0.110642	-0.0111981	-0.0550578	-0.0389706	-0.110555	-0.107032	-0.146181	-0.0650147
ATP5B	29	0.022912	-0.0536012	0.0788778	0.0663637	0.164683	0.163449	0.111805	0.166096	0.0885132	0.0919812	0.0318036	0.0708968	0.0906901	0.0791095	0.13365	0.0221436	0.0111973	0.0314937	0.07624	-0.00858414	-0.00197067	-0.0342942	-0.15427	-0.0224264	-0.0666856	-0.0995689	-0.122135	-0.126365	-0.192748	-0.0945028
ATP5H	28	0.0410507	0.00936657	0.105019	0.0946689	0.181813	0.202398	0.159927	0.16049	0.112409	0.16354	0.105853	0.122769	0.130582	0.1242	0.180206	0.0512593	0.0409116	0.0201545	0.0766833	-0.0198573	0.0338863	-0.0610853	-0.160706	-0.0438021	-0.0897066	-0.0791672	-0.137393	-0.123263	-0.189573	-0.091189
ATP5I	12	-0.00853294	-0.0363249	-0.101951	-0.0697563	-0.123146	-0.0882792	-0.0744155	-0.12464	-0.101835	-0.0477966	-0.0544688	-0.02085	-0.010459	-0.0584236	-0.0403719	-0.0471597	-0.00434287	0.0313606	0.0263495	0.0307027	0.129733	0.055577	0.163847	0.0765048	0.0983054	0.00424683	0.0603295	0.0611056	0.091753	0.10687
ATP6AP1	29	0.00180925	-0.00500076	0.107941	0.0911041	0.182439	0.165649	0.125575	0.18432	0.122886	0.126272	0.0902482	0.0897424	0.107962	0.0705045	0.140931	0.00617201	0.0244706	0.020498	0.0814404	-0.00349642	-0.0485787	-0.0640382	-0.197166	-0.0511795	-0.0906481	-0.0912305	-0.14627	-0.14156	-0.216342	-0.101331
ATP6AP1L	22	0.101242	0.105742	0.203295	0.134784	0.169671	0.143809	0.128704	0.0737034	0.0980235	0.119262	0.116412	0.0791507	0.0354143	0.0867061	0.0768649	0.0362866	0.0191792	-0.0709894	-0.0268438	-0.0558179	-0.129337	-0.0352869	-0.210126	-0.117087	-0.158804	0.0284037	-0.0974564	-0.0508166	-0.136444	-0.117955
ATP6V0B	26	-0.0765405	-0.0933121	-0.0124173	0.00420163	0.0967066	0.0842075	0.0327877	0.164681	0.0759079	0.0413352	0.0138876	0.0377577	0.0794716	-0.00642947	0.0832225	-0.0526967	0.00434061	0.0602527	0.101517	0.01754	0.0260063	-0.103775	-0.0851251	0.0199361	0.0104962	-0.116664	-0.163826	-0.167499	-0.189515	-0.0540091
ATP6V0C	21	-0.0263109	-0.0338102	0.084967	0.0648571	0.16829	0.152988	0.108469	0.190655	0.123018	0.0914609	0.0611179	0.0564578	0.0779411	0.0638615	0.118912	0.00583722	-0.000205776	0.0230715	0.0509234	-0.030523	-0.10436	-0.0874887	-0.189297	-0.0526365	-0.0768813	-0.0801809	-0.14949	-0.160092	-0.21274	-0.126555
ATP6V0D1	12	-0.0511653	-0.0679217	-0.125107	-0.0869816	-0.117899	-0.100212	-0.0923457	-0.0778322	-0.0875657	-0.0624856	-0.0755373	-0.0366352	0.000709348	-0.0833489	-0.036846	-0.0600973	-0.00159321	0.0548857	0.0440778	0.0593746	0.152877	0.0428458	0.141151	0.082754	0.103599	-0.0174017	0.0453645	0.0257661	0.0682652	0.100486
ATP6V0E1	14	0.0327874	0.0164011	-0.0194073	-0.00318758	-0.020764	-0.00636928	-0.00357765	-0.0281518	-0.0236108	0.0125232	-0.00176048	0.0233648	0.0250369	-0.0104796	0.0132671	-0.0114526	0.0306629	0.0285796	0.0393933	0.0413942	0.190862	0.0467667	0.0758875	0.0495871	0.0425803	0.0060782	0.024007	0.0376724	0.0355773	0.0683558
ATP6V1B2	11	-0.123886	-0.0571344	-0.197814	-0.105172	-0.142894	-0.115036	-0.100679	-0.0281755	-0.0157597	-0.0849684	-0.0574044	-0.0623337	-0.0363086	-0.0707936	-0.0685892	-0.0153438	-0.00563176	0.059896	0.0214352	0.0598645	0.0364497	0.0220454	0.164234	0.0897993	0.157285	0.0058528	0.0723309	0.0387545	0.104702	0.0949902
ATP6V1C1	29	-0.0155121	-0.0336969	0.065993	0.0558486	0.136435	0.160262	0.109869	0.15956	0.108193	0.101238	0.0639649	0.0785516	0.100866	0.0861247	0.137617	0.0334626	0.0131129	0.0503261	0.0723819	-0.0254743	-0.0739777	-0.0582758	-0.134183	-0.0146522	-0.0525905	-0.0974585	-0.089572	-0.109446	-0.153813	-0.0835394
ATP6V1D	17	0.0909846	0.100438	0.142191	0.0745222	0.0674876	0.00795371	0.0166842	-0.0352665	0.0146171	0.0168655	0.0371313	0.00376229	-0.057317	-0.00509204	-0.041963	-0.0178165	0.00147582	-0.113236	-0.0921174	-0.051589	0.0643525	-0.0313464	-0.122784	-0.113094	-0.138182	0.0676932	-0.0542872	0.00114344	-0.0513377	-0.0701935
ATP6V1F	25	-0.0382847	-0.0776761	-0.0622722	0.000329686	0.0392192	0.101707	0.0694806	0.110926	0.060409	0.0760526	0.0293198	0.0735564	0.132319	0.0688659	0.137476	0.0395617	0.0288194	0.138564	0.144205	0.0633812	0.0526112	0.0424186	0.0382881	0.102903	0.0924002	-0.0790604	-0.0157299	-0.0570996	-0.065951	0.0378209
ATP6V1H	29	-0.00743857	-0.0398924	0.0488571	0.0473119	0.131369	0.142433	0.0904305	0.152562	0.0822804	0.101513	0.0499826	0.0856195	0.117652	0.0535188	0.133322	0.00165473	0.0301856	0.0489269	0.0968331	0.00350431	0.0591473	-0.0550106	-0.11063	0.00168138	-0.0334174	-0.0754548	-0.114312	-0.125045	-0.155398	-0.0546359
ATP7A	17	0.0332233	0.0305355	0.106375	0.0461043	0.0844574	0.0371354	0.0315519	0.0126254	0.0121486	0.0372707	0.0259843	0.0178431	-0.00715007	-0.00931249	0.00341069	-0.0357475	-0.00241651	-0.0745952	-0.0474969	-0.0626674	-0.0441803	-0.103711	-0.147962	-0.101689	-0.119821	-0.0374834	-0.124835	-0.0741897	-0.134331	-0.100483
ATP7B	17	0.0914596	0.0958328	0.124246	0.0728296	0.0556317	0.0305143	0.0418343	-0.0565529	-0.0106224	0.0438243	0.0531852	0.0353771	-0.0167896	0.0185947	-0.00257956	0.000675608	0.0096309	-0.072108	-0.0486624	-0.0369669	-0.0339807	-0.0238796	-0.0874757	-0.0549109	-0.094086	0.0640162	-0.0635115	-0.00898879	-0.0503364	-0.0595884
ATP8B1	24	0.0649441	0.0879623	0.179165	0.119445	0.191027	0.120528	0.0993936	0.122392	0.106022	0.0982935	0.0984503	0.0561	0.0219907	0.0438536	0.0516439	-0.0154903	0.0165389	-0.0913662	-0.0331873	-0.0520559	-0.0033177	-0.0929442	-0.231462	-0.126001	-0.1671	0.0169755	-0.173095	-0.126052	-0.197927	-0.132939
ATP8B4	5	-0.105453	0.0175715	-0.17009	-0.139255	-0.226583	-0.270249	-0.222868	-0.161234	-0.114472	-0.160722	-0.0711243	-0.13561	-0.141719	-0.204173	-0.226783	-0.136016	-0.0288053	-0.0504148	-0.0871801	0.0493849	0.0483064	-0.0333778	0.21279	0.0564262	0.139491	0.0591595	0.0443322	0.0803525	0.160563	0.119668
ATP9A	30	0.029675	-0.0392609	0.0642647	0.0533252	0.104431	0.153423	0.115418	0.0822668	0.0553633	0.0977566	0.045024	0.0882065	0.109514	0.0987648	0.143444	0.0580632	0.00788988	0.0735855	0.09492	-0.0134212	-0.124012	0.00589003	-0.0923666	0.00515415	-0.0327379	-0.0852017	-0.0498281	-0.0632512	-0.117213	-0.0578842
ATPAF1	17	0.0627319	0.106683	0.179304	0.0971648	0.149099	0.0217879	0.0117985	0.0882526	0.0869135	0.00629268	0.0487638	-0.0206903	-0.0862802	-0.0412088	-0.0737696	-0.0746363	-0.00770544	-0.167132	-0.124374	-0.0589185	0.0278564	-0.116605	-0.222085	-0.168153	-0.183498	0.04135	-0.159927	-0.0927829	-0.162133	-0.132259
ATPAF2	22	0.0681814	0.12744	0.198291	0.120296	0.17019	0.0760603	0.0600512	0.114978	0.101971	0.0794606	0.113457	0.0512556	-0.000212219	0.00346948	0.00938423	-0.0402968	0.0278161	-0.0994769	-0.0542925	-0.0226052	-0.00985902	-0.0972047	-0.215669	-0.122445	-0.165567	0.0217877	-0.152286	-0.0880235	-0.169551	-0.110421
ATPIF1	21	0.0444405	0.0487749	0.151496	0.121099	0.21069	0.193886	0.157766	0.188795	0.139205	0.159815	0.131359	0.111222	0.104293	0.108603	0.147823	0.0389264	0.0455021	-0.0225191	0.0363495	-0.0299095	-0.0368524	-0.0973025	-0.209438	-0.0723805	-0.118111	-0.0393948	-0.15733	-0.128106	-0.193568	-0.117035
ATRIP	21	0.0755844	0.102138	0.193525	0.152151	0.222799	0.173499	0.14588	0.18666	0.162845	0.145754	0.146322	0.103175	0.0771334	0.0918326	0.108917	0.0350084	0.0476145	-0.0505767	0.0180629	-0.0199133	-0.0701272	-0.0617636	-0.231747	-0.0835558	-0.134661	0.00503661	-0.137195	-0.110905	-0.185307	-0.120622
ATRN	24	0.0704645	0.0344193	0.144307	0.0639596	0.0969042	0.056736	0.0434487	0.00208813	0.0135674	0.029959	0.0254685	0.00449414	-0.0131825	0.0231792	0.0122634	-0.0102221	-0.0361898	-0.0919032	-0.0620646	-0.0890484	-0.113969	-0.0285975	-0.181728	-0.130916	-0.15976	-0.0236995	-0.0409436	-0.0251742	-0.0804131	-0.109134
ATXN10	24	0.0495632	0.0865802	0.138472	0.0807701	0.117988	0.0756246	0.06779	0.0615257	0.0488178	0.0917225	0.0997201	0.0625557	0.0367092	0.0395984	0.0504461	0.00173909	0.022565	-0.071866	-0.0262251	-0.0338838	-0.0428098	-0.0897569	-0.152651	-0.0978774	-0.128384	0.00186028	-0.104942	-0.0489406	-0.0967697	-0.0781907
ATXN1L	12	-0.0572911	-0.0985289	-0.13491	-0.109009	-0.15351	-0.125322	-0.117084	-0.130937	-0.128935	-0.102398	-0.116775	-0.0641618	-0.0277958	-0.084934	-0.0587923	-0.0504015	-0.0374265	0.0600827	0.0329291	0.0272592	0.0197378	0.0586034	0.144139	0.0707346	0.0917298	-0.0413626	0.0920424	0.0570475	0.117834	0.0923475
ATXN2L	29	-0.0158005	-0.00173337	0.0836731	0.0779954	0.157089	0.162101	0.123416	0.180838	0.125313	0.11938	0.0994894	0.0798917	0.100597	0.0959474	0.142564	0.0486597	0.0194637	0.0302627	0.0619386	-0.0116791	-0.147238	-0.061985	-0.175745	-0.0396322	-0.0689302	-0.0657278	-0.0970772	-0.117024	-0.157845	-0.100432
AUH	17	0.104647	0.118439	0.165743	0.0771461	0.0751846	-0.0197254	-0.0094572	-0.0266847	-0.00667571	0.0025265	0.0367292	-0.00151043	-0.0652862	-0.0470661	-0.0749444	-0.0627859	-1.11572e-06	-0.139047	-0.102202	-0.041728	0.0584781	-0.0515822	-0.131864	-0.119973	-0.152131	0.0751796	-0.0687014	0.00210366	-0.034361	-0.0637567
AURKA	27	-0.0580558	-0.14737	-0.0120611	0.0424091	0.172998	0.290161	0.214052	0.257	0.151599	0.182842	0.0723696	0.155721	0.241954	0.206266	0.307012	0.138121	0.0414152	0.193372	0.220023	0.0235948	-0.0334948	-0.00731329	-0.0973789	0.0827494	0.0278867	-0.186152	-0.0946801	-0.170301	-0.20696	-0.0635445
AURKB	27	-0.0629092	-0.122304	-0.00329335	0.0480469	0.176532	0.278652	0.211124	0.273363	0.168946	0.17973	0.0856717	0.144298	0.226749	0.202732	0.285256	0.143709	0.0502345	0.176698	0.192937	0.0301352	-0.0489958	-0.0269975	-0.101514	0.0750523	0.025627	-0.153212	-0.0987702	-0.166382	-0.198421	-0.0674605
AUTS2	17	0.0854915	0.0690463	0.136155	0.0732849	0.0815737	0.00517679	0.00976921	-0.00763464	0.0169844	-0.00298144	0.0163557	-0.0169393	-0.0600538	-0.013572	-0.0557868	-0.030105	-0.0157791	-0.119449	-0.0941724	-0.0559131	-0.0734991	-0.042943	-0.123558	-0.110063	-0.11659	0.0480385	-0.0644132	-0.00903744	-0.0639047	-0.083857
AVL9	30	-0.0279271	-0.105958	-0.0481854	0.00386384	0.0564954	0.131243	0.0996816	0.104885	0.0641471	0.0667954	-0.00603221	0.0618248	0.106082	0.105796	0.144397	0.0919298	0.0196648	0.131102	0.118428	0.0147492	0.00411569	0.030813	-0.00431741	0.070089	0.0446305	-0.0832322	-0.0105855	-0.0628511	-0.0854023	-0.0187685
AVP	24	0.0577944	0.107344	0.153781	0.102934	0.128814	0.0700563	0.070494	0.0651621	0.0750399	0.0690415	0.0970581	0.0356743	-0.00680545	0.0371556	0.014893	0.00574951	0.0108219	-0.0975726	-0.0568083	-0.0399682	-0.15452	-0.0660908	-0.196863	-0.117871	-0.14626	0.0379732	-0.076571	-0.0391568	-0.0969722	-0.112866
AXIN1	22	0.0230783	0.0240443	0.13252	0.0970386	0.173121	0.157583	0.121224	0.151329	0.121196	0.0840771	0.0768299	0.0516177	0.0402603	0.0923317	0.0927777	0.0495065	-0.00371953	-0.0163947	-0.00542348	-0.0634714	-0.13681	-0.0561898	-0.205943	-0.0883492	-0.119193	-0.037782	-0.106525	-0.112472	-0.165726	-0.142052
AXL	10	-0.0827974	-0.0471007	-0.203345	-0.142555	-0.242797	-0.184762	-0.147793	-0.186888	-0.125024	-0.121539	-0.0944161	-0.0918495	-0.0711022	-0.102062	-0.126358	-0.0403783	-0.0303229	0.0460594	-0.0146114	0.0406973	-0.00295821	0.0731159	0.270882	0.105235	0.18012	0.0380637	0.144062	0.129822	0.199764	0.142746
AZGP1	17	0.155721	0.194358	0.272723	0.136443	0.126009	-0.0254116	-0.00154837	-0.0310966	0.03075	0.00548756	0.0676723	-0.0208566	-0.116268	-0.0565228	-0.112863	-0.0746375	-0.00576442	-0.232903	-0.181603	-0.0911299	-0.0444607	-0.0789818	-0.249194	-0.219198	-0.253277	0.09623	-0.10656	-0.0114755	-0.0984106	-0.133036
B2M	4	-0.136749	-0.0822527	-0.243391	-0.128038	-0.151197	-0.100021	-0.0949501	-0.00436802	-0.0342731	-0.0635987	-0.0591583	-0.0422888	0.00952962	-0.0615001	-0.0357947	-0.0155977	0.0173114	0.109374	0.071761	0.100193	0.116984	0.0219632	0.238727	0.162673	0.224368	-0.0206717	0.0488139	0.0224361	0.106793	0.134637
B4GALNT4	28	0.104699	0.0547412	0.202257	0.161863	0.246197	0.239729	0.207193	0.158475	0.139154	0.161144	0.114622	0.115063	0.0939249	0.173934	0.166537	0.106365	0.014029	-0.0401699	0.0183777	-0.0649337	-0.0833505	0.00711532	-0.260039	-0.118338	-0.17836	0.0111548	-0.0616638	-0.0620297	-0.162602	-0.142932
B4GALT3	23	0.0644444	0.0485845	0.0786196	0.0782341	0.0848322	0.104689	0.116489	0.054855	0.0795022	0.0518874	0.0505685	0.0297699	-0.000173804	0.132964	0.0543553	0.126269	0.00941561	-0.0132141	-0.0284815	-0.0268133	-0.075722	0.0443752	-0.0927682	-0.0368229	-0.0698132	0.0318802	0.0316819	0.0202736	-0.0163787	-0.0683975
B4GALT5	14	-0.0108386	-0.0887065	-0.116175	-0.0633029	-0.0891972	0.0186269	0.0135322	-0.0473087	-0.0555899	-0.0233141	-0.0693951	0.00596108	0.0498542	0.0631976	0.062845	0.0864792	4.14423e-05	0.146574	0.0828428	0.0295787	0.0392553	0.11991	0.162813	0.136295	0.126462	-0.0425147	0.141663	0.081289	0.117734	0.094489
B9D1	24	0.066828	0.107356	0.156275	0.101389	0.145909	0.0705117	0.0562281	0.111737	0.086376	0.0737616	0.0904333	0.0521767	0.0173353	0.00857543	0.0282365	-0.0324689	0.0294571	-0.0742901	-0.0240641	-0.00469396	0.0115546	-0.0534823	-0.171107	-0.0909808	-0.131963	0.0176893	-0.118216	-0.0714364	-0.13178	-0.0785092
BAALC	25	-0.084468	-0.0523215	-0.0605034	-0.0343009	0.00754594	0.0353692	0.0100982	0.0758691	0.0187399	0.0405589	0.0202072	0.0354167	0.0850535	0.00485919	0.07914	-0.0255259	0.0162287	0.0854457	0.091935	0.0437436	0.0176956	-0.0512011	0.0275139	0.0678359	0.0641075	-0.0740262	-0.068352	-0.0788093	-0.0578958	0.0229456
BACE1	13	0.00753312	-0.000739316	-0.0345096	-0.0644399	-0.13475	-0.157441	-0.133147	-0.18365	-0.1219	-0.10234	-0.0828941	-0.0722475	-0.0888071	-0.121168	-0.12405	-0.0997621	-0.0335726	-0.0520351	-0.058162	-0.00951847	0.0123214	0.0119025	0.0996547	-0.00502769	0.01612	0.0243537	0.0336544	0.0650925	0.0833049	0.0551425
BACE2	13	-0.0300046	-0.0611264	-0.126348	-0.101735	-0.169523	-0.135234	-0.110552	-0.153401	-0.107455	-0.135862	-0.129518	-0.0952886	-0.0881537	-0.0667376	-0.107296	-0.00990782	-0.0361024	0.0286657	-0.0353049	-0.0121716	-0.0117566	0.0838029	0.160014	0.061018	0.0982098	0.023075	0.141489	0.104539	0.160599	0.075577
BACH2	8	-0.110473	-0.0702824	-0.273388	-0.194072	-0.327027	-0.289382	-0.234247	-0.237371	-0.187692	-0.210782	-0.157701	-0.143232	-0.119703	-0.1622	-0.200499	-0.0602343	-0.035175	0.0637313	-0.0175685	0.0644366	0.0424464	0.101935	0.371749	0.155223	0.244221	0.064773	0.212434	0.181167	0.314947	0.199848
BAD	17	0.0657259	0.0590978	0.105864	0.0476973	0.0674322	0.00764087	-0.000690333	-0.00209142	-0.000205094	0.0172813	0.0256827	0.0159733	-0.0246268	-0.0375881	-0.0252723	-0.0668502	0.00164523	-0.0761655	-0.0415208	-0.0182308	0.0663599	-0.0408288	-0.081504	-0.0675924	-0.0822735	0.0221897	-0.100648	-0.039336	-0.0869156	-0.0380088
BAG1	22	0.0664721	0.0835754	0.164881	0.116695	0.178353	0.130555	0.111766	0.127103	0.103969	0.113345	0.118126	0.0853425	0.0547263	0.0726023	0.0854428	0.0143928	0.0256777	-0.0528029	0.00258989	-0.0290139	0.0254646	-0.0658619	-0.194108	-0.084907	-0.13463	-0.00742071	-0.121505	-0.086845	-0.15401	-0.100536
BAG4	28	0.0260554	-0.00289347	0.0405618	0.0629815	0.0982933	0.156984	0.133217	0.0891086	0.0762688	0.11195	0.0785063	0.0937912	0.107296	0.122315	0.149607	0.0902312	0.0331397	0.0656932	0.0848724	0.0124724	-0.100359	0.0450486	-0.0558731	0.00824226	-0.0152594	-0.0327676	0.0304388	-0.00438796	-0.0296004	-0.027734
BAIAP2	21	0.0368346	0.0524734	0.17309	0.123822	0.220755	0.181438	0.134449	0.19074	0.129394	0.147762	0.131998	0.104724	0.0996094	0.0726685	0.137807	-0.0036413	0.0312284	-0.029385	0.0393984	-0.0315362	-0.0605817	-0.120574	-0.242516	-0.0965793	-0.145682	-0.0551342	-0.198732	-0.163207	-0.245125	-0.13607
BAIAP2L1	28	0.0724977	-0.00418544	0.0834639	0.0978652	0.154729	0.237009	0.215381	0.122677	0.10884	0.16098	0.0839873	0.116079	0.139417	0.214985	0.207045	0.172484	0.0268263	0.0658081	0.0718648	-0.0268874	-0.0475611	0.0583764	-0.109201	-0.0218812	-0.0645824	-0.0282368	0.0224826	-0.00942497	-0.0617495	-0.0604676
BAIAP3	22	0.0677825	0.0621034	0.144318	0.106193	0.154238	0.129083	0.104029	0.108713	0.0957232	0.0845121	0.0768277	0.0562136	0.0313053	0.0597964	0.0740847	0.0107522	0.00694195	-0.0376593	-0.00542259	-0.0476411	-0.048492	-0.0230037	-0.172642	-0.0848119	-0.123673	-0.0227145	-0.0871114	-0.0735443	-0.154281	-0.107025
BANF1	30	-0.00116304	-0.0779361	-0.006826	0.0137461	0.058046	0.141389	0.111781	0.0683433	0.034394	0.088398	0.0126471	0.0720148	0.107597	0.120619	0.152513	0.087316	0.00767312	0.085713	0.0833188	-0.0179567	-0.0401513	0.0189271	-0.0255753	0.0311929	0.0107438	-0.0722634	-0.0136631	-0.0433816	-0.0648186	-0.0336599
BANK1	2	-0.239593	-0.140888	-0.402861	-0.224495	-0.288267	-0.188802	-0.162988	-0.0488841	-0.0854683	-0.119039	-0.0940211	-0.0736695	0.0113174	-0.0946207	-0.0661945	-0.00931768	0.0136708	0.19426	0.108908	0.149757	0.0710646	0.0361698	0.399001	0.264252	0.367769	0.00402445	0.132859	0.0701389	0.227317	0.218319
BARD1	27	-0.00275431	-0.0320158	0.0627688	0.0773035	0.160551	0.23703	0.196939	0.201744	0.14537	0.16145	0.105119	0.116065	0.151205	0.200764	0.210966	0.149092	0.0394856	0.0864254	0.0979061	-5.17776e-05	-0.10595	-0.00954382	-0.110427	0.0245273	-0.0271422	-0.0705653	-0.0431832	-0.0765668	-0.121023	-0.0725545
BASP1	13	-0.0898735	-0.0389609	-0.166475	-0.113226	-0.163519	-0.152399	-0.130049	-0.0822144	-0.0757985	-0.0907221	-0.0649294	-0.0554573	-0.0283105	-0.109092	-0.0868257	-0.0611435	0.00108209	0.046973	0.033888	0.0810139	0.0770456	0.0301306	0.190167	0.0985519	0.148083	0.0260583	0.0695232	0.0585045	0.125259	0.128983
BATF2	4	-0.144414	-0.120836	-0.192956	-0.0771961	-0.0397189	0.0139255	-0.00987443	0.136014	0.0682284	-0.00563022	-0.0236606	-0.00959946	0.0646363	0.00879309	0.055662	0.0189214	0.00483661	0.137253	0.105269	0.0813863	-0.0315804	0.0187189	0.0972749	0.12126	0.163229	-0.0685855	0.00698711	-0.0585255	-0.0175385	0.0481243
BATF3	1	-0.209359	-0.132509	-0.3885	-0.235978	-0.338485	-0.259232	-0.215143	-0.149374	-0.145296	-0.178204	-0.138114	-0.123289	-0.0565306	-0.134897	-0.141526	-0.0363866	-0.0212735	0.141192	0.0501302	0.119383	0.0611593	0.0704038	0.39741	0.225477	0.334125	0.0234286	0.177483	0.119662	0.275322	0.221414
BBOX1	7	-0.0263755	-0.0557839	-0.152117	-0.141569	-0.259892	-0.265635	-0.21686	-0.281095	-0.237702	-0.220889	-0.174149	-0.148743	-0.157422	-0.157915	-0.210438	-0.0834612	-0.0700519	-0.017789	-0.0779644	0.00805811	0.0213028	0.0722903	0.236904	0.0572697	0.105675	0.0533496	0.174644	0.164496	0.246553	0.125124
BBS1	22	0.127682	0.138604	0.232198	0.1283	0.147409	0.0759515	0.0769838	0.00642542	0.0320633	0.08976	0.101835	0.0361598	-0.027784	0.0280678	0.00527332	-0.0265073	-0.00960109	-0.181177	-0.117263	-0.0966304	-0.0565994	-0.0749134	-0.2404	-0.192162	-0.230573	0.0472839	-0.108913	-0.0353861	-0.118527	-0.136918
BBS4	24	0.0851013	0.129357	0.198894	0.125426	0.159466	0.0752027	0.070855	0.0707513	0.0791776	0.0806777	0.104378	0.044836	-0.00667601	0.00885049	0.0111787	-0.0348689	0.0180296	-0.121628	-0.0570884	-0.0447065	-0.0680484	-0.083561	-0.214727	-0.145809	-0.17408	0.0235284	-0.12983	-0.0670839	-0.150378	-0.114319
BCAM	22	0.101399	0.107859	0.176579	0.127972	0.145157	0.0993832	0.101415	0.0508824	0.066093	0.111417	0.112345	0.0750979	0.0391345	0.0551809	0.0613783	0.00276408	0.0253015	-0.0841862	-0.0248217	-0.0323891	-0.0968775	-0.0425814	-0.180653	-0.116596	-0.151925	0.0434027	-0.102545	-0.0520011	-0.136995	-0.100532
BCAS1	30	0.0414165	0.0531699	0.103965	0.0892141	0.13742	0.161113	0.147927	0.0919984	0.0850012	0.162975	0.128306	0.118777	0.126656	0.10991	0.147031	0.0577816	0.0462211	0.00583381	0.0655923	0.00352845	0.00552934	-0.0262287	-0.128526	-0.0340717	-0.0765464	-0.0244737	-0.102861	-0.0808157	-0.13534	-0.063269
BCAS4	28	0.0612757	0.0423651	0.145677	0.146198	0.237975	0.260486	0.21818	0.245917	0.187286	0.205048	0.157905	0.155842	0.169923	0.171291	0.227355	0.0935738	0.0600811	0.0497097	0.109797	0.0150196	-0.00177608	0.00493424	-0.192004	-0.0287291	-0.0880568	-0.0500229	-0.0977733	-0.109499	-0.194123	-0.0896138
BCAT1	15	-0.0619801	-0.0791823	-0.119685	-0.0910398	-0.113158	-0.0548931	-0.0533956	-0.0828451	-0.0480417	-0.0485777	-0.0730068	-0.0478191	-0.0241109	-0.0314083	-0.0302907	-0.0123495	-0.0313799	0.0235923	-0.00498764	-0.0126521	0.0654295	0.0222025	0.120186	0.0408552	0.074464	-0.0291563	0.0314805	0.0178109	0.0485669	0.0426519
BCAT2	24	0.0968166	0.114107	0.207079	0.131256	0.181403	0.0952336	0.085463	0.0806427	0.0788244	0.0975834	0.100795	0.0670584	0.0217786	0.0303407	0.0408631	-0.0233711	0.0223316	-0.111054	-0.0320397	-0.036276	0.0101938	-0.0908997	-0.233769	-0.141275	-0.185264	0.0133778	-0.161803	-0.094171	-0.172394	-0.117832
BCDIN3D	21	0.123118	0.156606	0.274717	0.187848	0.270253	0.184818	0.148412	0.173085	0.168564	0.138299	0.147499	0.0958608	0.0343488	0.0832258	0.0805574	0.0160196	0.0420345	-0.105606	-0.0463463	-0.0536138	0.0291275	-0.0829887	-0.305792	-0.148388	-0.227728	0.00861555	-0.188811	-0.126146	-0.23847	-0.160012
BCHE	15	0.0319533	0.0120134	-0.0127538	-0.0397926	-0.0933497	-0.0816972	-0.0533721	-0.164619	-0.0989626	-0.0464111	-0.0462393	-0.0414818	-0.050624	-0.0369545	-0.0675604	-0.0218339	-0.0172265	-0.0447357	-0.0672192	-0.0279306	0.0229565	0.0346375	0.0857339	-0.0207098	0.00167308	0.015042	0.0640659	0.0807929	0.10211	0.0378803
BCKDHB	20	0.092457	0.0757682	0.120271	0.0350416	0.0141585	-0.0650456	-0.0415189	-0.114906	-0.0640106	-0.0427755	-0.0221834	-0.0531734	-0.115205	-0.0583781	-0.111599	-0.0600161	-0.0441853	-0.163702	-0.153118	-0.102139	-0.0337875	-0.0322583	-0.120825	-0.152438	-0.161723	0.0589659	-0.0152193	0.0419424	-0.00205962	-0.0826567
BCKDK	22	0.0737884	0.0829613	0.177386	0.117845	0.158902	0.127845	0.104128	0.106096	0.108135	0.0724807	0.071373	0.0467178	0.010655	0.0688259	0.0541371	0.031781	0.0100139	-0.0475477	-0.0326993	-0.0576698	-0.0770974	-0.0305736	-0.190471	-0.0990031	-0.146483	0.0045369	-0.0764206	-0.0682126	-0.139575	-0.119747
BCL11A	8	-0.174999	-0.120161	-0.347116	-0.220497	-0.331559	-0.296243	-0.251684	-0.160924	-0.178636	-0.238428	-0.176716	-0.149406	-0.107532	-0.162435	-0.189695	-0.0467995	-0.0410576	0.125509	0.0290293	0.115492	-0.00548585	0.0938023	0.390233	0.216068	0.311891	0.0340704	0.234181	0.164995	0.332956	0.219776
BCL11B	1	-0.274139	-0.159336	-0.462883	-0.25907	-0.337747	-0.248963	-0.219409	-0.084266	-0.125219	-0.172932	-0.134054	-0.111642	-0.0301669	-0.138289	-0.120591	-0.0300149	-0.00149699	0.194994	0.0988401	0.156086	0.0769057	0.0460965	0.432911	0.283916	0.406538	-0.00555333	0.158004	0.0821142	0.26742	0.240152
BCL2	24	0.066869	0.135017	0.162952	0.105178	0.133525	0.0155909	0.0152608	0.0678357	0.0626826	0.0391769	0.0911414	0.0228058	-0.032557	-0.0307974	-0.0398351	-0.0563626	0.00749666	-0.136534	-0.0695491	-0.0280211	-0.00605615	-0.0766457	-0.178114	-0.131148	-0.145723	0.057763	-0.0915083	-0.0321821	-0.0791322	-0.0734283
BCL2L1	30	-0.0121625	0.00391234	0.0376329	0.0570484	0.114907	0.173956	0.143872	0.155936	0.113832	0.147222	0.10933	0.116988	0.149682	0.13252	0.179488	0.0888047	0.0461895	0.0945676	0.108741	0.0217062	-0.0600718	-0.0180075	-0.0699568	0.03125	0.00351343	-0.0446945	-0.0614801	-0.0823421	-0.102617	-0.0359125
BCL2L12	25	-0.0425227	-0.115198	-0.0527763	-0.0104967	0.0453761	0.123044	0.0881972	0.11047	0.0525098	0.0499905	-0.0215759	0.052005	0.101401	0.10864	0.13215	0.0871184	0.00329141	0.120029	0.103841	-0.00509156	0.00489969	0.0244465	0.00600435	0.0693875	0.0548386	-0.0993552	0.00997205	-0.0493846	-0.045455	-0.0078045
BCL7C	17	0.0933287	0.0596442	0.147138	0.081401	0.102725	0.0822398	0.0739831	0.025834	0.0463401	0.0428801	0.035457	0.0097146	-0.0173531	0.0577365	0.0196346	0.0285262	-0.0172515	-0.0798083	-0.0784227	-0.0885737	-0.0468999	-0.00811577	-0.124455	-0.0957215	-0.125836	0.0046063	-0.028979	-0.0209178	-0.0787385	-0.0950558
BCL9	23	0.152531	0.127257	0.214842	0.165406	0.189552	0.17623	0.174486	0.0968448	0.131832	0.104899	0.0991422	0.0694787	0.01162	0.160513	0.0789476	0.12685	0.0239107	-0.0555013	-0.0431566	-0.0659197	-0.077912	0.0492893	-0.196567	-0.105638	-0.160799	0.0420425	0.00526317	0.0072819	-0.0857652	-0.115865
BCOR	24	0.0580676	0.0634391	0.129799	0.0995324	0.152387	0.100076	0.0845749	0.104097	0.0946985	0.0537595	0.053766	0.0233794	-0.00692212	0.0465312	0.0301141	0.0200768	0.00267774	-0.0734159	-0.0371451	-0.0420974	-0.0475557	-0.0447606	-0.18228	-0.0962217	-0.126966	0.000738503	-0.104132	-0.078685	-0.147245	-0.115924
BDH1	22	0.0870835	0.0965807	0.218287	0.145515	0.221329	0.150673	0.127776	0.172069	0.137467	0.12237	0.118753	0.0774155	0.0527139	0.0751901	0.0912396	0.0178346	0.0352108	-0.0718995	-0.0183121	-0.0346341	-0.0489839	-0.0743183	-0.267927	-0.126254	-0.185875	-0.0096759	-0.140232	-0.10648	-0.183621	-0.142292
BEAN1	15	0.0412772	-0.0162085	-0.028973	-0.0203905	-0.072793	-0.0165974	0.00373649	-0.117679	-0.0525088	-0.0110292	-0.0391777	-0.011053	-0.00211764	0.0238159	0.00133278	0.0444799	-0.0122441	0.0271349	-0.000238501	-0.0136249	0.00278393	0.103295	0.0866558	0.0188252	0.0258611	0.0221904	0.120056	0.098496	0.112309	0.0457629
BECN1	22	0.0789155	0.124902	0.187221	0.127383	0.188801	0.117189	0.0922003	0.125122	0.105306	0.113839	0.116829	0.0804075	0.0394368	0.0308425	0.065323	-0.0309371	0.0418193	-0.0832038	-0.0151854	-0.0314761	0.0359905	-0.098886	-0.21138	-0.113345	-0.162916	-0.00460843	-0.16811	-0.107195	-0.186296	-0.102123
BEND3	25	-0.0220867	-0.11296	-0.0253691	-0.00234197	0.0430673	0.126441	0.0990598	0.0595947	0.022493	0.0542793	-0.0212328	0.0529607	0.0959057	0.117607	0.136378	0.0984239	-0.00471251	0.123174	0.0988211	-0.0160893	-0.0970214	0.0176391	-0.0186126	0.0560427	0.0243923	-0.104619	0.00464004	-0.0384658	-0.0570462	-0.0385271
BEND5	18	0.0285542	0.0721137	0.0349073	-0.0295102	-0.0853588	-0.178609	-0.14929	-0.147019	-0.112143	-0.117664	-0.0484721	-0.100894	-0.14678	-0.158709	-0.188523	-0.13738	-0.0328247	-0.137229	-0.134437	-0.0302409	0.0179069	-0.0694507	0.0341692	-0.0642979	-0.0359877	0.0743259	-0.034756	0.0363199	0.0548101	0.0153388
BEND6	10	-0.0179505	-0.0736341	-0.154599	-0.125566	-0.231372	-0.152843	-0.120715	-0.255436	-0.169716	-0.12857	-0.141797	-0.0878237	-0.0726405	-0.068821	-0.097763	-0.0148188	-0.0492151	0.0408123	-0.0156652	0.00321333	0.0801189	0.125638	0.25217	0.0806316	0.125682	0.022946	0.183546	0.153959	0.218976	0.13236
BEST1	12	-0.0647315	-0.0305415	-0.131965	-0.1004	-0.156094	-0.108979	-0.0874716	-0.105894	-0.0683742	-0.0725881	-0.0534464	-0.0699044	-0.051181	-0.0592927	-0.0735094	-0.0238149	-0.0207238	0.0151987	-0.0385722	0.00523142	0.00949211	0.0209082	0.152258	0.0454949	0.0979667	0.0073457	0.0639959	0.0536419	0.0963454	0.0718104
BEX5	18	0.0521615	0.00693993	-0.0280465	-0.0240321	-0.0801894	-0.113219	-0.0878683	-0.120377	-0.0794475	-0.11622	-0.0855421	-0.0813218	-0.113965	-0.0555188	-0.127858	-0.00209531	-0.0410813	-0.0577568	-0.0854143	-0.00327182	0.0524663	0.0995103	0.0678141	-0.0202869	0.00464321	0.0703126	0.17617	0.154214	0.18627	0.0518482
BFAR	28	0.0729228	0.0298324	0.140801	0.100171	0.15973	0.174872	0.143242	0.108698	0.0941371	0.124677	0.077146	0.0847938	0.0868694	0.114249	0.13703	0.0624372	0.0180856	-0.00915329	0.0232395	-0.0523208	-0.0379108	-0.00859362	-0.157958	-0.0680496	-0.107991	-0.0497562	-0.0676643	-0.0711501	-0.13225	-0.0951577
BGN	15	0.0153135	0.000136467	-0.050625	-0.0463735	-0.120606	-0.0594532	-0.0278903	-0.192657	-0.10191	-0.0378762	-0.0469166	-0.0311851	-0.0354049	-0.00111491	-0.0422421	0.0226457	-0.0221764	-0.000643821	-0.03015	-0.0213329	-0.0171655	0.0684919	0.124381	0.0247354	0.0493497	0.0481414	0.108812	0.11055	0.126071	0.0592609
BHLHB9	16	0.100265	0.0797512	0.157463	0.0825723	0.0971342	0.025511	0.0288783	-0.00984445	0.0215124	0.0198075	0.0292281	-0.0108406	-0.0603684	0.00153102	-0.0379863	-0.0290977	-0.022772	-0.143948	-0.109892	-0.0798882	-0.0127802	-0.0226899	-0.171857	-0.146612	-0.172696	-0.0064336	-0.0409011	-0.00544354	-0.0653627	-0.0950816
BHLHE22	8	-0.116727	-0.0702945	-0.299582	-0.210558	-0.35423	-0.296615	-0.233954	-0.277606	-0.220244	-0.19105	-0.146936	-0.127215	-0.100966	-0.161502	-0.189254	-0.063403	-0.0201803	0.0671429	-0.00999044	0.0762707	0.109756	0.0792891	0.397645	0.177887	0.270314	0.0605202	0.187798	0.171575	0.299868	0.225643
BHLHE40	22	0.0862899	0.11227	0.148641	0.11324	0.137118	0.119402	0.112788	0.0632952	0.0634023	0.120309	0.106277	0.0834397	0.059086	0.0769188	0.0828446	0.032003	0.0449506	-0.0590615	-0.00330946	-0.0215488	0.0135215	-0.0350875	-0.130844	-0.0660091	-0.105095	0.0136303	-0.0695988	-0.029807	-0.0858067	-0.0578929
BHLHE41	10	-0.0337361	-0.00881704	-0.148746	-0.119966	-0.241858	-0.231998	-0.177001	-0.244618	-0.173153	-0.173031	-0.114426	-0.124923	-0.144338	-0.131458	-0.19044	-0.048931	-0.0492487	-0.0168126	-0.0794279	0.00423953	-0.0382071	0.0637655	0.21656	0.0470784	0.108461	0.0835306	0.161235	0.157268	0.233156	0.112477
BHMT2	10	-0.0125608	-0.00249254	-0.120392	-0.104802	-0.214734	-0.183066	-0.130124	-0.247911	-0.172712	-0.115484	-0.0963716	-0.0802455	-0.0825127	-0.0905313	-0.127422	-0.029613	-0.0244103	-0.00282543	-0.0470986	0.0149671	0.0377032	0.0837122	0.214787	0.0601153	0.105112	0.0692237	0.158143	0.155178	0.219895	0.122066
BIK	22	0.079116	0.0398032	0.142835	0.109559	0.147873	0.158922	0.145519	0.0922265	0.0854271	0.118615	0.0898905	0.091236	0.0734853	0.128865	0.120195	0.0962881	0.0353182	-0.00437017	0.0191129	-0.0344766	-0.0561805	-0.0182885	-0.167878	-0.0654544	-0.121857	0.0109051	-0.0504721	-0.0456696	-0.105434	-0.0969143
BIN1	8	-0.210442	-0.093263	-0.361743	-0.247531	-0.354695	-0.336139	-0.284235	-0.165183	-0.167414	-0.226004	-0.152097	-0.176939	-0.122788	-0.227322	-0.229641	-0.120589	-0.0322087	0.0671346	-0.0168182	0.111496	0.0261908	0.0303288	0.382587	0.181618	0.309839	0.0361964	0.137009	0.104283	0.254503	0.208934
BIRC3	2	-0.195668	-0.0935885	-0.30972	-0.159754	-0.198377	-0.152513	-0.134484	0.0169414	-0.0221728	-0.104921	-0.0706359	-0.0673213	-0.0123434	-0.0794968	-0.075229	-0.00390725	0.0207675	0.148418	0.0810052	0.131638	0.0492095	0.0294861	0.2929	0.20456	0.292142	0.0170133	0.0844907	0.0422365	0.152286	0.164116
BIRC5	27	-0.0453233	-0.111465	0.0250389	0.0657496	0.199963	0.288319	0.219996	0.26927	0.166388	0.187121	0.0883676	0.145358	0.214131	0.205464	0.283317	0.135389	0.0407837	0.147874	0.175793	0.00387547	-0.0455714	-0.0430194	-0.1323	0.0394899	-0.00593966	-0.149157	-0.108829	-0.169944	-0.208777	-0.0883182
BIVM	6	0.0466042	0.0166716	-0.00319357	-0.0349151	-0.100558	-0.137034	-0.117002	-0.170455	-0.110189	-0.124579	-0.0923302	-0.0891346	-0.122434	-0.0955059	-0.140613	-0.0564229	-0.0599488	-0.0748503	-0.0894511	-0.0233408	-0.027926	0.074708	0.044265	-0.0420842	-0.0244337	0.0554671	0.115441	0.111336	0.131783	0.0385258
BLK	2	-0.204631	-0.108974	-0.336698	-0.169364	-0.219986	-0.143415	-0.125942	0.0024527	-0.0429316	-0.0886716	-0.0594736	-0.0470248	0.0256931	-0.0670861	-0.0419456	0.00693182	0.0291675	0.186332	0.120447	0.151578	0.0264258	0.0466212	0.322961	0.236192	0.318811	0.016214	0.109736	0.0560528	0.18064	0.193158
BLM	27	-0.104444	-0.139968	-0.0733038	0.00866984	0.121068	0.244075	0.186379	0.260082	0.151851	0.156744	0.0711005	0.128318	0.215187	0.19749	0.268325	0.156382	0.045198	0.201372	0.203609	0.0475753	-0.0665518	-0.0253887	-0.0299844	0.117523	0.0866279	-0.138698	-0.0610551	-0.134015	-0.141253	-0.0315022
BLOC1S1-RDH5	13	-0.051559	0.0275791	-0.116905	-0.0829493	-0.164893	-0.156802	-0.114088	-0.138062	-0.110135	-0.0745287	-0.0306435	-0.0490895	-0.042245	-0.0854161	-0.100773	-0.0405463	0.00855104	0.00643781	-0.0141222	0.0563144	0.0303179	0.0188754	0.183791	0.0787897	0.119633	0.0595048	0.086351	0.0955588	0.15902	0.122313
BLVRA	25	-0.0139948	0.0145696	0.0171437	0.0275956	0.0634928	0.0694679	0.0495614	0.0900442	0.0579323	0.0810725	0.0675955	0.0760504	0.0865689	0.0171707	0.0856447	-0.0156331	0.0556001	0.0505609	0.0799927	0.0393851	0.0320836	-0.0583432	-0.0280207	0.0403198	0.0117019	-0.0484723	-0.141032	-0.113529	-0.145548	-0.0143162
BLVRB	28	0.0579572	0.0545506	0.12659	0.104253	0.162359	0.164838	0.137638	0.126829	0.109623	0.147186	0.105742	0.124819	0.118935	0.0933768	0.154007	0.0315021	0.0631556	0.0302675	0.0824685	0.00838002	0.00488291	-0.0393576	-0.126815	-0.0220434	-0.0724584	-0.0516169	-0.127181	-0.100907	-0.166706	-0.0586745
BMI1	17	0.04796	0.0979917	0.114263	0.0583784	0.0744739	0.00541251	0.00419618	0.0194483	0.0380753	0.0248978	0.0600785	-0.00767974	-0.0583224	-0.0383825	-0.0564517	-0.0672035	0.00660607	-0.119085	-0.0986251	-0.0451798	0.0138532	-0.100936	-0.110317	-0.0887603	-0.103286	0.0262284	-0.16964	-0.0864028	-0.146268	-0.0821913
BMP1	6	0.0181353	-0.0258274	-0.0726088	-0.0852148	-0.190363	-0.171523	-0.131709	-0.245852	-0.153418	-0.143055	-0.129277	-0.101181	-0.111978	-0.0967559	-0.143079	-0.0460845	-0.057511	-0.0249734	-0.0638643	-0.0214135	0.000123573	0.106559	0.163686	0.0143168	0.0537093	0.0508074	0.164349	0.152678	0.188395	0.088127
BMP2	10	-0.114503	-0.0677806	-0.206282	-0.16494	-0.247921	-0.222943	-0.188445	-0.181707	-0.148824	-0.16108	-0.122812	-0.122416	-0.100878	-0.146368	-0.155607	-0.0773181	-0.049863	0.0080835	-0.0429583	0.0288799	0.00375075	0.0239131	0.234646	0.0726313	0.146407	0.0110866	0.110582	0.0926696	0.186222	0.115408
BMP6	9	-0.100537	-0.0499814	-0.204003	-0.138833	-0.218285	-0.191685	-0.152995	-0.153485	-0.136409	-0.118047	-0.0837674	-0.0781764	-0.0519387	-0.110724	-0.112014	-0.0517668	-0.00811301	0.0418589	0.00496547	0.0566633	0.0805612	0.00364339	0.231755	0.112407	0.163991	0.0255708	0.0795116	0.0698644	0.168944	0.137933
BMP7	15	0.00596389	-0.0644205	-0.0805728	-0.053566	-0.104826	-0.0532307	-0.044603	-0.104073	-0.0760406	-0.0727666	-0.093271	-0.0309234	-0.0237191	-0.0119596	-0.0224467	0.0260077	-0.0245155	0.0642599	0.0213927	0.00856814	-0.00293321	0.115649	0.130723	0.065948	0.073927	-0.000906155	0.153335	0.0961232	0.134216	0.0711542
BMPR1B	24	0.0836275	0.126383	0.198582	0.117286	0.163836	0.0634012	0.0537613	0.0801885	0.0884358	0.086811	0.106213	0.041749	-0.00288484	-0.013155	0.0016346	-0.0691875	0.0128973	-0.147783	-0.0615112	-0.0448744	0.0255182	-0.0985842	-0.214408	-0.152069	-0.181663	0.0355688	-0.159405	-0.084571	-0.164294	-0.113715
BNC2	7	0.0283791	0.0156307	-0.0860602	-0.099505	-0.229043	-0.201026	-0.147867	-0.312795	-0.191148	-0.13311	-0.112861	-0.100599	-0.125246	-0.109857	-0.167221	-0.0534142	-0.042905	-0.0542095	-0.0955037	-0.0304102	0.0795889	0.0838156	0.209518	0.0152822	0.0598842	0.0813712	0.149364	0.171234	0.216083	0.10987
BNIP2	11	-0.0628361	-0.0929369	-0.196632	-0.119352	-0.171294	-0.120386	-0.107974	-0.0960518	-0.0928837	-0.113817	-0.120539	-0.0711506	-0.0392986	-0.068815	-0.0741097	-0.0125746	-0.0237789	0.0780693	0.0300854	0.0604482	0.130349	0.0962727	0.236719	0.123977	0.173747	-0.0146805	0.143453	0.0975892	0.166509	0.139113
BNIP3	22	0.088027	-0.00274585	0.140523	0.0996183	0.15907	0.141712	0.107114	0.0801334	0.0732924	0.0692705	0.0254826	0.0561952	0.0417232	0.0789285	0.0914416	0.0321543	-0.00895119	-0.0113048	0.014169	-0.0408619	0.00241116	0.00495631	-0.177645	-0.0846351	-0.131294	-0.0337706	-0.0566322	-0.0601278	-0.120589	-0.091149
BNIP3L	20	0.110871	0.125666	0.107305	0.048633	-0.00760991	-0.06828	-0.0367748	-0.126939	-0.0524932	-0.0334748	0.0119437	-0.0378681	-0.10122	-0.0484639	-0.107844	-0.0353761	-0.00971335	-0.148005	-0.13839	-0.0503752	0.0482097	-0.00644014	-0.0478687	-0.110878	-0.116683	0.099177	0.0193442	0.0795361	0.0516214	-0.010604
BNIPL	24	0.131584	0.132977	0.177398	0.136636	0.130003	0.106433	0.121093	0.0244212	0.062724	0.0784898	0.0931145	0.0458066	-0.0199689	0.110468	0.029009	0.0896259	0.0195293	-0.100724	-0.0934945	-0.0706479	-0.0533896	0.0271151	-0.163029	-0.126601	-0.164902	0.0775381	0.0258367	0.0440538	-0.0184558	-0.0951087
BOC	8	-0.0372943	-0.0213834	-0.193423	-0.160749	-0.315454	-0.298907	-0.231277	-0.326187	-0.249068	-0.211167	-0.154593	-0.137274	-0.141808	-0.164517	-0.22004	-0.0738747	-0.0374717	0.00617972	-0.0621018	0.0403958	0.0382152	0.0942959	0.320982	0.111072	0.175412	0.0830166	0.205941	0.206729	0.308377	0.187185
BOD1	24	0.123975	0.0827248	0.168704	0.113519	0.138211	0.10881	0.08849	0.021745	0.0351158	0.0868629	0.0734596	0.078278	0.0418801	0.0539645	0.0644282	0.014466	0.0122848	-0.045342	0.00518687	-0.0365432	-0.025074	0.00965666	-0.139265	-0.0811738	-0.129058	-0.00653186	-0.0229293	0.00408101	-0.0580838	-0.0536536
BOK	16	0.0398377	0.0587271	0.0190597	0.0326296	0.00635134	-0.00618742	0.00325565	0.000420889	0.0289303	-0.00564356	0.0145677	0.00600274	-0.0273167	0.000707649	-0.0248811	0.0141656	0.0280921	-0.00143076	-0.0169846	0.0164677	0.00261023	0.0334829	0.0143422	0.00737467	0.00391445	0.0538562	0.0201394	0.022958	0.00966247	0.0133664
BOLA1	21	0.139852	0.124614	0.239508	0.169999	0.220771	0.190148	0.171168	0.124764	0.1336	0.143805	0.139771	0.093122	0.0441746	0.141802	0.107762	0.0783502	0.0328553	-0.0846662	-0.0406751	-0.0670901	-0.036131	-0.0397222	-0.244271	-0.127527	-0.200515	0.0150405	-0.10863	-0.0738705	-0.169537	-0.139332
BOLA2	30	-0.0237382	-0.0527477	0.0210088	0.0481228	0.138529	0.194692	0.142691	0.199174	0.126156	0.130963	0.0698922	0.121435	0.155685	0.126793	0.200939	0.0718687	0.0494599	0.130199	0.151472	0.0266533	-0.0066384	-0.0289748	-0.0615944	0.0630501	0.0232682	-0.108558	-0.0955806	-0.127551	-0.154745	-0.0403038
BOLA2B	30	-0.07317	-0.112323	-0.0338989	0.0127322	0.112826	0.211254	0.148119	0.200357	0.10664	0.143216	0.0623418	0.126855	0.196392	0.143752	0.238556	0.0827826	0.0378048	0.177082	0.187458	0.027489	-0.0106664	-0.040673	-0.0344274	0.0900866	0.0562987	-0.145632	-0.103976	-0.153265	-0.17136	-0.0399164
BOP1	30	-0.0235649	-0.0867208	0.00138816	0.0157301	0.0891169	0.13346	0.0870565	0.125302	0.0593076	0.0759213	0.0185542	0.067457	0.108951	0.080487	0.134712	0.0370875	0.0146956	0.0766181	0.100901	-0.00531243	0.0517179	-0.0120683	-0.0622612	0.0277959	-0.00538562	-0.100713	-0.0577048	-0.0915734	-0.113983	-0.0410412
BPHL	22	0.102506	0.059855	0.175168	0.110022	0.152013	0.139264	0.123989	0.04797	0.0643412	0.106436	0.0795435	0.0762429	0.0489256	0.0940532	0.0934607	0.0499627	0.0132971	-0.0507462	-0.0189396	-0.0644926	-0.0464227	-0.0261931	-0.194219	-0.106895	-0.161293	-0.0104104	-0.0861465	-0.061129	-0.139358	-0.123841
BPNT1	23	0.0806871	0.0360848	0.133403	0.114664	0.166873	0.176006	0.154859	0.131597	0.127497	0.0964202	0.0723545	0.058243	0.0289292	0.140089	0.0998389	0.101726	0.0086745	-0.0292545	-0.0133018	-0.0536327	-0.0476001	0.0156321	-0.175969	-0.0751234	-0.12352	-0.0262536	-0.0464429	-0.0568963	-0.123829	-0.118721
BRCA1	28	0.0431642	0.0311303	0.165176	0.143186	0.26377	0.280205	0.227149	0.24971	0.185104	0.21916	0.158244	0.167382	0.175946	0.177573	0.243977	0.0918896	0.0621863	0.0359602	0.0989837	-0.0182718	-0.0269833	-0.0745395	-0.235028	-0.0543304	-0.13085	-0.0988932	-0.161441	-0.164342	-0.244732	-0.125057
BRCC3	22	0.0635009	0.0177097	0.124274	0.094134	0.171007	0.160734	0.13153	0.121488	0.097337	0.1002	0.054738	0.066849	0.0540837	0.09456	0.105072	0.0432784	0.0108434	-0.0139182	0.00995985	-0.0525756	0.0174018	-0.0391202	-0.19145	-0.0765272	-0.126183	-0.0704067	-0.108165	-0.0975255	-0.17206	-0.117328
BRD8	22	0.122641	0.105816	0.223579	0.141646	0.198625	0.142903	0.126358	0.0771016	0.0650593	0.119272	0.111405	0.0740863	0.0362314	0.0695333	0.0739561	0.0107925	0.0119757	-0.118916	-0.04369	-0.0684403	-0.0332058	-0.0518951	-0.245665	-0.144512	-0.20471	-0.00364652	-0.107864	-0.0515829	-0.141872	-0.130093
BRF2	28	0.0896047	0.00237649	0.134162	0.106379	0.16382	0.19818	0.152463	0.0736803	0.063192	0.121549	0.0661743	0.109548	0.10569	0.122453	0.163141	0.0608705	0.0112304	0.01881	0.0642782	-0.0421326	0.00610258	0.0275513	-0.150811	-0.06393	-0.119027	-0.0620091	-0.018273	-0.0396038	-0.11034	-0.0740406
BRI3	12	-0.0662394	-0.0471905	-0.162998	-0.10794	-0.172666	-0.110327	-0.0922197	-0.134339	-0.104862	-0.0606827	-0.0600918	-0.0389824	-0.00346722	-0.056482	-0.0440952	-0.0241955	-0.00321698	0.0438215	0.0219697	0.042543	0.104397	0.0325472	0.204975	0.0943493	0.138488	0.0148664	0.0772119	0.0613828	0.130625	0.11799
BRI3BP	21	0.0154309	0.0136064	0.142666	0.101804	0.2024	0.164967	0.126501	0.199761	0.135469	0.122217	0.101951	0.0829908	0.0819166	0.0808069	0.125977	0.0197927	0.0150165	-0.0166959	0.0303084	-0.0240979	-0.0803891	-0.0869078	-0.228683	-0.0897393	-0.131087	-0.0610904	-0.145736	-0.142698	-0.210632	-0.130153
BRIX1	30	0.0367505	-0.0436847	0.0358964	0.0533412	0.114749	0.175433	0.137102	0.106151	0.0705613	0.10877	0.0342993	0.104975	0.123386	0.131872	0.173066	0.0889975	0.0345356	0.0880805	0.113633	0.0126105	0.078983	0.0295026	-0.0485807	0.0383461	-0.0118114	-0.0832705	-0.0229279	-0.0564142	-0.0841014	-0.017558
BRWD1	28	0.0443688	0.0290298	0.119347	0.102893	0.170477	0.178911	0.152512	0.145543	0.121171	0.137848	0.106521	0.0926805	0.0906882	0.124795	0.135254	0.0666727	0.0259483	-0.00237132	0.0346711	-0.0264927	-0.145291	-0.0240047	-0.178397	-0.062112	-0.0999191	-0.0223091	-0.0722646	-0.0737591	-0.134073	-0.103339
BSDC1	17	0.0273558	0.0405031	0.107647	0.0687414	0.114562	0.0324254	0.0170245	0.0988392	0.0679709	0.00362264	0.0260197	0.00050444	-0.0302331	-0.0190026	-0.0141391	-0.0468643	-0.0119959	-0.0728679	-0.0359552	-0.0275779	0.0488732	-0.080402	-0.138618	-0.0819606	-0.0927968	0.00135917	-0.10146	-0.0722318	-0.107605	-0.0711225
BSN	24	0.0583498	0.0462765	0.131191	0.0824854	0.125795	0.0784293	0.0552149	0.0646549	0.0447686	0.0768341	0.0682942	0.0586574	0.0518906	0.0152262	0.0592604	-0.0240268	0.0158403	-0.0427999	0.0130312	-0.0137195	-0.0158517	-0.0441496	-0.150156	-0.0736646	-0.107494	-0.0232204	-0.0747879	-0.0560181	-0.0843749	-0.0578949
BST1	12	-0.0499861	-0.0499968	-0.139154	-0.110339	-0.186471	-0.146847	-0.119097	-0.166043	-0.115849	-0.101081	-0.0870157	-0.077422	-0.0669225	-0.0796437	-0.102063	-0.0382009	-0.0321501	0.00635069	-0.0277962	0.0087717	0.0927668	0.0543228	0.192353	0.0633308	0.107383	0.0261141	0.105488	0.0829803	0.147422	0.0980704
BTBD11	10	-0.050044	-0.0549608	-0.171073	-0.11317	-0.212196	-0.17988	-0.144991	-0.166501	-0.142675	-0.143112	-0.117255	-0.0752299	-0.0611628	-0.0976108	-0.112713	-0.0194665	-0.0102142	0.0907098	0.0327498	0.073284	0.0346584	0.104847	0.259316	0.136256	0.176852	0.0441261	0.184698	0.138524	0.235866	0.157905
BTD	20	0.129702	0.173774	0.179345	0.0866567	0.0536833	-0.060403	-0.0282857	-0.0719972	-0.000466701	-0.0193723	0.0361261	-0.0352789	-0.129312	-0.0584611	-0.129393	-0.0645198	-0.00331162	-0.205302	-0.174713	-0.0710172	0.0535365	-0.0432094	-0.1287	-0.160811	-0.17104	0.123765	-0.0518179	0.0296586	-0.0228328	-0.0664684
BTF3	24	0.134726	0.125301	0.187995	0.120821	0.138321	0.0735121	0.0730279	0.0209791	0.0298229	0.0834602	0.0879705	0.0567456	0.0123241	0.0369618	0.0227952	0.00347417	0.0248336	-0.114749	-0.0520365	-0.0347415	0.0591855	-0.0291334	-0.160053	-0.102421	-0.152845	0.0523033	-0.0645053	-0.00591409	-0.0593379	-0.0667072
BTG1	11	-0.111728	-0.0534667	-0.206853	-0.13051	-0.189883	-0.132968	-0.108571	-0.0730614	-0.087511	-0.0869691	-0.0596502	-0.0560644	-0.0186468	-0.0516119	-0.064055	0.00717944	0.00669063	0.0825542	0.0245073	0.0642835	0.0624117	0.025159	0.256981	0.154079	0.200637	0.0104233	0.113866	0.0802628	0.185192	0.144673
BTG3	13	-0.0423994	-0.112936	-0.145085	-0.128508	-0.181281	-0.152333	-0.136898	-0.164649	-0.142758	-0.163309	-0.169839	-0.135038	-0.114169	-0.0850948	-0.125969	-0.0479579	-0.0993865	-0.0206484	-0.0748732	-0.0355931	0.0572452	0.072798	0.155647	0.0165653	0.0670437	-0.0225697	0.149417	0.101699	0.162027	0.0714811
BTK	4	-0.175336	-0.0902088	-0.25402	-0.123106	-0.136642	-0.0827459	-0.0818822	0.0576141	0.0136025	-0.0459678	-0.034556	-0.0194549	0.0349338	-0.0498566	-0.00975275	-0.00584932	0.0344729	0.146381	0.106002	0.111845	0.156383	0.00414576	0.22509	0.184311	0.238971	-0.0278599	0.0275355	-0.0134488	0.0771633	0.133535
BTLA	2	-0.234006	-0.13735	-0.38574	-0.20224	-0.252291	-0.161513	-0.139279	-0.00536547	-0.0576732	-0.103265	-0.0833781	-0.0601752	0.0211964	-0.0710198	-0.0459922	0.00761322	0.0235439	0.200697	0.120106	0.152842	0.06922	0.0467495	0.364608	0.258295	0.35371	-0.00569171	0.1451	0.0676331	0.213998	0.210064
BTN3A1	2	-0.247747	-0.129025	-0.371026	-0.202614	-0.248505	-0.170867	-0.149955	-0.010975	-0.0467612	-0.112755	-0.0817035	-0.083217	-0.00648643	-0.0900501	-0.0713575	-0.0099769	0.00310403	0.172166	0.0894848	0.132028	-0.0349768	0.00726982	0.332022	0.220335	0.330562	-0.00870281	0.093072	0.0351677	0.176737	0.171253
BTN3A2	2	-0.187027	-0.106345	-0.303812	-0.170631	-0.210392	-0.153267	-0.135348	-0.0352805	-0.0604871	-0.105695	-0.0807924	-0.0733199	-0.0179316	-0.0825714	-0.0732561	-0.015273	0.0018373	0.126333	0.0626335	0.0998421	0.0285412	0.00859179	0.281638	0.175185	0.263805	0.00277411	0.0751973	0.0362209	0.149887	0.143123
BTN3A3	2	-0.205502	-0.101412	-0.352811	-0.198721	-0.258359	-0.192689	-0.165461	-0.055241	-0.0746543	-0.119285	-0.0913699	-0.0819664	-0.020135	-0.107255	-0.096236	-0.0278074	0.0172486	0.14638	0.0686023	0.13061	0.0841668	0.0237554	0.353794	0.225331	0.319477	0.0164311	0.0895896	0.0536847	0.186992	0.191612
BTRC	22	0.109797	0.166051	0.240607	0.151036	0.193924	0.0708008	0.0660779	0.108719	0.111896	0.0705146	0.118269	0.0333477	-0.0328351	0.00792828	-0.0236817	-0.0291397	0.0235663	-0.165563	-0.101439	-0.0586561	-0.0692019	-0.0775265	-0.264144	-0.176184	-0.212285	0.0723408	-0.121765	-0.047537	-0.1381	-0.134181
BUB1	27	-0.0396625	-0.122093	-0.0061476	0.0579717	0.182266	0.290934	0.224341	0.275586	0.173592	0.182263	0.0744654	0.148197	0.221012	0.222385	0.290168	0.163929	0.0484051	0.184047	0.201468	0.0344008	-0.0321263	0.00964898	-0.0871359	0.0838297	0.0333006	-0.138898	-0.0702293	-0.139674	-0.178205	-0.0574431
BUB3	28	0.0636007	0.0615852	0.119183	0.105139	0.162634	0.185795	0.168112	0.150066	0.121501	0.167955	0.126271	0.129824	0.127515	0.146241	0.17249	0.0953778	0.0739189	0.027196	0.0628889	0.0183333	0.0452386	-0.0241846	-0.108231	-0.0110028	-0.0617886	-0.0117032	-0.0811713	-0.0689261	-0.112017	-0.0478368
BYSL	27	-0.0046993	-0.101463	0.0367942	0.0501612	0.153751	0.217405	0.162867	0.17338	0.100466	0.123672	0.0334104	0.102886	0.150338	0.160771	0.211733	0.105474	0.0158968	0.110356	0.126836	-0.0130171	-0.0300613	-0.00710212	-0.115242	0.0148653	-0.0305941	-0.11695	-0.0516631	-0.103468	-0.142559	-0.0754735
BZRAP1	24	0.0784048	0.0887918	0.173197	0.116057	0.164816	0.109261	0.0960432	0.100327	0.0924142	0.0842969	0.0888396	0.0462901	0.0216803	0.0647268	0.0516656	0.0222434	0.005019	-0.0941859	-0.0499682	-0.0470448	-0.0696514	-0.0239066	-0.203252	-0.117918	-0.154441	0.0156223	-0.0518742	-0.0387906	-0.0936612	-0.0982721
BZW2	26	0.0233321	-0.0776029	0.00191614	0.00960476	0.0389738	0.101919	0.081611	0.0283973	0.0195605	0.041389	-0.0213702	0.0264486	0.0471719	0.0936065	0.0854292	0.0763346	-0.00704466	0.0454128	0.0468657	-0.0431688	-0.0430207	0.0242697	-0.0251964	0.00918536	-0.00946346	-0.0574715	0.00166126	-0.0195718	-0.0538026	-0.0473487
C10orf10	8	-0.0630278	-0.0427543	-0.205869	-0.16639	-0.300491	-0.261029	-0.204104	-0.303704	-0.222988	-0.176856	-0.133546	-0.130374	-0.116111	-0.147485	-0.186754	-0.0757223	-0.0437705	0.000216893	-0.0628495	0.0252133	0.0495485	0.0598568	0.30484	0.102627	0.167043	0.057261	0.163973	0.157271	0.259649	0.160674
C10orf128	9	-0.0663626	-0.0314251	-0.194002	-0.122157	-0.207984	-0.169847	-0.135513	-0.157094	-0.125876	-0.0984952	-0.0789414	-0.0565018	-0.0409932	-0.0985322	-0.0966507	-0.0428162	0.00734622	0.0610681	0.0164658	0.0742757	0.181585	0.0484578	0.262081	0.129935	0.17685	0.0322557	0.0993885	0.0927502	0.185297	0.163057
C10orf32	20	0.0772634	0.103958	0.0844745	0.0216408	-0.0181396	-0.0926876	-0.0688616	-0.122067	-0.0629006	-0.0472066	-0.00478709	-0.0502263	-0.113109	-0.089113	-0.134834	-0.0797178	-0.0180607	-0.165127	-0.14171	-0.0441705	0.121172	-0.022727	-0.0376886	-0.109701	-0.10364	0.0900955	-0.0223575	0.0481565	0.0306954	-0.0106294
C10orf35	28	0.0878011	0.0251788	0.158492	0.140385	0.232664	0.238344	0.196848	0.201009	0.159087	0.13725	0.0921438	0.104569	0.0898009	0.167327	0.157423	0.106052	0.0167338	0.0137608	0.0382533	-0.0409683	-0.0449431	0.016984	-0.204963	-0.0734786	-0.123141	-0.0220528	-0.0557686	-0.0677213	-0.155536	-0.118841
C10orf54	1	-0.244403	-0.0823881	-0.402797	-0.255966	-0.375692	-0.337801	-0.278926	-0.164853	-0.162814	-0.202157	-0.117666	-0.14734	-0.0910477	-0.210387	-0.211959	-0.0988877	-0.00545277	0.101667	0.0192462	0.143197	0.0592366	0.00813376	0.428382	0.228138	0.355948	0.0440918	0.131043	0.110323	0.2829	0.242194
C10orf82	26	0.0241136	-0.0285406	0.0492736	0.0341317	0.0777658	0.105186	0.0762537	0.0491606	0.0266935	0.0728137	0.0314904	0.0569682	0.0757548	0.0638861	0.094224	0.0182694	-0.00292294	0.0192748	0.0500935	-0.0231795	0.00402177	0.00411968	-0.0619189	-0.0154811	-0.0375126	-0.0471358	-0.0215288	-0.032779	-0.0754191	-0.0293132
C11orf1	18	0.0609221	0.0927163	0.069084	0.00894278	-0.0285861	-0.128099	-0.10524	-0.106652	-0.0584873	-0.100664	-0.0390599	-0.0924838	-0.155449	-0.110177	-0.175899	-0.0827463	-0.0358405	-0.161166	-0.16552	-0.0529842	0.050091	-0.0352309	-0.0407939	-0.111068	-0.0940374	0.0835092	0.00636138	0.0554286	0.0532219	-0.0232476
C11orf49	24	0.10089	0.0845805	0.185501	0.109933	0.147587	0.0856216	0.0721167	0.0428967	0.0382263	0.0837845	0.0780572	0.0469377	0.0101002	0.0154447	0.033208	-0.0395721	-0.00033972	-0.116269	-0.0468651	-0.0563493	0.00734516	-0.0557874	-0.192247	-0.134908	-0.178568	0.0150876	-0.124836	-0.0705935	-0.15284	-0.102511
C11orf54	20	0.045273	0.0765699	0.0628563	0.0140923	-0.0104956	-0.0707411	-0.051835	-0.0707728	-0.036433	-0.0610999	-0.0155306	-0.058682	-0.112163	-0.0464371	-0.115678	-0.0181092	-0.0216811	-0.125228	-0.145246	-0.0591803	-0.038053	-0.0385326	-0.0457915	-0.0898765	-0.0850157	0.080525	0.0232149	0.0527782	0.0574591	-0.0378427
C11orf63	15	0.055146	0.0815686	0.0276801	0.0111126	-0.0373927	-0.0719355	-0.0449988	-0.0839981	-0.0219333	-0.0568054	-0.0206175	-0.0476273	-0.0897982	-0.0299893	-0.0933113	0.00149423	-0.0259155	-0.068548	-0.0824097	-0.00428498	0.0446142	0.0857276	0.0171666	-0.0400658	-0.0309018	0.0964602	0.131378	0.125937	0.134418	0.0361367
C11orf70	18	0.0492162	0.0491455	0.0232675	-0.0172405	-0.0591668	-0.127434	-0.112427	-0.121727	-0.0681522	-0.128217	-0.0848498	-0.112345	-0.163505	-0.112915	-0.174566	-0.0990886	-0.0690668	-0.131758	-0.143423	-0.0550017	0.0302903	0.0329849	0.00339943	-0.0789129	-0.0541908	0.0439722	0.0358445	0.0567167	0.0481384	-0.0047778
C11orf71	17	0.0354019	0.047281	0.0937744	0.0297941	0.0521453	-0.0285477	-0.0383298	0.00236859	0.00153245	-0.0271035	-0.0101741	-0.0223374	-0.0536239	-0.0580756	-0.0574726	-0.0689509	-0.00195696	-0.0855874	-0.0682919	-0.0309552	0.0284608	-0.0681787	-0.112614	-0.0822019	-0.100789	0.00324754	-0.0855491	-0.0440125	-0.0765334	-0.054494
C11orf80	30	-0.0360227	-0.101617	-0.0446757	-0.00144544	0.0389322	0.137302	0.112242	0.0826724	0.0480961	0.0898411	0.0198765	0.0692803	0.119364	0.123411	0.157598	0.100984	0.0183623	0.106781	0.100734	0.000772558	-0.0703174	0.020341	-0.00632193	0.0456909	0.0393965	-0.0598885	-0.00512709	-0.052568	-0.0581001	-0.0274513
C11orf96	9	-0.0743072	-0.0387447	-0.182332	-0.13254	-0.222367	-0.177329	-0.142629	-0.21038	-0.164063	-0.113083	-0.0914221	-0.0717004	-0.0510712	-0.10725	-0.105926	-0.0616065	-0.0149787	0.0382395	0.000505546	0.0431494	0.123	0.0281886	0.246989	0.114038	0.160254	0.033095	0.0814304	0.0853573	0.161841	0.144282
C12orf10	24	0.0644442	0.0801218	0.14855	0.0963958	0.140561	0.0846955	0.0644696	0.0874134	0.0538851	0.0987952	0.101751	0.0684831	0.049619	0.011919	0.058128	-0.0423765	0.0254328	-0.0624432	0.0113611	-0.000848738	0.00816862	-0.0650783	-0.1563	-0.0797158	-0.110389	-0.0296625	-0.125161	-0.0783091	-0.147713	-0.065218
C12orf57	20	0.0811151	0.103858	0.0793369	0.0250534	-0.0153667	-0.0939825	-0.0717001	-0.10886	-0.0722043	-0.0498152	-0.00417856	-0.0408317	-0.0913124	-0.0892585	-0.114954	-0.0825651	-0.00814513	-0.12809	-0.0988293	-0.0138818	0.102958	-0.0211107	-0.00680686	-0.0642846	-0.0628938	0.0667671	-0.0168382	0.0461318	0.0306285	0.0162117
C12orf60	21	0.0473505	0.0434155	0.126826	0.102499	0.176532	0.14492	0.105666	0.142385	0.0920837	0.125889	0.0980466	0.103138	0.096509	0.0524626	0.118781	-0.00994137	0.0401149	-0.0061332	0.0618463	-0.00439196	0.0460819	-0.0728525	-0.163355	-0.0501195	-0.0938776	-0.0529033	-0.151865	-0.112944	-0.186214	-0.0686357
C12orf66	28	0.049508	0.00969083	0.150838	0.130803	0.241516	0.246615	0.187576	0.230708	0.170082	0.1718	0.10603	0.133534	0.139814	0.142504	0.207438	0.0605854	0.0381829	0.0471564	0.101425	-0.018617	0.00357627	-0.0403364	-0.22752	-0.0479991	-0.116584	-0.101931	-0.148407	-0.154471	-0.245021	-0.117578
C12orf75	12	-0.0160417	-0.0721179	-0.117391	-0.0857338	-0.143326	-0.0881365	-0.080641	-0.105525	-0.0948553	-0.0907998	-0.102911	-0.0486845	-0.0324336	-0.0280238	-0.0521379	0.00386559	-0.0352142	0.0613798	0.0175976	0.0232055	0.0816186	0.101819	0.196478	0.0874863	0.113585	0.0119478	0.148647	0.112897	0.159553	0.114752
C12orf76	24	0.110907	0.1222	0.186623	0.130309	0.163626	0.0958201	0.0756364	0.07887	0.0673386	0.086277	0.0986795	0.0771824	0.0280653	0.0293999	0.0438744	-0.0163789	0.0351112	-0.0754442	-0.00604435	-0.00105952	0.0966763	-0.0182414	-0.17287	-0.0858042	-0.141407	0.00803188	-0.0855903	-0.0367852	-0.114548	-0.050385
C14orf159	19	-0.0416755	0.0558826	-0.0259082	-0.022874	-0.059035	-0.127424	-0.102268	-0.0104507	0.00239685	-0.0740788	0.00699201	-0.0717338	-0.0935251	-0.110792	-0.1342	-0.0674621	0.00473725	-0.0646322	-0.086041	0.0258465	-0.0228405	-0.0434169	0.0232869	-0.0107287	0.0206425	0.0780476	-0.00475503	0.0123377	0.0448099	0.0172234
C14orf169	24	0.0622517	0.0823341	0.146758	0.108709	0.147385	0.106285	0.0918597	0.126731	0.119273	0.0809083	0.0902725	0.0575148	0.0247955	0.0614834	0.0539941	0.0427519	0.0350759	-0.0301587	-0.00665416	-0.0173152	-0.0416155	-0.0380754	-0.165825	-0.0706216	-0.110944	0.0200425	-0.0813039	-0.0665025	-0.120785	-0.0903835
C14orf37	15	0.0426953	-0.0130707	-0.0483762	-0.0679402	-0.156299	-0.116859	-0.0887056	-0.241879	-0.151394	-0.0967003	-0.108362	-0.0673013	-0.0805643	-0.0601958	-0.0958519	-0.0288068	-0.0475134	-0.0316436	-0.0556226	-0.0416234	0.0802522	0.0842583	0.14054	0.00286485	0.0270922	0.0324495	0.11674	0.122941	0.146284	0.071286
C14orf79	22	0.13543	0.171129	0.254143	0.17033	0.191972	0.0997733	0.0957945	0.0681075	0.104971	0.0816627	0.122071	0.0558591	-0.0210083	0.0477008	0.0151261	0.0121504	0.0246461	-0.126851	-0.0728862	-0.0576395	-0.0809676	-0.0393539	-0.259126	-0.152661	-0.214416	0.0748096	-0.100369	-0.0473678	-0.140973	-0.131821
C14orf80	28	0.0209633	-0.0201213	0.101679	0.107357	0.197003	0.246818	0.20492	0.21471	0.159493	0.166286	0.107696	0.138753	0.160692	0.18519	0.223271	0.133084	0.0537021	0.0969382	0.126708	0.00983385	-0.0308485	-0.0186458	-0.146034	0.00867445	-0.0496822	-0.0621557	-0.0835081	-0.11154	-0.167747	-0.0829261
C15orf27	4	-0.0985702	-0.0840511	-0.175176	-0.103964	-0.13677	-0.0814291	-0.073568	-0.0162625	-0.0245563	-0.0609917	-0.0590213	-0.0340402	0.0092283	-0.0326151	-0.0246987	0.0112198	0.0038856	0.113194	0.0670367	0.0699131	0.0164759	0.053265	0.187812	0.132727	0.178523	-0.000818311	0.08736	0.0469669	0.116388	0.105488
C15orf39	4	-0.111633	-0.155552	-0.229467	-0.135672	-0.168628	-0.0565209	-0.0518218	-0.0525567	-0.0770991	-0.0591855	-0.0905514	-0.0185122	0.061211	0.00744306	0.036944	0.0487282	-0.00235645	0.180488	0.121158	0.0768944	0.0299368	0.0814699	0.247405	0.190272	0.218344	-0.0489794	0.147633	0.0639885	0.155165	0.13761
C15orf52	5	-0.041582	-0.0642138	-0.0862612	-0.0737666	-0.123813	-0.145972	-0.124143	-0.111514	-0.0984313	-0.130088	-0.105847	-0.0944229	-0.0926758	-0.102222	-0.120619	-0.0579383	-0.0496713	0.00313939	-0.0438824	0.00443744	-0.065124	0.0320627	0.0854397	0.023022	0.054773	0.0278456	0.0683959	0.056479	0.0924727	0.0343039
C15orf57	13	-0.0579546	0.0385011	-0.0825316	-0.0418985	-0.0747522	-0.125235	-0.0997665	-0.0123939	-0.0138656	-0.0562377	0.0118994	-0.0397431	-0.0528038	-0.106847	-0.104546	-0.0662804	0.0127894	-0.0187288	-0.008866	0.0724868	0.0180048	-0.0119206	0.0907869	0.0348808	0.075311	0.0639982	0.000342899	0.0212183	0.0597086	0.0692336
C16orf13	21	0.0705953	0.0335388	0.184177	0.134898	0.236641	0.211006	0.161446	0.186741	0.15443	0.128787	0.0975888	0.0914657	0.0721209	0.1133	0.138019	0.0427526	0.00796032	-0.0237783	0.0211451	-0.059844	-0.0649952	-0.0488206	-0.252285	-0.10699	-0.154837	-0.0560204	-0.13983	-0.140367	-0.227243	-0.155031
C16orf45	16	0.115161	0.123619	0.166363	0.0929904	0.0836938	0.0429971	0.0495539	-0.0136809	0.0332883	0.0291483	0.0543428	0.014288	-0.0420643	0.0286582	-0.0165968	0.0141171	-0.00908218	-0.0991454	-0.0777503	-0.0619656	-0.0574195	0.0211827	-0.134513	-0.09934	-0.146623	0.0430171	0.0211777	0.0404792	-0.0121179	-0.0682575
C16orf52	24	0.0580753	0.0744577	0.158309	0.0823943	0.122969	0.078867	0.0612203	0.0591633	0.0616747	0.0712087	0.0760567	0.0402266	0.01082	0.0206477	0.0273282	-0.0227899	0.00362749	-0.0839555	-0.0387609	-0.0439519	-0.0325517	-0.069169	-0.168811	-0.0980158	-0.135826	-0.011868	-0.119954	-0.0698093	-0.13943	-0.101051
C16orf58	22	0.0932493	0.0966456	0.224828	0.144	0.202897	0.145528	0.12119	0.11275	0.111825	0.106483	0.101666	0.063903	0.0241329	0.0619081	0.0719739	0.00800893	0.0151737	-0.0906489	-0.0413815	-0.0731378	-0.0721312	-0.083306	-0.268063	-0.145526	-0.201296	-0.0127304	-0.152807	-0.116968	-0.209154	-0.15746
C16orf59	27	0.0272473	-0.0511152	0.129286	0.126752	0.264991	0.333597	0.262629	0.29127	0.201494	0.212026	0.117973	0.161575	0.200798	0.234395	0.289658	0.151684	0.042736	0.105454	0.135651	-0.0266423	-0.0635032	-0.031039	-0.213797	-0.0142304	-0.0861552	-0.126857	-0.123585	-0.168448	-0.245528	-0.135858
C16orf62	17	0.0875294	0.109382	0.176549	0.0844899	0.100726	-0.00432604	-0.00886851	0.0343555	0.0678975	-0.0313765	0.0205028	-0.0432077	-0.11156	-0.0437203	-0.0996551	-0.0484087	-0.025263	-0.157443	-0.139065	-0.0853055	-0.0576196	-0.0565236	-0.173944	-0.148961	-0.168671	0.0465279	-0.0748456	-0.0271681	-0.0877334	-0.113776
C16orf70	26	-0.0177065	-0.0380571	0.0145981	0.0109304	0.0532492	0.0359	0.0139783	0.0611559	0.0199656	0.0256175	0.00156215	0.0220968	0.0464951	-0.0124393	0.0526938	-0.0361491	-0.0059954	0.0221786	0.0544557	0.0147752	0.0093102	-0.0217482	-0.0712907	-0.0161409	-0.0292733	-0.066599	-0.0760478	-0.0832945	-0.103992	-0.0276287
C16orf72	24	0.0390465	0.0283235	0.128502	0.0836256	0.140618	0.10102	0.0735861	0.0958647	0.0937848	0.0444954	0.0368238	0.019286	-0.0113833	0.0333534	0.0289797	0.00267836	-0.0126838	-0.0544344	-0.0284719	-0.068404	-0.103774	-0.0486038	-0.192197	-0.108079	-0.133476	-0.0253155	-0.104649	-0.0893856	-0.157025	-0.128873
C16orf74	22	0.0916899	0.092989	0.174426	0.119934	0.150979	0.101481	0.0936225	0.0833861	0.077979	0.0890996	0.0966417	0.0642263	0.0222716	0.0615182	0.0597895	0.0255423	0.0341472	-0.0708337	-0.041655	-0.0395963	0.0122737	-0.0178214	-0.193276	-0.114303	-0.155633	0.0413974	-0.0583511	-0.0327665	-0.104382	-0.0907848
C16orf86	13	-0.0434819	0.0378808	-0.0179934	-0.057811	-0.0910971	-0.15228	-0.132316	-0.100478	-0.0784267	-0.0807758	-0.0182884	-0.0772576	-0.0873248	-0.137165	-0.135121	-0.120017	-0.0242754	-0.105601	-0.0986831	-0.0120759	0.0571774	-0.0656315	0.0266553	-0.051265	-0.0191628	0.0357995	-0.0271247	0.00920583	0.0415714	0.0250968
C16orf87	14	-0.0519099	-0.126916	-0.107842	-0.0674702	-0.0474301	0.0108285	-0.0157433	0.00327002	-0.0345924	-0.0159508	-0.0763918	0.00835547	0.0608193	-0.00571184	0.0556591	-0.00525044	-0.00641154	0.109162	0.0980101	0.0348693	0.154044	0.0376347	0.0986033	0.089055	0.0909809	-0.0898026	0.0175883	-0.019951	0.00673597	0.0613639
C16orf91	29	0.0417724	-0.0238621	0.0816414	0.0510119	0.106957	0.117362	0.0758125	0.0636411	0.0395945	0.0486368	6.97385e-05	0.0391357	0.0356198	0.052442	0.0751246	0.0141168	-0.00321138	0.00521157	0.0165101	-0.0511303	0.0664677	-0.0279929	-0.107431	-0.0441328	-0.0756102	-0.0639585	-0.0789562	-0.0848456	-0.126514	-0.0822896
C16orf93	22	0.0904393	0.134016	0.233697	0.152834	0.209959	0.127133	0.103464	0.128813	0.120769	0.0937933	0.117951	0.0603347	0.000535592	0.0395383	0.0380345	-0.0122475	0.0142717	-0.109382	-0.0566714	-0.0645473	-0.0684537	-0.0772005	-0.264168	-0.146295	-0.19652	0.0190569	-0.140026	-0.0945901	-0.184471	-0.144579
C17orf53	27	-0.0100941	-0.042706	0.0777083	0.100881	0.226614	0.303231	0.240414	0.27564	0.188076	0.216162	0.13699	0.164425	0.217113	0.216696	0.287044	0.140377	0.0600321	0.120995	0.154733	0.00995862	-0.0506955	-0.0359304	-0.169733	0.0188918	-0.0439708	-0.134016	-0.114691	-0.159177	-0.215028	-0.0934173
C17orf58	28	0.078335	0.0576369	0.175164	0.131448	0.204488	0.222818	0.185556	0.130249	0.0881011	0.201168	0.144049	0.152629	0.148894	0.137428	0.199336	0.0454571	0.0568178	-0.00190602	0.0690481	-0.0309121	0.00459743	-0.0848179	-0.189114	-0.063167	-0.131986	-0.0546971	-0.163254	-0.123247	-0.201489	-0.101262
C17orf62	25	-0.122818	-0.0643832	-0.103514	-0.0352349	0.00416994	0.077605	0.0509332	0.127619	0.0729635	0.0652547	0.0489336	0.0436807	0.0967328	0.0562849	0.106668	0.0422825	0.0246576	0.122877	0.101792	0.0433501	-0.0686414	-0.0443697	0.0481109	0.0856301	0.106645	-0.0586963	-0.0452974	-0.0836257	-0.0625525	0.00919457
C17orf75	24	0.0702745	0.123516	0.17618	0.104423	0.139544	0.0585426	0.0478989	0.0654825	0.066336	0.070237	0.093528	0.0425344	0.000695032	0.00403219	0.0100614	-0.0303818	0.023952	-0.114469	-0.0546371	-0.0369361	-0.020297	-0.0858761	-0.193923	-0.123937	-0.157657	0.0306458	-0.104743	-0.0565708	-0.105268	-0.0924526
C17orf97	17	0.146028	0.189591	0.244898	0.14207	0.1429	0.0118259	0.0256141	0.0234235	0.0595001	0.0193428	0.0801068	0.00485472	-0.084419	-0.025189	-0.0738035	-0.0462985	0.0119774	-0.169737	-0.132671	-0.0507423	-0.0210684	-0.0215276	-0.222573	-0.163308	-0.207779	0.0972914	-0.0745624	-0.00715682	-0.0954153	-0.104259
C18orf25	22	0.0261564	0.0468182	0.125378	0.0932308	0.163165	0.135089	0.102131	0.133424	0.0984409	0.103247	0.0933924	0.0772443	0.064017	0.0670915	0.0943663	0.0172487	0.00765249	-0.0342581	0.0262053	-0.0282018	-0.0408685	-0.0607677	-0.181522	-0.0704591	-0.116985	-0.0337353	-0.103059	-0.0807721	-0.129496	-0.0884006
C18orf54	26	-0.0309458	-0.062469	-0.0162662	0.00703753	0.0536946	0.113371	0.0849135	0.0807438	0.0380623	0.0861703	0.032641	0.0839301	0.12311	0.0932305	0.142535	0.0554977	0.0190567	0.101161	0.127385	0.0240453	0.0272036	-0.00923688	0.0113841	0.0669787	0.0426428	-0.0711455	-0.0242841	-0.0475929	-0.045069	0.0125031
C18orf8	26	-0.132355	-0.0511109	-0.0908862	-0.0421717	0.0151939	0.00385913	-0.0236435	0.132527	0.065635	0.000887525	0.0168732	0.00306266	0.0440272	-0.0322622	0.0246327	-0.0374215	0.00962451	0.0568482	0.0736119	0.0551146	0.0393264	-0.0854723	-0.0104108	0.0551523	0.0649761	-0.0504289	-0.0942715	-0.106293	-0.0745641	0.00247009
C19orf12	14	-0.0631047	-0.0963774	-0.159223	-0.0923096	-0.128596	-0.0430643	-0.0295921	-0.0834915	-0.0731034	-0.023331	-0.0630669	-0.00724292	0.0479833	0.00901292	0.0233837	0.0320174	-0.00492978	0.116632	0.0876634	0.0545157	0.0552588	0.0828384	0.200861	0.120749	0.159938	-0.0193849	0.0988619	0.0631143	0.117497	0.115006
C19orf18	17	0.0829545	0.0669727	0.124007	0.0803078	0.0923242	0.0420266	0.0413876	0.0195833	0.0361494	0.0229238	0.031484	0.0169494	-0.0178834	0.0144492	-0.00394145	-0.000908581	0.00236419	-0.0540962	-0.0345743	-0.0290117	-0.0656831	0.0142332	-0.126033	-0.0829945	-0.103266	0.0311889	-0.00493518	0.0154359	-0.0395371	-0.0531616
C19orf25	22	0.0624404	0.119527	0.117445	0.0979347	0.0949748	0.08488	0.0930982	0.0598042	0.0668462	0.125095	0.138206	0.0928815	0.0707519	0.0675473	0.0813344	0.0468752	0.0663311	-0.0280455	0.0214059	0.0234044	-0.0150934	-0.0199527	-0.0943015	-0.0346907	-0.0686575	0.052801	-0.0320213	-0.00426606	-0.0258501	-0.0168202
C19orf33	26	0.022487	-0.0457909	0.0230456	0.0359263	0.0743677	0.125018	0.102696	0.0645457	0.0361786	0.0777999	0.0250223	0.0631256	0.0808738	0.0982441	0.118125	0.0585472	-0.0119965	0.0496996	0.0694195	-0.0205265	-0.0160494	0.0550764	-0.0433875	-0.00220656	-0.0145628	-0.033284	0.0117655	-0.0248914	-0.0580109	-0.0232397
C19orf44	17	0.0906045	0.103559	0.167483	0.0985937	0.10834	0.0440987	0.040045	0.0324573	0.0471181	0.0304457	0.0562333	0.0142703	-0.033095	0.0158799	-0.018333	0.00026034	-0.00151567	-0.103367	-0.0726334	-0.0422506	-0.0485441	-0.0111355	-0.155255	-0.105353	-0.141678	0.0276917	-0.0183291	0.0095968	-0.0516571	-0.068454
C19orf45	21	0.088869	0.088471	0.199711	0.136672	0.189434	0.158209	0.132362	0.107449	0.11212	0.119058	0.108056	0.0746109	0.0381578	0.0862715	0.0855587	0.0238622	0.0186735	-0.0805518	-0.021665	-0.0580965	-0.0540915	-0.0694951	-0.236187	-0.122075	-0.174676	-0.0117515	-0.135761	-0.0957733	-0.187697	-0.136287
C19orf48	30	0.0377551	-0.0738861	0.0328377	0.059968	0.114282	0.202699	0.165602	0.118158	0.0749229	0.121505	0.0396573	0.115142	0.152824	0.181357	0.206145	0.14167	0.0301768	0.118997	0.130893	0.01576	-0.0366725	0.0661138	-0.0403908	0.0596085	0.0117772	-0.0636301	0.0447164	-0.0146067	-0.0359817	-0.0109323
C19orf54	22	0.0288247	0.0906046	0.16283	0.12091	0.188445	0.132343	0.106796	0.173821	0.138972	0.118836	0.139298	0.0807486	0.0516295	0.0577205	0.080469	0.00924135	0.0418279	-0.0623712	-0.00894998	-0.00845039	-0.0560529	-0.113817	-0.21921	-0.0903157	-0.13079	0.000817886	-0.153242	-0.12242	-0.174057	-0.113675
C19orf66	11	-0.0915566	-0.0343354	-0.185967	-0.0982632	-0.159424	-0.128119	-0.104631	-0.0479303	-0.0369913	-0.0933936	-0.052796	-0.0745377	-0.0441208	-0.0620923	-0.0891173	-0.00111171	-0.00819236	0.0603319	0.0123492	0.0761938	-0.0474557	0.0816569	0.196184	0.109883	0.172002	0.0474594	0.140263	0.096114	0.169903	0.120217
C19orf73	21	0.0514237	0.0504592	0.161297	0.106906	0.17379	0.140356	0.113152	0.145037	0.109794	0.104741	0.0898895	0.0814146	0.0621372	0.0822571	0.107595	0.0302578	0.0338131	-0.0233948	0.0203956	-0.0223664	-0.011159	-0.0835336	-0.198427	-0.072381	-0.132863	-0.0153614	-0.131927	-0.10631	-0.163234	-0.107508
C1orf101	16	0.109429	0.120937	0.13353	0.0772965	0.0396362	-0.0150187	0.0140597	-0.0531991	0.000698468	0.00345648	0.0406558	-0.0074088	-0.0684603	0.00388466	-0.0615238	0.00891155	-0.0104249	-0.120121	-0.1085	-0.0468412	-0.0709813	0.0220458	-0.10464	-0.113761	-0.130927	0.0819862	0.0338346	0.0675207	0.0257646	-0.048464
C1orf106	14	-0.0587118	-0.19387	-0.186259	-0.0959981	-0.103793	0.0345958	0.0237012	-0.0309205	-0.06145	-0.0324129	-0.106895	-0.00449577	0.0662467	0.0902091	0.089575	0.108853	-0.0305256	0.170708	0.099509	0.0112238	-0.029708	0.128214	0.161356	0.132181	0.141846	-0.0570977	0.167071	0.0561811	0.11576	0.0681217
C1orf109	24	0.0499881	0.0055689	0.128286	0.0612216	0.1147	0.0674577	0.0337888	0.0381807	0.0160078	0.0271833	0.0094384	0.00772176	-0.00654075	0.000588266	0.0160632	-0.0420568	-0.0288037	-0.0800558	-0.0428876	-0.0705859	-0.0386352	-0.0711432	-0.173921	-0.117402	-0.147736	-0.0477334	-0.0997759	-0.0681231	-0.129202	-0.105517
C1orf112	28	0.0488044	-0.0091953	0.104789	0.0972092	0.165547	0.230568	0.204768	0.15852	0.143841	0.135485	0.0822065	0.0921413	0.0995484	0.215356	0.177206	0.179646	0.0231206	0.0442318	0.0335343	-0.0524183	-0.0681819	0.0216034	-0.15647	-0.0320933	-0.094381	-0.0583738	0.00137462	-0.0453664	-0.102739	-0.107255
C1orf116	18	0.00765463	-0.011295	-0.0404745	-0.0553618	-0.101732	-0.136779	-0.11389	-0.13551	-0.0856948	-0.140234	-0.112073	-0.115017	-0.13961	-0.0894274	-0.159786	-0.048733	-0.0600251	-0.0634888	-0.102617	-0.0430363	-0.0203131	0.0306479	0.066865	-0.0221383	0.0188549	0.0296271	0.0560098	0.0594006	0.085976	0.0172371
C1orf123	5	-6.18165e-05	0.011878	-0.0682401	-0.0811317	-0.161805	-0.222174	-0.195309	-0.186504	-0.141917	-0.168095	-0.11406	-0.113568	-0.13898	-0.185593	-0.203535	-0.140843	-0.0344175	-0.0522376	-0.0657871	0.0203135	0.113839	0.021902	0.163178	0.03026	0.0679444	0.0690668	0.0615293	0.101871	0.13716	0.107177
C1orf131	23	0.0779041	0.0178633	0.103982	0.0912456	0.129587	0.176703	0.159377	0.0862475	0.0865525	0.106453	0.0651534	0.0743963	0.0591797	0.166253	0.129611	0.12914	0.0171876	0.00758368	0.00614134	-0.0528349	-0.0368697	0.0310177	-0.127482	-0.0495776	-0.095915	-0.0303386	-0.0157906	-0.0394404	-0.0924941	-0.090139
C1orf162	2	-0.244025	-0.124796	-0.404066	-0.217201	-0.278217	-0.177211	-0.154541	-0.0336404	-0.0668686	-0.0938078	-0.0720771	-0.0625997	0.0218606	-0.0959181	-0.0580817	-0.01913	0.03015	0.191186	0.114363	0.155729	0.12327	0.0288207	0.389811	0.26516	0.367445	-0.0176676	0.0992207	0.0502095	0.191727	0.223833
C1orf168	17	0.0687291	0.112958	0.135151	0.0715704	0.0681627	-0.0453907	-0.0272513	-0.00413855	0.0170394	-0.00107079	0.0493121	-0.0115466	-0.0652939	-0.0650698	-0.0847336	-0.0838576	0.00719916	-0.141329	-0.100898	-0.0328975	-0.0234301	-0.0833733	-0.110876	-0.105061	-0.110209	0.0630571	-0.105178	-0.0253412	-0.0784837	-0.0660338
C1orf186	12	-0.0319284	-0.0136734	-0.118496	-0.0914347	-0.173333	-0.15476	-0.127687	-0.159001	-0.121892	-0.0795604	-0.0586388	-0.0416045	-0.0336716	-0.103667	-0.095131	-0.0599064	0.0105103	0.0309118	0.012005	0.0450792	0.122522	0.0373456	0.201817	0.0935433	0.129898	0.020094	0.0741629	0.0843753	0.141046	0.130717
C1orf198	15	0.0392926	-0.0484527	0.000124632	-0.0147325	-0.0440898	0.0312109	0.0431668	-0.0817051	-0.0401777	-0.022121	-0.0454098	-0.0197429	-0.0164562	0.0985538	0.0265718	0.116203	-0.0339353	0.0332335	-0.0330819	-0.0646054	-0.0902102	0.0760583	0.0403123	0.00151027	-0.0130464	-0.00930067	0.137472	0.0844757	0.0970515	-0.0125658
C1orf21	20	0.126763	0.160277	0.220858	0.102023	0.0840268	-0.0275023	-0.000221238	-0.0473884	0.00376941	0.00669042	0.0640286	-0.0176636	-0.0927221	-0.0249607	-0.0944996	-0.0438157	-0.00862656	-0.20164	-0.160524	-0.0839955	-0.0734886	-0.0629568	-0.176187	-0.173575	-0.199087	0.093309	-0.0493442	0.0290884	-0.0309103	-0.0945897
C1orf229	24	0.112462	0.10906	0.207217	0.125608	0.153365	0.0850252	0.0798236	0.0577657	0.0772765	0.0764412	0.0839229	0.0466834	-0.000184049	0.0472213	0.0296114	0.0127684	0.0123213	-0.0963811	-0.0621399	-0.0522769	-0.0567293	-0.0195934	-0.212266	-0.127335	-0.183168	0.0258981	-0.066131	-0.0334895	-0.115388	-0.105155
C1orf35	28	0.104827	0.0381733	0.181796	0.16308	0.235086	0.281098	0.247377	0.173751	0.15498	0.185241	0.129452	0.132422	0.122071	0.233466	0.213917	0.170704	0.0355203	0.00820905	0.0358297	-0.0590787	-0.0745797	0.0103213	-0.233434	-0.0778675	-0.15334	-0.0473348	-0.0605949	-0.0875465	-0.16902	-0.140811
C1orf54	1	-0.210077	-0.108433	-0.361299	-0.235587	-0.330234	-0.275191	-0.238885	-0.150772	-0.141681	-0.187907	-0.135209	-0.131824	-0.0814921	-0.18017	-0.171892	-0.0868245	-0.0180759	0.108016	0.0330021	0.117357	0.120602	0.0183346	0.386319	0.210877	0.314917	0.0102526	0.111162	0.0865241	0.226883	0.2162
C1orf56	21	0.143214	0.137072	0.228447	0.168794	0.202353	0.158761	0.149462	0.0952547	0.110156	0.127833	0.121324	0.0904621	0.0385751	0.109268	0.0866761	0.0634913	0.0372645	-0.0794505	-0.0265977	-0.0405159	0.0340479	-0.0129243	-0.230702	-0.111318	-0.189374	0.0336437	-0.0869852	-0.041049	-0.134225	-0.111811
C1orf64	24	0.0711163	0.0975888	0.121993	0.0811827	0.089718	0.0785877	0.0818831	0.0090678	0.0365442	0.0967487	0.0887309	0.0681956	0.0322385	0.0470817	0.0429887	0.0171064	0.0331304	-0.0563815	-0.0286802	-0.0399924	-0.00626315	-0.0588631	-0.104476	-0.0689687	-0.104602	0.0398064	-0.088806	-0.0351261	-0.0786675	-0.0692539
C1orf74	23	0.09913	0.0533277	0.193231	0.127986	0.178963	0.16489	0.148904	0.0936788	0.0963425	0.0996204	0.0721064	0.0643718	0.0295064	0.128185	0.0983205	0.0812952	0.00660889	-0.0531525	-0.0297349	-0.0833744	-0.037866	-0.0229645	-0.229865	-0.124945	-0.189162	-0.0506514	-0.0769717	-0.0728497	-0.161498	-0.139303
C1QA	3	-0.243036	-0.144475	-0.383536	-0.201717	-0.233569	-0.131459	-0.12165	0.011468	-0.0340627	-0.0660216	-0.060481	-0.0427871	0.0465427	-0.0702466	-0.0175629	-0.0077127	0.0256771	0.191694	0.131219	0.141692	0.11314	0.0138243	0.333051	0.243156	0.342129	-0.0446329	0.0642591	0.00456915	0.136714	0.187848
C1QB	3	-0.224351	-0.134263	-0.360693	-0.189006	-0.217899	-0.117542	-0.108097	0.00432502	-0.0418602	-0.0550739	-0.0557112	-0.0368158	0.0509118	-0.0592989	-0.0100448	-0.00608651	0.0270527	0.176129	0.124404	0.131143	0.132945	0.0113082	0.315276	0.229526	0.318005	-0.0409052	0.0515696	0.00354888	0.120692	0.178923
C1QC	3	-0.238848	-0.141339	-0.351227	-0.182967	-0.195638	-0.09788	-0.094759	0.037009	-0.0203786	-0.0392	-0.0410081	-0.0307672	0.0635266	-0.0536647	0.00567532	-0.00948587	0.023305	0.17378	0.128711	0.125822	0.0824584	-0.00893075	0.280344	0.218157	0.305538	-0.0566626	0.0226715	-0.0253051	0.0815704	0.154308
C1QTNF1	8	-0.0778913	-0.0252339	-0.191544	-0.16056	-0.295589	-0.25831	-0.199496	-0.281991	-0.190284	-0.166457	-0.121199	-0.122302	-0.108306	-0.144957	-0.180555	-0.0653124	-0.0339102	0.00125705	-0.0556587	0.0281429	0.0231306	0.0434494	0.290231	0.0919394	0.16179	0.0775738	0.144488	0.145609	0.246563	0.158688
C1QTNF3	15	0.104465	0.047789	0.0853713	0.0264285	-0.0271995	-0.0211822	-0.00338481	-0.158159	-0.0497364	-0.0307502	-0.0407298	-0.0330186	-0.0803427	-0.00111245	-0.0604823	0.00354845	-0.0402177	-0.0945723	-0.0940597	-0.0836148	0.030324	0.0704665	-0.00947541	-0.0869971	-0.0914052	0.0592464	0.0813083	0.0988409	0.0689121	-0.0163248
C1QTNF4	7	0.017901	-0.00427978	-0.0918456	-0.100627	-0.228432	-0.226038	-0.17847	-0.288872	-0.222878	-0.153107	-0.117896	-0.0971606	-0.112396	-0.142256	-0.168801	-0.0865184	-0.0412643	-0.0269429	-0.0557052	0.0161217	0.0510631	0.0730285	0.22743	0.0521918	0.0887889	0.0556192	0.145076	0.159631	0.221834	0.135685
C1QTNF5	6	0.027472	0.0142855	-0.0722838	-0.0807277	-0.198603	-0.158401	-0.113719	-0.281698	-0.15974	-0.112815	-0.0971618	-0.0863014	-0.105233	-0.0772638	-0.135261	-0.027833	-0.0420117	-0.0412957	-0.082311	-0.0293949	0.0264211	0.0974668	0.184675	0.0168352	0.0578124	0.0693235	0.156131	0.163306	0.199006	0.0941943
C1QTNF6	15	0.0212258	0.0160483	-0.0346578	-0.0440443	-0.132927	-0.108323	-0.0705934	-0.183975	-0.100728	-0.0685966	-0.059927	-0.0474239	-0.0650809	-0.0467719	-0.0858419	-0.0128505	-0.0234548	-0.0230559	-0.0476809	-0.0146857	0.00783409	0.0790856	0.124203	0.00737493	0.0344198	0.0740568	0.118662	0.122296	0.139558	0.0708469
C1QTNF7	6	0.055033	0.0657092	0.0117993	-0.0217846	-0.104747	-0.108719	-0.072198	-0.198884	-0.101091	-0.0540916	-0.0316183	-0.0452441	-0.0784631	-0.0678029	-0.101746	-0.0365801	-0.00842387	-0.073021	-0.0888365	-0.0241319	0.0865255	0.0357971	0.09297	-0.0250536	-0.0103346	0.0709192	0.071043	0.10815	0.119984	0.0541961
C1R	10	-0.0516667	-0.0633967	-0.199113	-0.142776	-0.239433	-0.184854	-0.15243	-0.202566	-0.16265	-0.132447	-0.126228	-0.0846922	-0.0619459	-0.102312	-0.113055	-0.0456859	-0.0170723	0.0514143	0.000849271	0.046896	0.196412	0.0844221	0.289541	0.125724	0.176775	0.0237748	0.142443	0.123108	0.208967	0.169456
C1RL	5	0.0570327	0.0921169	0.00350798	-0.0382328	-0.149509	-0.226576	-0.170162	-0.201745	-0.119535	-0.160699	-0.0738569	-0.131134	-0.189808	-0.146151	-0.231903	-0.0805588	-0.0397322	-0.128603	-0.165942	-0.0126644	0.0247477	0.0574984	0.101493	-0.0414289	-0.00395921	0.129627	0.134242	0.161141	0.191011	0.0668998
C1S	8	-0.11209	-0.0909002	-0.313659	-0.223858	-0.380052	-0.304799	-0.245591	-0.314351	-0.240418	-0.216994	-0.182848	-0.147461	-0.119636	-0.162855	-0.200873	-0.0586752	-0.0410692	0.0667089	-0.0247193	0.0616089	0.109212	0.107925	0.423406	0.17253	0.269906	0.0605403	0.231207	0.196652	0.334711	0.231306
C20orf194	6	0.0108364	0.0266027	-0.04115	-0.0579172	-0.143551	-0.159712	-0.126453	-0.187701	-0.125115	-0.112306	-0.0673556	-0.0883777	-0.110542	-0.103096	-0.145924	-0.0624665	-0.0349133	-0.0634276	-0.0922709	-0.0183152	-0.0215394	0.0329869	0.0959945	-0.0149699	0.0146419	0.0442554	0.0934859	0.107606	0.136233	0.054731
C20orf24	30	-0.0437329	-0.12826	-0.068654	-0.00962959	0.0619423	0.166361	0.115091	0.122959	0.0515609	0.0990976	0.0077746	0.100776	0.170179	0.116778	0.205789	0.0811115	0.0312468	0.182167	0.181718	0.0402618	0.0570077	0.0379964	0.0189802	0.108279	0.0800621	-0.138859	-0.0257782	-0.0888844	-0.0961231	0.0126767
C20orf27	30	-0.0166719	-0.0446754	-0.0011137	0.0374155	0.0916159	0.169927	0.135705	0.135131	0.0868717	0.126622	0.07288	0.120721	0.17223	0.134555	0.196381	0.106977	0.0725687	0.151157	0.164755	0.0546047	0.0265536	0.0154416	-0.0100512	0.0938099	0.0537167	-0.0832003	-0.0265987	-0.0685015	-0.0788393	0.0166467
C20orf96	24	0.0478703	0.06238	0.132004	0.089331	0.124511	0.0847565	0.0804911	0.0809569	0.0867376	0.0699631	0.0756161	0.0333251	0.00683283	0.0503351	0.0378728	0.0239826	0.00299637	-0.073944	-0.0419778	-0.0527688	-0.153568	-0.0493723	-0.180106	-0.102717	-0.119778	0.0167262	-0.075799	-0.0596695	-0.109249	-0.118906
C21orf58	21	0.0371517	0.0279068	0.130938	0.0981944	0.166545	0.151164	0.120655	0.149474	0.119344	0.117144	0.0887562	0.0828529	0.079785	0.0831125	0.115539	0.0271367	0.0260817	-0.0191428	0.0321806	-0.0244463	-0.0613703	-0.0508844	-0.18357	-0.0697236	-0.115247	-0.0479722	-0.117507	-0.102388	-0.174536	-0.10019
C21orf59	22	0.0661814	0.050146	0.164751	0.120977	0.191199	0.153008	0.123962	0.129314	0.113677	0.0935108	0.0765512	0.0526616	0.0238118	0.0828075	0.0823605	0.0303352	0.00568298	-0.0604609	-0.0259298	-0.0623576	-0.0705532	-0.048544	-0.231724	-0.121315	-0.157293	-0.0132222	-0.0948249	-0.0854757	-0.158308	-0.136622
C21orf91	11	-0.135791	-0.119508	-0.212834	-0.131174	-0.142776	-0.115922	-0.117112	-0.00801498	-0.0424023	-0.109979	-0.105999	-0.0759684	-0.0317801	-0.0782563	-0.0703155	-0.0284795	-0.0266193	0.0812136	0.0335052	0.0541107	0.0768033	0.0142494	0.184708	0.118701	0.172283	-0.0353433	0.0545094	0.00844717	0.0882821	0.092702
C22orf34	11	-0.171001	-0.0619288	-0.217407	-0.122721	-0.146288	-0.103702	-0.0879113	0.0087048	-0.0173728	-0.050704	-0.0186021	-0.0418915	0.00578948	-0.0563615	-0.0415975	-0.015405	0.0102291	0.0931131	0.0522211	0.0773492	-0.0866314	-0.0301963	0.178391	0.122445	0.197781	-0.00122013	0.0231817	0.00123795	0.0782138	0.0843501
C2CD2	15	-0.0205252	-0.0215894	-0.0923811	-0.0415658	-0.0726833	-0.0246313	-0.0132757	-0.0333146	-0.0108582	-0.0260626	-0.0271992	-0.0175474	-0.00127302	0.00451559	-0.0154701	0.0350504	0.0117359	0.058269	0.0159893	0.0278215	-0.0731148	0.080917	0.107844	0.0673133	0.0938566	0.0119687	0.0834096	0.0616468	0.0838835	0.0478181
C2CD4B	10	-0.0873078	-0.0693414	-0.187894	-0.147128	-0.226152	-0.203219	-0.167703	-0.184932	-0.147746	-0.17772	-0.148689	-0.12826	-0.113117	-0.120565	-0.148182	-0.0539228	-0.041645	0.0340362	-0.0388208	0.0200849	0.07926	0.0333374	0.228913	0.0946696	0.150356	0.0204269	0.115217	0.0859389	0.170221	0.113496
C2orf15	22	0.139254	0.106739	0.245435	0.155	0.215204	0.11969	0.0896316	0.100822	0.0819334	0.0816622	0.0844254	0.0579221	-0.000781111	0.0296834	0.038221	-0.0310858	0.00468637	-0.115723	-0.0565056	-0.0551286	0.0211875	-0.0462896	-0.254522	-0.149404	-0.212465	0.0105652	-0.126151	-0.0747901	-0.179647	-0.122916
C2orf40	7	-0.00805013	0.0168273	-0.128829	-0.129905	-0.276073	-0.307095	-0.245454	-0.319782	-0.2579	-0.209316	-0.135946	-0.14076	-0.164761	-0.202183	-0.246419	-0.12497	-0.0441223	-0.0518754	-0.0902927	0.0286516	0.0709312	0.0453484	0.262052	0.0621739	0.112955	0.0873505	0.145629	0.172757	0.262779	0.156237
C2orf74	13	-0.0113235	0.013214	-0.0427349	-0.0540438	-0.101705	-0.150689	-0.128808	-0.0896782	-0.0633084	-0.0952231	-0.0586994	-0.0817242	-0.0911584	-0.126456	-0.133128	-0.0972137	-0.0187705	-0.0484557	-0.0650044	0.0187658	0.0600826	-0.00455073	0.0937279	0.0102001	0.0376567	0.0235403	0.0168339	0.042908	0.0690359	0.0597154
C2orf82	13	0.014295	-0.02945	-0.063963	-0.0632438	-0.138759	-0.140732	-0.10807	-0.161371	-0.150799	-0.110992	-0.0884667	-0.0704186	-0.0705912	-0.0716475	-0.102979	-0.0306065	-0.0319465	0.00335179	-0.0316108	0.0162887	-0.0230337	0.0880679	0.137338	0.0440297	0.06331	0.021969	0.153121	0.132559	0.17155	0.0846732
C2orf88	1	-0.156153	-0.104218	-0.337735	-0.217243	-0.331349	-0.273625	-0.22537	-0.206288	-0.19711	-0.189439	-0.145568	-0.120158	-0.0713573	-0.157845	-0.158761	-0.0575024	-0.0177507	0.10393	0.0281358	0.100344	0.0718585	0.0580034	0.386679	0.199112	0.294198	0.0211359	0.163247	0.126112	0.271331	0.21641
C3	1	-0.163608	-0.0630978	-0.328045	-0.218183	-0.336038	-0.290808	-0.235982	-0.20012	-0.170968	-0.186367	-0.125817	-0.139078	-0.101078	-0.169498	-0.192249	-0.0718059	-0.0144731	0.0646583	-0.02181	0.092249	0.140202	0.0469891	0.384399	0.181863	0.284315	0.0559498	0.162437	0.139709	0.278828	0.218588
C3AR1	4	-0.137095	-0.0722722	-0.226921	-0.123543	-0.142118	-0.0730695	-0.0696963	-0.0106311	-0.0211195	-0.0244298	-0.0283118	-0.0228829	0.0258107	-0.0467342	-0.0130446	-0.0221675	0.0184948	0.0952522	0.0616969	0.0734042	0.144647	-0.00497433	0.20897	0.139575	0.197626	-0.0343228	0.0105109	-0.00628993	0.0583089	0.117161
C3orf18	17	0.0842341	0.137361	0.20519	0.0955089	0.109044	-0.0271712	-0.0227982	0.0094362	0.0417304	-0.00686171	0.0529103	-0.0370469	-0.104522	-0.0772956	-0.105791	-0.103235	-0.0306457	-0.212496	-0.157142	-0.0867581	-0.0120495	-0.0906002	-0.210623	-0.190913	-0.206727	0.0580427	-0.124198	-0.0528498	-0.107383	-0.120578
C3orf52	24	0.0341888	0.0567019	0.0985233	0.0766638	0.10482	0.0814143	0.0753439	0.0657828	0.0444997	0.108523	0.0967685	0.0850651	0.0773904	0.0301388	0.0763323	-0.0061259	0.0485018	-0.0156999	0.0412395	0.00868207	0.00538305	-0.0742234	-0.0899176	-0.0234471	-0.0549551	0.0033482	-0.160317	-0.0944509	-0.148941	-0.0534481
C3orf58	10	-0.0940927	-0.111925	-0.212391	-0.154662	-0.222379	-0.174345	-0.156472	-0.163867	-0.15674	-0.14592	-0.139116	-0.0850828	-0.0526352	-0.101872	-0.0954696	-0.0501773	-0.0408939	0.0778719	0.0276033	0.0458418	0.076153	0.0489835	0.257736	0.129296	0.18034	-0.018311	0.131594	0.0968476	0.193338	0.148409
C4orf32	17	0.0731894	0.152436	0.149898	0.0883848	0.0898043	0.00621234	0.0244464	0.0187251	0.0441039	0.0658735	0.103556	0.0337203	-0.024257	-0.0262966	-0.0341706	-0.0440673	0.0473219	-0.128999	-0.0835662	-0.0189287	0.0481551	-0.0948472	-0.123358	-0.101476	-0.122203	0.0631129	-0.131183	-0.0462639	-0.0861053	-0.0634881
C4orf48	30	0.00571827	-0.0574016	-0.00115969	0.0352091	0.0875955	0.157012	0.124153	0.131328	0.0749022	0.106712	0.0400866	0.105858	0.149198	0.116629	0.181786	0.075605	0.0330757	0.137893	0.159526	0.0354562	-0.0118308	0.0667229	-0.0231255	0.0710118	0.0375614	-0.0817063	8.91043e-05	-0.0477195	-0.0703032	0.00324367
C5	17	0.0775218	0.139932	0.155516	0.105165	0.107457	0.0456722	0.051564	0.0423011	0.0690534	0.0547014	0.0946953	0.0336588	-0.0231243	0.0253658	-0.0099134	0.00509899	0.0229775	-0.0983131	-0.0649648	-0.018989	-0.0584944	-0.0462616	-0.135097	-0.0890103	-0.127839	0.0576116	-0.0632867	-0.00616933	-0.0591161	-0.0642837
C5orf24	24	0.0753297	0.0572078	0.156439	0.0862156	0.137277	0.110758	0.095372	0.0358512	0.0303275	0.100258	0.0805899	0.05584	0.0368904	0.0528786	0.0679283	0.00611204	0.00439524	-0.088263	-0.0303934	-0.0602341	-0.0800991	-0.0589768	-0.188257	-0.118008	-0.159107	-0.0210928	-0.0999697	-0.0617103	-0.128154	-0.110008
C5orf30	21	0.0910632	0.0775052	0.194563	0.136419	0.210794	0.170618	0.14606	0.131722	0.133274	0.139458	0.107987	0.106862	0.0733445	0.0976425	0.106017	0.0445091	0.034192	-0.0340442	0.0219725	-0.0340936	-0.0413537	-0.0515797	-0.209855	-0.0943926	-0.146261	-0.0216664	-0.13332	-0.0866139	-0.167655	-0.117216
C5orf34	27	-0.00871905	-0.0724742	0.0449398	0.0575513	0.151785	0.236124	0.185094	0.178831	0.122576	0.160381	0.0761119	0.118628	0.168621	0.170703	0.223344	0.121436	0.0328753	0.093305	0.115233	-0.0104832	-0.0156007	-0.0285909	-0.117268	0.0142652	-0.0355982	-0.11828	-0.0837926	-0.118665	-0.152366	-0.0767291
C5orf46	15	0.0461237	-0.0484277	0.0204947	-0.0057552	-0.0178187	0.0170271	0.00515429	-0.0960911	-0.0404343	-0.0327452	-0.0678347	-0.0273859	-0.0417827	0.0207123	-0.0112989	0.0163933	-0.0535279	-0.0239525	-0.0435904	-0.0716614	0.0126872	0.047597	0.00670642	-0.0480733	-0.0466301	-0.000859599	0.0487841	0.036578	0.0179118	-0.0253799
C5orf51	28	0.0737866	0.0536041	0.143911	0.117009	0.173186	0.186782	0.16426	0.126128	0.118514	0.148175	0.111987	0.109386	0.0984926	0.142212	0.149905	0.0927038	0.0350358	0.0134118	0.0471312	-0.0176061	-0.0550631	-0.00637311	-0.165383	-0.0536804	-0.108907	-0.0411851	-0.048431	-0.0419637	-0.10576	-0.0784073
C6	12	-0.00765514	0.0386078	-0.0855135	-0.0564199	-0.136155	-0.105179	-0.0669221	-0.156053	-0.105419	-0.0464156	-0.0183922	-0.024865	-0.0293455	-0.0428573	-0.065996	-0.00524827	0.0183779	0.00434606	-0.0199587	0.0333259	0.0588783	0.0402729	0.155414	0.0648457	0.0840174	0.0535188	0.0956993	0.104617	0.153665	0.105845
C6orf1	21	0.0583796	0.114393	0.182753	0.12633	0.192616	0.157234	0.134887	0.156116	0.145256	0.144631	0.147218	0.0911459	0.0709682	0.0810984	0.103234	0.0216856	0.0545635	-0.0592755	-0.00552722	-0.0144472	0.0259308	-0.0964618	-0.204257	-0.0940034	-0.140087	0.0069639	-0.177997	-0.120674	-0.196487	-0.112151
C6orf165	16	0.0825065	0.0523341	0.0996266	0.0630867	0.0649033	0.0404894	0.0461926	-0.00421356	0.0294623	0.00668066	-0.00347796	-0.00394793	-0.0506284	0.0356494	-0.010446	0.0249445	-0.0205703	-0.0525834	-0.0682667	-0.0637822	-0.0265136	0.0521349	-0.095162	-0.077109	-0.105282	0.0145412	0.0305129	0.0346004	-0.021783	-0.0669507
C6orf226	29	0.00211822	0.0422382	0.0965451	0.0534917	0.115077	0.091769	0.064513	0.114133	0.0720887	0.108339	0.0956982	0.0833384	0.0867022	0.0241731	0.0951652	-0.0275163	0.0542369	-0.00018989	0.0389575	0.0132083	0.0313162	-0.113845	-0.113098	-0.0295682	-0.0624798	-0.0248361	-0.170166	-0.12613	-0.162883	-0.0577908
C7	10	-0.0757394	0.00270165	-0.205703	-0.133247	-0.248039	-0.229397	-0.174077	-0.197747	-0.157709	-0.136679	-0.076085	-0.0809354	-0.074451	-0.126314	-0.148975	-0.0506044	0.0100028	0.0458311	-0.00696623	0.0838831	0.0750241	0.0490503	0.295215	0.139445	0.199729	0.0807721	0.134543	0.136089	0.242347	0.181841
C7orf13	26	0.0399794	-0.0537547	0.0392119	0.0259216	0.0619438	0.055654	0.0285087	0.0405518	0.0256025	-0.0120664	-0.0431613	-0.0103405	-0.000676323	0.0309811	0.0312504	0.0155076	-0.0490195	0.0188907	0.0111106	-0.0375702	-0.0340786	0.0399505	-0.0745088	-0.0189431	-0.0398284	-0.062152	0.00494854	-0.017066	-0.0511474	-0.0447909
C8orf33	30	0.018437	-0.0690839	0.0656825	0.0588431	0.145238	0.194885	0.134634	0.126333	0.0665328	0.119437	0.0335775	0.102853	0.139268	0.118023	0.184711	0.0563208	0.0132765	0.0783038	0.113661	-0.0282638	0.0258346	-0.0111099	-0.122402	-0.00235545	-0.060437	-0.131781	-0.0771852	-0.106265	-0.158998	-0.0673412
C8orf4	18	0.0197316	0.0561201	-0.00941745	-0.0460977	-0.120833	-0.187477	-0.144255	-0.166612	-0.11293	-0.125412	-0.0655377	-0.0931032	-0.12819	-0.12814	-0.167528	-0.091407	-0.0401258	-0.0928768	-0.0979402	-0.00557908	0.0705583	0.00195416	0.0949539	-0.0192049	0.000762201	0.0635751	0.0588207	0.0887174	0.118902	0.0599999
C8orf48	15	0.0952964	0.0317335	0.0234028	0.0234179	-0.0253254	-0.0334306	-0.0254989	-0.0936115	-0.0401441	-0.0543044	-0.0413116	-0.0234214	-0.0626274	-0.00992765	-0.0567843	0.00175028	-0.0344449	-0.032017	-0.0326138	-0.0156415	0.0405288	0.134691	0.0433239	-0.0228297	-0.0135512	0.0547428	0.149238	0.130623	0.126101	0.0418015
C8orf58	18	0.0724618	0.0731038	0.0512334	0.00551689	-0.0660817	-0.10153	-0.0686913	-0.143737	-0.0622138	-0.0788962	-0.0316881	-0.0656876	-0.110504	-0.0537902	-0.12337	-0.023833	-0.0287259	-0.0924386	-0.117279	-0.0375582	0.0313783	0.0425926	0.0326485	-0.0607142	-0.0489848	0.0855989	0.0984561	0.114041	0.118985	0.0227835
C8orf82	29	0.0182324	-0.0250195	0.100997	0.0707867	0.144261	0.156965	0.118508	0.11935	0.0801401	0.108006	0.0567481	0.0842159	0.0985754	0.0958414	0.141029	0.0354155	0.013251	0.014644	0.0562305	-0.0375695	0.00925791	-0.0538405	-0.145171	-0.0369338	-0.0793851	-0.0655021	-0.108527	-0.11249	-0.159283	-0.089965
C9orf116	17	0.128739	0.167374	0.204864	0.148918	0.165623	0.0740482	0.0740658	0.0752046	0.101986	0.0596915	0.09905	0.0394878	-0.0390276	0.0240189	-0.0104053	-0.0054999	0.0293406	-0.114594	-0.0677863	-0.0385036	-0.0131964	-0.00982636	-0.190269	-0.114667	-0.155294	0.0786682	-0.0793049	-0.0261743	-0.108836	-0.0962741
C9orf152	16	0.0819231	0.107401	0.118446	0.0648713	0.044782	-0.0161907	0.00851786	-0.0418151	-0.00992366	-0.00168209	0.0288948	-0.00786941	-0.0712719	-0.00472695	-0.0616668	-0.0022491	-0.00374041	-0.117388	-0.109711	-0.0378262	0.015194	-0.0392119	-0.093943	-0.0975396	-0.118821	0.103247	-0.0298841	0.0257113	-0.00100226	-0.056481
C9orf3	15	0.0357277	-0.0158672	-0.0234278	-0.0380473	-0.100135	-0.0589674	-0.0522496	-0.169141	-0.10207	-0.055808	-0.0684829	-0.0303517	-0.0426835	-0.0295954	-0.0513123	-0.0124303	-0.0266316	-0.0117412	-0.0293128	-0.0305278	0.00933884	0.0693606	0.0958576	0.0205194	0.0218588	0.0139531	0.0782115	0.0753565	0.0993078	0.049062
C9orf47	29	0.0485434	0.0254727	0.0966406	0.0782693	0.119918	0.133064	0.108751	0.108841	0.0849529	0.11788	0.0891207	0.0999106	0.115289	0.0847812	0.12731	0.0532522	0.0457815	0.0447844	0.0753698	0.0131718	-0.0419006	-0.0145359	-0.0878117	0.00695087	-0.0430174	-0.0474187	-0.0607194	-0.0534729	-0.0882143	-0.0336601
C9orf64	21	0.0794248	0.141908	0.227425	0.162894	0.233759	0.168863	0.145688	0.173442	0.160247	0.154497	0.166524	0.103894	0.0599761	0.0818262	0.0977561	0.0183902	0.0498495	-0.0871566	-0.0114353	-0.0328164	-0.0432028	-0.095441	-0.269523	-0.133736	-0.187502	0.0240704	-0.165644	-0.112782	-0.1971	-0.136183
C9orf78	13	-0.0447341	0.0155901	-0.0738941	-0.0657721	-0.107425	-0.146037	-0.12796	-0.0773327	-0.0744977	-0.100277	-0.0555977	-0.0617297	-0.0682139	-0.114349	-0.120749	-0.069303	0.00750154	-0.00167415	-0.0147518	0.0555093	0.0999624	-0.018993	0.122782	0.0618964	0.0815702	0.0408104	0.0246176	0.0509884	0.114623	0.0892559
C9orf9	20	0.0438366	0.0466655	0.0590043	0.00542414	-0.0183601	-0.101378	-0.0877378	-0.0802606	-0.0446815	-0.10758	-0.0668758	-0.0816232	-0.136991	-0.0906447	-0.145964	-0.0723703	-0.0400432	-0.115946	-0.109523	-0.0475853	0.00149809	-0.01241	-0.0547483	-0.0857666	-0.0850997	0.0693146	0.00294699	0.0314351	0.0274664	-0.0356638
CA11	19	0.0120573	0.0859737	0.0530185	0.020236	0.00208514	-0.0872958	-0.0756764	-0.0116577	-0.0119285	-0.0257205	0.0356259	-0.0274752	-0.0456991	-0.105442	-0.0856499	-0.109889	0.0132409	-0.090592	-0.0485226	0.0380714	0.0558003	-0.0540082	-0.0276577	-0.0443677	-0.0438664	0.0350982	-0.0522108	-0.0142422	-0.0031889	0.0174388
CA12	22	0.0858157	0.114527	0.191606	0.134124	0.191884	0.115531	0.0947111	0.138626	0.121071	0.096989	0.109976	0.0669136	0.020581	0.0298426	0.0386534	-0.00838989	0.0312888	-0.087033	-0.0290201	-0.0413087	-0.0200712	-0.0544874	-0.220219	-0.114321	-0.15134	0.00772152	-0.11927	-0.0712247	-0.158144	-0.111718
CA2	16	0.0380643	0.0208245	0.0243766	0.010857	-0.00812973	-0.0293809	-0.0208054	-0.0423675	-0.0313693	-0.0168514	-0.0179476	-0.00380275	-0.0221827	-0.0268228	-0.0328944	-0.0181606	0.00836548	-0.0347925	-0.0153935	-4.8902e-05	0.0190166	0.00274256	0.00672667	-0.0129141	-0.0177359	0.0258588	-0.0083901	0.0142106	0.0170632	-0.00590809
CA4	13	-0.0186725	0.0245384	-0.0739145	-0.075039	-0.152913	-0.179801	-0.139116	-0.157059	-0.13464	-0.105048	-0.0597983	-0.0734417	-0.081207	-0.115075	-0.140326	-0.0697467	-0.014381	-0.0280804	-0.0467738	0.0274786	-0.0135304	0.0154628	0.137512	0.0422567	0.0690621	0.0497132	0.0776414	0.0998079	0.141044	0.0845532
CAB39	12	-0.0752551	-0.0640749	-0.185017	-0.124311	-0.191203	-0.152183	-0.129289	-0.135809	-0.10214	-0.120606	-0.1115	-0.0960683	-0.0822829	-0.0846014	-0.123648	-0.0262521	-0.0314085	0.0347937	-0.0316055	0.0189486	0.0462484	0.0614635	0.204781	0.0786721	0.135081	0.0236221	0.119817	0.0983536	0.170825	0.101701
CABLES1	17	0.0662149	0.103706	0.174978	0.0902543	0.127712	0.0593497	0.046298	0.0406846	0.059365	0.0498311	0.0777887	0.0185769	-0.0205928	0.0104539	-0.0142327	-0.0198625	0.00265026	-0.136645	-0.0953362	-0.0600332	-0.0206189	-0.0852472	-0.192467	-0.139374	-0.173455	0.0269858	-0.0992814	-0.0530539	-0.0969381	-0.109906
CABLES2	27	0.00932996	-0.0550689	0.0653325	0.0914859	0.188768	0.25286	0.197286	0.21923	0.146001	0.157273	0.0901594	0.129592	0.174913	0.173085	0.237222	0.115977	0.0342061	0.122697	0.151038	0.0145853	-0.0876643	0.0199377	-0.142948	0.0275118	-0.0306392	-0.101012	-0.0619365	-0.116891	-0.173762	-0.0770182
CABP4	17	0.0373222	0.06608	0.150865	0.0679972	0.116072	0.0340629	0.0298796	0.0606709	0.0550651	0.0282175	0.0541061	-0.0185164	-0.0467409	-0.0194944	-0.0364917	-0.0523992	-0.0211651	-0.15543	-0.128498	-0.0924787	-0.0758432	-0.115093	-0.190932	-0.170294	-0.168209	0.015836	-0.122231	-0.0796804	-0.12617	-0.140313
CABYR	17	0.0685647	0.101049	0.182777	0.0894757	0.122945	0.0288964	0.023797	0.0395845	0.0563233	0.0242362	0.0617714	-0.00389043	-0.0660853	-0.0113201	-0.0470435	-0.0524879	-0.0255377	-0.154435	-0.117971	-0.0814677	-0.0555045	-0.0981709	-0.207431	-0.167308	-0.188264	0.04208	-0.12027	-0.0577283	-0.118945	-0.128728
CACHD1	7	0.00877064	-0.0090526	-0.106793	-0.0966011	-0.209125	-0.204584	-0.153602	-0.261603	-0.211656	-0.124219	-0.0991317	-0.0731335	-0.0815543	-0.126098	-0.13994	-0.0776759	-0.0251911	-0.00925896	-0.0304772	0.0242809	0.041926	0.0648736	0.221013	0.0624816	0.103623	0.0508894	0.119196	0.138027	0.194387	0.130708
CACNA1C	5	0.00513765	0.0188312	-0.065736	-0.0765587	-0.172911	-0.19347	-0.146038	-0.224803	-0.148312	-0.134851	-0.0941975	-0.108875	-0.129818	-0.119429	-0.167377	-0.0706204	-0.0451713	-0.0659995	-0.100528	-0.0126745	-0.0111516	0.0394705	0.125097	-0.00823868	0.0350784	0.092639	0.106473	0.121389	0.169631	0.0700946
CACNA1F	17	0.0734807	0.130617	0.142106	0.0863568	0.0839101	0.01513	0.0261189	0.0197707	0.0603486	0.0303921	0.0743271	-0.00752216	-0.0492872	-0.000314926	-0.043265	-0.00828221	-0.00542887	-0.128575	-0.107786	-0.0457054	-0.065362	-0.0155368	-0.141022	-0.121825	-0.131324	0.053036	-0.023452	0.00719751	-0.0395404	-0.0700675
CACNA1H	26	0.0508223	-0.0386662	0.0479208	0.0439617	0.0695516	0.0997572	0.0720232	0.0276535	0.0273577	0.0392876	-0.00440372	0.0497596	0.0582864	0.0605566	0.0843991	0.040563	-0.00612444	0.0545307	0.0710295	-0.0144945	-0.0711439	0.0816313	-0.0643765	-0.0136122	-0.029153	-0.0397426	0.030896	-0.00521687	-0.0413761	-0.0283556
CACNA2D2	22	0.0711041	0.114586	0.219888	0.135814	0.206189	0.116493	0.0933759	0.119427	0.102021	0.130151	0.141361	0.0817716	0.0517728	0.0111503	0.0653123	-0.0604799	0.0366	-0.110159	-0.0135447	-0.0268767	-0.0299729	-0.150836	-0.260292	-0.130324	-0.183066	-0.0093373	-0.241967	-0.159971	-0.238319	-0.136207
CACNA2D3	5	-0.0396795	0.0402854	-0.103797	-0.0959172	-0.188424	-0.248005	-0.199684	-0.171375	-0.125716	-0.158849	-0.075752	-0.123598	-0.143901	-0.183674	-0.222883	-0.114607	-0.0262518	-0.0648337	-0.0927225	0.0359212	0.0694215	0.0102386	0.171498	0.0309769	0.0861286	0.076306	0.0753561	0.104873	0.169406	0.100561
CACNB2	18	0.000923932	0.058139	0.0325244	-0.0233435	-0.0508029	-0.131693	-0.110542	-0.0941168	-0.0636613	-0.0715562	-0.0174247	-0.0728322	-0.096682	-0.12268	-0.135159	-0.112809	-0.0312275	-0.117535	-0.0952074	-0.0189976	-0.0101823	-0.0492595	-0.0252091	-0.0771866	-0.056966	0.0203249	-0.023895	0.0243274	0.0335238	-0.00211214
CACNB3	28	0.0893669	-0.00094361	0.117963	0.103216	0.14474	0.17377	0.154374	0.0699172	0.0680222	0.0970854	0.0406979	0.0774965	0.0670008	0.143618	0.133966	0.0901212	-0.00292117	0.0103889	0.0353131	-0.0375417	-0.0660877	0.052279	-0.1388	-0.0548757	-0.0996253	-0.00614393	-0.0128726	-0.0223711	-0.0948338	-0.085393
CACNG1	29	0.0236392	0.0288988	0.083547	0.0692855	0.122379	0.150439	0.114359	0.127014	0.0884979	0.134892	0.100532	0.107062	0.119822	0.0873196	0.135338	0.0275342	0.0518572	0.0360765	0.0751916	0.0042736	0.0164541	-0.0531054	-0.0874484	-0.00325464	-0.044748	-0.0532179	-0.117101	-0.0928775	-0.144188	-0.0445367
CADM1	20	0.0642653	0.0539621	0.0705045	0.0150816	-0.023558	-0.0686139	-0.0577279	-0.0962989	-0.0321353	-0.0791511	-0.0529908	-0.0734225	-0.12708	-0.0537371	-0.118326	-0.0378583	-0.0531315	-0.111342	-0.121537	-0.0765957	-0.0825519	0.0295083	-0.0499376	-0.0948304	-0.0915706	0.0403189	0.0426414	0.0613269	0.0296289	-0.0450927
CADM3	13	-0.073671	-0.0254373	-0.170377	-0.111583	-0.188595	-0.159847	-0.122648	-0.138189	-0.115378	-0.106895	-0.0633781	-0.077709	-0.0669097	-0.0803586	-0.105887	-0.0204854	-0.0151636	0.0283502	-0.0216085	0.0451731	0.00316207	0.0398758	0.196356	0.0845456	0.135716	0.0561584	0.120257	0.102732	0.176004	0.118507
CADM4	24	0.0998276	0.105873	0.196146	0.122948	0.151253	0.0763257	0.0807997	0.0570889	0.0855153	0.0587591	0.072024	0.0207371	-0.0316471	0.0440172	0.00165129	0.0178101	0.00166442	-0.123192	-0.084109	-0.0683271	-0.119041	-0.0402593	-0.215556	-0.145115	-0.171522	0.0493809	-0.0821951	-0.0377036	-0.112986	-0.136414
CADPS2	20	0.0199099	0.0469439	0.0474406	-0.00403408	-0.0341415	-0.108301	-0.0829533	-0.0863457	-0.0433035	-0.0834152	-0.0391534	-0.074802	-0.11752	-0.0885983	-0.133431	-0.0655992	-0.0343632	-0.11791	-0.119155	-0.0425561	-0.0631851	-0.0624562	-0.035404	-0.0783805	-0.065052	0.0441392	-0.0470477	0.00360223	-0.000657958	-0.0350891
CALB2	12	0.00337791	-0.0487717	-0.09277	-0.0792883	-0.154403	-0.096348	-0.0752028	-0.19192	-0.143114	-0.0785395	-0.0890077	-0.039379	-0.0277555	-0.0385478	-0.0519065	-0.0105804	-0.0229999	0.0401019	0.00900435	0.00748304	0.0399756	0.0762498	0.176801	0.0712191	0.0914801	0.0102962	0.124269	0.106059	0.146189	0.101375
CALCRL	13	-0.0468132	0.00580818	-0.120608	-0.103385	-0.174627	-0.173268	-0.132702	-0.180542	-0.121232	-0.10425	-0.061055	-0.0789255	-0.0819463	-0.11195	-0.132891	-0.0678467	-0.0139722	-0.0224369	-0.0485414	0.0253257	0.0607598	-0.0128495	0.169873	0.0532326	0.0946188	0.0438098	0.0322794	0.066956	0.120892	0.0916691
CALD1	7	-0.005979	-0.0428919	-0.151859	-0.149695	-0.292261	-0.256655	-0.206426	-0.349047	-0.24616	-0.197751	-0.172635	-0.137425	-0.150103	-0.148469	-0.202569	-0.0772954	-0.0688369	-0.0245068	-0.0809063	-0.0101047	0.0547793	0.0968287	0.283232	0.0593156	0.116548	0.0717725	0.181461	0.184792	0.26004	0.145076
CALHM1	25	-0.0485139	-0.0570272	-0.0604637	0.0137062	0.0671822	0.137743	0.104317	0.17468	0.108075	0.10131	0.0568778	0.0909254	0.14106	0.117847	0.159811	0.096041	0.054507	0.148577	0.147955	0.0793122	0.0342882	0.0432128	0.0398649	0.104487	0.0962112	-0.0557721	0.0135338	-0.0446133	-0.0330791	0.0341787
CALHM2	13	-0.0350207	0.00785423	-0.109597	-0.0789543	-0.149556	-0.134849	-0.105939	-0.11407	-0.077211	-0.0756089	-0.03356	-0.0525405	-0.042347	-0.0722394	-0.0901505	-0.0313835	-0.00149233	0.00807392	-0.019927	0.0451746	0.109737	0.0605269	0.175524	0.0680804	0.105159	0.0583306	0.108823	0.100823	0.163534	0.122535
CALML3	7	0.0269085	-0.00167861	-0.0592958	-0.0770478	-0.187246	-0.231511	-0.18888	-0.253008	-0.209775	-0.186628	-0.133023	-0.124212	-0.163218	-0.15856	-0.203801	-0.106065	-0.069427	-0.0718911	-0.0951687	-0.0146775	-0.0184167	0.0369731	0.141638	-0.000176675	0.0328944	0.0577759	0.112742	0.127219	0.178069	0.0709406
CALML4	14	-0.0460259	-0.0744622	-0.137961	-0.084496	-0.12451	-0.0605742	-0.042765	-0.0983124	-0.0760877	-0.0777384	-0.0846659	-0.0696591	-0.0482263	-0.00426055	-0.046503	0.0281978	-0.0459059	0.0355549	-0.0280961	-0.00854007	-0.0320638	0.0746104	0.142973	0.0512659	0.106661	-0.0105191	0.105463	0.0705252	0.106876	0.0525884
CALML5	14	-0.0107543	-0.0533421	-0.0651493	-0.0327521	-0.0546179	-0.0196901	-0.0099445	-0.032142	-0.0323578	-0.0424681	-0.0450749	-0.0212043	-0.0124695	0.0151399	-0.00934712	0.0444941	-0.0115992	0.0582932	0.00742962	-0.000330669	-0.0431072	0.0412444	0.06166	0.0503069	0.0500348	-0.00446765	0.0608962	0.0242937	0.0564268	0.00942995
CALU	15	0.00806498	-0.0802992	-0.0515605	-0.0575243	-0.0929999	-0.0286801	-0.028221	-0.133019	-0.0727363	-0.0579127	-0.0994296	-0.0479741	-0.0356948	-0.000393926	-0.0239692	0.0132714	-0.0554439	0.00942138	-0.0188433	-0.0492694	-0.0211873	0.0687058	0.081194	0.00221922	0.019711	-0.0238358	0.0875022	0.0628123	0.0636219	0.0152992
CAMK1D	14	-0.070014	-0.0864506	-0.155666	-0.0745009	-0.093307	0.0121346	0.0112654	-0.00254699	-0.00496699	-0.0110821	-0.0315093	-0.00513089	0.0498695	0.0560394	0.050175	0.0815521	0.00443587	0.129367	0.0738546	0.0535367	0.015802	0.11461	0.163255	0.124651	0.152938	-0.0182667	0.141625	0.0738319	0.11624	0.0982344
CAMK1G	2	-0.209459	-0.137729	-0.355931	-0.193139	-0.243948	-0.15112	-0.132405	-0.0359231	-0.0876429	-0.0926268	-0.0827499	-0.0464496	0.031677	-0.07096	-0.0277611	-0.004214	0.0171291	0.192581	0.12559	0.138203	0.0437072	0.0201121	0.350581	0.251114	0.333007	-0.0131552	0.0890722	0.0349528	0.172159	0.197965
CAMK2D	10	-0.114627	-0.0943037	-0.200403	-0.14152	-0.192472	-0.13263	-0.105558	-0.105193	-0.0794765	-0.103032	-0.0943054	-0.0945759	-0.0522958	-0.0535175	-0.0751237	-0.0110301	-0.0475674	0.0573367	-0.00900931	0.0267688	-0.00500673	0.0320855	0.204836	0.0984824	0.151291	-0.019492	0.0890006	0.0593444	0.127665	0.092395
CAMK2N1	26	0.0581361	0.00787313	0.0565355	0.049	0.0572832	0.0932297	0.0763133	0.00687007	-0.00634257	0.063833	0.0313296	0.0686892	0.0714385	0.0720782	0.0937172	0.0401247	0.0156104	0.0505001	0.0667795	-0.00858003	-0.0466736	0.0276028	-0.0416418	0.0166561	-0.0329293	-0.0225526	0.00156289	0.00106391	-0.03502	-0.0153504
CAND1	28	0.103245	0.0182694	0.125117	0.116926	0.183	0.203536	0.167771	0.13729	0.10538	0.132774	0.0690876	0.110926	0.105154	0.136748	0.163895	0.0837527	0.0295637	0.0347545	0.081991	-0.0152919	0.0239623	0.0439268	-0.140538	-0.0282262	-0.0866707	-0.0501539	-0.0464	-0.0521603	-0.128638	-0.0688269
CAND2	18	0.00490172	0.0199375	0.025673	-0.0370353	-0.0507595	-0.129798	-0.112673	-0.101881	-0.0646728	-0.107211	-0.0629116	-0.116396	-0.138706	-0.12717	-0.164053	-0.11297	-0.0727633	-0.140818	-0.142203	-0.0593401	-0.0379783	-0.0402751	-0.0351209	-0.0956428	-0.0616136	0.0138421	-0.011982	0.0164035	0.0197937	-0.0292694
CANT1	28	0.0237533	-0.0137757	0.095398	0.0952871	0.183031	0.222284	0.172592	0.161234	0.102726	0.172477	0.105499	0.138328	0.153371	0.133335	0.2061	0.0561455	0.0353162	0.0544257	0.104156	-0.0259442	-0.060366	-0.0747945	-0.170248	-0.0311554	-0.0810746	-0.0864304	-0.157818	-0.15125	-0.221235	-0.110762
CAP1	11	-0.0988463	-0.0941825	-0.186788	-0.125657	-0.168881	-0.122815	-0.108226	-0.0887999	-0.0704042	-0.121961	-0.110282	-0.0960154	-0.0754329	-0.0627774	-0.0969455	-0.00356205	-0.0401114	0.0457861	-0.0209329	0.00869849	0.0269327	0.035047	0.184623	0.0842376	0.137698	0.0166904	0.0948497	0.0641957	0.131343	0.0718514
CAP2	24	0.111175	0.1151	0.18692	0.115091	0.134906	0.0970345	0.0924243	0.0479526	0.0756979	0.0808013	0.076107	0.0547892	0.00306768	0.0704106	0.030612	0.0449151	0.0253838	-0.0717571	-0.0533584	-0.0520026	-0.0062904	-0.0198617	-0.148968	-0.0891002	-0.138954	0.0243166	-0.0523186	-0.00521393	-0.0804525	-0.0781804
CAPN11	5	0.00330492	0.0274994	-0.0552977	-0.0761968	-0.1789	-0.223864	-0.169618	-0.235551	-0.186249	-0.145749	-0.0836063	-0.105303	-0.129263	-0.145991	-0.184714	-0.0948993	-0.0379127	-0.0633045	-0.0973257	-0.00376783	-0.0179469	0.0202929	0.126211	0.00241684	0.0348808	0.0629155	0.101887	0.12194	0.173926	0.0775084
CAPN13	24	0.0918879	0.112562	0.154872	0.106652	0.116585	0.0739981	0.0874634	0.0421476	0.0681295	0.0599595	0.0800236	0.0359638	-0.0180645	0.0708815	0.0177644	0.0589805	0.0178852	-0.0781419	-0.0645983	-0.0427422	-0.0597143	-0.0137576	-0.158337	-0.106544	-0.141512	0.0752774	-0.0245371	0.00808229	-0.0439478	-0.0930423
CAPN2	16	0.0289752	0.0590764	0.0287532	0.0112144	-0.025516	-0.0572508	-0.0326478	-0.0435425	0.0187852	-0.0512579	-0.00330582	-0.051308	-0.0921818	-0.028268	-0.0909256	0.000533019	-0.0152207	-0.0691022	-0.0975704	-0.0266232	-0.0445176	0.0181675	-0.016225	-0.0578853	-0.0407531	0.0753103	0.0216401	0.0310321	0.0252728	-0.0275954
CAPN3	10	-0.117005	-0.0025988	-0.171294	-0.1267	-0.211842	-0.233465	-0.185329	-0.12227	-0.104551	-0.145567	-0.0611093	-0.1174	-0.113319	-0.152863	-0.184764	-0.0722441	-0.0195656	-0.017773	-0.0680218	0.0441575	-0.088701	-0.0153405	0.177658	0.0579394	0.130709	0.0723075	0.0902043	0.0859268	0.180543	0.0954429
CAPN5	10	-0.0235518	-0.0628381	-0.147227	-0.122813	-0.22154	-0.174509	-0.133197	-0.240934	-0.188235	-0.128651	-0.117623	-0.0849601	-0.0676083	-0.088344	-0.116202	-0.0414827	-0.0447211	0.0300948	-0.0213726	0.00804408	0.0319076	0.0938088	0.234185	0.0818728	0.118718	0.0447179	0.16681	0.149353	0.209315	0.128142
CAPN8	17	0.100955	0.19225	0.206242	0.116054	0.0978947	-0.0259972	0.00508388	-0.00205703	0.0476547	0.0269643	0.105282	-0.00331942	-0.0883814	-0.0337368	-0.0905296	-0.0396942	0.0139829	-0.197884	-0.162109	-0.0539093	-0.0345409	-0.0889789	-0.193213	-0.164408	-0.192721	0.131512	-0.0989936	-0.0126363	-0.0652329	-0.104853
CAPN9	23	0.071808	0.0726526	0.139751	0.103044	0.133934	0.108032	0.106819	0.0642271	0.0850363	0.0771079	0.0805458	0.0416477	0.0100349	0.0770722	0.0521149	0.0542101	0.0167345	-0.0636131	-0.0478189	-0.0425207	-0.0390585	-0.0290789	-0.165938	-0.0951826	-0.130167	0.0150286	-0.0812138	-0.0715017	-0.127317	-0.110857
CAPS	27	0.0331829	-0.0509337	0.0534383	0.0845835	0.148663	0.247751	0.215108	0.169181	0.110017	0.182328	0.103643	0.15146	0.193458	0.215108	0.259732	0.148191	0.0390338	0.125256	0.142268	-0.00196335	-0.0186621	0.0596444	-0.0895954	0.0300338	-0.0259262	-0.07175	0.0213142	-0.04875	-0.0936968	-0.0401169
CARD10	17	0.0797115	0.146725	0.138268	0.0845786	0.0651466	-0.0161343	0.01185	-0.0117835	0.00296697	0.0386258	0.0849134	0.036006	-0.0124431	-0.013014	-0.0235407	-0.0215764	0.0400357	-0.0887464	-0.0569221	0.00510056	0.0137322	-0.0386147	-0.0846828	-0.0729726	-0.0951591	0.104788	-0.0526119	0.00794893	-0.0231411	-0.0216548
CARD11	4	-0.13633	-0.09261	-0.234042	-0.11272	-0.131072	-0.0647608	-0.0459489	0.0632052	0.02833	-0.0651249	-0.0535346	-0.0423354	0.00792502	0.00666424	-0.0139819	0.074181	0.0104448	0.159495	0.073749	0.0961581	-0.0125928	0.0870777	0.234682	0.181944	0.243863	0.0138048	0.147572	0.0746444	0.156796	0.126301
CARD16	4	-0.196138	-0.111011	-0.302881	-0.161538	-0.185688	-0.12314	-0.114562	0.0165154	-0.0222717	-0.0815272	-0.0663083	-0.0647437	-0.00456681	-0.0777644	-0.0526122	-0.0165695	0.00253156	0.124905	0.069836	0.105609	0.0677669	-0.00110182	0.261727	0.174832	0.263058	-0.0121614	0.0412838	0.00535121	0.105792	0.131931
CARD8	4	-0.133561	-0.0493909	-0.200415	-0.0950249	-0.117153	-0.0692523	-0.0572901	0.034977	0.00773757	-0.0228465	0.0022579	-0.00938294	0.0336072	-0.027289	-0.00948817	0.0218874	0.0304139	0.124546	0.0894177	0.105499	-0.0317672	0.0280461	0.172067	0.141211	0.196525	-0.00318769	0.0776021	0.0405234	0.114437	0.117156
CARD9	9	-0.192188	-0.145326	-0.314211	-0.184894	-0.228357	-0.161042	-0.150182	-0.033524	-0.0540789	-0.13876	-0.110289	-0.106975	-0.0382905	-0.0890368	-0.0881937	-0.0113446	-0.0214487	0.137438	0.0515691	0.0929472	-0.0157814	0.0637859	0.27936	0.177607	0.261524	-0.00678559	0.133699	0.0588217	0.175662	0.144769
CARKD	16	0.0664587	0.0287207	0.0921329	0.0418477	0.0415588	-0.0199771	-0.0177773	-0.052178	-0.0276506	-0.0338544	-0.0208792	-0.0288608	-0.067905	-0.0338148	-0.0576898	-0.0372178	-0.0400799	-0.082257	-0.066208	-0.0556597	-0.0888813	0.00849729	-0.115735	-0.09926	-0.110924	0.0375973	-0.00301331	0.0161146	-0.0320751	-0.0672275
CASC1	17	0.13935	0.182874	0.221518	0.133331	0.131504	0.00997696	0.0177439	0.0113873	0.0610721	0.00367781	0.0546819	-0.0148318	-0.111829	-0.0302027	-0.0905657	-0.0420398	-0.00176138	-0.174602	-0.146737	-0.0734442	-0.00369479	-0.0196409	-0.213055	-0.16636	-0.206511	0.0721946	-0.0530919	0.00415562	-0.0847658	-0.105535
CASP1	1	-0.203208	-0.0960379	-0.371239	-0.214727	-0.292615	-0.245724	-0.210911	-0.0842227	-0.0988884	-0.162148	-0.113508	-0.118204	-0.0684217	-0.1554	-0.154404	-0.0613643	-0.00150759	0.115961	0.0371318	0.128	0.0913415	0.0347149	0.374208	0.212079	0.326183	0.0197235	0.105244	0.0733737	0.212508	0.200206
CASP3	14	-0.0716758	-0.132357	-0.16012	-0.053593	-0.041983	0.0507704	0.0349658	0.0749458	0.0316626	0.00282735	-0.0479175	0.0301581	0.0823006	0.0701759	0.092148	0.0882916	0.0100249	0.177656	0.144246	0.0674106	0.022725	0.112031	0.135834	0.150343	0.159538	-0.0569568	0.0925695	0.00874272	0.0413236	0.0706097
CASP4	1	-0.176512	-0.095796	-0.342901	-0.217313	-0.311293	-0.275657	-0.234029	-0.141625	-0.135217	-0.195652	-0.144514	-0.135154	-0.101343	-0.173449	-0.187246	-0.077179	-0.0147769	0.0913909	0.00838621	0.113376	0.110733	0.0287884	0.380153	0.200419	0.300224	0.0361614	0.116574	0.0945163	0.230064	0.203338
CASQ2	13	-0.0182734	0.0630222	-0.0698298	-0.0666663	-0.158566	-0.183901	-0.136259	-0.182584	-0.130368	-0.0809426	-0.0200299	-0.050871	-0.071372	-0.12066	-0.137952	-0.0756315	0.01627	-0.0347882	-0.0430473	0.0482014	0.0303078	-0.0237994	0.160301	0.0534937	0.0889644	0.0903161	0.0285559	0.0839087	0.13855	0.105993
CASZ1	24	0.0678564	0.0689249	0.180455	0.109081	0.154935	0.0771689	0.0670821	0.0634691	0.0662196	0.0469716	0.0607664	0.0156815	-0.0328274	0.0248938	-0.00113555	-0.00730357	-0.0191402	-0.126002	-0.078586	-0.0808989	-0.155414	-0.0836164	-0.250721	-0.164911	-0.18796	0.0245911	-0.111599	-0.0738009	-0.145929	-0.154946
CATSPER2P1	21	0.0748132	0.0508019	0.181829	0.138341	0.224919	0.201173	0.15963	0.167522	0.131532	0.150377	0.111089	0.112842	0.0997382	0.0994776	0.150918	0.0286181	0.0288639	-0.0130972	0.039265	-0.0311593	-0.0237523	-0.0476076	-0.233951	-0.0887147	-0.149792	-0.0623225	-0.141017	-0.122104	-0.214622	-0.122519
CAV1	8	-0.0377581	-0.00798405	-0.177753	-0.163907	-0.311129	-0.300272	-0.23701	-0.350335	-0.255375	-0.196068	-0.143723	-0.139674	-0.147167	-0.189478	-0.228016	-0.112745	-0.0440124	-0.0431938	-0.0882266	0.0150003	0.0784962	0.046463	0.295019	0.073383	0.138505	0.0719687	0.138451	0.165445	0.258508	0.162825
CAV2	10	-0.0144283	-0.024862	-0.137328	-0.133478	-0.249671	-0.233566	-0.18759	-0.295775	-0.221409	-0.165645	-0.13605	-0.115656	-0.116476	-0.146286	-0.176766	-0.0897612	-0.0401144	-0.0293721	-0.0699541	0.0057003	0.132161	0.05325	0.238336	0.0585081	0.100449	0.0449614	0.125979	0.139123	0.209008	0.134623
CBFA2T2	24	0.0255334	0.0405823	0.127085	0.079991	0.143148	0.103719	0.0781033	0.11773	0.0933383	0.0615023	0.0712471	0.0362379	0.0177993	0.0559829	0.0500288	0.0207487	-0.00385474	-0.0411822	-0.0149378	-0.047884	-0.164784	-0.0708502	-0.180603	-0.0883441	-0.107389	-0.0229613	-0.0925161	-0.076758	-0.125933	-0.115925
CBFB	12	-0.0962442	-0.128053	-0.188153	-0.126451	-0.151274	-0.107818	-0.105323	-0.0765026	-0.0890343	-0.098226	-0.12006	-0.065347	-0.01925	-0.0750238	-0.045689	-0.0330424	-0.0316739	0.074302	0.0432499	0.0393833	0.111256	0.0397909	0.175206	0.096038	0.139593	-0.0383604	0.0645206	0.0256298	0.0977878	0.0937116
CBLC	21	0.121977	0.0881383	0.21904	0.158905	0.21601	0.176739	0.160455	0.114664	0.121473	0.117795	0.101276	0.0764593	0.0264938	0.124162	0.0892397	0.0751809	0.00958894	-0.0951367	-0.0537713	-0.0750807	-0.0999361	-0.0248424	-0.258953	-0.154184	-0.205	0.0220555	-0.0699928	-0.0465746	-0.141306	-0.155704
CBLN1	15	-0.00486052	-0.0319711	-0.0708878	-0.051181	-0.0791698	-0.0616222	-0.0516449	-0.0989604	-0.072688	-0.0497776	-0.0609522	-0.0308399	-0.0171169	-0.0370794	-0.0327796	-0.0131057	-0.00907029	0.032275	0.0190539	0.0162403	-0.00455587	0.0391526	0.0912545	0.0473982	0.0579897	0.00899713	0.0573595	0.0450301	0.0784611	0.0582086
CBR3	14	-0.0300081	-0.0286021	-0.0914092	-0.0456956	-0.0785743	-0.0313557	-0.00866586	-0.0453467	-0.0218295	-0.0383002	-0.0235037	-0.0332168	-0.0342892	0.0265613	-0.0273174	0.0616505	-0.00422987	0.030332	-0.0329737	-0.000497883	-0.0309373	0.0324166	0.0996772	0.0345351	0.0778208	0.0356805	0.0736669	0.0494986	0.0834888	0.0240667
CBR4	24	0.0570939	0.105206	0.169382	0.101757	0.140831	0.0518519	0.0452191	0.0719401	0.0562415	0.0634046	0.0923244	0.03746	-0.0166393	0.00151958	0.000793166	-0.0354536	0.00300751	-0.124867	-0.0689208	-0.0520301	-0.038635	-0.111746	-0.203293	-0.139519	-0.171249	0.0335711	-0.125213	-0.0706661	-0.123319	-0.111821
CBX2	25	-0.0344554	-0.163929	-0.125672	-0.0337323	-0.0145467	0.133303	0.109551	0.0425988	0.00819414	0.0564796	-0.0403595	0.0779534	0.146437	0.15922	0.193931	0.161243	0.0166755	0.222308	0.188229	0.0419151	-0.0304576	0.135814	0.107308	0.138977	0.132334	-0.0916059	0.142346	0.0222584	0.0540923	0.0576031
CBX3	28	0.0245865	-0.0288532	0.0780813	0.0726315	0.143203	0.186626	0.154373	0.126991	0.104215	0.112546	0.0690272	0.0694678	0.0905281	0.139789	0.146262	0.096526	0.00745468	0.0244866	0.039551	-0.0436403	-0.162922	-0.0176655	-0.139608	-0.0421067	-0.0706095	-0.0632364	-0.0481226	-0.0705523	-0.13092	-0.105275
CBX4	27	0.0388762	0.022518	0.102185	0.120396	0.184482	0.241264	0.205124	0.155279	0.11686	0.213415	0.14538	0.175932	0.188566	0.172055	0.24578	0.104666	0.0808595	0.0806192	0.145382	0.0166182	0.0112235	-0.0342307	-0.146714	-0.00878287	-0.0556185	-0.06315	-0.108936	-0.123023	-0.178098	-0.0659454
CBX7	13	-0.0147142	0.131823	0.0115655	-0.0240745	-0.0946513	-0.195432	-0.143791	-0.0965752	-0.0755411	-0.0693262	0.0334137	-0.05485	-0.0908038	-0.150336	-0.165939	-0.115065	0.0210754	-0.118108	-0.0944668	0.0421114	0.0414607	-0.0791203	0.0579219	-0.0253213	0.00149242	0.104524	-0.0172504	0.0560091	0.10509	0.061332
CBX8	30	-0.0114632	-0.0599438	0.0194615	0.0450483	0.107536	0.168844	0.130945	0.123028	0.0722786	0.11846	0.0593059	0.094886	0.121897	0.124213	0.172007	0.0813543	0.0226286	0.0786977	0.101921	-0.0134844	-0.0418024	-0.0333361	-0.0960898	-0.00183369	-0.0203189	-0.096877	-0.0679501	-0.102571	-0.132275	-0.0613787
CC2D2A	20	0.10244	0.0723437	0.084392	0.0210625	-0.0369052	-0.0881067	-0.0583489	-0.152617	-0.0807708	-0.0695296	-0.0332076	-0.0675793	-0.120203	-0.0542017	-0.124084	-0.0463202	-0.0519229	-0.151378	-0.146564	-0.0680106	-0.00755284	0.0485389	-0.0281427	-0.108202	-0.107082	0.0703453	0.0852158	0.10692	0.0854625	-0.0133622
CCBL1	24	0.0418201	0.121868	0.171988	0.105108	0.145269	0.0641058	0.0578944	0.1054	0.0864956	0.0853162	0.119656	0.0551653	0.0155324	0.013448	0.0200368	-0.0244527	0.0428212	-0.0909739	-0.0372998	-0.0138704	-0.0223807	-0.137597	-0.190961	-0.0979023	-0.140977	0.0233877	-0.154746	-0.0847489	-0.126831	-0.0898552
CCBL2	20	0.0728901	0.0801604	0.0742356	0.0376616	0.00566794	-0.0680189	-0.0453097	-0.0562315	-0.0202597	-0.0396481	-0.00169778	-0.0294044	-0.0883999	-0.0548481	-0.101915	-0.0396114	-0.00751686	-0.0985878	-0.0937291	-0.0176105	0.0408961	-0.0068324	-0.0187879	-0.0605658	-0.0610224	0.0907582	0.000837909	0.0486009	0.0326298	-0.0095121
CCDC101	22	0.0281313	0.0510973	0.141012	0.0950298	0.155748	0.132052	0.109322	0.140377	0.116366	0.0952719	0.0959347	0.0619794	0.0546794	0.077983	0.0866606	0.051123	0.0237054	-0.0209115	0.0023489	-0.032697	-0.131671	-0.0612254	-0.186628	-0.0760496	-0.113717	-0.0200923	-0.0883882	-0.0881801	-0.131828	-0.11277
CCDC102A	10	0.00859965	-0.0459231	-0.150707	-0.106855	-0.233619	-0.210518	-0.163793	-0.22988	-0.177767	-0.161953	-0.142511	-0.103574	-0.0916268	-0.105097	-0.148885	-0.0286657	-0.0423141	0.0274003	-0.0183431	0.0499095	0.0629579	0.176061	0.267547	0.0937185	0.140697	0.0713053	0.246999	0.206724	0.278906	0.174249
CCDC103	22	0.132306	0.164498	0.252097	0.162236	0.208117	0.102452	0.0807152	0.10068	0.10969	0.0763287	0.109057	0.0493741	-0.0253926	0.0168351	0.00957011	-0.0383355	0.0140679	-0.132444	-0.0782524	-0.0637755	-0.0193031	-0.0598809	-0.271111	-0.165992	-0.226249	0.0161105	-0.137935	-0.0781443	-0.187604	-0.138472
CCDC106	22	0.100271	0.101956	0.212681	0.144163	0.209409	0.137217	0.110991	0.128552	0.110623	0.100689	0.101683	0.0661158	0.0236905	0.0517194	0.0575453	-0.0150117	0.00803844	-0.107837	-0.0262281	-0.0524534	-0.0255798	-0.0383117	-0.245815	-0.132569	-0.18096	0.0194735	-0.108982	-0.0729962	-0.167786	-0.119242
CCDC109B	11	-0.0838664	-0.0540151	-0.191063	-0.113738	-0.168781	-0.0847977	-0.0589134	-0.0565248	-0.0449771	-0.0515996	-0.0449759	-0.035572	-0.000407006	-0.00183892	-0.0288816	0.0523197	0.00197171	0.0923443	0.025105	0.0623914	0.0843454	0.0787953	0.250351	0.137871	0.185349	0.0328241	0.154659	0.110125	0.193923	0.136962
CCDC117	21	-0.0238481	0.010193	0.0826143	0.0651228	0.151247	0.151127	0.115649	0.176086	0.10899	0.13952	0.110284	0.104515	0.120075	0.0824342	0.14149	0.0298258	0.042457	0.0165526	0.0727044	-0.00534501	-0.110955	-0.123058	-0.157658	-0.0260481	-0.062821	-0.0681112	-0.165269	-0.13607	-0.189914	-0.0956429
CCDC124	30	-0.000779499	-0.0420113	0.0416551	0.0456133	0.11235	0.163446	0.12809	0.125694	0.0842653	0.122494	0.0648736	0.0909228	0.130988	0.12211	0.168146	0.0795471	0.0321398	0.0716262	0.100361	-0.000108213	-0.0646507	-0.0138682	-0.0931488	0.00604492	-0.02757	-0.0731552	-0.037798	-0.0737224	-0.0959996	-0.0493331
CCDC149	24	0.0851206	0.074496	0.162262	0.101118	0.122	0.0911432	0.094469	0.0369067	0.0544666	0.0715566	0.0784585	0.0394996	0.00326862	0.068209	0.0384861	0.0403266	-0.00245833	-0.073718	-0.0559757	-0.0526001	-0.155574	-0.0199688	-0.17831	-0.112223	-0.145045	0.0412667	-0.0331174	-0.00899697	-0.0713873	-0.106104
CCDC151	28	0.0649396	0.0856254	0.164098	0.121514	0.17688	0.182786	0.163265	0.133714	0.126534	0.146506	0.135988	0.0955741	0.0810127	0.133177	0.135873	0.0700155	0.0310453	-0.0298767	0.00606898	-0.0347115	-0.033022	-0.0287968	-0.156545	-0.0685672	-0.112246	-0.000829325	-0.071502	-0.0658524	-0.12774	-0.084494
CCDC153	17	0.0805895	0.14299	0.161224	0.107875	0.123893	0.0447642	0.0504909	0.0449963	0.0761362	0.0450422	0.0877982	0.00904913	-0.0546049	0.0134954	-0.0312128	-0.0180982	0.0121231	-0.144088	-0.116892	-0.0621457	-0.0415081	-0.0516714	-0.186353	-0.14815	-0.166222	0.0409232	-0.0831217	-0.0416527	-0.108835	-0.107953
CCDC160	16	0.0758177	0.101533	0.0914783	0.0560858	0.0340862	-0.0286758	-0.00653302	-0.0313116	0.00778438	-0.0229647	0.00808539	-0.0219479	-0.0903795	-0.0229289	-0.0756894	-0.0185592	0.00644673	-0.0973623	-0.0983302	-0.0320886	-0.00249302	-0.0119315	-0.0679595	-0.0726993	-0.0838151	0.0597339	-0.0411711	0.00767814	-0.0330171	-0.0525455
CCDC22	22	0.0412144	0.0258073	0.124278	0.092333	0.171576	0.145768	0.110112	0.15337	0.107744	0.0938375	0.0634949	0.0707122	0.061782	0.0708959	0.101528	0.0236239	0.0292081	-0.015323	0.0265567	-0.0230555	0.0911402	-0.0558692	-0.161378	-0.0561344	-0.100321	-0.0574929	-0.107822	-0.107085	-0.152995	-0.0828103
CCDC24	24	0.100761	0.141916	0.251883	0.15643	0.217186	0.0899458	0.0673591	0.123475	0.112181	0.0664711	0.104943	0.0402182	-0.0292849	-0.0042575	-0.00516265	-0.064085	0.00371009	-0.1466	-0.0774078	-0.0591464	-0.0294473	-0.10071	-0.278452	-0.168356	-0.214889	0.0416748	-0.172093	-0.0994299	-0.200726	-0.147409
CCDC25	18	0.0186599	0.0957157	0.0460394	-0.00542835	-0.0616498	-0.157963	-0.126788	-0.118712	-0.0720541	-0.0904551	-0.00511307	-0.0814957	-0.126524	-0.141048	-0.170072	-0.112419	-0.0338635	-0.144775	-0.130132	-0.0227931	-0.0198294	-0.0513178	-0.0141183	-0.0928243	-0.0662402	0.0674998	0.00207443	0.0565624	0.0634726	0.00510006
CCDC28A	20	0.00564394	0.0789702	0.0526261	0.00297368	-0.0137483	-0.0809601	-0.0502624	-0.0483629	-0.0100544	-0.0553182	0.00333103	-0.0647335	-0.110756	-0.053696	-0.11512	-0.0357019	-0.023775	-0.117926	-0.127695	-0.0456531	-0.021995	-0.0576112	-0.0468455	-0.0943937	-0.074047	0.0604246	4.40838e-05	0.0330481	0.0433524	-0.0356016
CCDC43	28	0.0612746	0.0479134	0.138999	0.119672	0.204016	0.213322	0.169046	0.176259	0.135916	0.16177	0.119067	0.127251	0.113575	0.133206	0.171285	0.0621533	0.0466237	0.0144944	0.0635121	-0.0248059	-0.00761522	-0.0368876	-0.186722	-0.0586079	-0.115125	-0.0686019	-0.106797	-0.104395	-0.172195	-0.0896722
CCDC47	29	0.0454418	-0.00245762	0.115962	0.0767343	0.162544	0.158859	0.120787	0.130217	0.081808	0.124553	0.0650968	0.09661	0.105604	0.0852845	0.141556	0.0181493	0.0271542	0.00921585	0.061323	-0.0273383	0.0480785	-0.0549474	-0.150917	-0.0498691	-0.0956208	-0.0753494	-0.121353	-0.10746	-0.171135	-0.0798404
CCDC50	9	-0.111628	-0.08099	-0.275685	-0.167533	-0.252413	-0.19546	-0.163009	-0.134308	-0.125664	-0.148729	-0.126501	-0.0917198	-0.0608974	-0.0974402	-0.116556	-0.0164604	-0.0201169	0.105206	0.0315028	0.0884839	0.107356	0.107913	0.320356	0.174522	0.240914	0.0184205	0.181617	0.133403	0.249369	0.193629
CCDC51	22	0.0911149	0.0774084	0.194971	0.128954	0.199915	0.155037	0.114553	0.137651	0.120079	0.109285	0.0924192	0.0792426	0.0515923	0.0739455	0.0857796	0.0136884	0.0397942	-0.0565769	0.000243852	-0.0353276	0.071226	-0.0564946	-0.200028	-0.0834441	-0.14513	0.000124302	-0.125394	-0.102459	-0.169452	-0.0976098
CCDC6	16	0.0165612	-0.0383664	-0.0054954	0.00437707	0.00295228	0.0269403	0.0324643	-0.00119592	0.0133021	-0.0243691	-0.0384795	-0.0267708	-0.0359387	0.0642163	-0.00668421	0.0852456	-0.0354226	0.00982596	-0.0414793	-0.0492915	-0.13051	0.060132	-0.0147251	-0.0129743	-0.0122208	0.0200702	0.0930217	0.0588329	0.0506605	-0.0402877
CCDC61	17	0.024069	0.076955	0.145888	0.0832017	0.127837	0.0820963	0.0696638	0.0805096	0.0748589	0.073052	0.0899326	0.0358874	-0.000417853	0.0353687	0.022922	0.00449316	0.00337767	-0.100794	-0.0648388	-0.0702439	-0.097327	-0.108057	-0.191133	-0.128001	-0.149693	0.00739993	-0.121674	-0.0829389	-0.125344	-0.12852
CCDC64B	22	0.109418	0.0616498	0.203927	0.148418	0.20828	0.181739	0.153037	0.129392	0.120862	0.0997483	0.0808682	0.0775503	0.040049	0.109776	0.099729	0.0581695	0.0194581	-0.0352441	-0.00944209	-0.0642565	-0.0222927	-0.00262821	-0.225825	-0.101072	-0.158479	-0.0140876	-0.0643059	-0.0687979	-0.145851	-0.129626
CCDC66	17	0.0877579	0.141896	0.18762	0.117787	0.146104	0.0455584	0.0416918	0.0904291	0.0897705	0.0511292	0.0930538	0.0293046	-0.0278618	8.92248e-05	-0.0285956	-0.0153707	0.0365196	-0.128437	-0.0763594	-0.0276635	-0.0322254	-0.0634593	-0.189286	-0.111519	-0.14638	0.0647321	-0.0766261	-0.0231833	-0.0695746	-0.0829809
CCDC68	22	0.0845026	0.0890113	0.182234	0.123995	0.18131	0.125457	0.102105	0.131293	0.114994	0.0977125	0.0994949	0.0710329	0.0344076	0.0426758	0.0593676	0.00191695	0.026192	-0.0666815	-0.00971797	-0.0390206	-0.0128492	-0.0455485	-0.206945	-0.102877	-0.145418	-0.00166186	-0.105673	-0.0716664	-0.149716	-0.103171
CCDC69	11	-0.127378	-0.0625324	-0.199457	-0.118068	-0.154414	-0.121405	-0.0977876	-0.0325946	-0.0557203	-0.0655763	-0.0438542	-0.0454724	-0.00219793	-0.0710597	-0.0499031	-0.0262502	0.00535393	0.0854464	0.0478755	0.077018	0.0522066	0.00184411	0.191277	0.121789	0.174496	-0.000392592	0.0503728	0.0276829	0.115268	0.110486
CCDC78	28	0.0302967	0.0427737	0.122655	0.10225	0.155845	0.15201	0.124243	0.126197	0.114939	0.115733	0.0989746	0.0870375	0.0748274	0.0888073	0.121477	0.0387939	0.0333423	0.000569649	0.03371	-0.0242035	-0.0561099	-0.0466025	-0.159315	-0.0499553	-0.0949905	-0.0316104	-0.112834	-0.0998428	-0.165414	-0.0937326
CCDC8	7	0.0464839	0.0131743	-0.0581658	-0.0977791	-0.236724	-0.245809	-0.189402	-0.340562	-0.239497	-0.181976	-0.139452	-0.127624	-0.160868	-0.151415	-0.209121	-0.0923496	-0.0670953	-0.0769795	-0.109863	-0.031027	-0.012365	0.0859483	0.193082	0.00453309	0.0353277	0.0703349	0.164101	0.180384	0.233507	0.10044
CCDC80	10	-0.0340343	-0.0338522	-0.16586	-0.125302	-0.234689	-0.183122	-0.142228	-0.231919	-0.168557	-0.117378	-0.108521	-0.0742384	-0.0661397	-0.0956481	-0.116047	-0.0439098	-0.0112986	0.0269948	-0.0141522	0.0335372	0.141673	0.0724083	0.271704	0.10508	0.152861	0.0424951	0.130388	0.126757	0.202769	0.156839
CCDC89	12	-0.087285	-0.0743817	-0.162075	-0.129593	-0.184614	-0.150043	-0.131179	-0.139338	-0.118933	-0.097238	-0.0927445	-0.0809555	-0.0491225	-0.110827	-0.0870939	-0.0766854	-0.0288465	0.0072897	-0.0109995	0.0202959	0.103841	0.0121532	0.174167	0.066294	0.108072	-0.025263	0.0445019	0.0342213	0.0964	0.0957979
CCDC92	6	0.0110605	0.0318738	-0.0448374	-0.0513317	-0.141494	-0.160139	-0.117739	-0.167147	-0.108086	-0.106944	-0.0610019	-0.0820592	-0.102605	-0.0861008	-0.13678	-0.0414877	-0.0375361	-0.0414847	-0.0702989	0.00143222	-0.0426286	0.0721012	0.112755	0.00382483	0.0366189	0.0661967	0.128681	0.130269	0.159564	0.0757504
CCDC96	17	0.102188	0.144736	0.21611	0.135224	0.164894	0.0602231	0.0571694	0.0835246	0.0968548	0.0511803	0.0849367	0.0197009	-0.0521744	-0.0023941	-0.0261926	-0.0318579	0.0114839	-0.140963	-0.0929242	-0.052574	-0.0361862	-0.069865	-0.225613	-0.148799	-0.188756	0.0620245	-0.133501	-0.0648259	-0.154421	-0.126666
CCL13	2	-0.184395	-0.154306	-0.335854	-0.183634	-0.226602	-0.13328	-0.120561	-0.0347631	-0.0769254	-0.10301	-0.106597	-0.0581105	0.0170645	-0.0548206	-0.0319337	0.0108131	0.00634529	0.178232	0.106655	0.118831	0.138412	0.0527618	0.323731	0.224624	0.296566	-0.0307064	0.127044	0.0458167	0.181831	0.185873
CCL15	8	-0.0689413	0.0111093	-0.211724	-0.154371	-0.29662	-0.274852	-0.209335	-0.277185	-0.213426	-0.150486	-0.0855828	-0.0985615	-0.0929178	-0.159963	-0.183064	-0.0792566	-0.0016561	0.0157685	-0.0336597	0.0737238	0.0821064	0.047434	0.321423	0.128854	0.199882	0.0809534	0.141081	0.161706	0.265156	0.195677
CCL17	4	-0.14406	-0.0879253	-0.228056	-0.11306	-0.136604	-0.0887633	-0.0802956	0.0303563	-0.0196373	-0.0657221	-0.0520366	-0.0323593	0.0175176	-0.0372456	-0.0240735	0.013248	0.0191214	0.141503	0.0868581	0.101703	0.0636655	0.0347947	0.237548	0.17327	0.234391	0.0118715	0.0836225	0.0309912	0.13409	0.130448
CCL19	1	-0.230925	-0.124517	-0.423374	-0.235115	-0.336223	-0.248644	-0.207137	-0.110302	-0.138139	-0.16646	-0.117476	-0.0979654	-0.0271649	-0.123405	-0.118973	-0.0230002	0.00631036	0.189497	0.0974808	0.162933	0.0539938	0.0641857	0.444465	0.288683	0.394517	0.0302554	0.180193	0.116195	0.286302	0.254516
CCL2	9	-0.171279	-0.129423	-0.337522	-0.20274	-0.274977	-0.201814	-0.180285	-0.125552	-0.128459	-0.139714	-0.127111	-0.0933045	-0.0324331	-0.122562	-0.100211	-0.0525868	-0.0114866	0.124688	0.0573289	0.100425	0.16479	0.0467393	0.356073	0.20546	0.292637	-0.0138598	0.108625	0.0669646	0.186414	0.196523
CCL21	1	-0.151327	-0.0849034	-0.304775	-0.196618	-0.308515	-0.255004	-0.206503	-0.179688	-0.177956	-0.179026	-0.127164	-0.110266	-0.069753	-0.130501	-0.148434	-0.0437313	-0.0140041	0.113512	0.0271825	0.105817	0.0572467	0.0565007	0.376819	0.205319	0.287864	0.0540967	0.172754	0.133761	0.278906	0.211773
CCL22	4	-0.185108	-0.102178	-0.300781	-0.146494	-0.191332	-0.11604	-0.101518	0.0205256	-0.0101972	-0.098472	-0.0735493	-0.0615395	-0.00373033	-0.0332134	-0.0492204	0.0480819	0.00159267	0.177646	0.0861084	0.111588	-0.0275946	0.0747428	0.28897	0.204599	0.283694	0.0245271	0.13945	0.0701724	0.174927	0.148207
CCL3L3	4	-0.124056	-0.0709009	-0.201377	-0.114962	-0.14311	-0.098928	-0.0931732	-0.0363921	-0.0416669	-0.0611858	-0.0544969	-0.0435269	-0.00194301	-0.0678062	-0.0435574	-0.0401318	0.000884903	0.0728388	0.0449875	0.0639577	0.148949	0.00140633	0.185409	0.115824	0.167535	-0.0171071	0.0187864	0.00261129	0.0708577	0.107447
CCL4	3	-0.197427	-0.131959	-0.324251	-0.172008	-0.198245	-0.109283	-0.101705	-0.00714466	-0.0409978	-0.0649028	-0.0680518	-0.0451093	0.0322326	-0.0568874	-0.0195011	-0.00908222	0.0138716	0.155438	0.10464	0.111713	0.16697	0.017859	0.293274	0.204819	0.286538	-0.0392312	0.0524759	0.00347242	0.114069	0.162877
CCL4L2	4	-0.109883	-0.063811	-0.178425	-0.0776788	-0.0833042	-0.0345019	-0.0353318	0.0456846	0.026833	-0.0164546	-0.0177397	-0.00224455	0.0353085	-0.0121623	0.0142581	0.0122495	0.0269434	0.112454	0.0878678	0.0823829	0.0887007	0.0279027	0.161031	0.132669	0.173869	-0.0265906	0.0215821	-0.0111658	0.0488557	0.0949433
CCL5	2	-0.284695	-0.175538	-0.487017	-0.246078	-0.306941	-0.178275	-0.152323	-0.0144123	-0.0708733	-0.110565	-0.0951543	-0.0619719	0.0432265	-0.0686462	-0.0376106	0.0240595	0.0308983	0.266602	0.164264	0.187131	0.085313	0.0610105	0.460983	0.336719	0.459405	-0.0164973	0.154727	0.068268	0.244359	0.259495
CCL8	4	-0.177635	-0.165726	-0.317725	-0.162225	-0.173401	-0.0617706	-0.0692781	0.00442809	-0.0382031	-0.0431777	-0.0752571	-0.0233161	0.0678392	-0.0199749	0.0333042	0.0132741	0.00827691	0.192799	0.136257	0.104428	0.115183	0.0454478	0.27163	0.208332	0.277254	-0.0832051	0.0657426	-0.00414899	0.0869531	0.149987
CCM2	4	-0.188039	-0.161768	-0.273675	-0.16218	-0.193402	-0.0967334	-0.087041	-0.0162776	-0.0456651	-0.076057	-0.0860473	-0.0478505	0.0354031	-0.0338863	-0.0023226	0.0181045	-0.0113561	0.186234	0.118404	0.0906805	-0.066095	0.0511042	0.274139	0.198244	0.26392	-0.0412508	0.100241	0.0322646	0.132786	0.135498
CCNA2	27	-0.0491985	-0.132234	-0.014746	0.0391944	0.161246	0.265693	0.199511	0.238358	0.141697	0.164736	0.0594017	0.133812	0.208229	0.195815	0.270899	0.138851	0.0377991	0.164467	0.181101	0.0162731	-0.00497796	-0.00983404	-0.0862279	0.0690426	0.020167	-0.143657	-0.0762932	-0.145262	-0.175546	-0.0623243
CCNB1	27	0.0283075	-0.0479943	0.0995531	0.117871	0.243833	0.311088	0.248207	0.27142	0.191812	0.208749	0.119266	0.172085	0.20896	0.223243	0.284034	0.147801	0.0586681	0.123486	0.167814	0.00965501	-0.0159949	-0.00283762	-0.165905	0.0244039	-0.0491939	-0.119231	-0.0982702	-0.139454	-0.20568	-0.0908294
CCNB1IP1	15	0.0388887	-0.0356562	-0.0179138	-0.0430617	-0.0950897	-0.0875475	-0.0714471	-0.135232	-0.104864	-0.0950704	-0.0964187	-0.0692209	-0.0693826	-0.0328305	-0.0778526	0.00361375	-0.044056	-0.0109979	-0.0469217	-0.0144375	0.0040171	0.0667777	0.0871114	0.0130666	0.0127477	0.0124229	0.126896	0.114364	0.136814	0.0527377
CCNB2	27	-0.0638451	-0.139963	-0.0256179	0.0349646	0.158858	0.263482	0.196733	0.251313	0.147325	0.163873	0.0617703	0.13583	0.216117	0.193601	0.273835	0.140526	0.0413621	0.172794	0.193349	0.0293951	-0.00962231	-0.0166659	-0.0729103	0.083523	0.0389805	-0.149764	-0.0819865	-0.149107	-0.173964	-0.0527747
CCND1	21	0.0809702	0.0709985	0.201618	0.15435	0.236988	0.208589	0.176739	0.179879	0.147405	0.173802	0.156666	0.118141	0.106773	0.11728	0.150044	0.049939	0.0205825	-0.0504695	0.0303168	-0.0343687	-0.0499553	-0.0365149	-0.24681	-0.113095	-0.16153	-0.0154681	-0.109972	-0.0968708	-0.17944	-0.128815
CCND2	8	-0.169686	-0.0937709	-0.360599	-0.24689	-0.394389	-0.326452	-0.263263	-0.257791	-0.215044	-0.212654	-0.160953	-0.142411	-0.100054	-0.184191	-0.200164	-0.0748057	-0.0285205	0.102518	0.0161128	0.105489	0.0505229	0.0838715	0.45858	0.214364	0.328797	0.0636404	0.201094	0.174093	0.333444	0.250428
CCND3	11	-0.132333	-0.0700287	-0.18588	-0.128786	-0.171899	-0.18733	-0.164273	-0.047613	-0.0812799	-0.130605	-0.0869148	-0.0859819	-0.0508001	-0.137522	-0.117235	-0.0732461	-0.012106	0.0609951	0.0300073	0.0932608	-0.00762337	-0.00140183	0.18626	0.112006	0.164116	0.0180955	0.0635391	0.0395198	0.137204	0.109688
CCNDBP1	18	0.00708864	0.0889422	-0.00917723	-0.0330487	-0.0920119	-0.174536	-0.136317	-0.123803	-0.0884745	-0.0879158	-0.016902	-0.0746288	-0.114414	-0.149843	-0.173421	-0.115809	-0.00459395	-0.125803	-0.108595	0.0186374	0.149278	-0.0449263	0.0676688	-0.0366207	-0.00608433	0.0911622	-0.0120647	0.0561488	0.0850358	0.0567622
CCNE1	30	-0.0651474	-0.154916	-0.0928571	-0.0139194	0.0601239	0.172099	0.133365	0.159089	0.0902348	0.0900534	5.37261e-05	0.0815324	0.165293	0.153945	0.207182	0.137199	0.0118286	0.198601	0.178042	0.0438113	-0.0611742	0.0844356	0.0178737	0.108789	0.0923822	-0.111441	0.0586012	-0.046527	-0.0447524	0.00735623
CCNE2	27	-0.0147867	-0.0940052	0.0585926	0.0853045	0.225073	0.327724	0.254887	0.261723	0.171813	0.213648	0.100262	0.169687	0.229348	0.233635	0.309858	0.158461	0.0521606	0.141944	0.174128	-0.00859149	-0.0412497	-0.0364016	-0.162366	0.0274404	-0.0401781	-0.142845	-0.116142	-0.168571	-0.229221	-0.108857
CCNF	27	-0.00911332	-0.0916437	0.0645113	0.0733354	0.190836	0.236769	0.172135	0.226594	0.145729	0.129942	0.0441174	0.103425	0.147697	0.142653	0.210907	0.0856348	0.0210556	0.105436	0.133568	-0.0134773	-0.0212155	-0.0195762	-0.156613	0.00703713	-0.0418383	-0.12891	-0.10721	-0.155593	-0.205238	-0.102653
CCNI	17	0.0985876	0.0841852	0.156438	0.0947365	0.106815	0.055757	0.0636887	0.0163241	0.0293559	0.0361246	0.0531586	0.0124521	-0.0309216	0.048286	-0.0043111	0.030482	-0.0113262	-0.106978	-0.0841223	-0.0665918	-0.132369	-0.0213671	-0.155525	-0.120652	-0.152985	0.0295678	-0.0125368	0.0173818	-0.0474382	-0.0939269
CCNL1	12	-0.0671918	-0.0679932	-0.153773	-0.098813	-0.147478	-0.12049	-0.103554	-0.100192	-0.106369	-0.0986069	-0.0917523	-0.0657637	-0.0385524	-0.0713971	-0.0758743	-0.0229598	-0.018858	0.0434813	0.00879776	0.0449402	0.0571261	0.0516703	0.165841	0.0905654	0.129611	0.0109818	0.101546	0.0747352	0.13936	0.100979
CCNYL1	14	-0.113307	-0.122635	-0.182642	-0.119951	-0.130276	-0.0577323	-0.0548985	-0.0357045	-0.0429895	-0.0513044	-0.0794068	-0.0415117	0.0173273	-0.0169171	-0.00215808	0.0112625	-0.015537	0.09235	0.0458896	0.0251348	0.0313968	0.0246335	0.156143	0.100146	0.141059	-0.0560803	0.0411688	-0.00203081	0.052682	0.0634708
CCR1	4	-0.160841	-0.118115	-0.250921	-0.123603	-0.118411	-0.037162	-0.0502762	0.0593856	0.00786712	-0.0182682	-0.0349893	-0.00748726	0.0628958	-0.022748	0.0313036	0.00125585	0.0215055	0.152873	0.117132	0.0990081	0.104553	0.0106015	0.206656	0.170997	0.231909	-0.0534721	0.0121386	-0.0286726	0.0406674	0.113102
CCR2	2	-0.201727	-0.105673	-0.35316	-0.195805	-0.26415	-0.197182	-0.168992	-0.0631226	-0.102331	-0.125254	-0.092708	-0.0754463	-0.0116521	-0.108649	-0.0889164	-0.0299703	0.0162259	0.161714	0.0952773	0.137857	0.125263	0.040499	0.360332	0.237787	0.32496	0.00710356	0.125119	0.0743886	0.219484	0.215174
CCR4	4	-0.178111	-0.105116	-0.280467	-0.156845	-0.189375	-0.127808	-0.113724	-0.0182637	-0.0454968	-0.0852671	-0.0671908	-0.0658521	-0.000157065	-0.068079	-0.0532468	-0.00971892	-0.00182036	0.122706	0.0677651	0.0921483	0.0532364	0.0265938	0.255406	0.173568	0.247169	-0.0227377	0.0921912	0.0392298	0.144911	0.137391
CCR6	9	-0.144841	-0.0544186	-0.257376	-0.154953	-0.227046	-0.213117	-0.173718	-0.0651741	-0.0795025	-0.155633	-0.0975868	-0.102962	-0.0737703	-0.121159	-0.148335	-0.0311954	0.00264033	0.0907502	0.0214447	0.108944	0.0493195	0.0388284	0.289286	0.162983	0.252444	0.0400373	0.134049	0.0964378	0.218311	0.162807
CCR7	2	-0.275301	-0.16222	-0.440814	-0.210946	-0.247883	-0.129019	-0.113373	0.0489367	-0.02529	-0.0783007	-0.0683556	-0.0374681	0.0637945	-0.0391091	-0.000380898	0.0407321	0.0341014	0.267553	0.178607	0.185111	0.0592517	0.05639	0.390782	0.317658	0.419826	-0.0240363	0.137063	0.0428694	0.199859	0.226078
CCT2	25	0.0110471	-0.104406	-0.0108852	0.00875308	0.0667217	0.130582	0.0880212	0.0665458	0.0106896	0.061877	-0.0247618	0.0636315	0.100746	0.0882179	0.137234	0.0500306	0.000348787	0.0847548	0.103515	-0.010496	0.102969	0.0340125	-0.0228846	0.0362116	0.00603255	-0.100501	-0.0183278	-0.056874	-0.079294	-0.0220315
CCT3	28	0.0570424	-0.0182222	0.0808646	0.0840512	0.145484	0.190871	0.160697	0.130678	0.107295	0.101091	0.0415625	0.085631	0.0806466	0.170667	0.15346	0.130517	0.0173142	0.0571694	0.0656422	-0.0272422	-0.0257176	0.0429702	-0.11466	-0.0103574	-0.0616308	-0.0507169	0.0042537	-0.0342308	-0.089763	-0.0702756
CCT5	28	0.0473799	-0.029077	0.122182	0.120945	0.226776	0.280857	0.222794	0.221959	0.158668	0.185955	0.106908	0.155226	0.175696	0.194885	0.248233	0.12225	0.037604	0.0900284	0.141641	-0.00999173	-0.049358	0.00704503	-0.192975	-0.0111713	-0.0916642	-0.105972	-0.0858214	-0.117293	-0.195402	-0.104962
CD14	11	-0.185758	-0.0866599	-0.295634	-0.192405	-0.253457	-0.227146	-0.198418	-0.093163	-0.103491	-0.132958	-0.0912742	-0.10022	-0.0474266	-0.161086	-0.131792	-0.0975453	-0.00944135	0.0711928	0.0239513	0.0948238	0.162252	-0.0120868	0.297543	0.160107	0.248678	-0.00454828	0.0500645	0.034207	0.152176	0.169328
CD163	3	-0.182269	-0.129178	-0.304553	-0.171759	-0.197608	-0.112331	-0.107956	-0.0207645	-0.053903	-0.0650703	-0.0761907	-0.0424074	0.0324493	-0.0651235	-0.0189998	-0.020348	0.0130613	0.1458	0.0993709	0.102756	0.155849	0.0113937	0.278321	0.191928	0.263529	-0.0466754	0.0443889	0.00571166	0.106209	0.155798
CD163L1	10	-0.0636207	-0.0820698	-0.168152	-0.130931	-0.197998	-0.188469	-0.151999	-0.143328	-0.11203	-0.166489	-0.157306	-0.121564	-0.103355	-0.099447	-0.133617	-0.0233378	-0.0464039	0.0425634	-0.0298069	0.0251847	0.036121	0.0861844	0.187588	0.0720698	0.128741	0.00158355	0.167469	0.115647	0.196843	0.100426
CD19	2	-0.265743	-0.161547	-0.420946	-0.213819	-0.254319	-0.142556	-0.127236	0.014992	-0.0472017	-0.0936137	-0.0820693	-0.0514842	0.045451	-0.0551035	-0.0223052	0.0232687	0.0263648	0.243298	0.148692	0.159605	0.0509918	0.0403624	0.379717	0.288809	0.391779	-0.0185981	0.124445	0.0423159	0.195064	0.211541
CD1B	9	-0.19361	-0.0960194	-0.338475	-0.186973	-0.254807	-0.20945	-0.179652	-0.0630874	-0.0917475	-0.146346	-0.106849	-0.0905334	-0.0390998	-0.126997	-0.115498	-0.0403172	0.00198969	0.139216	0.0701746	0.128901	0.0876345	0.0467642	0.327418	0.215753	0.302193	0.0187154	0.128371	0.0765009	0.210872	0.194275
CD1C	8	-0.143367	-0.0529928	-0.298896	-0.195439	-0.321513	-0.305804	-0.250047	-0.181619	-0.161405	-0.213662	-0.135318	-0.139799	-0.116725	-0.184449	-0.213363	-0.0762675	-0.0174859	0.0799654	-0.00228185	0.117247	0.0969173	0.0873859	0.391237	0.192145	0.286543	0.0818813	0.202878	0.160774	0.315089	0.232589
CD1D	9	-0.183858	-0.0584948	-0.317359	-0.192798	-0.276925	-0.253693	-0.211958	-0.111873	-0.123131	-0.151659	-0.0917741	-0.0987071	-0.0590406	-0.165554	-0.152721	-0.0827574	0.00886207	0.0942744	0.0330921	0.122871	0.111197	0.00166185	0.343338	0.202114	0.289262	0.037349	0.0806169	0.0730007	0.200887	0.196012
CD2	2	-0.288373	-0.172374	-0.490521	-0.241422	-0.298469	-0.158985	-0.136655	-0.00269738	-0.0621591	-0.0904037	-0.0802294	-0.0457351	0.0622742	-0.0536417	-0.0160431	0.0373184	0.037291	0.274171	0.180427	0.190857	0.06938	0.0613781	0.456367	0.343483	0.4654	-0.0205019	0.149347	0.061745	0.237896	0.256075
CD200	8	-0.110078	-0.0599322	-0.23539	-0.179537	-0.283155	-0.24806	-0.204966	-0.218814	-0.174504	-0.169599	-0.131303	-0.122292	-0.0964648	-0.155488	-0.167726	-0.079636	-0.0361842	0.0363429	-0.0206329	0.0537424	0.0671233	0.0326851	0.29907	0.121929	0.198702	0.0384578	0.110917	0.107322	0.210949	0.160521
CD200R1	4	-0.146949	-0.0688441	-0.235294	-0.124701	-0.164279	-0.110348	-0.0946038	-0.0159837	-0.0335706	-0.0689118	-0.0402076	-0.0510802	0.0021831	-0.0600163	-0.045962	-0.00464876	0.0106009	0.119781	0.0609581	0.0976357	0.0331014	0.0443995	0.230596	0.153984	0.226307	0.00343633	0.097924	0.0515844	0.145002	0.139831
CD209	9	-0.14773	-0.0990754	-0.280155	-0.182274	-0.254172	-0.20768	-0.180193	-0.137432	-0.136632	-0.139897	-0.117416	-0.0907776	-0.0403465	-0.129698	-0.110292	-0.0642998	-0.00950727	0.0967831	0.0428662	0.091293	0.161111	0.0278225	0.297274	0.168831	0.231881	-0.0174405	0.0977311	0.06465	0.177705	0.175542
CD226	11	-0.158259	-0.0873356	-0.23082	-0.133662	-0.150328	-0.11495	-0.109083	0.0141767	-0.0256557	-0.0790899	-0.0574791	-0.0533105	0.00109122	-0.0742334	-0.0534571	-0.0291655	0.00246113	0.108452	0.0667984	0.0937186	0.0646368	0.00612531	0.20991	0.152727	0.213081	-0.0177919	0.0447898	0.0117669	0.0957009	0.118903
CD24	14	0.0313957	-0.0884575	-0.013728	-0.00145601	0.0074248	0.0844891	0.0795452	-0.033727	-0.0204148	0.0159827	-0.0543534	0.0241776	0.0317704	0.109918	0.0852343	0.107518	-0.0333192	0.0762085	0.0426688	-0.0507962	-0.0740776	0.0775197	-0.00309149	0.00481311	-0.00510272	-0.0389003	0.101332	0.0497251	0.0465648	-0.0267519
CD247	2	-0.298434	-0.17604	-0.497196	-0.251664	-0.310392	-0.180093	-0.155189	-0.00844997	-0.0704982	-0.109018	-0.0904877	-0.058631	0.0474014	-0.0707957	-0.0357255	0.022841	0.0307286	0.269477	0.170771	0.192567	0.0706068	0.0526719	0.462936	0.342657	0.466324	-0.0212334	0.15171	0.0635457	0.24576	0.260406
CD248	8	-0.0464987	-0.0387724	-0.187184	-0.164745	-0.303317	-0.279941	-0.220585	-0.30513	-0.22566	-0.205809	-0.170395	-0.138402	-0.136681	-0.1642	-0.206689	-0.0795042	-0.046594	0.00941761	-0.0537996	0.0312303	0.0767311	0.098938	0.307863	0.101943	0.164669	0.0769578	0.196805	0.187887	0.281681	0.17617
CD27	2	-0.273736	-0.157725	-0.467187	-0.240327	-0.30686	-0.19171	-0.163539	-0.0273402	-0.0830102	-0.114563	-0.0895104	-0.063165	0.0311844	-0.0838805	-0.0515924	0.00720068	0.0305938	0.242377	0.151984	0.181857	0.0813451	0.043307	0.448817	0.321021	0.441311	-0.00148437	0.138001	0.0637826	0.23872	0.251799
CD28	2	-0.199527	-0.11058	-0.300796	-0.169349	-0.203896	-0.135347	-0.119982	-0.0130886	-0.0409651	-0.071566	-0.0558317	-0.041188	0.022097	-0.0756315	-0.0368336	-0.0135512	0.0228782	0.152179	0.0998023	0.12418	0.0905268	0.00695737	0.285336	0.20791	0.275766	-0.0123008	0.0698927	0.0233893	0.139914	0.164323
CD2BP2	17	0.111406	0.101704	0.168905	0.109229	0.127867	0.0772328	0.0668692	0.050172	0.0755331	0.0438646	0.0548434	0.0239016	-0.0270371	0.0357789	0.00499232	0.010861	0.00978901	-0.0747012	-0.0657338	-0.0514054	-0.00634418	0.00740294	-0.149878	-0.0925538	-0.135103	0.0266715	-0.042352	-0.0176359	-0.0892603	-0.0893951
CD300A	4	-0.182775	-0.110584	-0.257221	-0.142697	-0.148817	-0.0827706	-0.0848387	0.0303392	-0.00204256	-0.0433096	-0.0466889	-0.0367421	0.0277178	-0.0550659	-0.0125381	-0.02299	0.00938718	0.122746	0.0780833	0.0869703	0.0940144	-0.0120467	0.213975	0.158759	0.22365	-0.0524284	0.00667768	-0.0235951	0.0527569	0.110989
CD300C	4	-0.126115	-0.0480011	-0.184833	-0.10577	-0.130293	-0.0926715	-0.0848596	-0.00485415	-0.0119853	-0.0437869	-0.0247851	-0.0321681	0.00133302	-0.067206	-0.0430828	-0.0338588	0.0154402	0.0741856	0.0491796	0.0781403	0.0945865	0.00206482	0.170911	0.117604	0.164022	-0.0023969	0.013966	0.00343739	0.0578532	0.099176
CD300LF	3	-0.221373	-0.13191	-0.331011	-0.14742	-0.159989	-0.0446254	-0.0417144	0.0835765	0.0298153	-0.00158699	-0.00860057	0.0140462	0.10308	0.00642228	0.0566634	0.0486702	0.0468117	0.233285	0.1765	0.147766	0.0374196	0.0234016	0.281268	0.242504	0.321361	-0.0483169	0.0557873	-0.0120822	0.0862188	0.159067
CD300LG	7	-0.0289329	0.0108603	-0.141175	-0.114315	-0.22356	-0.2297	-0.176421	-0.231014	-0.1925	-0.141478	-0.0907951	-0.0885636	-0.0964467	-0.140004	-0.168773	-0.0789532	-0.0128391	-0.0068356	-0.0424706	0.0426096	0.0635256	0.0329337	0.226732	0.0843806	0.127429	0.0628138	0.116023	0.134176	0.203915	0.144146
CD33	11	-0.153584	-0.0570979	-0.26249	-0.165517	-0.232573	-0.193869	-0.16315	-0.0943124	-0.0846041	-0.104023	-0.0703554	-0.082319	-0.0416438	-0.127776	-0.114739	-0.0683376	0.00427693	0.066117	0.0180815	0.0830692	0.15214	0.00781991	0.278714	0.146062	0.225984	0.0190635	0.0599701	0.0548243	0.153792	0.160673
CD34	8	-0.0698214	0.010029	-0.178751	-0.15679	-0.28598	-0.294782	-0.228032	-0.277753	-0.213657	-0.171408	-0.105695	-0.122237	-0.120226	-0.187956	-0.212378	-0.115871	-0.0241752	-0.0272636	-0.0647299	0.0476568	0.0650629	0.0107781	0.274583	0.0932561	0.157913	0.0719129	0.096339	0.13193	0.222204	0.162113
CD36	13	-0.0551132	-0.0292971	-0.167844	-0.122333	-0.202744	-0.166649	-0.128295	-0.194149	-0.161221	-0.098968	-0.0846432	-0.0631913	-0.0450689	-0.092533	-0.0985355	-0.0467849	-0.00225449	0.0319317	-0.00290941	0.0458394	0.0766512	0.0280104	0.228871	0.107284	0.144423	0.0229471	0.0863089	0.0945762	0.161193	0.132587
CD37	2	-0.266888	-0.130084	-0.441016	-0.228322	-0.298335	-0.184634	-0.155599	-0.0276131	-0.0682053	-0.0889088	-0.0617715	-0.0548889	0.0388512	-0.0885196	-0.0478953	-0.00277033	0.040085	0.216615	0.137552	0.178093	0.103426	0.0280506	0.426315	0.298356	0.411363	0.00773341	0.109239	0.0526307	0.214662	0.244405
CD38	2	-0.252882	-0.188598	-0.425799	-0.220876	-0.254136	-0.140038	-0.130428	3.04294e-05	-0.0756546	-0.0941699	-0.0980472	-0.050356	0.0497743	-0.0609624	-0.0131225	0.00501209	0.0137834	0.234731	0.156847	0.147541	0.0746364	0.0276134	0.374912	0.283039	0.380583	-0.0453587	0.0914452	0.0174168	0.160586	0.201456
CD3D	2	-0.283294	-0.174009	-0.489242	-0.244308	-0.304845	-0.173829	-0.151836	-0.00858135	-0.0679666	-0.108437	-0.0935242	-0.0570043	0.04601	-0.0692102	-0.0345551	0.0247178	0.0324817	0.269869	0.172985	0.191299	0.0987308	0.067278	0.464445	0.342237	0.463025	-0.0191918	0.155881	0.0671116	0.243781	0.262286
CD3E	2	-0.273272	-0.156105	-0.438596	-0.219919	-0.268021	-0.153	-0.132827	0.00913866	-0.0470358	-0.0905512	-0.0726773	-0.0570984	0.0430874	-0.0606289	-0.0316164	0.0264977	0.0285573	0.234801	0.148074	0.169751	0.0109205	0.0425153	0.388367	0.29685	0.409667	-0.0236634	0.13238	0.0492946	0.206812	0.213935
CD3G	2	-0.27408	-0.170632	-0.458519	-0.230208	-0.278028	-0.153737	-0.135636	-9.1588e-05	-0.0552434	-0.0951122	-0.0843587	-0.0568824	0.0443806	-0.059637	-0.0270294	0.0255125	0.0252672	0.250881	0.156743	0.174249	0.0662121	0.0566869	0.424024	0.310811	0.427749	-0.0183568	0.139294	0.0539033	0.21866	0.234081
CD4	3	-0.275405	-0.140432	-0.395665	-0.203649	-0.233232	-0.142444	-0.130455	0.0479128	-0.00555578	-0.0692085	-0.0440419	-0.0509059	0.0455774	-0.0793648	-0.0277393	-0.0130066	0.0304919	0.200848	0.134862	0.156616	0.0387388	-0.00133388	0.334012	0.252435	0.36152	-0.0251857	0.0554226	-0.00217177	0.131469	0.184724
CD40	2	-0.245265	-0.157111	-0.410956	-0.245144	-0.322923	-0.235309	-0.20328	-0.0912429	-0.112247	-0.158753	-0.129168	-0.114595	-0.0316988	-0.130421	-0.116878	-0.0361665	-0.0124699	0.159375	0.0775245	0.128311	0.0580681	0.0455728	0.400498	0.244455	0.359899	-0.00730355	0.135069	0.0722206	0.223314	0.215073
CD40LG	2	-0.197239	-0.0889086	-0.309395	-0.166757	-0.213726	-0.150507	-0.130123	-0.0152155	-0.0475976	-0.096712	-0.0593913	-0.0550535	0.00469519	-0.0778585	-0.0629871	-0.00247134	0.0254009	0.163094	0.0903707	0.136792	0.0801403	0.0281212	0.307056	0.219568	0.301918	0.00418746	0.114355	0.052728	0.188216	0.181626
CD46	24	0.121688	0.136765	0.185611	0.128063	0.132302	0.0965633	0.110991	0.0169414	0.064775	0.087487	0.0958423	0.0409095	-0.0206176	0.0814728	0.0241595	0.0493544	0.0157767	-0.121409	-0.0901401	-0.0683051	-0.0394893	-0.0277959	-0.18995	-0.136501	-0.177671	0.0449263	-0.0695356	-0.015312	-0.0987741	-0.116821
CD47	11	-0.101091	-0.0792327	-0.162444	-0.10821	-0.138844	-0.113238	-0.11244	-0.0361176	-0.0578423	-0.0878254	-0.0671144	-0.0489449	-0.0107423	-0.0781467	-0.0619074	-0.0346378	-0.0198052	0.0686685	0.0444845	0.0499262	0.0124992	0.0371993	0.176076	0.102714	0.147933	-0.0332429	0.0809215	0.0457265	0.121533	0.109777
CD48	2	-0.260264	-0.139208	-0.443189	-0.21996	-0.277697	-0.167138	-0.147815	0.00608294	-0.0507819	-0.0960598	-0.0738736	-0.0467237	0.0436462	-0.0786217	-0.0369898	0.00428542	0.0428369	0.245114	0.164789	0.189783	0.121832	0.0501905	0.435362	0.321367	0.431668	-0.0124478	0.120546	0.0515221	0.214365	0.252745
CD5	2	-0.288875	-0.153248	-0.425157	-0.212228	-0.238725	-0.137825	-0.12728	0.0434769	-0.0249989	-0.0778104	-0.0562071	-0.0409539	0.0613328	-0.0686461	-0.0147189	0.0046701	0.0388778	0.245507	0.165459	0.176845	0.0558698	-0.000138759	0.365745	0.2939	0.405386	-0.0373534	0.0675983	0.000756538	0.144623	0.202752
CD52	2	-0.230663	-0.150034	-0.419434	-0.21669	-0.280536	-0.163719	-0.144099	-0.0326066	-0.0752033	-0.107284	-0.0963012	-0.0536333	0.0355809	-0.0700539	-0.0374854	0.0165796	0.0301502	0.237046	0.151358	0.170639	0.154834	0.0773763	0.427163	0.30799	0.405207	-0.0227868	0.156249	0.0795783	0.237535	0.250281
CD53	2	-0.274302	-0.143894	-0.427935	-0.223265	-0.264972	-0.161313	-0.146411	0.0174437	-0.0334174	-0.0864673	-0.0670659	-0.0576285	0.0335098	-0.086319	-0.0410895	-0.0129732	0.0303446	0.208938	0.134976	0.16283	0.111545	0.0102311	0.385202	0.279166	0.387708	-0.0303005	0.0740502	0.0178121	0.162026	0.212789
CD55	15	0.0627555	-0.03423	0.0063959	0.01112	-0.000495647	0.0840049	0.0761568	-0.0597504	-0.0116637	0.0429538	-0.0215218	0.0364718	0.0432775	0.0934337	0.076279	0.0783149	-0.00874871	0.0411963	0.0310533	-0.0306944	0.0720934	0.101762	0.0391068	0.0138623	-0.00361853	-0.0311527	0.087917	0.061254	0.0407409	0.0172184
CD58	12	-0.0686672	-0.0330358	-0.163445	-0.106667	-0.162473	-0.135621	-0.110498	-0.099439	-0.0719296	-0.091752	-0.0718859	-0.0662048	-0.0558616	-0.0809288	-0.0963815	-0.0315139	-0.0021056	0.0258834	-0.0131548	0.0398964	0.151324	0.0230975	0.200212	0.0887984	0.138152	0.0195891	0.0649558	0.0583384	0.125429	0.105402
CD59	7	-0.0202412	0.0232979	-0.086733	-0.114883	-0.222707	-0.279511	-0.217561	-0.258815	-0.189619	-0.188373	-0.118439	-0.140055	-0.166959	-0.175383	-0.232438	-0.109484	-0.0627867	-0.075038	-0.120057	-0.00180796	-0.00342461	0.0238534	0.180321	0.00558361	0.0567437	0.0646338	0.124432	0.150155	0.221764	0.0963125
CD6	2	-0.294149	-0.159736	-0.478309	-0.237859	-0.295063	-0.163761	-0.136129	0.00634809	-0.0487423	-0.0874293	-0.0648654	-0.0498339	0.0568634	-0.0558765	-0.0262139	0.0382442	0.0422883	0.263779	0.163679	0.189805	0.0510272	0.0515554	0.444196	0.329654	0.456367	-0.00810779	0.146886	0.0623023	0.235587	0.248297
CD68	4	-0.117161	-0.0895304	-0.195125	-0.104966	-0.115302	-0.0377915	-0.0386212	0.00474051	-0.0233638	-0.00607886	-0.0287667	-0.00293198	0.0595716	-0.0154482	0.0290265	0.000294793	0.0242611	0.110349	0.0932936	0.0717673	0.142517	0.0186	0.176617	0.133596	0.172426	-0.039199	0.0211864	-0.00920719	0.0491023	0.105943
CD69	2	-0.198483	-0.100172	-0.353117	-0.187182	-0.249285	-0.168055	-0.145055	-0.0479721	-0.0751285	-0.0957147	-0.0741913	-0.0528763	0.0123225	-0.0941759	-0.062629	-0.0222312	0.030862	0.170615	0.108293	0.147069	0.188091	0.0358204	0.36723	0.252428	0.336863	-0.0148283	0.0992667	0.056942	0.190866	0.219156
CD7	2	-0.291546	-0.164146	-0.452632	-0.222256	-0.261182	-0.143767	-0.12771	0.0485739	-0.0293383	-0.0816291	-0.0623606	-0.0400414	0.0639817	-0.0544521	-0.00820072	0.0235971	0.0364105	0.264188	0.181769	0.193712	0.0545071	0.0297899	0.404406	0.318923	0.43035	-0.0350347	0.109309	0.0229944	0.187346	0.229245
CD70	4	-0.140203	-0.0889105	-0.19626	-0.0957583	-0.0939083	-0.0339919	-0.0381458	0.0554957	0.0253814	-0.0334775	-0.0278418	-0.0137367	0.0336987	-0.00969297	0.0147452	0.032972	0.0174477	0.130738	0.0956866	0.076734	0.0292995	0.0195686	0.178567	0.138728	0.189932	-0.0280052	0.0571977	0.00200515	0.0818178	0.0896402
CD72	3	-0.237062	-0.170785	-0.359426	-0.173576	-0.1752	-0.042847	-0.0475031	0.0692706	0.00683624	-0.0163982	-0.0372387	-0.0046707	0.0985443	0.00648047	0.0608701	0.0513249	0.0263159	0.236185	0.172274	0.134304	0.0396831	0.0316242	0.285838	0.248033	0.327711	-0.0692433	0.0800415	-0.00704563	0.108588	0.158168
CD74	11	-0.195143	-0.0849885	-0.315434	-0.169229	-0.214168	-0.144818	-0.126809	-0.0216346	-0.040612	-0.0730732	-0.0497714	-0.0615743	0.00557202	-0.0878076	-0.0605605	-0.0270103	0.0178679	0.119221	0.0709685	0.111694	0.0737168	0.0108442	0.281063	0.182223	0.273318	-0.00446838	0.0558745	0.0218396	0.130633	0.157142
CD79A	2	-0.259894	-0.158852	-0.442207	-0.239994	-0.311213	-0.20429	-0.175044	-0.058724	-0.108399	-0.133296	-0.108878	-0.0784114	0.0116518	-0.0948503	-0.068696	-0.00145553	0.0142615	0.22101	0.128788	0.163288	0.0479971	0.0432325	0.430809	0.296949	0.411401	0.00374334	0.14681	0.0726525	0.245263	0.240116
CD79B	1	-0.268459	-0.147822	-0.461255	-0.260576	-0.353022	-0.256149	-0.217256	-0.0996504	-0.136325	-0.166002	-0.12019	-0.100241	-0.0150982	-0.130325	-0.112066	-0.0248055	0.0128214	0.213558	0.113078	0.173127	0.0504779	0.04272	0.469061	0.305968	0.429512	0.00863464	0.16104	0.0945025	0.28225	0.265251
CD80	4	-0.147991	-0.118819	-0.193034	-0.0749189	-0.0301076	0.0539767	0.0304595	0.1451	0.0850449	0.0404825	0.00526708	0.0235647	0.0945823	0.0456629	0.0921564	0.0480399	0.0178986	0.147498	0.11899	0.0699269	0.0114467	-0.00585852	0.106822	0.132354	0.175457	-0.0699703	-0.0218369	-0.0694136	-0.037313	0.0447252
CD82	12	-0.0389773	-0.0315653	-0.13419	-0.0924144	-0.155071	-0.130044	-0.104932	-0.0983918	-0.0728698	-0.122413	-0.0983478	-0.091873	-0.0879577	-0.0650224	-0.116612	0.000375164	-0.0226828	0.0179518	-0.0499418	0.0306377	0.0735211	0.092803	0.190885	0.0751904	0.118607	0.052345	0.152181	0.12106	0.182727	0.0997961
CD83	3	-0.20039	-0.115412	-0.335416	-0.171039	-0.207471	-0.112269	-0.102031	0.00195262	-0.0290624	-0.0615718	-0.0545543	-0.0422696	0.0341237	-0.0557213	-0.0234433	0.00374103	0.0247776	0.164792	0.109121	0.121678	0.144973	0.035494	0.311981	0.221356	0.306835	-0.0275839	0.0812417	0.0287752	0.141205	0.176911
CD84	3	-0.242318	-0.136527	-0.350302	-0.18409	-0.206127	-0.0985226	-0.0895384	0.0361358	-0.00915563	-0.0335108	-0.0340643	-0.0255405	0.0683864	-0.0452185	0.00982899	0.00744342	0.0344944	0.191086	0.135305	0.134062	0.0849163	0.00869928	0.304221	0.234437	0.322642	-0.0395674	0.0468886	-0.00608069	0.108759	0.168684
CD86	3	-0.253178	-0.149383	-0.382022	-0.195811	-0.216079	-0.108955	-0.105705	0.0461604	-0.00149653	-0.0538266	-0.0524156	-0.0420971	0.0520574	-0.0562731	-0.00523761	-1.87008e-05	0.025286	0.200309	0.136608	0.140885	0.0922035	0.0136059	0.32698	0.244475	0.34466	-0.0510891	0.0548142	-0.00695086	0.113643	0.177191
CD8A	2	-0.271624	-0.159973	-0.469792	-0.228961	-0.284188	-0.152504	-0.127896	-0.000679342	-0.0594366	-0.0841269	-0.0716344	-0.0419711	0.0607535	-0.0485668	-0.0158464	0.0377231	0.0393329	0.259606	0.169933	0.185196	0.0788454	0.0600953	0.438402	0.325251	0.440521	-0.014311	0.149918	0.0654806	0.234416	0.248896
CD8B	11	-0.170107	-0.108708	-0.286993	-0.164823	-0.200299	-0.155752	-0.144994	-0.0257503	-0.0631317	-0.111519	-0.0875278	-0.0717018	-0.0180314	-0.100591	-0.0803692	-0.0410435	-0.00142033	0.121079	0.0643612	0.101135	0.0887538	0.020057	0.262411	0.173073	0.246557	-0.00595381	0.0732729	0.0283924	0.142653	0.151459
CD93	8	-0.0819921	0.0125875	-0.18566	-0.161856	-0.283438	-0.287456	-0.225905	-0.271158	-0.192261	-0.169852	-0.102511	-0.135052	-0.134717	-0.192454	-0.22077	-0.122093	-0.0279502	-0.045968	-0.0874266	0.0357165	0.0760712	-0.00741667	0.256873	0.0734505	0.141374	0.0738518	0.0699489	0.11048	0.199552	0.142136
CD96	2	-0.291532	-0.161246	-0.473102	-0.240613	-0.297283	-0.174963	-0.146412	-0.00927355	-0.0608386	-0.10278	-0.0793733	-0.0597609	0.0393516	-0.0680012	-0.0388271	0.0273442	0.0308801	0.256706	0.158222	0.18521	0.0214139	0.0528077	0.441996	0.325021	0.450746	-0.00644471	0.147215	0.0625254	0.239285	0.244172
CD99	12	-0.0250425	-0.0668577	-0.155662	-0.106836	-0.200216	-0.107303	-0.0704054	-0.195612	-0.123921	-0.0760736	-0.0950592	-0.0478585	-0.0240793	-0.0195225	-0.046687	0.0282068	-0.0175154	0.0720471	0.0150192	0.0189358	0.00868987	0.120018	0.235236	0.101613	0.143268	0.0480878	0.167897	0.133953	0.181881	0.127038
CD99L2	5	-0.0602352	0.015579	-0.073157	-0.0889957	-0.151669	-0.201767	-0.159014	-0.166264	-0.101184	-0.125814	-0.0725584	-0.105135	-0.124834	-0.159845	-0.170465	-0.117209	-0.0331056	-0.0701883	-0.0870591	0.00398549	0.0362256	-0.0347821	0.0996882	-0.0122517	0.0456821	0.0339489	0.00100373	0.0364548	0.0775888	0.0493289
CDA	25	-0.0808859	-0.0705105	-0.0874772	-0.00535459	0.050928	0.111202	0.0741076	0.173489	0.106306	0.0782258	0.0393447	0.0619722	0.116893	0.0736652	0.130715	0.0471386	0.0312485	0.135495	0.138007	0.0668588	-0.0294595	0.0128585	0.0236648	0.0941103	0.103468	-0.0604315	-0.03454	-0.0767822	-0.0782382	0.015605
CDAN1	22	0.0719561	0.0713976	0.16501	0.125688	0.18102	0.143417	0.120176	0.13541	0.109079	0.100141	0.102703	0.0791343	0.0505727	0.0809717	0.082204	0.0503307	0.0222422	-0.0381779	0.00579722	-0.0222756	-0.0844058	-0.0234028	-0.195563	-0.084138	-0.133564	0.0140871	-0.0602324	-0.0483226	-0.109135	-0.0943716
CDC14B	7	0.0273964	0.0348887	-0.107233	-0.101351	-0.241806	-0.254831	-0.193501	-0.276055	-0.180842	-0.187531	-0.12567	-0.135479	-0.161138	-0.13754	-0.222105	-0.0477485	-0.0414928	-0.0505215	-0.105705	0.019496	0.0613857	0.130543	0.228139	0.0437704	0.0877175	0.111744	0.227868	0.220741	0.301678	0.150392
CDC20	27	-0.0852724	-0.148847	-0.0353289	0.0149471	0.133951	0.221541	0.158452	0.235734	0.1378	0.118514	0.0347848	0.0949901	0.17192	0.158809	0.223508	0.113772	0.0201343	0.153888	0.164387	0.0136192	-0.0532171	-0.0370118	-0.0727589	0.0711144	0.0398047	-0.146338	-0.0852114	-0.149784	-0.167285	-0.0622686
CDC25A	27	-0.0401812	-0.0932649	0.027099	0.0620558	0.183279	0.248374	0.188539	0.260357	0.162607	0.160764	0.0846809	0.126748	0.18727	0.171416	0.242465	0.115174	0.0406189	0.130251	0.156872	0.0275389	-0.0625026	-0.0318454	-0.119996	0.0510416	0.00109323	-0.108611	-0.104105	-0.150875	-0.18221	-0.0758139
CDC25B	25	-0.140172	-0.156487	-0.157186	-0.053163	0.0109351	0.121426	0.0809913	0.161307	0.0665724	0.0680675	0.016201	0.0744421	0.171948	0.109819	0.184805	0.100135	0.0257445	0.223059	0.200209	0.0821913	-0.0673792	0.0185487	0.0795457	0.154815	0.161524	-0.120977	0.0205186	-0.0713396	-0.0224065	0.0435196
CDC25C	27	-0.00856253	-0.0731498	0.0765978	0.104099	0.241682	0.327425	0.26371	0.287378	0.192248	0.232969	0.132226	0.186464	0.246891	0.236744	0.319884	0.162992	0.0684684	0.144801	0.194448	0.0196122	-0.0528473	-0.0285249	-0.169282	0.0350662	-0.0361855	-0.136402	-0.120546	-0.163474	-0.22313	-0.0973032
CDC26	12	-0.018132	-0.00632182	-0.105198	-0.0835776	-0.151855	-0.144043	-0.120669	-0.130603	-0.101779	-0.121841	-0.0917197	-0.0724131	-0.0869436	-0.0834697	-0.12184	-0.0304125	-0.00874777	0.00769493	-0.0298739	0.0275728	0.101768	0.0404777	0.184694	0.0836251	0.101643	0.0455108	0.0996385	0.105482	0.167339	0.106659
CDC42EP3	5	-0.0380718	0.000117771	-0.0789377	-0.101244	-0.167422	-0.225503	-0.197866	-0.18313	-0.142364	-0.164356	-0.107256	-0.13359	-0.151728	-0.181522	-0.207818	-0.137842	-0.0455578	-0.102375	-0.11953	-0.0132427	0.0928309	-0.0415998	0.125704	-0.0227063	0.032251	0.0549131	0.0202935	0.0561265	0.11435	0.0600267
CDC42EP5	10	-0.00115847	-0.0191257	-0.147184	-0.129131	-0.269924	-0.238198	-0.176791	-0.306057	-0.219975	-0.167738	-0.140575	-0.105799	-0.115106	-0.119993	-0.170433	-0.0416456	-0.0307993	0.00559861	-0.0518571	0.0290152	0.0910788	0.102991	0.285244	0.0906829	0.13611	0.0862006	0.200659	0.188593	0.28638	0.164274
CDC42SE2	4	-0.144681	-0.084022	-0.249033	-0.122572	-0.145365	-0.0762186	-0.0701261	0.029895	-0.0139347	-0.0383507	-0.0365919	-0.00748672	0.0494058	-0.032657	0.00535279	0.0108025	0.0340127	0.169431	0.126583	0.125121	0.0648788	0.0386621	0.256408	0.210935	0.254227	-0.040273	0.0678776	0.0282665	0.118519	0.158136
CDC45	27	-0.0663823	-0.121636	-0.00727907	0.0426929	0.167943	0.274131	0.212792	0.261004	0.15334	0.190398	0.0900598	0.155597	0.234941	0.209334	0.297312	0.144515	0.0569142	0.176787	0.195581	0.0271594	-0.0558997	-0.0458786	-0.0918169	0.0734286	0.0268454	-0.148967	-0.106197	-0.163506	-0.191841	-0.0640632
CDC6	28	0.00462314	-0.0415733	0.0503989	0.0490225	0.120262	0.173141	0.144137	0.124928	0.0772458	0.124768	0.0645799	0.0980547	0.130532	0.134008	0.177364	0.0930767	0.0263357	0.0674331	0.0910547	-0.0147622	-0.0152528	-0.00489479	-0.0951579	0.00533999	-0.033673	-0.0806507	-0.0445169	-0.0823983	-0.106648	-0.0519605
CDC7	30	-0.0424965	-0.0501907	0.0136471	0.051041	0.150273	0.203143	0.158969	0.223123	0.140713	0.146837	0.0877617	0.11187	0.1586	0.146747	0.199733	0.0964045	0.0517945	0.101503	0.123287	0.0225414	-0.0212487	-0.0443353	-0.0761873	0.0433288	0.0148285	-0.0878393	-0.101889	-0.122532	-0.14981	-0.0495855
CDCA2	30	-0.0281251	-0.0876949	0.0115541	0.0463234	0.134758	0.202734	0.156019	0.19517	0.131617	0.116153	0.0578477	0.0892335	0.133936	0.156628	0.185975	0.119678	0.016802	0.0989843	0.105782	0.00432694	-0.0646392	-0.00389588	-0.0927811	0.0237536	-0.00687016	-0.100858	-0.0433839	-0.0925733	-0.128898	-0.0665506
CDCA3	27	-0.0307742	-0.105209	0.0240076	0.0658018	0.192365	0.286804	0.217571	0.265618	0.167379	0.182611	0.0824176	0.155287	0.222867	0.208135	0.287797	0.143292	0.0567884	0.171652	0.196829	0.0249127	-0.0362642	-0.0131268	-0.105673	0.0751501	0.0178298	-0.150963	-0.0966717	-0.152672	-0.197399	-0.0622177
CDCA4	30	0.00158443	-0.0883566	0.0308311	0.0569467	0.134975	0.19597	0.146598	0.169105	0.117449	0.100884	0.0350481	0.0906809	0.128527	0.146573	0.177763	0.116256	0.0247924	0.113583	0.121486	0.00173702	-0.0343247	0.0328458	-0.0824794	0.0325625	-0.00815601	-0.0716843	-0.0183257	-0.0863387	-0.105779	-0.0503426
CDCA5	27	-0.0619876	-0.150757	-0.0239601	0.035009	0.165028	0.290037	0.219909	0.262341	0.151591	0.181979	0.0659309	0.149841	0.238457	0.220265	0.305456	0.158023	0.0455008	0.200973	0.209149	0.0279229	-0.0286058	-0.00612605	-0.0701211	0.0907846	0.0466431	-0.159705	-0.0771624	-0.152147	-0.180558	-0.052549
CDCA7	14	-0.0929456	-0.182121	-0.202317	-0.0989098	-0.0849401	0.0524992	0.0461176	0.0314378	-0.00767277	-0.0292694	-0.10111	-0.0132744	0.0686543	0.125969	0.092798	0.181146	-0.0137173	0.184144	0.100041	0.0380585	-0.0235223	0.136614	0.174625	0.143567	0.173792	-0.0366441	0.244946	0.108404	0.196659	0.0830842
CDCA8	27	-0.0415529	-0.123717	0.0342517	0.0677865	0.206936	0.297077	0.223602	0.276308	0.171148	0.179763	0.0801511	0.142397	0.211938	0.209808	0.28445	0.139446	0.0360776	0.147578	0.173081	0.00295181	-0.0464996	-0.0424996	-0.144086	0.040987	-0.0137033	-0.152396	-0.114132	-0.170719	-0.215851	-0.0957335
CDCP1	17	0.0585503	0.0653778	0.129097	0.0786462	0.101549	0.0431497	0.0474156	0.0536043	0.0817339	0.0160329	0.0359879	-0.0152243	-0.060642	0.0252339	-0.0323021	0.0172013	-0.0146325	-0.105564	-0.104849	-0.0633684	-0.123258	-0.0271533	-0.156002	-0.117551	-0.129242	0.0368394	-0.0489414	-0.0260915	-0.0795434	-0.119325
CDH11	6	0.0153224	-0.0210442	-0.0965263	-0.0882365	-0.188722	-0.149554	-0.116405	-0.235758	-0.146659	-0.11575	-0.114337	-0.0758787	-0.0897022	-0.0795288	-0.119408	-0.0331249	-0.0357421	-0.00670589	-0.0420703	-0.00782543	0.0845409	0.097915	0.204229	0.0474771	0.0831281	0.0545051	0.138914	0.139255	0.180674	0.108454
CDH2	15	0.0286374	-0.0561503	-0.0191019	-0.0284766	-0.0557214	-0.0185024	-0.0208033	-0.105515	-0.0485427	-0.0546576	-0.0842929	-0.030968	-0.0323025	0.00367066	-0.0163244	0.0072656	-0.0522571	0.0192109	0.0048076	-0.0261858	0.0305697	0.0858339	0.0665628	0.00848659	0.0142633	-0.00107664	0.0926958	0.0737704	0.0742162	0.0296646
CDH23	10	-0.0433721	-0.0268105	-0.157254	-0.135823	-0.253722	-0.237996	-0.184503	-0.252004	-0.187705	-0.160143	-0.116794	-0.113931	-0.104273	-0.140921	-0.171789	-0.0706388	-0.0442877	0.00409343	-0.0496308	0.0272639	-0.0364665	0.0741789	0.245202	0.0761934	0.13694	0.0488342	0.166348	0.158257	0.234785	0.139214
CDH3	10	-0.0269087	-0.108779	-0.148464	-0.110809	-0.185744	-0.12091	-0.10043	-0.158314	-0.153092	-0.129159	-0.13556	-0.0770374	-0.0492474	-0.0366165	-0.0650604	0.00913318	-0.0603158	0.0820201	0.00812211	0.00967123	-0.0606091	0.114683	0.213286	0.0921949	0.125349	-0.0160253	0.188476	0.125284	0.193769	0.0980727
CDH5	8	-0.0817123	0.00682341	-0.178814	-0.16015	-0.282013	-0.282763	-0.218425	-0.277655	-0.208196	-0.162531	-0.0980494	-0.122789	-0.113788	-0.181056	-0.201819	-0.112469	-0.0274064	-0.0317297	-0.0665465	0.0420502	0.0284379	-0.00679153	0.263062	0.0847843	0.152052	0.0675985	0.0820262	0.119204	0.210548	0.148108
CDH6	19	-0.0143956	0.0465064	-0.0211404	-0.0552021	-0.115588	-0.147389	-0.10815	-0.169687	-0.100294	-0.0827844	-0.0304354	-0.0718437	-0.089865	-0.10189	-0.129238	-0.0722676	-0.0264055	-0.0766837	-0.0826133	-0.00884916	-0.0653095	-0.0218165	0.0549241	-0.0181983	0.00614535	0.0538728	0.0242932	0.0653328	0.0891031	0.0352564
CDHR3	17	0.040392	0.106912	0.139247	0.0527121	0.0592421	-0.0671718	-0.0652087	-0.0116808	0.00426421	-0.0300096	0.0312592	-0.0305707	-0.0849616	-0.115954	-0.108412	-0.134992	-0.00893518	-0.154807	-0.0993249	-0.0462499	0.0202297	-0.132587	-0.15121	-0.12926	-0.139353	0.0458075	-0.170075	-0.0810313	-0.128279	-0.0803921
CDIPT	22	0.0526701	0.0391215	0.167756	0.105552	0.183699	0.138047	0.092273	0.13509	0.111071	0.0836983	0.0735183	0.0551122	0.0419621	0.0449631	0.0782937	-0.0147375	0.00530028	-0.0477482	-0.00218911	-0.0538971	-0.0164907	-0.0636389	-0.214748	-0.109018	-0.141011	-0.0445761	-0.125386	-0.110992	-0.180462	-0.116341
CDK1	27	-0.000997355	-0.0777897	0.0479607	0.072335	0.187199	0.265177	0.208345	0.218923	0.141734	0.170658	0.0750562	0.143093	0.187604	0.195993	0.251732	0.134311	0.0468999	0.122202	0.150188	0.00887607	0.0285989	-0.0177837	-0.110251	0.0427362	-0.0184247	-0.110591	-0.0964146	-0.131773	-0.182956	-0.070064
CDK12	3	-0.163568	-0.141692	-0.29779	-0.149526	-0.175674	-0.0502254	-0.0456981	0.00578845	-0.0418928	-0.0341746	-0.0623021	-0.00428138	0.080856	0.0160441	0.0542402	0.0619598	0.0252707	0.21633	0.151242	0.118203	0.0284592	0.0624304	0.280201	0.2299	0.278918	-0.0417387	0.103648	0.0320787	0.139976	0.156265
CDK14	17	0.168626	0.139756	0.249075	0.151551	0.159405	0.0787677	0.0838428	0.00502713	0.0506991	0.0508955	0.067312	0.0294051	-0.0484205	0.0448893	-0.00443115	0.00387003	0.00321232	-0.150039	-0.104928	-0.0784417	0.0308643	-0.0392741	-0.206997	-0.157834	-0.216618	0.053207	-0.0672875	-0.00420303	-0.0950627	-0.113215
CDK18	24	-0.00111884	0.0311885	0.0873431	0.0730708	0.133456	0.0938138	0.0740684	0.153707	0.114544	0.0898868	0.100567	0.041657	0.0551573	0.0345057	0.0670813	-0.0134762	0.0188177	-0.0428647	-0.00413558	-0.010948	-0.060856	-0.0783508	-0.146599	-0.0699026	-0.0784865	-0.0220256	-0.12222	-0.108428	-0.14925	-0.0859521
CDK2	28	0.031424	-0.0402681	0.0953336	0.0920127	0.190501	0.253231	0.201919	0.198938	0.133066	0.16101	0.0827319	0.117461	0.149977	0.185871	0.217867	0.12852	0.0355706	0.060272	0.0779322	-0.0325512	-0.00827474	-0.00353736	-0.15518	-0.0200415	-0.0740815	-0.100264	-0.063638	-0.102063	-0.161542	-0.0961179
CDK20	22	0.147404	0.122873	0.242789	0.163879	0.204794	0.134057	0.114782	0.0992759	0.108909	0.071571	0.0783053	0.0518072	-0.0177787	0.0699538	0.0347214	0.021785	-0.00114786	-0.112449	-0.0551671	-0.0657226	-0.0563097	0.00465879	-0.254971	-0.145671	-0.211931	0.0308967	-0.054453	-0.0218728	-0.124108	-0.127447
CDK4	25	0.0291297	-0.0602122	-0.0192747	0.0139636	0.0344464	0.117965	0.0957584	0.0465693	0.0102063	0.0738798	0.00426932	0.0802955	0.117723	0.115956	0.148863	0.0910436	0.0322079	0.120981	0.113104	0.0356031	0.045124	0.0791364	0.0600415	0.0937405	0.0668421	-0.064957	0.0492742	0.00661226	-0.00147672	0.0429366
CDK5	28	0.0527857	0.0550694	0.157925	0.138597	0.224249	0.206428	0.159545	0.190947	0.140938	0.168106	0.137064	0.140897	0.138803	0.102498	0.179673	0.0284196	0.062416	0.0297444	0.1027	0.0176203	0.0236383	-0.0770705	-0.207039	-0.0336541	-0.109718	-0.0648794	-0.180053	-0.155029	-0.237509	-0.0934983
CDK5RAP1	29	-0.015348	-0.0248957	0.0572534	0.0535085	0.1339	0.147195	0.107389	0.153738	0.106226	0.104242	0.0699099	0.0768227	0.106835	0.0834428	0.134757	0.0451125	0.0320163	0.0592507	0.0950806	0.00533642	-0.0389881	-0.0499904	-0.134016	-0.00491404	-0.0409454	-0.0929291	-0.113816	-0.128006	-0.163559	-0.0747061
CDK5RAP3	22	0.116658	0.139181	0.248504	0.152585	0.195885	0.132237	0.115761	0.0730193	0.0868294	0.1095	0.119732	0.0614084	0.00476825	0.0630728	0.0510983	-0.00315793	0.00597849	-0.141918	-0.0780136	-0.0892152	-0.104644	-0.0684315	-0.279778	-0.181953	-0.233012	0.00739571	-0.112144	-0.0614979	-0.154876	-0.152598
CDK6	8	-0.139552	-0.119978	-0.298934	-0.236179	-0.3675	-0.338092	-0.290075	-0.287594	-0.225422	-0.261664	-0.214424	-0.192568	-0.170248	-0.217767	-0.249891	-0.115783	-0.0778394	0.0261291	-0.0526614	0.0410748	0.0582761	0.0712292	0.3464	0.131259	0.216868	0.0354427	0.183845	0.151248	0.281392	0.178992
CDK7	28	0.110386	0.0676186	0.152944	0.128248	0.174858	0.175999	0.163616	0.10808	0.114072	0.135329	0.0973221	0.0880912	0.0635524	0.143178	0.117694	0.100327	0.0204287	-0.0390136	0.00266247	-0.0338609	-0.00504398	0.036296	-0.173369	-0.0862681	-0.130646	0.00560779	-0.015001	-0.00985902	-0.077068	-0.0860479
CDKL3	22	0.122483	0.092951	0.206383	0.125976	0.171373	0.124778	0.104042	0.065418	0.0697269	0.106502	0.084504	0.07356	0.0396933	0.0493365	0.07216	-0.0156875	0.0176269	-0.084364	-0.0136161	-0.049545	0.0767555	-0.0352566	-0.186623	-0.113431	-0.171328	-0.0162624	-0.10205	-0.0506858	-0.136046	-0.0820871
CDKN1C	6	0.0571644	0.0196404	-0.0515919	-0.0771606	-0.191017	-0.208646	-0.16466	-0.270599	-0.199332	-0.154568	-0.114224	-0.101751	-0.124005	-0.132838	-0.178069	-0.0829166	-0.0410744	-0.0592425	-0.087552	-0.0133687	0.0770356	0.0990263	0.186157	0.0201297	0.0498464	0.0849792	0.168053	0.177849	0.227006	0.119414
CDKN2B	15	0.0318144	0.0123307	-0.0239569	-0.0300417	-0.0894545	-0.0523352	-0.0281868	-0.165348	-0.0951066	-0.0162754	-0.0244188	-0.00487372	-0.0196216	-0.0138119	-0.035065	-0.000556345	-0.00556226	-0.0117796	-0.0146468	-0.0138339	0.0591054	0.0353178	0.107572	0.0199219	0.0317748	0.0418608	0.0574833	0.0802472	0.0887883	0.056526
CDKN2C	13	-0.0243244	-0.0324789	-0.123256	-0.10356	-0.181054	-0.159032	-0.133259	-0.182908	-0.14778	-0.1173	-0.102708	-0.0717745	-0.0660033	-0.100506	-0.110169	-0.0517313	-0.0213403	0.00845586	-0.0167675	0.0246049	0.120155	0.0470123	0.208283	0.0818597	0.112785	0.0159186	0.104571	0.1037	0.170263	0.121839
CDKN2D	30	-0.0732141	-0.0619945	0.00516018	0.0429357	0.149423	0.200875	0.145779	0.244788	0.157547	0.149089	0.0964606	0.116831	0.180293	0.126497	0.213811	0.0751417	0.0515962	0.123089	0.162006	0.0422344	0.0521659	-0.0406514	-0.0880803	0.0582254	0.0250728	-0.113652	-0.0909435	-0.137685	-0.149567	-0.0322056
CDKN3	27	-0.0139188	-0.100236	0.0172759	0.0542118	0.161147	0.259961	0.202632	0.201988	0.128138	0.166856	0.0655989	0.137179	0.199568	0.199659	0.260054	0.14443	0.0460718	0.143679	0.158955	0.0169021	0.0231338	0.00885609	-0.0789584	0.0572958	0.00466547	-0.113832	-0.0571833	-0.112212	-0.148284	-0.0528802
CDO1	8	-0.0229597	0.00530524	-0.150684	-0.131083	-0.256679	-0.249249	-0.196586	-0.276224	-0.197724	-0.168286	-0.120691	-0.116873	-0.13144	-0.156754	-0.192513	-0.0873356	-0.0286545	-0.0278178	-0.071267	0.0250997	0.0684609	0.0596608	0.258907	0.0748481	0.129828	0.072666	0.135126	0.152489	0.229952	0.149478
CDS1	28	0.0891639	0.0469191	0.199313	0.161264	0.255322	0.263693	0.223603	0.186217	0.158061	0.189255	0.13817	0.135351	0.121063	0.172861	0.196095	0.091692	0.0291299	-0.000345894	0.0528628	-0.0526949	-0.135439	-0.028443	-0.264848	-0.0949699	-0.165957	-0.0497756	-0.108129	-0.100998	-0.211355	-0.154488
CDS2	22	0.037732	0.0370822	0.0941519	0.0720103	0.12008	0.124759	0.103249	0.103418	0.100966	0.0910335	0.0788282	0.0556538	0.0534376	0.0844525	0.0843129	0.0586426	0.0130505	-0.00055341	0.0129357	-0.0332608	-0.0515865	-0.0038094	-0.125246	-0.0531388	-0.0734299	-0.0191479	-0.0301552	-0.0347056	-0.0721805	-0.0693575
CDT1	27	-0.0359662	-0.102358	0.0301592	0.0647044	0.180651	0.265588	0.209294	0.237266	0.149786	0.177829	0.0852861	0.142777	0.214481	0.199439	0.277712	0.13905	0.0435704	0.149464	0.179371	0.0240366	-0.0460042	-0.0077868	-0.12452	0.0462691	-0.0083841	-0.132082	-0.0793744	-0.140883	-0.175857	-0.0685567
CEACAM5	24	0.0041391	0.054732	0.0932524	0.0600222	0.103529	0.0797615	0.0779485	0.0707026	0.065839	0.0980157	0.0922704	0.0516698	0.0498142	0.0452481	0.0700318	0.00117676	0.0271578	-0.051718	-0.0112434	-0.0192499	-0.00551912	-0.100805	-0.136616	-0.0790832	-0.0936166	-0.0023415	-0.144163	-0.11213	-0.132784	-0.090396
CEACAM6	24	0.00239698	0.0259983	0.044357	0.0422451	0.0753211	0.0849768	0.0890879	0.0546665	0.0543659	0.0760563	0.070957	0.0510376	0.0464971	0.0741878	0.0756474	0.0536967	0.0122468	-0.00957595	-0.00143119	-0.017222	-0.0171268	-0.0341001	-0.0845984	-0.045425	-0.0552063	0.0107171	-0.053619	-0.0585511	-0.0666059	-0.0671638
CEBPA	4	-0.125676	-0.0680286	-0.214378	-0.0914199	-0.108974	-0.00886745	-0.00439349	0.0373904	0.014818	0.0262001	0.0140849	0.0266842	0.0861543	0.02461	0.0621946	0.0568081	0.050524	0.160058	0.116708	0.097011	0.0292837	0.0279555	0.192767	0.170903	0.214547	-0.0289043	0.0395813	-0.00197373	0.0676502	0.105257
CEBPG	29	-0.0431252	-0.0615803	0.0011802	0.0285246	0.110785	0.139667	0.0893707	0.160922	0.0937784	0.0922029	0.0476267	0.0806394	0.125076	0.0758254	0.150168	0.0282005	0.0237502	0.0994012	0.126599	0.0297496	-0.0260119	-0.0342606	-0.0857283	0.0309369	0.00572213	-0.11159	-0.0876791	-0.111421	-0.132918	-0.0327291
CECR1	4	-0.14088	-0.0712946	-0.216257	-0.118787	-0.142049	-0.0869239	-0.0807117	-0.000420317	-0.0278561	-0.042725	-0.0361824	-0.0227541	0.0269432	-0.0517076	-0.0178284	-0.0159251	0.0206047	0.116675	0.0821694	0.0911669	0.088489	0.00422104	0.196992	0.152771	0.204302	-0.0123932	0.0410468	0.0103751	0.0890105	0.127056
CELF1	28	0.097723	0.0674637	0.198502	0.13954	0.208568	0.191066	0.169591	0.121358	0.117324	0.151407	0.106151	0.0939141	0.069897	0.132797	0.127097	0.0709101	0.0252768	-0.0774075	-0.0141894	-0.0615062	-0.000148157	-0.0513553	-0.233462	-0.116877	-0.18191	-0.0248717	-0.113683	-0.0829389	-0.174251	-0.134855
CELF2	1	-0.223978	-0.0931602	-0.393408	-0.244909	-0.359384	-0.299164	-0.248274	-0.164151	-0.164533	-0.178191	-0.118639	-0.123963	-0.067138	-0.177482	-0.174691	-0.0731833	-0.00186994	0.115384	0.0333364	0.128256	0.11375	0.0200345	0.425607	0.230403	0.345313	0.0383582	0.13646	0.106272	0.271022	0.238248
CELSR2	22	0.14924	0.147861	0.25839	0.168002	0.201294	0.0930809	0.0812774	0.0626548	0.0669704	0.0718007	0.103353	0.0531254	-0.0240264	0.0237395	0.00845799	-0.026156	0.00332132	-0.156327	-0.0852562	-0.067574	-0.0144866	-0.0405561	-0.264618	-0.175992	-0.234665	0.0709726	-0.0870373	-0.0370127	-0.126874	-0.125588
CELSR3	28	0.0106522	0.0211744	0.0774565	0.103359	0.162897	0.229166	0.202319	0.16329	0.128236	0.199935	0.152024	0.158369	0.184303	0.20079	0.25031	0.134577	0.0717214	0.0905151	0.128885	0.0321306	-0.0388067	-0.0218751	-0.110627	0.02268	-0.0311512	-0.0448763	-0.0651798	-0.0861164	-0.10792	-0.0405659
CENPA	27	-0.0317642	-0.121786	0.0102314	0.0505811	0.171504	0.266249	0.198067	0.231338	0.134721	0.164752	0.0606831	0.140791	0.208732	0.192586	0.270823	0.136343	0.0411449	0.162885	0.183087	0.0207186	-0.00710643	-0.0082096	-0.0914655	0.0661416	0.011443	-0.141078	-0.0812416	-0.138083	-0.178449	-0.0594879
CENPE	27	-0.0480311	-0.124584	0.00526426	0.0582767	0.188117	0.307015	0.23787	0.262416	0.160907	0.203535	0.0911866	0.163787	0.239983	0.234938	0.312922	0.163572	0.0447108	0.174965	0.200163	0.0122613	-0.0396167	-0.0128016	-0.104315	0.0678148	0.0116781	-0.158322	-0.0828814	-0.149853	-0.188081	-0.0718445
CENPF	27	0.0236129	-0.0513453	0.108024	0.117671	0.238938	0.317541	0.254357	0.258681	0.190745	0.20168	0.114728	0.152361	0.187887	0.243197	0.274473	0.171039	0.0384117	0.100183	0.131528	-0.0208596	-0.104322	-0.0110762	-0.187284	-0.00119449	-0.0732823	-0.122669	-0.0903789	-0.135412	-0.21141	-0.123367
CENPI	30	-0.0146187	-0.0859976	-0.00379912	0.0355835	0.112471	0.202231	0.160706	0.149565	0.0924342	0.127429	0.0484455	0.103857	0.153045	0.165549	0.20886	0.127504	0.0300896	0.123285	0.130514	0.0158005	-0.0221965	0.018668	-0.058524	0.0453963	0.0102317	-0.107569	-0.0293446	-0.076878	-0.107762	-0.0363997
CENPK	27	-0.00768602	-0.0501234	0.0503284	0.0785095	0.190741	0.272256	0.220058	0.221373	0.149525	0.201834	0.111235	0.155346	0.204498	0.196669	0.263574	0.131329	0.0546822	0.111521	0.145817	0.0104182	0.00926076	-0.0298732	-0.121296	0.0342096	-0.025831	-0.10842	-0.099632	-0.126857	-0.175749	-0.0710514
CENPL	27	-0.00863085	-0.0654354	0.0394671	0.0661776	0.158858	0.261317	0.223128	0.199661	0.151557	0.167103	0.0851834	0.114289	0.160243	0.227585	0.239461	0.179602	0.0301184	0.101804	0.102612	-0.017567	-0.0697324	0.00858837	-0.126887	0.0159951	-0.0360112	-0.112296	-0.0371765	-0.0956175	-0.138995	-0.090979
CENPM	27	-0.0324404	-0.0596751	0.0598898	0.0726646	0.201719	0.267968	0.212212	0.260011	0.158563	0.200868	0.116056	0.158379	0.213107	0.189474	0.269893	0.119008	0.0644249	0.113408	0.150242	0.0149356	0.0107443	-0.0759412	-0.142422	0.0267971	-0.0305062	-0.108835	-0.145055	-0.171435	-0.218521	-0.0853743
CENPN	27	-0.0404649	-0.1466	-0.0322347	0.0174463	0.120568	0.220689	0.165593	0.182603	0.0994164	0.127978	0.0199093	0.107164	0.186794	0.171304	0.242031	0.124594	0.0248305	0.161493	0.176462	0.0259534	-0.00341468	0.0267603	-0.0513615	0.073295	0.0318675	-0.148343	-0.0409621	-0.109958	-0.133797	-0.0358107
CENPO	27	-0.0169052	-0.0848804	0.0195153	0.0634015	0.160875	0.248929	0.198968	0.230726	0.143827	0.176423	0.0910922	0.146469	0.207708	0.194144	0.260092	0.149853	0.0632897	0.154765	0.173077	0.0394846	-0.0534079	0.00621316	-0.0849651	0.0664141	0.0143434	-0.102297	-0.0499281	-0.0997299	-0.138932	-0.0458286
CENPQ	30	0.0187407	-0.0139814	0.0690248	0.0694913	0.146865	0.186265	0.146955	0.146146	0.0964698	0.134408	0.0705834	0.111518	0.127296	0.122949	0.173457	0.0704791	0.0462842	0.0581205	0.0941382	-0.000506512	0.0271749	-0.0427138	-0.104571	0.00147355	-0.0474613	-0.0803302	-0.106744	-0.10503	-0.145312	-0.060505
CENPW	30	-0.0416491	-0.13195	-0.0707004	-0.0148579	0.051171	0.162682	0.129207	0.118066	0.0577232	0.0872752	-0.00153652	0.0854606	0.147627	0.151176	0.193073	0.127901	0.0267835	0.166771	0.150379	0.0274443	0.0131851	0.0326223	0.0393455	0.103974	0.0810612	-0.116876	0.0185511	-0.0501122	-0.0391601	0.00727431
CEP135	25	-0.0383351	-0.0413901	-0.00710499	0.0260447	0.0844052	0.138254	0.103771	0.158496	0.103222	0.0796988	0.0455083	0.0671843	0.096342	0.109751	0.128363	0.0933726	0.0180557	0.104172	0.0924233	0.0267296	-0.0331825	0.0186351	-0.0381585	0.0475817	0.0246861	-0.058268	-0.000895179	-0.0496979	-0.0561858	-0.0145333
CEP152	25	-0.0603934	-0.0743511	-0.0401327	0.00100131	0.063715	0.135707	0.101607	0.122405	0.0730869	0.090377	0.0372551	0.0714805	0.120214	0.106701	0.145654	0.0820124	0.0206651	0.0944109	0.101421	0.0155023	-0.032259	-0.0243136	-0.0140742	0.0572255	0.0393525	-0.0839091	-0.0396344	-0.0717222	-0.0715845	-0.0172671
CEP250	28	0.0105926	-0.0133416	0.107416	0.105438	0.206199	0.219876	0.170185	0.237137	0.157217	0.158861	0.116938	0.126212	0.151641	0.13487	0.196748	0.070904	0.0452062	0.0685236	0.112275	0.005236	-0.018055	-0.0403757	-0.18826	-0.0203711	-0.0721761	-0.0762884	-0.102671	-0.131231	-0.19414	-0.0924307
CEP350	23	0.00687203	0.045843	0.0654252	0.0708951	0.106926	0.120328	0.114295	0.126172	0.121389	0.0844891	0.0911666	0.0482311	0.0404457	0.118794	0.0778709	0.105635	0.0163147	-0.0046679	7.26821e-05	-0.022275	-0.197815	-0.00987881	-0.125876	-0.0368816	-0.0616835	-0.00434087	-0.0173679	-0.0318044	-0.0633259	-0.0833396
CEP55	27	-0.059141	-0.125617	-0.004453	0.0486951	0.180389	0.285969	0.219782	0.272661	0.174332	0.175797	0.0750311	0.137505	0.209723	0.218778	0.281127	0.16164	0.0394417	0.163846	0.177393	0.0144779	-0.048887	-0.0198698	-0.105625	0.0611039	0.0163257	-0.144058	-0.0808541	-0.147713	-0.180234	-0.076133
CEP70	28	0.0636103	0.00567951	0.144317	0.115227	0.205516	0.20417	0.170648	0.166567	0.125566	0.136375	0.0800441	0.0950979	0.083746	0.13708	0.144322	0.0817177	0.0195797	-0.00817945	0.0248824	-0.0531153	-0.0570324	-0.0225659	-0.217735	-0.0880979	-0.135394	-0.0485046	-0.0723652	-0.0808152	-0.154709	-0.123804
CERCAM	15	0.031102	-0.0270399	-0.0342941	-0.0351732	-0.105091	-0.0354752	-0.0158935	-0.167278	-0.0956086	-0.024773	-0.0493032	-0.0142589	-0.00650565	0.00921885	-0.00907163	0.0222265	-0.0235048	0.0229831	-0.00117808	-0.0286779	-0.050726	0.0925844	0.105802	0.0199108	0.0312207	0.0359754	0.125912	0.106018	0.110907	0.0515401
CERK	13	-0.138353	-0.0395557	-0.142778	-0.1211	-0.136445	-0.149861	-0.137057	-0.0497189	-0.0664986	-0.0737347	-0.0287074	-0.0680925	-0.0266339	-0.126332	-0.09181	-0.105712	-0.00696019	0.00268888	-0.0024002	0.0466932	0.0130161	-0.0890754	0.12089	0.0516364	0.113514	-0.0131624	-0.0660864	-0.0420391	0.0196018	0.061939
CES1	12	-0.02081	-0.0358903	-0.134758	-0.0995487	-0.192347	-0.128355	-0.0951707	-0.202286	-0.149008	-0.0845657	-0.0867442	-0.0454696	-0.0331182	-0.051279	-0.0643179	-0.00813012	-0.0118506	0.0448778	0.00256151	0.0298424	0.0631919	0.0808521	0.23627	0.0937697	0.133505	0.0314443	0.139448	0.125159	0.186751	0.130361
CES2	12	-0.0111658	-0.0489382	-0.0619781	-0.0641961	-0.111922	-0.124933	-0.109118	-0.134982	-0.116752	-0.0937141	-0.0892713	-0.0637647	-0.0547733	-0.0988305	-0.0823593	-0.07384	-0.041702	-0.0112328	-0.0173463	0.00987318	0.0248581	0.0394156	0.08446	0.0025022	0.0336428	0.00309482	0.0619871	0.0492741	0.0915784	0.0572905
CETN3	21	0.0675478	0.0704702	0.164969	0.13048	0.195064	0.180332	0.15209	0.146709	0.12578	0.148743	0.129493	0.108098	0.0974042	0.109592	0.141303	0.0528469	0.0409224	-0.0188442	0.0405291	-0.0164378	-0.10496	-0.0488001	-0.205262	-0.0743081	-0.133132	-0.0299978	-0.100001	-0.0738626	-0.149724	-0.0962785
CFD	12	-0.040846	-0.000491883	-0.114867	-0.0676363	-0.11976	-0.0672533	-0.0415435	-0.0974593	-0.083262	-0.0127648	-0.0037874	0.0089104	0.0256981	-0.0171856	-0.0075741	0.00453362	0.0343206	0.0557862	0.0271268	0.0329599	0.0683792	0.0171587	0.157097	0.087569	0.109321	0.020677	0.0729137	0.0601683	0.116995	0.0989855
CFDP1	24	0.115854	0.0115286	0.147363	0.0797466	0.107616	0.0952301	0.0762529	-0.00903495	0.0065917	0.0449487	-0.00264569	0.04551	0.0230403	0.0542578	0.0696997	0.0120243	-0.00881575	-0.0309629	-0.00511127	-0.0531459	0.0864983	0.0252565	-0.116938	-0.0747002	-0.129396	-0.0467882	-0.0195924	-0.0160781	-0.0706717	-0.0584731
CFH	10	-0.0574851	-0.0502902	-0.215817	-0.155393	-0.274911	-0.212678	-0.16753	-0.2557	-0.191191	-0.13769	-0.12004	-0.0893463	-0.0731771	-0.113661	-0.132311	-0.0448419	-0.0144336	0.043091	-0.014	0.0440917	0.173974	0.0758886	0.316211	0.127619	0.186758	0.0512648	0.1494	0.143818	0.237596	0.181392
CFI	10	-0.063552	-0.0539948	-0.195458	-0.154086	-0.263802	-0.237216	-0.191986	-0.234236	-0.18875	-0.17299	-0.139043	-0.113526	-0.109348	-0.144168	-0.163537	-0.0728657	-0.03642	0.028096	-0.0335139	0.0345326	0.0979877	0.0498125	0.278458	0.0997605	0.167895	0.0287344	0.133026	0.125114	0.215007	0.152881
CFLAR	11	-0.134892	-0.0389142	-0.235725	-0.131599	-0.206508	-0.176043	-0.134052	-0.0628748	-0.0523217	-0.110959	-0.0538326	-0.081462	-0.0524287	-0.0839695	-0.111182	-0.000797352	0.0116635	0.0870113	0.0124735	0.101355	-0.0943161	0.0478088	0.250161	0.147412	0.228107	0.063047	0.137052	0.0996294	0.206195	0.141743
CFP	4	-0.128936	-0.057244	-0.199872	-0.110816	-0.144685	-0.114221	-0.0981925	0.00274239	-0.0308513	-0.078616	-0.0455779	-0.0380366	-6.4241e-05	-0.0623382	-0.0530732	-0.0120976	0.0236221	0.115815	0.0661675	0.110244	0.0970872	0.0230455	0.232191	0.153834	0.207407	0.0345203	0.088986	0.0489056	0.147398	0.141457
CGN	21	0.146973	0.10301	0.274883	0.198122	0.272551	0.230386	0.19597	0.140949	0.133996	0.174726	0.14446	0.123477	0.0850481	0.133838	0.14973	0.0452797	0.0199103	-0.0800166	0.00381672	-0.0769908	-0.0424559	-0.0274769	-0.309122	-0.15549	-0.233	-0.0183185	-0.112263	-0.0855882	-0.211006	-0.156249
CGNL1	18	0.0399581	0.11601	0.0580943	4.87783e-05	-0.0542114	-0.162412	-0.122945	-0.122464	-0.0743226	-0.103754	-0.0271495	-0.0969302	-0.165461	-0.141566	-0.195963	-0.100938	-0.0261493	-0.169434	-0.175268	-0.0408376	-0.00532355	-0.0554407	-0.0281461	-0.108793	-0.0759165	0.102774	-0.0109704	0.0638103	0.0609676	-0.0182637
CH25H	8	-0.0703215	-0.0346695	-0.229922	-0.17458	-0.315804	-0.306272	-0.250872	-0.271392	-0.216535	-0.219524	-0.163865	-0.150544	-0.146656	-0.193926	-0.228923	-0.103372	-0.0360953	0.0173045	-0.0510986	0.056407	0.151369	0.0848645	0.334399	0.126259	0.200061	0.060864	0.182446	0.17333	0.285298	0.197085
CHAD	17	0.0559708	0.137257	0.161747	0.0815602	0.101191	-0.00893112	-0.0022192	0.0247675	0.0413661	0.0197255	0.0894476	-0.0146171	-0.0739242	-0.0496211	-0.0826243	-0.0792515	0.00232709	-0.196318	-0.15166	-0.0719492	0.0220141	-0.119971	-0.162101	-0.153413	-0.162957	0.0826969	-0.132236	-0.062284	-0.0943233	-0.103137
CHADL	17	0.0567428	0.101149	0.152313	0.0727713	0.0869672	0.00980159	0.0188306	0.0266116	0.0393514	0.0314171	0.0718665	-0.00757875	-0.0576229	-0.00941647	-0.038886	-0.0387625	-0.00582769	-0.159984	-0.13136	-0.0748652	-0.0276789	-0.0816032	-0.175189	-0.156832	-0.165773	0.0491959	-0.0936129	-0.044039	-0.0907527	-0.105017
CHAF1A	28	-0.0170806	-0.0138541	0.0645779	0.0874968	0.180815	0.238551	0.205544	0.235179	0.173752	0.187139	0.137522	0.134645	0.172091	0.191907	0.226923	0.144865	0.0594605	0.0810158	0.107891	0.0161129	-0.0561055	-0.0312797	-0.142794	0.00991816	-0.034483	-0.0619314	-0.0694998	-0.106513	-0.144482	-0.0754898
CHAF1B	27	0.0223882	-0.0286081	0.0869439	0.121409	0.229772	0.318842	0.265558	0.261515	0.186383	0.228017	0.14073	0.17641	0.217728	0.244569	0.29708	0.16991	0.0655796	0.129462	0.155734	0.00778455	-0.0853882	0.00644584	-0.164799	0.0169745	-0.0442601	-0.106481	-0.0787125	-0.125886	-0.190174	-0.0960931
CHCHD2	30	0.0426353	-0.052477	0.0393656	0.0480136	0.100655	0.162207	0.122842	0.0836375	0.0498982	0.095988	0.021954	0.0847478	0.111551	0.119309	0.156419	0.078944	0.0191126	0.0714591	0.0935416	-8.67933e-05	0.020021	0.036008	-0.049456	0.0225009	-0.0158863	-0.0612869	-0.0135157	-0.0378225	-0.0744736	-0.0279045
CHCHD3	30	-0.00144878	-0.0600448	0.00193779	0.0094364	0.059478	0.0920171	0.0561893	0.0827502	0.0424905	0.0504052	-0.00134828	0.0563507	0.0861983	0.055786	0.106648	0.022442	0.0190045	0.0826873	0.0997875	0.0188499	0.122894	0.00689147	-0.00163608	0.0607843	0.0219234	-0.0960537	-0.0326516	-0.0529266	-0.0683261	0.0129516
CHCHD4	21	0.052757	0.0265854	0.160337	0.117065	0.219301	0.187968	0.141337	0.193462	0.141181	0.123486	0.0913915	0.0918568	0.0863775	0.102673	0.134518	0.0447196	0.0233937	-0.0109415	0.0428252	-0.0327665	-0.075079	-0.0504226	-0.232081	-0.082053	-0.141669	-0.0692405	-0.109536	-0.107544	-0.181716	-0.126397
CHCHD5	22	0.112664	0.150548	0.20688	0.145855	0.180168	0.106247	0.0903551	0.0964747	0.0853155	0.123509	0.143001	0.0901751	0.040192	0.0323516	0.0484753	-0.0242738	0.0491229	-0.0973696	-0.0291767	-0.0220608	0.0416265	-0.064841	-0.185708	-0.106027	-0.156033	0.0410596	-0.142927	-0.0703111	-0.164992	-0.0825177
CHCHD6	30	0.0234749	-0.0418228	-0.0205094	0.0319396	0.0522999	0.138028	0.112378	0.0785994	0.0375995	0.122385	0.0602105	0.127658	0.169073	0.114437	0.182587	0.0859407	0.0556676	0.149659	0.179445	0.0740498	0.0508366	0.0767032	0.0354929	0.101677	0.0645188	-0.0602725	0.0420584	-0.000939245	-0.00581294	0.0580919
CHCHD7	12	-0.0937836	-0.115177	-0.11111	-0.0858298	-0.0713728	-0.0407157	-0.0659044	-0.00143471	-0.0372267	-0.0470374	-0.0613114	-0.0338366	0.0128949	-0.0520665	-0.0100842	-0.0392945	-0.0218625	0.049622	0.0526619	-0.000678945	0.0351248	-0.0316053	0.0629759	0.0436553	0.0785225	-0.0763119	0.00968679	-0.026678	0.0171787	0.0313485
CHD1	28	0.0655278	0.0758452	0.11936	0.124671	0.180364	0.169959	0.147596	0.182895	0.151207	0.140981	0.123572	0.122556	0.106754	0.110277	0.136277	0.0720379	0.0680343	0.0319855	0.0909933	0.0351107	-0.034048	0.00611095	-0.129747	0.000530534	-0.0516846	-0.0128726	-0.0609554	-0.0539108	-0.109196	-0.0463627
CHD1L	16	0.0637775	0.0452719	0.09479	0.057548	0.0694838	0.0213923	0.0277149	0.0373371	0.0530005	-0.00992754	0.0117304	-0.0267959	-0.0593165	0.0387055	-0.0278526	0.0371807	-0.0276128	-0.0704797	-0.0860169	-0.0468457	-0.0701851	0.0155402	-0.123849	-0.0967851	-0.110495	0.0398596	0.0182337	0.0132037	-0.0209179	-0.0774558
CHDH	22	0.118818	0.14328	0.253837	0.134055	0.157657	0.0511964	0.0556412	0.0249834	0.0507275	0.0634757	0.0998214	0.0274271	-0.0343692	0.0116712	-0.0174258	-0.0257381	-0.000987858	-0.178515	-0.13189	-0.0811805	-0.0612979	-0.0740989	-0.253628	-0.188586	-0.23805	0.04534	-0.0986406	-0.035463	-0.106669	-0.136963
CHEK1	30	-0.0390768	-0.11871	-0.0245874	0.0280915	0.122358	0.226814	0.177658	0.187236	0.11459	0.130325	0.0301526	0.103086	0.167185	0.193281	0.227775	0.161935	0.0296258	0.144305	0.132996	0.0156561	0.0310395	0.0288074	-0.0411915	0.0681685	0.0318761	-0.0954175	0.0017034	-0.0733177	-0.0822711	-0.0299744
CHERP	22	0.0524635	0.00761563	0.14343	0.101145	0.17062	0.160036	0.12376	0.12428	0.0985182	0.0912383	0.0611801	0.0601766	0.0546484	0.10402	0.107507	0.0601622	-0.00517366	-0.0192708	0.00981263	-0.0525342	-0.163917	-0.0351871	-0.199029	-0.0838647	-0.122833	-0.0413353	-0.0560379	-0.0671111	-0.13468	-0.118563
CHFR	4	-0.144839	-0.135975	-0.229595	-0.113614	-0.131083	-0.0467542	-0.0443823	0.0204229	-0.0100863	-0.0521	-0.0571634	-0.0289813	0.0335055	0.0014511	0.0172447	0.0449638	-0.00823935	0.162455	0.107048	0.0797688	-0.109972	0.0642528	0.180111	0.154715	0.208662	-0.0444149	0.0974413	0.0196029	0.0888281	0.0902656
CHI3L2	5	-0.0202737	0.0529832	-0.0786696	-0.0709537	-0.159215	-0.241193	-0.186935	-0.13318	-0.0840228	-0.189679	-0.0866315	-0.153276	-0.203348	-0.157783	-0.249821	-0.0695534	-0.048886	-0.0972161	-0.163809	-0.00934215	-0.00527557	0.0371493	0.118536	-0.0283289	0.0431434	0.114871	0.121631	0.123563	0.18808	0.0571333
CHIC2	11	-0.0746488	-0.12585	-0.208235	-0.131273	-0.180473	-0.108914	-0.106057	-0.103311	-0.115682	-0.10784	-0.125155	-0.0508699	-0.0111448	-0.0566783	-0.0454402	-0.0122867	-0.0198204	0.116775	0.064116	0.060933	0.164033	0.0941462	0.252345	0.149689	0.188536	-0.0150962	0.139655	0.0818325	0.169398	0.150311
CHKB	11	-0.140992	-0.0530109	-0.21343	-0.140121	-0.2086	-0.190492	-0.151587	-0.103153	-0.100789	-0.108712	-0.0605578	-0.0775627	-0.0504365	-0.109582	-0.113674	-0.0472464	-0.0124291	0.044942	0.00259108	0.0634238	-0.025841	-0.00599074	0.220647	0.102318	0.181423	0.0610274	0.0767315	0.0648052	0.156188	0.118747
CHL1	13	-0.0434868	-0.0277223	-0.142059	-0.110823	-0.19169	-0.182482	-0.148726	-0.174938	-0.140595	-0.135158	-0.108306	-0.10209	-0.0968587	-0.111979	-0.146113	-0.0540477	-0.0338093	0.000260659	-0.0419771	0.0197172	0.0444178	0.0461464	0.195789	0.0664705	0.115468	0.0369839	0.109471	0.113233	0.173016	0.107939
CHMP4B	17	0.10135	0.13164	0.172283	0.0949356	0.102655	0.0248326	0.0221204	0.00833815	0.0248103	0.038271	0.0753285	0.0242884	-0.0252197	-0.0144561	-0.0238689	-0.0409138	0.0161216	-0.11096	-0.0658137	-0.0346241	0.0730952	-0.0288515	-0.133902	-0.11298	-0.136515	0.0517808	-0.061698	-0.0137479	-0.0587931	-0.0573567
CHMP4C	29	0.0550889	-0.00300226	0.107363	0.0786505	0.143302	0.129153	0.0954792	0.103032	0.0639028	0.0810896	0.042199	0.0719411	0.0635637	0.0673034	0.101224	0.0173365	0.0136352	-0.00484877	0.0374748	-0.0298481	0.0129048	-0.0336904	-0.144374	-0.0517791	-0.09689	-0.0622622	-0.0869337	-0.0794104	-0.137222	-0.0821318
CHN1	9	-0.114772	-0.15928	-0.251457	-0.188192	-0.258829	-0.188427	-0.171659	-0.17913	-0.166175	-0.164387	-0.180064	-0.105218	-0.0512486	-0.113318	-0.0989874	-0.0519203	-0.0529631	0.105508	0.0438411	0.0389614	0.0683627	0.0727644	0.29739	0.140074	0.20514	-0.0278068	0.141612	0.0846648	0.184469	0.151698
CHRAC1	29	-0.00638142	-0.00633368	0.0579541	0.0586849	0.122154	0.146061	0.104048	0.139447	0.105669	0.0954514	0.074892	0.0759409	0.0935534	0.0903135	0.119056	0.0544662	0.0218482	0.0406596	0.0623281	-0.00810158	-0.0550876	-0.0402767	-0.100133	-0.00665851	-0.0341117	-0.0545596	-0.0602935	-0.0731531	-0.111052	-0.0592801
CHRD	16	0.0928669	0.113394	0.122867	0.0721078	0.0422092	-0.00333271	0.0252719	-0.0501406	0.0153583	0.0062144	0.0286062	-0.0157683	-0.06895	0.0141084	-0.0474035	0.017014	-0.0150652	-0.120147	-0.101865	-0.0403991	-0.0632346	0.0328456	-0.0907839	-0.109036	-0.116584	0.0880162	0.0356287	0.0686278	0.0238616	-0.0478084
CHST10	17	0.118839	0.128489	0.164366	0.106493	0.102802	0.0298426	0.0342734	0.0132715	0.0478415	0.0354646	0.0616924	0.0117376	-0.0444322	-0.00367621	-0.0356781	-0.0209364	0.0002495	-0.125793	-0.0766873	-0.0293213	-0.0303918	0.0182092	-0.152138	-0.124309	-0.141012	0.0669634	-0.0219284	0.0252352	-0.0478634	-0.0578191
CHST12	25	-0.0901149	-0.0745015	-0.117357	-0.0468125	-0.0295875	0.0485617	0.0348911	0.0829575	0.0319287	0.0456916	0.0198876	0.0442328	0.115234	0.0488017	0.105303	0.0473764	0.0337683	0.158614	0.141264	0.0874047	-0.0630416	0.0224277	0.104144	0.142205	0.141695	-0.0624213	0.0232056	-0.0255789	0.0185587	0.0725988
CHST3	7	-0.00949225	-0.0416506	-0.124498	-0.12782	-0.254025	-0.238319	-0.187901	-0.303145	-0.221161	-0.188206	-0.149411	-0.133739	-0.14109	-0.134095	-0.189088	-0.0673165	-0.0684783	-0.0234371	-0.0843565	-0.00801619	-0.0578796	0.0823758	0.226279	0.037653	0.0904192	0.0523195	0.183536	0.167597	0.242923	0.115106
CHST6	15	0.0493996	0.000469298	0.0162952	-0.0149913	-0.063947	-0.0284156	-0.0134553	-0.153736	-0.0670925	-0.034744	-0.0452698	-0.0388565	-0.05204	0.000600678	-0.0433596	0.015249	-0.0363791	-0.0526298	-0.0682627	-0.0645614	-0.0166369	0.0647364	0.021157	-0.0517347	-0.0399951	0.01652	0.0956315	0.0903919	0.0795283	-0.00169417
CHST7	8	-0.133266	-0.0583134	-0.2574	-0.193414	-0.297283	-0.281974	-0.237663	-0.206228	-0.179721	-0.179787	-0.123956	-0.124915	-0.0903442	-0.199623	-0.186701	-0.122161	-0.0105308	0.0554638	-0.00235934	0.0913552	0.0933642	0.00951737	0.328825	0.155876	0.234455	0.0263578	0.0856736	0.0883653	0.206172	0.189153
CHSY1	18	0.0258854	0.0176199	-0.0351731	-0.0538315	-0.131802	-0.150953	-0.108392	-0.169928	-0.0996681	-0.121176	-0.0908248	-0.0974463	-0.136181	-0.0868839	-0.157517	-0.0333772	-0.040824	-0.0679692	-0.110743	-0.0331862	-0.0286198	0.0488338	0.111222	-0.00861574	0.0264812	0.0793444	0.103764	0.125391	0.151226	0.0445149
CHSY3	6	0.0330602	-0.0199044	-0.0662826	-0.0809022	-0.179339	-0.139627	-0.102602	-0.263417	-0.157557	-0.107626	-0.116056	-0.0804844	-0.0956388	-0.0711418	-0.114422	-0.0342098	-0.0530784	-0.0349635	-0.0693711	-0.0382135	0.0848141	0.0929819	0.168371	0.00826041	0.0393	0.0457955	0.139934	0.144332	0.167239	0.0827087
CHTF18	27	0.0390433	-0.0256456	0.144438	0.130355	0.245192	0.304288	0.245841	0.233933	0.174519	0.198394	0.120021	0.145705	0.172367	0.216294	0.254805	0.140332	0.0373862	0.0670735	0.100336	-0.0438158	-0.117541	-0.0343825	-0.226058	-0.0436858	-0.107969	-0.0969041	-0.110137	-0.142603	-0.219114	-0.144647
CHTOP	23	0.112853	0.06747	0.162835	0.125598	0.17064	0.171758	0.159843	0.100014	0.107784	0.0918628	0.0689791	0.0552523	0.0189613	0.150302	0.0859365	0.115169	0.00178825	-0.0569355	-0.0445318	-0.0706402	-0.0247796	0.0259189	-0.189875	-0.104015	-0.154854	0.0250585	-0.000150576	-0.0153744	-0.0807119	-0.118199
CIB1	16	0.0240846	0.0464382	0.075057	0.0569626	0.0842505	0.0466805	0.0524256	0.0791499	0.0726753	0.0260745	0.0417743	0.00786623	-0.0215636	0.0301326	0.00181047	0.0267402	0.00512022	-0.0482755	-0.0477621	-0.0288492	-0.0864118	-0.0262797	-0.10423	-0.0630255	-0.0583267	0.0478774	-0.0405468	-0.032032	-0.0638019	-0.0759276
CIB3	28	0.060417	0.0775871	0.155215	0.125064	0.195416	0.196778	0.167097	0.167049	0.129926	0.17458	0.146781	0.136565	0.124955	0.129783	0.170227	0.0696913	0.0755923	0.0255307	0.0656769	0.000783663	-0.000601508	-0.0479892	-0.173114	-0.0326549	-0.104825	-0.048287	-0.10932	-0.0996538	-0.157262	-0.0831436
CIDEA	12	-0.00523893	0.0428268	-0.0901555	-0.0572244	-0.134792	-0.108212	-0.0680726	-0.160462	-0.10985	-0.0443004	-0.0147805	-0.0196092	-0.0248778	-0.0462968	-0.0631688	-0.0126049	0.0229684	0.0082424	-0.0114533	0.0400829	0.0535163	0.0357232	0.16336	0.0737689	0.0929528	0.0579432	0.0881604	0.10414	0.148052	0.110067
CIDEC	12	-0.0131203	0.0397942	-0.0992757	-0.0622289	-0.142226	-0.110037	-0.0686389	-0.157449	-0.112834	-0.0368914	-0.0111438	-0.0151196	-0.015693	-0.0451789	-0.059475	-0.0134488	0.026546	0.0158302	-0.00281395	0.0497628	0.0548766	0.0323875	0.178897	0.0856559	0.108755	0.0608614	0.081421	0.101313	0.147788	0.118631
CIITA	4	-0.204128	-0.118644	-0.308762	-0.155769	-0.173528	-0.0968329	-0.0874639	0.0439063	0.00342072	-0.0666525	-0.0555196	-0.0511799	0.0152533	-0.0456469	-0.026597	0.0123866	0.00988015	0.15066	0.0891723	0.09964	-0.0110134	0.0113298	0.23741	0.186506	0.268141	-0.0216248	0.0471695	-0.00484179	0.0902973	0.116328
CILP	10	-0.00839651	0.00403688	-0.142131	-0.101663	-0.225076	-0.173808	-0.120532	-0.251069	-0.164247	-0.105929	-0.0836139	-0.0711268	-0.0743759	-0.0699414	-0.120722	-0.00796141	-0.00665486	0.00939514	-0.0360887	0.0208669	0.0519023	0.0898397	0.251047	0.0863221	0.133186	0.0805094	0.160734	0.163205	0.21978	0.137116
CIRBP	20	0.139259	0.201376	0.191308	0.0969938	0.0401289	-0.086737	-0.0469695	-0.0979342	-0.0436846	-0.0129275	0.0705839	-0.0213242	-0.10817	-0.0836032	-0.133678	-0.0804624	0.0106805	-0.197813	-0.153522	-0.0331385	-0.0159695	-0.0419185	-0.116992	-0.144474	-0.163815	0.122502	-0.0412687	0.0552587	-0.000577329	-0.0403395
CIRH1A	14	-0.0645156	-0.145337	-0.115123	-0.0730986	-0.0564098	-0.00258142	-0.0209403	-0.00643959	-0.0402558	-0.0309276	-0.0821555	-0.0136902	0.0469494	0.00695343	0.0513955	0.0165168	-0.0260787	0.101302	0.0859729	0.0309749	-0.0181385	0.0557953	0.0744699	0.0637073	0.0815452	-0.0989145	0.0644366	0.000650142	0.0354166	0.0466006
CITED4	15	0.0994247	0.102336	0.0869285	0.0518696	0.0136662	-0.00826352	0.00958162	-0.0630953	-0.00215179	-0.0298724	0.00115674	-0.0387337	-0.0987094	0.0159436	-0.0749303	0.0321463	-0.0194393	-0.111414	-0.140609	-0.067611	-0.0274874	0.0678519	-0.0354765	-0.0813851	-0.0877446	0.086469	0.0959564	0.10143	0.0804131	-0.0323885
CKAP2L	27	-0.045816	-0.107208	0.0286293	0.071787	0.211067	0.308739	0.238053	0.287928	0.185184	0.205298	0.103149	0.15918	0.230715	0.222609	0.301323	0.151822	0.0508116	0.156867	0.186076	0.0162685	-0.0453181	-0.0422912	-0.139837	0.047524	-0.00665916	-0.151254	-0.116058	-0.171202	-0.218529	-0.0902753
CKAP4	14	-0.000756381	-0.0618549	-0.0791386	-0.0610348	-0.108251	-0.0609143	-0.0448192	-0.105036	-0.0708202	-0.0661577	-0.0829356	-0.0504419	-0.0409025	-0.0107701	-0.0401985	0.0215843	-0.0333379	0.0359046	-0.0222745	-0.00981087	-0.00285904	0.0900217	0.123286	0.0417951	0.0674634	0.00109921	0.10527	0.0730012	0.0889282	0.0459287
CKAP5	27	-0.0112601	-0.0712734	0.0550107	0.0652809	0.164197	0.219118	0.16067	0.17878	0.118995	0.144485	0.0674985	0.10892	0.154724	0.148374	0.203428	0.0891348	0.0148205	0.0833314	0.119442	-0.011391	-0.0848143	-0.0323236	-0.132727	0.0071469	-0.0379061	-0.108348	-0.105622	-0.125123	-0.177634	-0.0837733
CKMT2	10	-0.0132685	-0.00675843	-0.138806	-0.121289	-0.23823	-0.219398	-0.165657	-0.276503	-0.204617	-0.141962	-0.110703	-0.100423	-0.104857	-0.117425	-0.161488	-0.058787	-0.0375599	-0.0233297	-0.0727195	0.0139736	0.056606	0.073039	0.239391	0.0600676	0.107661	0.070071	0.168046	0.168269	0.246109	0.137598
CKS1B	30	0.0460916	-0.041317	0.0496876	0.0552766	0.10851	0.179213	0.144449	0.0853537	0.0620324	0.0928518	0.024424	0.074957	0.0916998	0.15617	0.148421	0.118985	0.01597	0.0565562	0.0539571	-0.0295506	0.044316	0.0295583	-0.0732053	0.00865809	-0.0450244	-0.0734418	-0.0182681	-0.0471523	-0.0871521	-0.0566843
CKS2	30	-0.0217293	-0.0791156	0.0147783	0.0513129	0.152113	0.210056	0.151937	0.214031	0.133526	0.127062	0.0500831	0.119077	0.160828	0.145196	0.204641	0.1033	0.047444	0.128036	0.153676	0.0286205	0.0322046	-0.0133452	-0.0697894	0.0697162	0.0173402	-0.0946679	-0.0814697	-0.118869	-0.142768	-0.0401259
CLASP2	24	0.0801532	0.100847	0.153924	0.0824631	0.106453	0.0252526	0.0298662	0.0183156	0.029448	0.044331	0.0630015	0.00948761	-0.0333075	-0.0137695	-0.029191	-0.0406829	0.00157581	-0.146612	-0.0962415	-0.0565913	-0.00188883	-0.0812937	-0.182964	-0.139098	-0.169005	0.0283231	-0.108466	-0.0412738	-0.0984981	-0.0940645
CLCA2	12	-0.0119079	-0.0448485	-0.110065	-0.0819808	-0.156724	-0.112295	-0.080881	-0.155399	-0.114973	-0.10223	-0.0941241	-0.0654665	-0.0674191	-0.0259878	-0.078889	0.0242595	-0.0364164	0.0403983	-0.0252675	0.00791502	-0.0109785	0.0787225	0.173147	0.0714152	0.0953013	0.0398658	0.145754	0.124947	0.179495	0.0884714
CLCA4	13	-0.0183285	-0.001158	-0.0741063	-0.0677954	-0.140255	-0.170138	-0.138587	-0.140114	-0.132506	-0.115023	-0.0699734	-0.0717585	-0.084263	-0.118074	-0.127099	-0.0707351	-0.0208587	-0.0183906	-0.0363664	0.0193619	0.0114941	-0.00438869	0.121197	0.0269319	0.0639518	0.023687	0.0567116	0.0679464	0.114065	0.075078
CLCN2	22	0.0803683	0.0198589	0.157121	0.103645	0.18356	0.156328	0.122546	0.12703	0.0960985	0.0893377	0.0482025	0.0577268	0.0440886	0.0923058	0.10224	0.0363833	-0.0052858	-0.0403562	0.00107842	-0.0628048	-0.0129061	-0.0148371	-0.206668	-0.10029	-0.152368	-0.0310859	-0.0741881	-0.0711593	-0.140104	-0.118001
CLDN1	18	0.0401301	0.0476913	0.017158	-0.0373309	-0.105189	-0.158965	-0.127352	-0.183951	-0.0932093	-0.12568	-0.0728088	-0.120743	-0.170939	-0.124593	-0.191349	-0.0917759	-0.0642177	-0.146414	-0.174308	-0.07228	0.00738553	0.00964597	0.035617	-0.0917507	-0.0495285	0.060675	0.0388262	0.0801522	0.0712673	-0.00245245
CLDN11	8	-0.0313154	-0.0386962	-0.19775	-0.1569	-0.298493	-0.292621	-0.233896	-0.294252	-0.245291	-0.21285	-0.163796	-0.132101	-0.138701	-0.17726	-0.210322	-0.0943448	-0.041841	0.0198236	-0.0383902	0.0487871	0.0636554	0.0886101	0.317093	0.115594	0.182292	0.0606725	0.179896	0.176665	0.27773	0.183873
CLDN3	28	0.0549185	-0.0633438	0.0903404	0.0843211	0.16574	0.212389	0.156948	0.150198	0.104454	0.10274	0.0246785	0.0887381	0.108325	0.140365	0.174231	0.0831677	0.00239309	0.0723277	0.0864508	-0.0391236	-0.0339594	0.0489869	-0.136937	-0.0208753	-0.0735001	-0.0858167	-0.0233712	-0.0742285	-0.13924	-0.0860024
CLDN5	8	-0.062736	0.0250472	-0.168426	-0.150306	-0.291494	-0.298049	-0.228943	-0.295536	-0.217866	-0.175154	-0.0976342	-0.128243	-0.132352	-0.189802	-0.22369	-0.111419	-0.0255316	-0.036004	-0.0785364	0.0461052	0.0208741	0.0210877	0.275184	0.0779711	0.150482	0.0913537	0.122689	0.153877	0.247814	0.162789
CLDN7	22	0.113072	0.0656195	0.189493	0.132938	0.184966	0.151566	0.130443	0.104609	0.0957106	0.097728	0.0780928	0.0756314	0.042058	0.0933787	0.0903762	0.0444779	0.0142571	-0.0493833	-0.0126733	-0.0429297	0.0156089	0.00694575	-0.214258	-0.0990031	-0.163636	-0.0055313	-0.0805447	-0.0694401	-0.157397	-0.115503
CLDN8	13	0.0256857	-0.00859882	-0.0614766	-0.071325	-0.159368	-0.181188	-0.141347	-0.210195	-0.173584	-0.141269	-0.113078	-0.0901016	-0.111696	-0.103184	-0.148645	-0.0552461	-0.0421103	-0.0411565	-0.0683364	-0.00600976	0.00241777	0.0577386	0.135793	0.0156122	0.0407857	0.036088	0.130638	0.13688	0.167276	0.0800354
CLDND2	13	-0.0793336	-0.0137806	-0.13492	-0.098275	-0.158741	-0.160618	-0.130434	-0.0942589	-0.0877003	-0.0955331	-0.050514	-0.057567	-0.0350969	-0.102585	-0.103771	-0.0485758	0.0123026	0.0257645	-0.00174004	0.0656455	0.00552778	-0.00207653	0.170692	0.0939914	0.127646	0.0613198	0.0706988	0.0674438	0.153074	0.118807
CLEC10A	9	-0.143712	-0.0725684	-0.273556	-0.170898	-0.241925	-0.212603	-0.183514	-0.100277	-0.116974	-0.146996	-0.104664	-0.0912813	-0.052485	-0.133268	-0.126211	-0.0576542	-0.00372154	0.107982	0.0442957	0.108402	0.123753	0.0453188	0.318063	0.180519	0.25406	0.0299361	0.125921	0.0933088	0.218653	0.191885
CLEC11A	6	0.0790538	0.0100178	-0.0238261	-0.0359615	-0.139551	-0.0983618	-0.0676934	-0.222049	-0.142561	-0.0798878	-0.0797067	-0.0366774	-0.0543382	-0.0331362	-0.0711272	9.46632e-05	-0.0191789	-0.00294024	-0.0262945	-0.00739585	0.0517516	0.14115	0.156333	0.0308816	0.0419538	0.0802794	0.188123	0.171518	0.196333	0.105955
CLEC12A	4	-0.168933	-0.110902	-0.29216	-0.148582	-0.184466	-0.0907304	-0.082189	-0.0143291	-0.0504985	-0.0415623	-0.0459182	-0.0172408	0.0518241	-0.0395507	0.0056896	0.00715872	0.0257002	0.174495	0.1229	0.115104	0.104599	0.0321084	0.280116	0.208093	0.272366	-0.032646	0.0622079	0.0160273	0.120605	0.161886
CLEC14A	8	-0.0695687	0.0244964	-0.165181	-0.14628	-0.263108	-0.276466	-0.214495	-0.25199	-0.181581	-0.160272	-0.0907216	-0.115194	-0.116184	-0.183845	-0.202057	-0.11198	-0.0169042	-0.0295091	-0.0607731	0.0541146	0.0637238	-0.003279	0.255242	0.0851956	0.15241	0.0647273	0.0774498	0.11498	0.206082	0.152149
CLEC16A	17	0.0234418	0.0496737	0.10106	0.0485168	0.0642347	0.013161	0.0102429	0.0320244	0.042584	-0.0138294	0.0103787	-0.0382054	-0.0667313	-0.00542205	-0.0438626	-0.0149888	-0.0356171	-0.0774984	-0.0850758	-0.0723353	-0.160834	-0.0438454	-0.131439	-0.103244	-0.105322	0.00693367	-0.0417933	-0.0327291	-0.0676893	-0.103429
CLEC1A	8	-0.140666	-0.0558106	-0.299496	-0.212605	-0.342993	-0.298355	-0.236778	-0.262975	-0.203709	-0.179163	-0.126043	-0.12713	-0.0980348	-0.178886	-0.192899	-0.088805	-0.0221203	0.0522895	-0.0156891	0.0831144	0.0801434	0.0378085	0.370806	0.166757	0.258521	0.0519149	0.133108	0.133045	0.265415	0.205068
CLEC2B	9	-0.121816	-0.0459358	-0.239868	-0.147204	-0.236984	-0.185899	-0.149273	-0.136353	-0.105956	-0.100733	-0.0645548	-0.0603988	-0.0362516	-0.102652	-0.0986208	-0.0392312	0.0122721	0.0860311	0.0317974	0.0891396	0.102666	0.021855	0.30042	0.158198	0.229536	0.0351218	0.078574	0.0804845	0.18312	0.167423
CLEC3B	13	-0.012459	0.0533664	-0.0556073	-0.0741312	-0.157618	-0.19488	-0.149117	-0.199294	-0.138161	-0.105037	-0.0472747	-0.0732871	-0.0950514	-0.142679	-0.159917	-0.10249	0.00166628	-0.0582676	-0.0677832	0.0217919	0.114287	-0.0213063	0.142113	0.0351402	0.0596404	0.05886	0.0201066	0.0730817	0.117822	0.0943152
CLEC4A	11	-0.181316	-0.0878391	-0.310729	-0.182549	-0.240937	-0.194153	-0.170776	-0.0723005	-0.0823426	-0.117306	-0.0895264	-0.0846968	-0.0311001	-0.130056	-0.106077	-0.0615419	0.00317745	0.108976	0.0572144	0.108674	0.15494	0.017359	0.312872	0.186885	0.277274	-0.004176	0.0713354	0.0466989	0.160009	0.179129
CLEC4C	4	-0.128077	-0.07207	-0.200774	-0.113509	-0.134799	-0.0988501	-0.0967096	0.0195658	-0.0204152	-0.0844646	-0.0620566	-0.0538746	-0.016247	-0.064261	-0.0543914	-0.0147415	0.00373208	0.109622	0.0579149	0.0872442	0.0339853	0.0343342	0.19933	0.143533	0.195614	-0.000694334	0.0851909	0.0410407	0.119119	0.118865
CLEC4F	10	-0.0905952	-0.0217731	-0.157249	-0.106431	-0.17324	-0.195128	-0.161588	-0.101741	-0.101311	-0.130697	-0.0612248	-0.0918569	-0.0854095	-0.14118	-0.14647	-0.0795577	-0.0092174	-0.000123036	-0.0303091	0.0547241	0.0130494	0.0110436	0.180562	0.0754614	0.142025	0.0657372	0.0722492	0.0652372	0.147054	0.107569
CLEC5A	20	0.0379836	0.0772543	0.0946815	0.0328181	0.0305491	-0.026428	-0.0232248	-0.0259429	0.0344678	-0.014955	0.0147286	-0.0455699	-0.0887717	-0.0498036	-0.0856232	-0.0544044	-0.0260712	-0.139303	-0.128438	-0.0715786	0.0108359	-0.0388068	-0.0933328	-0.122171	-0.117255	0.0395674	-0.0455067	-0.00375635	-0.0438898	-0.0686203
CLEC7A	4	-0.105681	-0.0510428	-0.179969	-0.10856	-0.142162	-0.0953468	-0.084418	-0.0440569	-0.0498859	-0.0445665	-0.0372936	-0.0384359	0.000716195	-0.0662379	-0.0419745	-0.039041	0.0115553	0.051645	0.0305967	0.058352	0.125389	-0.00679011	0.177241	0.101067	0.148568	-0.018224	0.0110437	0.00825742	0.0663006	0.0992206
CLECL1	11	-0.207884	-0.0768161	-0.31956	-0.182376	-0.234486	-0.194256	-0.171959	-0.0202896	-0.0540677	-0.114696	-0.0729389	-0.0830036	-0.0280601	-0.126049	-0.10484	-0.0529555	0.0135333	0.120687	0.0625737	0.126617	0.111336	-0.00761176	0.310773	0.199078	0.294585	0.00356205	0.0657944	0.0389882	0.158506	0.179715
CLGN	24	0.051703	0.0827688	0.149827	0.0915123	0.126854	0.0993372	0.0966515	0.0547642	0.0625899	0.100466	0.0968235	0.0671963	0.0322534	0.056351	0.0644158	0.0115785	0.0323913	-0.0609006	-0.0103035	-0.0395834	-0.0539231	-0.104982	-0.143521	-0.0694876	-0.107539	-0.0118152	-0.151455	-0.0957359	-0.14963	-0.0988176
CLIC2	9	-0.141822	-0.0865358	-0.292286	-0.178221	-0.261063	-0.203677	-0.173329	-0.116655	-0.117864	-0.136273	-0.110337	-0.0826862	-0.0405636	-0.117236	-0.107312	-0.0423066	-0.000189503	0.124005	0.0645888	0.11465	0.126971	0.0464829	0.338192	0.195843	0.270664	0.00113032	0.116035	0.0839363	0.204843	0.197359
CLIC3	14	-0.0960865	-0.0961896	-0.219985	-0.108355	-0.162614	-0.080699	-0.0661688	-0.0583398	-0.0629327	-0.0591921	-0.0579734	-0.0258586	0.0142344	-0.0184749	-0.0117711	0.0231014	0.00641689	0.127597	0.0639253	0.0706397	0.0367455	0.0776709	0.237281	0.143598	0.191148	0.0181821	0.111654	0.0551881	0.132655	0.126514
CLIC4	12	-0.00347952	-0.0472644	-0.0965316	-0.0942757	-0.154696	-0.120555	-0.101908	-0.184954	-0.12807	-0.101792	-0.109596	-0.0718985	-0.0696498	-0.0687514	-0.0932386	-0.0354009	-0.0389623	-0.00412117	-0.0366552	-0.0111382	0.0882723	0.0578268	0.170445	0.0425136	0.0720764	0.0099656	0.0950275	0.0950641	0.140117	0.0863811
CLIC5	11	-0.17109	-0.0450578	-0.246249	-0.151034	-0.212399	-0.196447	-0.159001	-0.0712089	-0.0760859	-0.106353	-0.0471057	-0.0777064	-0.0390976	-0.123529	-0.115974	-0.0587251	0.0154337	0.0730546	0.0289783	0.110582	0.0146461	-0.0292516	0.250423	0.151615	0.227475	0.0262488	0.0388701	0.0326835	0.140205	0.147736
CLIC6	18	0.0185218	0.0455136	-0.00478496	-0.0262618	-0.0765082	-0.115207	-0.0936708	-0.0978976	-0.0468339	-0.114948	-0.0636951	-0.096738	-0.135115	-0.0828431	-0.145014	-0.0552687	-0.0597083	-0.0764664	-0.103689	-0.0470618	3.30436e-08	0.0472572	0.0463645	-0.0407979	-0.00758648	0.0552137	0.0789812	0.0771362	0.0857333	0.0165662
CLIP2	12	-0.0475883	-0.0363539	-0.115501	-0.07932	-0.149174	-0.111293	-0.0842123	-0.118269	-0.0818322	-0.0737815	-0.0549551	-0.05067	-0.0315483	-0.0524704	-0.0610918	-0.0152702	-0.0229995	0.0450416	0.0130475	0.0299381	-0.100731	0.0699759	0.152566	0.0660037	0.106024	0.0191619	0.122153	0.0908583	0.139772	0.0840346
CLIP3	10	-0.0463683	-0.0570167	-0.174471	-0.150451	-0.273576	-0.243625	-0.192634	-0.269488	-0.21145	-0.172316	-0.14329	-0.114689	-0.0959186	-0.141684	-0.158965	-0.0777535	-0.0514776	0.0378324	-0.0152825	0.0411695	0.010451	0.0998991	0.291755	0.101549	0.161802	0.0463361	0.188547	0.172427	0.25938	0.176312
CLIP4	10	-0.0482564	-0.0747308	-0.161843	-0.135758	-0.226539	-0.215082	-0.190206	-0.20444	-0.168188	-0.186992	-0.155109	-0.139965	-0.128486	-0.142427	-0.177462	-0.074828	-0.0786626	-0.00543183	-0.0603157	0.007923	0.0231648	0.0989249	0.212239	0.0583138	0.11301	0.0191773	0.179745	0.14408	0.218268	0.118173
CLK2	23	0.0618801	0.05512	0.0895617	0.0841969	0.0938809	0.11079	0.113863	0.0622338	0.0841159	0.0617582	0.0622729	0.0310536	0.00391406	0.127793	0.0585169	0.114596	-0.00291005	-0.0351765	-0.0344446	-0.0408017	-0.110668	0.0394102	-0.122477	-0.0653531	-0.0908377	0.0262769	0.0285515	0.0054738	-0.0231168	-0.0752427
CLMP	7	0.00543504	-0.0198255	-0.0968916	-0.0948017	-0.208226	-0.17586	-0.13397	-0.246394	-0.162717	-0.134258	-0.112165	-0.100906	-0.108232	-0.0875621	-0.143266	-0.02867	-0.05128	-0.0171112	-0.0681578	-0.0138991	-0.0917217	0.103688	0.190968	0.0298366	0.0787689	0.0622677	0.175306	0.163837	0.216513	0.0912112
CLN3	28	0.0343189	0.0394096	0.125415	0.100438	0.160434	0.18075	0.155766	0.151904	0.139854	0.127165	0.105413	0.0846258	0.0762373	0.138959	0.131587	0.0981049	0.0289948	0.0118009	0.0116139	-0.049085	-0.138414	-0.0518535	-0.171249	-0.0517819	-0.0995673	-0.0266673	-0.0827842	-0.092018	-0.139909	-0.126625
CLN5	18	0.0301174	0.0974623	0.0528416	-0.000858187	-0.0393097	-0.135375	-0.110198	-0.100413	-0.054514	-0.0721412	-0.00218581	-0.0569313	-0.115644	-0.136746	-0.154514	-0.119416	-0.0124857	-0.137521	-0.110696	-0.0223629	0.0390158	-0.0574441	-0.0267061	-0.087143	-0.075396	0.0691775	-0.0473122	0.0208718	0.0101165	-0.00298417
CLN6	28	0.00330347	-0.0183694	0.0679558	0.0741589	0.151719	0.170188	0.140974	0.170845	0.120353	0.125216	0.0848577	0.0921438	0.116394	0.114205	0.152171	0.0782052	0.032384	0.0448473	0.0805279	0.00441371	-0.0854545	-0.0323365	-0.131182	-0.0157724	-0.0477886	-0.0550319	-0.0778654	-0.0965857	-0.140329	-0.0752907
CLNK	4	-0.154597	-0.0920907	-0.182423	-0.0999507	-0.0979039	-0.0612499	-0.0587601	0.0410713	-0.00196277	-0.032157	-0.0222685	-0.0281336	0.0324612	-0.0342856	0.000459829	-0.00324245	0.00913065	0.100867	0.0729487	0.0700546	-0.0189382	-0.0270471	0.136225	0.116716	0.162803	-0.0282317	0.0274066	-0.0222944	0.0551953	0.071195
CLNS1A	22	0.0360149	-0.0122211	0.0673285	0.0446109	0.104579	0.114432	0.092813	0.0856796	0.0645568	0.0742991	0.0377978	0.0386714	0.0556827	0.0847667	0.0818214	0.0534812	-0.012239	-0.0119243	0.00403986	-0.0324696	-0.0109544	0.0134056	-0.0902057	-0.0419592	-0.0591495	-0.0417042	-0.00695009	-0.00899051	-0.0511183	-0.0544819
CLPP	28	0.0550677	0.0527251	0.146727	0.123706	0.19713	0.195593	0.167829	0.186762	0.141771	0.179346	0.144577	0.136873	0.145855	0.128204	0.185043	0.0607228	0.0554768	0.0240078	0.0942846	0.0248979	-0.013139	-0.0305701	-0.169393	-0.0256013	-0.0855761	-0.0325407	-0.0985931	-0.0880122	-0.158686	-0.0663075
CLPTM1L	22	0.0241268	0.000960983	0.109947	0.0685598	0.132393	0.113025	0.0845393	0.0864804	0.0636725	0.0748429	0.0451599	0.0485587	0.049729	0.0441487	0.0830521	-0.00463733	-0.0090745	-0.0321408	0.00877151	-0.0458141	-0.0404504	-0.0471681	-0.189358	-0.0856012	-0.12019	-0.0639178	-0.0966688	-0.0933615	-0.145799	-0.106173
CLSTN1	20	0.0226424	0.0499405	0.0884365	0.0213578	0.0158092	-0.0834705	-0.0710426	-0.0416348	-0.027335	-0.0666147	-0.0123178	-0.0748835	-0.110441	-0.0949657	-0.12375	-0.100228	-0.0538955	-0.159023	-0.134212	-0.0696354	-0.0732287	-0.0760332	-0.111702	-0.14157	-0.120863	0.0543776	-0.0581033	-0.0151652	-0.0317308	-0.0809113
CLSTN2	21	0.0673455	0.0799723	0.159978	0.116034	0.170876	0.143519	0.124307	0.116487	0.0965932	0.142976	0.127858	0.0999756	0.0829887	0.0769752	0.109331	0.0177863	0.0476189	-0.0536187	0.0180093	-0.022504	0.0123023	-0.0831355	-0.185267	-0.0865735	-0.128196	-0.00895221	-0.12461	-0.0804557	-0.1503	-0.0855828
CLUAP1	17	0.109968	0.0907004	0.20846	0.106163	0.146484	0.0494565	0.0294856	0.0351954	0.0511861	0.00883448	0.0288402	-0.0116097	-0.0729916	-0.0167222	-0.0451099	-0.0540403	-0.0275225	-0.154974	-0.121898	-0.107765	0.0395405	-0.056692	-0.212881	-0.168833	-0.207239	-0.00156841	-0.103008	-0.05921	-0.129523	-0.133803
CLUL1	16	0.111611	0.115177	0.156186	0.0852265	0.0851506	0.0082965	0.0142405	-0.014744	0.0279682	-0.00489084	0.0360713	-0.0219652	-0.0981355	-0.00788083	-0.0765186	-0.0227758	-0.0217624	-0.149815	-0.140423	-0.0902214	-0.0591551	-0.030283	-0.161775	-0.147776	-0.167658	0.0562677	-0.0486479	0.0157007	-0.0616149	-0.103665
CLYBL	5	-0.0306793	0.016757	-0.0704923	-0.0737281	-0.131945	-0.191066	-0.153959	-0.126916	-0.085683	-0.137074	-0.0697298	-0.106126	-0.134596	-0.135164	-0.182602	-0.0774557	-0.0319146	-0.0707073	-0.0944839	0.00392656	0.0104381	-0.00389753	0.0926625	-0.0115594	0.0327129	0.078937	0.0469401	0.0722726	0.113553	0.0480247
CMBL	28	0.0921075	0.0928896	0.215242	0.157525	0.232336	0.229376	0.207845	0.14529	0.128735	0.226067	0.182469	0.158988	0.148227	0.14445	0.197412	0.0609521	0.0671366	-0.0350797	0.0487567	-0.032105	-0.0291561	-0.0883588	-0.251878	-0.105527	-0.17038	-0.0221836	-0.176892	-0.129336	-0.219324	-0.128036
CMC1	21	0.063994	0.04227	0.136532	0.0991684	0.170414	0.155607	0.124466	0.119737	0.0902531	0.135447	0.100879	0.0973477	0.0961094	0.0772512	0.127601	0.016618	0.0399583	-0.0295955	0.0356549	-0.0157804	0.0724414	-0.0494142	-0.171245	-0.0670833	-0.118449	-0.0491005	-0.13334	-0.111483	-0.173129	-0.0832146
CMKLR1	3	-0.217294	-0.125305	-0.325016	-0.158007	-0.174111	-0.0499174	-0.0457111	0.0343888	-0.00906874	0.00673064	-0.00622674	0.010697	0.10727	-0.00461787	0.0599163	0.0370384	0.0530471	0.197189	0.155313	0.132137	0.0738247	-0.00498499	0.277307	0.226469	0.297197	-0.039129	0.0366212	-0.0218294	0.0888159	0.156312
CMTM1	12	-0.0702355	-0.0618869	-0.167036	-0.102146	-0.138032	-0.0902575	-0.0827897	-0.0712722	-0.0684042	-0.0583339	-0.0671353	-0.0334361	0.000892353	-0.0573319	-0.0321532	-0.0277928	0.00854104	0.0713279	0.0440116	0.0615921	0.185812	0.0443887	0.197903	0.110671	0.148767	-0.00965139	0.0565441	0.041546	0.0964717	0.12237
CMTM3	7	-0.032848	-0.0471424	-0.176134	-0.143134	-0.263736	-0.211797	-0.166162	-0.272876	-0.178058	-0.157715	-0.144399	-0.1192	-0.11333	-0.114465	-0.161413	-0.0445071	-0.0523641	0.00253008	-0.0563471	0.00244002	0.0516152	0.111594	0.270168	0.0733988	0.140199	0.0592599	0.181682	0.170441	0.237275	0.140731
CMTM4	20	0.0553463	-0.01554	0.08686	0.00744096	0.00792941	-0.0512041	-0.0477256	-0.100938	-0.0610338	-0.0771927	-0.0860824	-0.0662627	-0.0910831	-0.0474769	-0.0776232	-0.0439867	-0.0677777	-0.0947099	-0.0871378	-0.0856551	-0.0886526	-0.00124173	-0.110027	-0.115217	-0.130063	-0.0052447	0.00731868	0.0199198	-0.00913657	-0.0756667
CMTM7	8	-0.125276	-0.0724738	-0.265901	-0.196465	-0.299737	-0.307622	-0.265583	-0.178476	-0.168885	-0.211516	-0.151402	-0.160286	-0.129428	-0.2222	-0.230615	-0.131843	-0.0351068	0.0161661	-0.0427393	0.0703007	0.0800778	0.0377658	0.318153	0.134828	0.221937	0.0375394	0.131703	0.118355	0.238255	0.182483
CMYA5	16	0.121815	0.133779	0.14709	0.109255	0.0869737	0.0588465	0.0751078	0.00060356	0.0412628	0.0731844	0.0921709	0.0441685	-0.00730363	0.0489017	0.0107776	0.0369906	0.0223538	-0.0854505	-0.0736312	-0.0407759	-0.0503186	0.0422621	-0.117704	-0.0894561	-0.11945	0.0668932	0.0174631	0.0450599	-0.00669295	-0.0550033
CNFN	21	0.14444	0.122097	0.22921	0.163605	0.201712	0.164997	0.157374	0.103016	0.106757	0.124553	0.118064	0.0880182	0.0393686	0.119697	0.090623	0.0753644	0.040046	-0.0861432	-0.0505816	-0.0513438	-0.0389605	-0.0155046	-0.208886	-0.134671	-0.181487	0.0510273	-0.0621002	-0.0284274	-0.112104	-0.119456
CNGA1	12	-0.0340684	-0.0652927	-0.124997	-0.0878943	-0.151271	-0.115055	-0.0890558	-0.140358	-0.125542	-0.104252	-0.102607	-0.0549363	-0.0472893	-0.0432944	-0.0659552	-0.00107455	-0.0253706	0.0596805	-0.00549248	0.0188673	-0.000750419	0.0725097	0.156913	0.0767461	0.0999632	0.0138559	0.12059	0.0975545	0.139882	0.0859466
CNIH2	30	-0.00222647	-0.0808823	0.0311617	0.0528993	0.13766	0.213651	0.171203	0.15185	0.101927	0.129456	0.0535134	0.0990302	0.138523	0.16632	0.206615	0.116932	0.0120176	0.0890766	0.103114	-0.0132129	-0.0655941	0.000157405	-0.106647	0.00859622	-0.0277014	-0.0906315	-0.0560345	-0.0950107	-0.136309	-0.0768306
CNIH3	15	0.0689521	-0.00389159	0.0160157	-0.0180053	-0.0771482	-0.0520771	-0.0325803	-0.178813	-0.110329	-0.0459827	-0.062237	-0.0298298	-0.0490435	-0.0202881	-0.0450725	-0.0138049	-0.0359929	-0.0304525	-0.0449944	-0.0513122	0.0365311	0.0779977	0.0598514	-0.0230949	-0.0245582	0.0143906	0.0829471	0.0902734	0.078724	0.0247706
CNIH4	30	0.0337507	-0.0423853	0.0108137	0.0460922	0.0865258	0.169343	0.145751	0.116734	0.0954655	0.0970763	0.0338418	0.0820924	0.104342	0.164319	0.165059	0.139384	0.0297978	0.10606	0.0928689	0.00576656	0.0274343	0.0711163	-0.0105207	0.0583378	0.0195488	-0.0648164	0.03346	-0.0189264	-0.0365481	-0.00996578
CNKSR1	22	0.0705167	0.0748296	0.177325	0.128159	0.187045	0.131187	0.109527	0.13475	0.114751	0.084011	0.0938988	0.0538707	0.0169855	0.0710003	0.0582808	0.0270538	0.0109453	-0.0842366	-0.0327603	-0.0520465	-0.0850481	-0.054333	-0.230015	-0.124016	-0.161383	0.00638861	-0.094124	-0.0769361	-0.143391	-0.135049
CNKSR3	18	-0.0209609	0.0121075	-0.0335161	-0.0576122	-0.106342	-0.165964	-0.133099	-0.115553	-0.0918072	-0.128752	-0.0722629	-0.10701	-0.126848	-0.112383	-0.149105	-0.0814789	-0.0616049	-0.0705467	-0.104078	-0.00774617	0.0153452	-0.022462	0.0617745	-0.0275132	0.00785811	0.0353761	0.0505137	0.0652817	0.102561	0.03112
CNN1	8	0.0195855	-0.0141129	-0.0939414	-0.119169	-0.26255	-0.266687	-0.211108	-0.356311	-0.267483	-0.205224	-0.161395	-0.139637	-0.171098	-0.164065	-0.220593	-0.100544	-0.074301	-0.0598586	-0.108139	-0.0163131	0.0343379	0.0768408	0.233557	0.0262615	0.0728243	0.0854145	0.162427	0.178965	0.244242	0.121165
CNN2	10	-0.056124	-0.0383775	-0.180344	-0.139656	-0.265705	-0.215669	-0.163953	-0.236712	-0.165846	-0.156259	-0.123738	-0.105774	-0.106551	-0.103742	-0.154679	-0.0250841	-0.0282706	0.0268291	-0.0349634	0.0375599	0.01817	0.0932543	0.283523	0.103949	0.163777	0.0768916	0.18757	0.160844	0.257672	0.150509
CNN3	6	0.0318403	0.0330341	-0.0477592	-0.0800183	-0.186349	-0.211632	-0.157409	-0.263644	-0.157472	-0.167539	-0.117616	-0.142635	-0.193476	-0.119414	-0.216966	-0.0503066	-0.0682879	-0.113697	-0.177252	-0.0540128	0.0488412	0.0551175	0.144826	-0.0364505	0.00902445	0.103883	0.147876	0.171344	0.215634	0.0574332
CNNM3	22	0.039354	0.0678438	0.142336	0.115372	0.180431	0.136582	0.114681	0.175048	0.127663	0.126605	0.130053	0.0889124	0.0786564	0.0676553	0.0969514	0.0180874	0.0472201	-0.0267043	0.0311857	0.00851109	-0.0485057	-0.0752999	-0.177086	-0.0650872	-0.0926933	0.0190361	-0.13268	-0.100192	-0.155097	-0.0847552
CNNM4	28	0.0780601	0.0369643	0.14695	0.11641	0.174677	0.169134	0.138054	0.128387	0.109004	0.132165	0.0937998	0.098281	0.0949035	0.0963826	0.129473	0.040504	0.0274387	-0.00348233	0.0544029	-0.0145464	-0.0282966	-0.00754255	-0.185518	-0.0501343	-0.109511	-0.0375469	-0.0839476	-0.0739289	-0.148011	-0.0842961
CNOT1	12	-0.119672	-0.115578	-0.156265	-0.0883928	-0.0832616	-0.0499364	-0.0526089	0.020911	-0.0289499	-0.0386957	-0.0502823	-0.0221189	0.0378033	-0.0288308	0.0176586	-0.00307596	-0.0158279	0.100514	0.0854168	0.0673882	-0.0828305	0.00998763	0.0979048	0.0880108	0.127433	-0.0551788	0.0371261	-0.0143644	0.0462849	0.0603384
CNOT10	22	0.0546691	0.0394287	0.140831	0.114494	0.182842	0.16173	0.13682	0.156002	0.130216	0.109094	0.0925859	0.0693323	0.0586265	0.110076	0.10271	0.0722855	0.0180485	-0.0356136	0.00530833	-0.0350835	-0.144725	-0.0282836	-0.197853	-0.081317	-0.118575	-0.0213876	-0.0650763	-0.068067	-0.129158	-0.117906
CNPY4	15	0.053973	0.0269098	0.00687268	-0.0219574	-0.0885992	-0.0769654	-0.0570528	-0.150005	-0.084959	-0.0613046	-0.0581019	-0.0286551	-0.0507507	-0.038404	-0.0556239	-0.0260051	-0.0124555	-0.00955356	-0.0286387	-0.0043179	0.0962344	0.0590863	0.103506	0.0138733	0.0128963	0.0412929	0.0748369	0.0880429	0.0974032	0.065157
CNRIP1	8	-0.0433196	-0.0215893	-0.18033	-0.157494	-0.293066	-0.261012	-0.208323	-0.309273	-0.219733	-0.171473	-0.132364	-0.120765	-0.120104	-0.161342	-0.191073	-0.0900167	-0.0352005	-0.0122104	-0.0616512	0.0205923	0.108681	0.0601493	0.294335	0.084286	0.149489	0.0591773	0.141089	0.155363	0.23957	0.164045
CNST	23	0.0179775	0.0361178	0.109681	0.0962052	0.16159	0.174936	0.153866	0.168308	0.143271	0.130851	0.115115	0.0742076	0.0749167	0.131404	0.125948	0.0880022	0.0165386	-0.0126198	0.0169109	-0.0387961	-0.187316	-0.0399455	-0.194439	-0.0750314	-0.105804	-0.0450654	-0.0723451	-0.0811255	-0.138315	-0.121098
CNTD1	22	0.0736124	0.144883	0.179751	0.120794	0.162796	0.0968348	0.0896831	0.0938405	0.0862572	0.116603	0.136008	0.0795125	0.0355175	0.0343632	0.0507555	-0.0138669	0.0477216	-0.0879716	-0.0286265	-0.0194314	0.00486433	-0.0993241	-0.201188	-0.10689	-0.151717	0.00633799	-0.158643	-0.0856573	-0.160741	-0.0908826
CNTD2	21	0.0321013	0.0918296	0.171399	0.126083	0.21003	0.167211	0.135265	0.180456	0.144442	0.160333	0.160454	0.108263	0.0954685	0.0719987	0.126224	-0.000684773	0.0527923	-0.0563408	0.0163495	-0.0129998	-0.0228389	-0.133478	-0.237973	-0.0988262	-0.139498	-0.0203641	-0.204991	-0.164639	-0.231381	-0.126764
CNTN1	6	0.0714612	0.0177286	-0.00301108	-0.047267	-0.140075	-0.13715	-0.103345	-0.243805	-0.144315	-0.112129	-0.105329	-0.0918249	-0.122405	-0.0815988	-0.137359	-0.0499937	-0.0535146	-0.081891	-0.10251	-0.0551336	0.0788539	0.0806517	0.110151	-0.0367651	-0.0124718	0.0657236	0.124383	0.139878	0.156535	0.0560106
CNTN3	18	0.0411646	0.0218819	0.0325119	-0.0261495	-0.0732909	-0.109054	-0.082941	-0.136143	-0.071351	-0.119239	-0.0827776	-0.101115	-0.151413	-0.0578256	-0.146002	-0.0266251	-0.0801597	-0.10855	-0.141983	-0.075288	-0.0172526	0.0538621	0.00769198	-0.0758994	-0.0644761	0.0484353	0.107561	0.110368	0.110224	-0.00959613
CNTN4	18	0.0582201	0.0408602	0.0192476	-0.0155566	-0.0748883	-0.0998976	-0.0762252	-0.148087	-0.0939956	-0.0797274	-0.0537459	-0.0534259	-0.087893	-0.0636004	-0.103914	-0.0446593	-0.0301642	-0.0751207	-0.0668346	-0.0315406	0.0618117	0.0468411	0.0575676	-0.0287493	-0.021499	0.0383578	0.0755899	0.0948865	0.0947395	0.0420035
CNTROB	22	0.069845	0.0730414	0.155667	0.111385	0.144171	0.115914	0.10855	0.0836836	0.0928784	0.0893272	0.094296	0.0607252	0.0314798	0.0849276	0.0658213	0.0531194	0.0167463	-0.0543015	-0.0264605	-0.0324849	-0.126577	-0.0170519	-0.177408	-0.0985208	-0.131997	0.0306472	-0.0395725	-0.0292901	-0.0920853	-0.0960983
COASY	22	0.0435805	0.0794157	0.162839	0.0963047	0.15581	0.0853981	0.0530028	0.0975357	0.0724505	0.0712756	0.0835491	0.0472712	0.0158426	-0.000183202	0.0383334	-0.0575363	0.00691178	-0.0739683	-0.017484	-0.0458763	-0.0936458	-0.103204	-0.219247	-0.110864	-0.157758	-0.0487564	-0.15864	-0.116336	-0.18996	-0.119877
COCH	14	-0.111233	-0.130145	-0.201032	-0.115733	-0.11689	-0.0434132	-0.0568188	-0.00804842	-0.0450318	-0.0677005	-0.0914074	-0.0325277	0.0218514	-0.0196184	0.00971456	-0.000892832	-0.029038	0.136593	0.0805473	0.0456226	0.0172651	0.0470993	0.167844	0.120762	0.165076	-0.0757568	0.0734193	0.00962575	0.0624929	0.0872829
COG1	28	0.00925059	-0.00716863	0.0987539	0.0881099	0.176723	0.192964	0.146209	0.156723	0.0951621	0.160231	0.1059	0.119305	0.147785	0.0996612	0.185074	0.0205718	0.036825	0.0388632	0.105545	-0.00372639	-0.0397281	-0.0685678	-0.164065	-0.0315797	-0.0735416	-0.0683967	-0.154045	-0.139648	-0.199497	-0.0805247
COG2	21	0.124665	0.13	0.226478	0.161792	0.201515	0.162591	0.157662	0.119784	0.136575	0.117984	0.125456	0.0669455	0.00852215	0.127561	0.0691745	0.0868354	0.020389	-0.0951412	-0.0651534	-0.0687657	-0.0725952	-0.0122075	-0.236739	-0.137781	-0.191843	0.0249586	-0.0598957	-0.0348143	-0.133521	-0.138654
COG7	22	0.0795197	0.11045	0.217729	0.149034	0.211815	0.16817	0.146358	0.134201	0.136648	0.13307	0.139778	0.0802065	0.0421521	0.0903987	0.0941431	0.0368505	0.0221015	-0.0771741	-0.0287989	-0.0611204	-0.121232	-0.080423	-0.256307	-0.13258	-0.183912	-0.0103738	-0.145165	-0.110357	-0.194377	-0.159839
COIL	28	0.0374459	-0.00985597	0.0849232	0.0900002	0.165287	0.221529	0.179209	0.157398	0.104777	0.153143	0.0875428	0.122332	0.137932	0.16828	0.202676	0.0985735	0.0302132	0.0625969	0.0953578	-0.0238455	-0.0121091	-0.0134643	-0.116378	-0.0124596	-0.0584192	-0.0796407	-0.0645716	-0.0895351	-0.14579	-0.0686566
COL10A1	15	0.0854817	0.0052773	0.0365593	0.0128693	-0.028331	0.0194711	0.0229015	-0.132445	-0.0508232	0.000318113	-0.0387637	0.00164223	-0.0213165	0.0327852	-0.000895055	0.0271755	-0.0196663	-0.0275644	-0.031288	-0.0589408	0.0829609	0.0760032	0.0339945	-0.0315932	-0.0350651	0.0250516	0.058062	0.0662299	0.0370056	0.00707138
COL11A1	26	0.0766703	-0.00246833	0.0786412	0.0429276	0.0403963	0.0881807	0.0764428	-0.0464317	0.0247996	0.0367615	-0.0106032	0.0132322	-0.00361745	0.0762789	0.0413596	0.0591683	-0.0259964	-0.0330555	-0.0330757	-0.0794514	-0.029199	0.0624108	-0.0581145	-0.0713841	-0.0856797	0.00909203	0.0413498	0.0313048	-0.0168584	-0.053344
COL12A1	18	0.0378317	-0.0100503	-0.00386287	-0.0398759	-0.0977979	-0.0728714	-0.0562106	-0.18447	-0.0905967	-0.0666081	-0.0829995	-0.0627303	-0.0805814	-0.0380245	-0.0834862	-0.020183	-0.0510405	-0.0649874	-0.0859977	-0.0683988	0.011778	0.0463327	0.0611821	-0.0466809	-0.0252443	0.0326635	0.0693166	0.0802626	0.0752647	0.0105548
COL14A1	8	-0.00403594	0.0227466	-0.136944	-0.128188	-0.272289	-0.269662	-0.206518	-0.316013	-0.223109	-0.174286	-0.118106	-0.120309	-0.138353	-0.16188	-0.210814	-0.0841499	-0.0254788	-0.0374191	-0.0863113	0.0188948	0.085338	0.0632422	0.269946	0.0691637	0.124059	0.0818337	0.153007	0.179962	0.255772	0.157717
COL15A1	8	-0.105429	-0.0490142	-0.236783	-0.1851	-0.30703	-0.265062	-0.211496	-0.266813	-0.207355	-0.164963	-0.121021	-0.118274	-0.096157	-0.154181	-0.175507	-0.079723	-0.0290245	0.0228363	-0.0381252	0.0403745	0.0205555	0.0244893	0.309828	0.117299	0.19174	0.0577056	0.12036	0.1248	0.228166	0.159477
COL16A1	7	0.0430848	0.0552949	-0.050418	-0.0825022	-0.231528	-0.258481	-0.190128	-0.32812	-0.202233	-0.181426	-0.116195	-0.13693	-0.182569	-0.153296	-0.239736	-0.0831931	-0.0574526	-0.099888	-0.140523	-0.0271245	-0.00718368	0.0890314	0.192361	-0.0108553	0.0389309	0.108304	0.174071	0.203403	0.248028	0.105737
COL17A1	7	-0.00439169	-0.00653624	-0.118412	-0.119849	-0.257062	-0.295186	-0.236558	-0.292162	-0.246002	-0.225712	-0.158669	-0.149104	-0.177195	-0.187555	-0.238457	-0.113673	-0.0641416	-0.0401	-0.0884818	0.0215549	0.00683811	0.0606446	0.237749	0.0509228	0.102632	0.0738726	0.1633	0.16953	0.249581	0.132819
COL18A1	6	0.0111494	-0.00172818	-0.0504613	-0.0795211	-0.181305	-0.17563	-0.130146	-0.250536	-0.162747	-0.131088	-0.0991338	-0.0964346	-0.111475	-0.102283	-0.143055	-0.0610869	-0.0582991	-0.0416974	-0.0723136	-0.0231634	-0.0763871	0.0722404	0.137576	0.00315429	0.0359475	0.0674607	0.130681	0.135491	0.169566	0.0682408
COL1A1	15	0.0557481	0.00925984	-0.0154218	-0.0393341	-0.133649	-0.0889968	-0.0542707	-0.230287	-0.120657	-0.0658827	-0.0754209	-0.0557863	-0.073602	-0.0280204	-0.0827391	0.000277199	-0.0403167	-0.0403765	-0.067347	-0.0513708	-0.0386915	0.0977042	0.102231	-0.0169459	0.00306523	0.0583278	0.134942	0.137035	0.138237	0.0448171
COL1A2	6	0.0452441	-0.00245299	-0.0461045	-0.0683492	-0.171806	-0.12689	-0.0907595	-0.2666	-0.155795	-0.0966756	-0.103428	-0.0762838	-0.094081	-0.0580438	-0.111571	-0.023894	-0.0462309	-0.044912	-0.0794316	-0.0501123	0.0308031	0.0956054	0.151721	-0.00414652	0.0250933	0.0601595	0.138709	0.147103	0.162316	0.0699122
COL2A1	26	0.00822658	-0.0153784	0.0566088	0.0204266	0.0438318	0.0214191	-0.00194772	0.0301031	0.0100943	-0.00445812	-0.00517386	0.00138482	0.00837722	-0.0111607	0.0103583	-0.0348597	-0.0266684	-0.00875033	0.00900079	-0.0235438	-0.0692712	-0.0112705	-0.0610445	-0.0349536	-0.0462564	-0.0556919	-0.0329608	-0.0350476	-0.0533818	-0.0310542
COL3A1	6	0.0467979	0.0012067	-0.0630175	-0.0763908	-0.191954	-0.154844	-0.114279	-0.275477	-0.163217	-0.120598	-0.118382	-0.0851154	-0.109043	-0.0745984	-0.134726	-0.0271587	-0.043978	-0.0346467	-0.0738975	-0.0330767	0.0408985	0.107101	0.186687	0.0188559	0.0524589	0.0748855	0.157942	0.166745	0.193998	0.0930438
COL4A3	11	-0.139444	-0.0824577	-0.21967	-0.130473	-0.174614	-0.135562	-0.123118	-0.0485281	-0.067036	-0.0946045	-0.0704304	-0.0628735	-0.0215131	-0.0787462	-0.0658033	-0.0228617	-0.00251042	0.0949771	0.047236	0.0834054	-0.00356202	0.00141982	0.209587	0.136199	0.190704	0.00407496	0.0612641	0.0285363	0.129928	0.116616
COL4A5	16	0.0969289	0.103017	0.111343	0.0559758	0.00966966	-0.048998	-0.0141838	-0.0853317	-0.0222553	-0.026832	0.00523201	-0.0424311	-0.10446	-0.0233936	-0.0973762	-0.0173694	-0.0287403	-0.136339	-0.128793	-0.0562791	-0.0843949	0.0196969	-0.0775187	-0.108516	-0.111643	0.0817244	0.0155131	0.0632662	0.0119387	-0.0501496
COL4A6	5	0.0285575	0.0405265	0.00315177	-0.0508157	-0.128811	-0.208942	-0.164367	-0.189347	-0.140237	-0.147388	-0.0899578	-0.129557	-0.172347	-0.151431	-0.208512	-0.116777	-0.0663736	-0.138086	-0.160934	-0.0406364	-0.0290814	-0.00122577	0.0553167	-0.0685827	-0.0309875	0.0704952	0.0486546	0.0870712	0.10693	0.0233808
COL5A1	15	0.0465236	0.00187003	-0.0348087	-0.0535997	-0.151497	-0.106743	-0.0708055	-0.237747	-0.12866	-0.0884502	-0.0933984	-0.0658807	-0.0870157	-0.0375948	-0.0985025	0.00217424	-0.0407265	-0.0289925	-0.0655035	-0.0392079	-0.0051185	0.113135	0.13499	0.000917323	0.0238446	0.0709526	0.15931	0.154061	0.167719	0.0649063
COL5A2	6	0.0418334	-0.0118912	-0.0513854	-0.0674974	-0.165877	-0.120681	-0.0874138	-0.249963	-0.141047	-0.0984966	-0.105334	-0.070402	-0.0903979	-0.0519856	-0.106335	-0.0155284	-0.0448553	-0.0272999	-0.0631703	-0.0394938	0.0451427	0.102441	0.161279	0.0113615	0.0399039	0.056778	0.143279	0.147301	0.162771	0.0772424
COL5A3	18	0.0683682	0.0505418	0.0608923	-0.000880717	-0.0641361	-0.0678276	-0.0363321	-0.175392	-0.0829386	-0.0408013	-0.0304739	-0.0390789	-0.0728693	-0.0311992	-0.0782398	-0.0205528	-0.0342038	-0.0905347	-0.0908654	-0.0635678	-0.0772946	0.033182	0.00172171	-0.0743717	-0.0713998	0.06111	0.0565915	0.0859693	0.0606681	-0.0122428
COL6A1	6	0.0239607	0.00739205	-0.0720604	-0.0828486	-0.205715	-0.174978	-0.127493	-0.272807	-0.164241	-0.126442	-0.108746	-0.0934824	-0.113639	-0.0903336	-0.148724	-0.0363299	-0.0450129	-0.0415245	-0.0802685	-0.026882	-0.0142988	0.0971136	0.182319	0.0127424	0.055099	0.0786343	0.161205	0.163177	0.20199	0.0915076
COL6A2	6	0.00839509	-0.0202366	-0.0965176	-0.103044	-0.226604	-0.190162	-0.142685	-0.27973	-0.178203	-0.141462	-0.12597	-0.10092	-0.111535	-0.102069	-0.149681	-0.0429161	-0.0477984	-0.0174724	-0.0644348	-0.0173361	0.000700483	0.103649	0.207124	0.0358864	0.0793839	0.0691412	0.173695	0.164947	0.213878	0.10957
COL6A3	7	0.00256331	-0.0222308	-0.127457	-0.11609	-0.242598	-0.188104	-0.140042	-0.293557	-0.189386	-0.133247	-0.128023	-0.0935646	-0.101237	-0.0932831	-0.140907	-0.0335504	-0.0424615	-0.00822411	-0.05707	-0.0114248	0.0348459	0.106116	0.243274	0.0558056	0.103443	0.070976	0.169029	0.16986	0.223733	0.123728
COL6A6	10	-0.0667825	-0.0350103	-0.166204	-0.138979	-0.238397	-0.239913	-0.192973	-0.20031	-0.161767	-0.171391	-0.126182	-0.121717	-0.113831	-0.149058	-0.178814	-0.0806341	-0.0383543	0.00334558	-0.05039	0.0382448	0.0280695	0.0478601	0.242977	0.082821	0.137074	0.0552417	0.135506	0.1252	0.215246	0.130441
COL7A1	15	0.0691257	-0.00777144	0.0325119	-0.00723691	-0.0808232	-0.084352	-0.0567334	-0.1592	-0.115069	-0.0785826	-0.0793073	-0.0496232	-0.07063	-0.0317876	-0.0706703	-0.0140395	-0.049443	-0.0322063	-0.0468232	-0.0310887	-0.0586985	0.0824997	0.0500642	-0.034091	-0.030235	0.0463835	0.12028	0.109686	0.123147	0.028443
COL8A1	15	0.0424782	0.0174104	-0.00329736	-0.0174776	-0.0818279	-0.0277047	-0.00611749	-0.167797	-0.0586666	-0.0146174	-0.0261015	-0.0198829	-0.0359619	0.012443	-0.033299	0.0308545	-0.0174416	-0.0287081	-0.0443708	-0.0433626	-0.0190962	0.0689866	0.0655425	-0.0166336	-0.00104975	0.0479823	0.0874239	0.0937508	0.0899893	0.0274151
COL8A2	15	0.058654	0.0116904	-0.02388	-0.0404632	-0.135354	-0.0992394	-0.0674731	-0.225611	-0.116235	-0.077963	-0.0794304	-0.062943	-0.0911854	-0.0397962	-0.100313	-0.00557558	-0.038694	-0.0508452	-0.0792101	-0.0506401	0.0366994	0.0927319	0.120585	-0.0192201	0.00703509	0.0727369	0.134603	0.140184	0.150648	0.0544681
COMMD3	17	0.0366065	0.0753841	0.0992894	0.050342	0.0719136	0.0166179	0.00898054	0.0475353	0.0450954	0.0276525	0.0564861	0.00462296	-0.0279741	-0.0280492	-0.0285583	-0.0567564	0.0107231	-0.088441	-0.061247	-0.0307553	0.0360518	-0.0914858	-0.0949055	-0.059703	-0.0871441	0.00495707	-0.150743	-0.0845016	-0.135711	-0.0675527
COMMD4	28	0.0822037	0.0887288	0.157619	0.135597	0.191244	0.179729	0.150761	0.161326	0.126604	0.1669	0.148736	0.131428	0.116165	0.102716	0.144943	0.0409859	0.066553	-0.00914752	0.0560718	0.00835066	0.0417852	-0.0450725	-0.150476	-0.0406276	-0.0928864	-0.0182834	-0.117506	-0.0919759	-0.16564	-0.0660593
COMMD5	30	0.00632529	-0.060052	0.0178658	0.0470957	0.11189	0.187983	0.136689	0.144206	0.0901294	0.129387	0.0491163	0.121797	0.166017	0.12985	0.197141	0.0785911	0.0459574	0.13762	0.159907	0.0279143	0.0637257	0.0343579	-0.0257539	0.074683	0.0269297	-0.0910613	-0.0363544	-0.0748378	-0.105687	-0.00279375
COMMD6	5	0.0420499	0.0597065	-0.0316002	-0.0565255	-0.148207	-0.197747	-0.154471	-0.210979	-0.141309	-0.144813	-0.0857291	-0.107891	-0.155101	-0.129716	-0.195728	-0.0785109	-0.031852	-0.105028	-0.133372	-0.0141787	0.111898	0.0364028	0.123136	-0.0167759	0.00855952	0.0959124	0.0975921	0.132713	0.174945	0.0803932
COMMD7	25	0.00823147	-0.0756272	-0.0240673	0.00212255	0.0263313	0.110848	0.0849537	0.0477042	0.0267482	0.0475272	-0.0139185	0.0564551	0.0879497	0.103464	0.119629	0.100849	0.0122002	0.137263	0.103419	0.00957082	-0.0010026	0.0833001	0.0303356	0.0786452	0.0513375	-0.0646119	0.0559684	0.00176125	-0.00477131	0.0125033
COMP	15	0.0490654	0.008375	-0.00212163	-0.0098113	-0.0621484	-0.00162284	0.0143888	-0.145282	-0.0454258	-0.00330449	-0.0222032	-0.0140522	-0.0290215	0.0314403	-0.0156836	0.0422476	-0.0229339	-0.0274858	-0.0470607	-0.0536399	-0.0173092	0.0662543	0.0449193	-0.027759	-0.0174198	0.0334617	0.0861686	0.0841501	0.0732506	0.0116735
COMTD1	29	-0.00519652	-0.0286778	0.049051	0.0558707	0.125772	0.147406	0.113863	0.157214	0.111042	0.0979907	0.0629645	0.0675046	0.0938126	0.0998568	0.131401	0.0618582	0.0154485	0.0471016	0.0615484	0.00454411	-0.050207	-0.0174343	-0.125547	-0.014991	-0.042018	-0.0501495	-0.0608644	-0.0896652	-0.1213	-0.0745705
COPA	23	0.0734935	0.0580546	0.112875	0.0833978	0.102349	0.10103	0.105934	0.047729	0.0687067	0.0489558	0.0439902	0.0232695	-0.013963	0.103328	0.0392084	0.0867495	-0.000541968	-0.0436823	-0.0473128	-0.0469579	-0.0680312	0.0153118	-0.129698	-0.077377	-0.106136	0.0176004	-0.0106696	-0.00781873	-0.0604597	-0.090752
COPS5	29	0.0151506	-0.0487672	0.0452299	0.0466263	0.117317	0.153558	0.0997912	0.115801	0.0651793	0.0838586	0.0254103	0.0776438	0.0976033	0.0806265	0.126015	0.0312372	0.0197974	0.0449473	0.0812357	-0.0205628	0.059578	-0.0252078	-0.0927426	0.00132394	-0.0399488	-0.0891041	-0.0790842	-0.0909412	-0.132249	-0.0570378
COPS6	22	0.0491466	0.0242116	0.130068	0.093835	0.160962	0.145315	0.110462	0.113663	0.0884499	0.115267	0.0839572	0.0866264	0.0832105	0.0651001	0.118843	0.00290409	0.0182392	-0.0153427	0.0326772	-0.0242129	0.0193548	-0.0677455	-0.181068	-0.0685246	-0.118238	-0.0532218	-0.135955	-0.118924	-0.179875	-0.0936175
COPS7A	24	0.0470873	0.0751889	0.123653	0.0803892	0.107949	0.0712573	0.0569304	0.044675	0.0542525	0.061544	0.0658615	0.0430711	0.0134688	0.01983	0.0379442	-0.0192302	0.0161235	-0.0410714	-0.00342954	-0.0374292	-0.0761513	-0.039958	-0.145777	-0.0740585	-0.0971065	-0.0175756	-0.103603	-0.0746719	-0.13501	-0.0775243
COPZ2	15	0.0478017	0.0019764	-0.0359895	-0.0563787	-0.15242	-0.116899	-0.0826596	-0.240016	-0.128205	-0.0834065	-0.0854707	-0.0607858	-0.0818234	-0.0585241	-0.10012	-0.0275728	-0.0353059	-0.0371235	-0.0603135	-0.0306699	0.0445816	0.0967087	0.147407	-0.00154094	0.0288322	0.0570628	0.128054	0.135105	0.15111	0.0743114
COQ10A	17	0.0109554	0.0852814	0.090053	0.0386647	0.0497073	-0.035924	-0.0309638	0.0261823	0.0198387	-0.0044081	0.0406934	-0.0179806	-0.0377773	-0.0611042	-0.0506365	-0.0689313	0.00338909	-0.0980819	-0.0526388	-0.000168299	0.00829587	-0.0619637	-0.104898	-0.0809888	-0.0922861	0.00870367	-0.0659802	-0.0303956	-0.0504159	-0.0383008
COQ3	26	0.0222156	-0.0617933	0.0390376	0.00605339	0.0424781	0.0430065	0.0288476	0.0105251	0.00650476	-0.00323939	-0.0485089	-0.00398956	-0.0114583	0.030005	0.0160273	0.022475	-0.0255168	-0.0052817	-0.0114348	-0.0540854	0.00610353	-0.0204927	-0.0712075	-0.0531886	-0.0594673	-0.0535551	-0.0339651	-0.0341458	-0.0601627	-0.0664865
COQ6	17	0.0687151	0.130577	0.180255	0.107691	0.126074	0.0397337	0.0441101	0.0476709	0.0680458	0.0680829	0.107043	0.0399699	-0.0155559	-0.00419981	-0.0112594	-0.0279933	0.0312383	-0.114296	-0.062473	-0.0279194	-0.0710707	-0.103834	-0.197739	-0.122368	-0.158303	0.0566231	-0.159257	-0.083145	-0.149483	-0.112184
COQ7	21	0.112808	0.114762	0.297279	0.18827	0.290752	0.219358	0.170934	0.182946	0.160776	0.154219	0.14271	0.103644	0.0531587	0.0962729	0.115368	0.0116612	0.0194995	-0.0984443	-0.0286773	-0.0959659	-0.0578159	-0.114877	-0.357187	-0.174164	-0.262762	-0.0459617	-0.211198	-0.161858	-0.28811	-0.203131
COQ9	14	-0.0394786	-0.100259	-0.0636517	-0.0326626	-0.0080603	0.0150107	-0.000630108	0.0209028	-0.0230876	0.00685569	-0.0451943	0.0152107	0.0616737	-0.000721514	0.069468	-0.0110532	-0.0101257	0.0797181	0.0827377	0.0243011	0.0326684	0.0116891	0.0223213	0.0366807	0.0420498	-0.0792002	-0.017689	-0.0515165	-0.0331038	0.016627
CORIN	18	0.0719996	-0.000534798	0.0224435	-0.0190879	-0.0791339	-0.0614379	-0.0504084	-0.172057	-0.0861059	-0.072894	-0.0842222	-0.0572608	-0.0882416	-0.035769	-0.0815264	-0.0207172	-0.0522731	-0.0560114	-0.0739788	-0.063979	0.0460323	0.0771675	0.0517122	-0.0461621	-0.0341407	0.0380608	0.0861764	0.0909328	0.0811249	0.0160734
CORO1A	2	-0.30012	-0.144561	-0.465232	-0.244374	-0.301861	-0.207444	-0.184536	0.0050872	-0.0495273	-0.121973	-0.0796	-0.0821133	0.0108393	-0.118072	-0.0816944	-0.0236059	0.0250843	0.212266	0.125612	0.179656	0.0775691	0.0247328	0.424488	0.298894	0.428246	-0.00874044	0.106082	0.0450651	0.20821	0.235649
CORO1C	12	-0.0747108	-0.0988633	-0.17364	-0.11724	-0.15791	-0.0847856	-0.0747462	-0.0805787	-0.0604049	-0.0794078	-0.0936544	-0.0510727	-0.0176828	-0.0238969	-0.0305219	0.0161611	-0.0223685	0.0933525	0.0320677	0.0275808	-0.00563763	0.0709867	0.206008	0.11095	0.1549	-0.0308397	0.109292	0.0625002	0.12152	0.0969205
CORO2B	7	-0.0206633	-0.0063	-0.110737	-0.106982	-0.207738	-0.201555	-0.161202	-0.23089	-0.172195	-0.139016	-0.0990345	-0.0910631	-0.0966915	-0.126529	-0.15341	-0.0747118	-0.0291613	-0.0143505	-0.0549224	0.0208128	0.00669612	0.0450098	0.201949	0.0506727	0.0989438	0.0639234	0.124079	0.131343	0.195261	0.109525
CORO7	28	0.0462156	0.00621647	0.196274	0.150565	0.28808	0.288063	0.217055	0.254936	0.184455	0.194113	0.134658	0.136642	0.152756	0.16124	0.227732	0.0608899	0.0279617	0.0147067	0.0819182	-0.0527269	-0.0688036	-0.0963652	-0.291853	-0.0946384	-0.165006	-0.132888	-0.196958	-0.197762	-0.295337	-0.174535
CORT	22	0.0692455	0.0623609	0.195331	0.132733	0.231547	0.163813	0.119036	0.179908	0.125095	0.110065	0.0908602	0.0767708	0.0527115	0.0602838	0.0957711	-0.00921246	0.0196159	-0.0735555	-0.00773776	-0.0535754	0.0501235	-0.100097	-0.265168	-0.132093	-0.186481	-0.034425	-0.191101	-0.152385	-0.239447	-0.148192
COX17	28	0.0228347	0.00698843	0.109952	0.0974936	0.196251	0.196117	0.152775	0.177337	0.115107	0.16872	0.118904	0.129437	0.148586	0.0993311	0.18415	0.0208537	0.0428831	0.0170617	0.0961128	0.00224382	0.0292218	-0.0712071	-0.1826	-0.0413718	-0.0928596	-0.0874542	-0.172812	-0.151466	-0.221937	-0.0938097
COX4I1	12	-0.0737125	-0.13487	-0.139303	-0.0836444	-0.081154	-0.047159	-0.0511721	-0.00762072	-0.0637121	-0.0584506	-0.0845732	-0.0236838	0.0285789	-0.0210744	0.0212145	0.00378305	-0.0200437	0.111846	0.0860881	0.0519076	-0.0195396	0.0509196	0.107431	0.0954236	0.110295	-0.0712003	0.0718432	0.00498072	0.0590034	0.0634564
COX4I2	13	-0.0333575	0.0516125	-0.0613641	-0.0790214	-0.149749	-0.19364	-0.147252	-0.161214	-0.11176	-0.102356	-0.0370302	-0.0837006	-0.0896901	-0.136756	-0.156316	-0.0987483	-0.0199878	-0.0599233	-0.0648081	0.022351	-0.00562724	-0.0312349	0.116388	0.018369	0.0558338	0.0570995	0.0167835	0.067386	0.108032	0.0717115
COX5A	25	-0.0593888	-0.089874	-0.0707746	-0.0205706	0.0390201	0.0611657	0.0371825	0.132814	0.048175	0.0379037	0.00165111	0.0375844	0.0878927	0.0344215	0.0881579	0.0258186	0.0146991	0.095092	0.105207	0.0495202	0.0918398	-0.011687	0.0175817	0.0746938	0.0756832	-0.0611892	-0.0390987	-0.071788	-0.0630358	0.0143798
COX6A1	28	0.0684504	0.0215243	0.126921	0.116092	0.205475	0.221933	0.169108	0.173961	0.111414	0.180264	0.121901	0.150991	0.158295	0.120759	0.201474	0.0398901	0.059388	0.0411393	0.108109	0.00374506	0.0591317	-0.0402179	-0.153187	-0.0197963	-0.0802591	-0.0918237	-0.158335	-0.141762	-0.226967	-0.0756147
COX6C	21	0.0656199	0.0559804	0.187891	0.142578	0.252724	0.206944	0.15031	0.213261	0.146723	0.148302	0.120764	0.120796	0.10471	0.0868285	0.15052	0.00128127	0.0357073	-0.0245997	0.0590744	-0.0233421	-0.01214	-0.0763214	-0.244	-0.0857095	-0.144104	-0.0693933	-0.172078	-0.143817	-0.242887	-0.124229
COX7A1	5	0.0186189	0.0372799	-0.0688364	-0.103101	-0.222391	-0.251415	-0.194896	-0.308024	-0.207194	-0.161209	-0.106842	-0.129689	-0.16734	-0.174944	-0.220408	-0.119784	-0.0492624	-0.115471	-0.138248	-0.0295096	0.0988023	0.0222902	0.168227	-0.0179859	0.0282245	0.0864546	0.0830836	0.125198	0.177494	0.0931291
COX8A	29	0.00491951	-0.035381	0.0564525	0.0363788	0.10902	0.103799	0.0682516	0.101906	0.0462914	0.0679	0.0316596	0.0547395	0.0603323	0.0385677	0.0872114	-0.00795592	0.0114501	0.0103257	0.0383173	-0.0103041	0.0393067	-0.0566667	-0.103646	-0.0259734	-0.0504389	-0.0530799	-0.131842	-0.11512	-0.160734	-0.069683
CPD	22	0.0658067	0.125758	0.165192	0.11065	0.151914	0.0999536	0.0819445	0.083656	0.0746535	0.102891	0.112098	0.0773035	0.0446494	0.0319771	0.0623121	-0.0248299	0.0404571	-0.0617586	-0.0033836	-0.0239457	-0.0484017	-0.094107	-0.176566	-0.0777387	-0.128295	-0.00608691	-0.157039	-0.0930309	-0.163289	-0.089966
CPE	13	0.0291785	0.000133252	-0.0622464	-0.0751886	-0.158575	-0.168097	-0.132674	-0.227503	-0.165072	-0.110356	-0.0939657	-0.0627625	-0.079881	-0.111115	-0.119197	-0.0866527	-0.0278453	-0.0288053	-0.037889	0.0102073	0.0834722	0.0370598	0.171243	0.0338265	0.0595032	0.0493093	0.0734396	0.100098	0.142497	0.10394
CPEB1	10	0.0445508	-0.00173717	-0.0935438	-0.0874548	-0.211477	-0.191116	-0.141359	-0.269045	-0.184766	-0.148385	-0.128294	-0.0920785	-0.104985	-0.0975201	-0.14442	-0.0328002	-0.0295648	0.00446135	-0.0529912	0.0106663	0.0405734	0.136922	0.219992	0.0581444	0.0918629	0.0673212	0.198826	0.193024	0.238147	0.136694
CPEB2	24	0.0776269	0.12255	0.186151	0.10907	0.148297	0.0461018	0.0402863	0.0512444	0.063161	0.0701945	0.0951555	0.0323532	-0.0211832	-0.022437	-0.0216525	-0.0666382	0.000483009	-0.158367	-0.0835082	-0.0549399	-0.0178458	-0.102033	-0.219769	-0.159843	-0.180704	0.0364104	-0.160457	-0.0732489	-0.157113	-0.118952
CPLX1	17	0.0607319	0.132405	0.166025	0.0964664	0.111907	0.00794874	0.0184171	0.0374202	0.0412468	0.0489266	0.105965	0.0156029	-0.0348233	-0.0316836	-0.0379761	-0.066911	0.00788519	-0.156058	-0.090956	-0.0376157	-0.0325056	-0.096419	-0.17858	-0.138042	-0.151826	0.0667126	-0.124841	-0.0564277	-0.106094	-0.0894793
CPNE3	28	0.0386321	-0.0108834	0.108252	0.0878356	0.170194	0.199633	0.148039	0.143024	0.106518	0.141218	0.07964	0.106866	0.117545	0.116151	0.161337	0.0508793	0.0266463	0.0196176	0.0641302	-0.0430763	-0.0383248	-0.0457742	-0.166598	-0.0517227	-0.0974261	-0.0835706	-0.110708	-0.111811	-0.172869	-0.109228
CPNE5	11	-0.189331	-0.0898592	-0.24648	-0.151407	-0.185194	-0.149091	-0.132334	-0.0271926	-0.0598978	-0.0830589	-0.0526853	-0.0618092	-0.0112699	-0.0981566	-0.0640444	-0.0534525	0.00112324	0.0894787	0.0464568	0.079721	0.011981	-0.0480115	0.207785	0.126868	0.202089	-0.00795324	0.012177	-0.00944086	0.0891154	0.110382
CPNE8	9	-0.105844	-0.0733624	-0.253998	-0.180678	-0.294505	-0.233458	-0.188544	-0.22464	-0.169763	-0.162541	-0.136172	-0.102639	-0.0826248	-0.126878	-0.144541	-0.047395	-0.0190368	0.0697945	0.00541818	0.065986	0.084231	0.0631881	0.342541	0.156093	0.228567	0.0282164	0.151133	0.131507	0.242338	0.185518
CPS1	13	0.0162958	-0.00247507	-0.0256007	-0.0555613	-0.122358	-0.127438	-0.0994129	-0.198161	-0.148676	-0.0849155	-0.0743393	-0.0663549	-0.0753315	-0.0801116	-0.0998578	-0.051061	-0.0344417	-0.0435976	-0.0639405	-0.0162549	-0.0159213	0.029907	0.098978	0.0051398	0.013102	0.031523	0.0837229	0.0952152	0.129188	0.0521413
CPSF1	30	-0.00866074	-0.0559264	0.0211837	0.0417164	0.0926503	0.147311	0.111739	0.116888	0.0725967	0.0895135	0.040796	0.0829122	0.12224	0.114529	0.148726	0.0851059	0.0229636	0.103196	0.113359	0.0128019	-0.0525268	0.032501	-0.0502229	0.0462253	0.0118072	-0.0576002	0.00371913	-0.0409565	-0.0574583	-0.0179021
CPSF2	28	0.0161771	0.0299051	0.115186	0.104993	0.16909	0.188027	0.160638	0.177406	0.140354	0.154168	0.128285	0.118894	0.124073	0.139417	0.163149	0.0962143	0.0528515	0.0487706	0.0816503	0.0100125	-0.0782188	-0.0296204	-0.157534	-0.0203015	-0.0699137	-0.0342993	-0.0720755	-0.0832002	-0.134697	-0.0773273
CPSF3L	17	0.0147287	0.0246648	0.0904617	0.0535312	0.0944156	0.0332111	0.015065	0.0757438	0.0509233	0.00472783	0.0288508	-0.0037632	-0.0226007	-0.0139194	-0.0125727	-0.0368181	-0.0157684	-0.0692195	-0.0317785	-0.0358337	-0.0820364	-0.0742717	-0.145644	-0.0877962	-0.0970957	0.0114217	-0.0859833	-0.0695987	-0.0976705	-0.0877845
CPSF6	28	0.0714961	-0.00764539	0.129775	0.124747	0.220955	0.273782	0.220433	0.205145	0.145031	0.18753	0.10542	0.146504	0.166035	0.19572	0.240888	0.124949	0.0466275	0.0702689	0.119046	-0.00597058	-0.003027	0.0166141	-0.18327	-0.0164031	-0.0950618	-0.0694363	-0.0594927	-0.0926785	-0.162762	-0.0932172
CPT1A	30	-0.0677089	-0.127424	-0.0745952	-0.0202713	0.0391011	0.15557	0.126523	0.112056	0.054945	0.111503	0.0257632	0.0854074	0.158046	0.142514	0.197367	0.103709	0.0132547	0.145089	0.135014	0.01953	-0.0155962	0.024552	0.0232543	0.0900238	0.0775772	-0.0890907	-0.0143332	-0.071926	-0.0658963	-0.00815183
CPT1B	24	-0.00791843	0.0728638	0.0842103	0.0668824	0.101666	0.0424086	0.0423552	0.121816	0.0953693	0.0508127	0.0931057	0.0257602	0.00124241	0.0189633	0.00929672	0.00844976	0.0300443	-0.0587187	-0.0306507	-0.00470228	-0.0954014	-0.0831612	-0.131367	-0.0654591	-0.0673408	0.0488216	-0.0853086	-0.0599099	-0.0863092	-0.0778033
CPT1C	6	-0.0157294	-0.0722941	-0.0909431	-0.0980852	-0.161863	-0.13934	-0.1164	-0.189825	-0.14712	-0.130687	-0.132098	-0.107973	-0.0990472	-0.0847898	-0.118192	-0.0487343	-0.076116	-0.0270887	-0.0607528	-0.0352476	-0.0478039	0.0633167	0.130771	0.000361963	0.045708	-0.00129903	0.129087	0.10599	0.141208	0.0534678
CPVL	9	-0.167758	-0.103927	-0.330974	-0.197741	-0.28182	-0.202693	-0.174141	-0.125269	-0.127246	-0.123935	-0.103708	-0.0768632	-0.0191879	-0.117677	-0.0953449	-0.0438862	0.00832486	0.13372	0.0694017	0.113373	0.180269	0.046881	0.360266	0.213713	0.295802	-0.00798566	0.114881	0.0812151	0.206671	0.21346
CPXM1	8	-0.0374711	-0.0406274	-0.18279	-0.15733	-0.303713	-0.277193	-0.218479	-0.304377	-0.223889	-0.213994	-0.173827	-0.146044	-0.151427	-0.157718	-0.211935	-0.0728866	-0.0603897	0.000920201	-0.0681238	0.0180968	0.0336661	0.109899	0.302617	0.0855663	0.1546	0.0717991	0.212744	0.195636	0.286266	0.165833
CPXM2	8	-0.0852889	-0.0400211	-0.200701	-0.163063	-0.274696	-0.244326	-0.196148	-0.259524	-0.194519	-0.145557	-0.105609	-0.110518	-0.0915708	-0.143638	-0.163303	-0.0774574	-0.0299042	0.00328075	-0.0504737	0.0394356	0.111358	0.02387	0.278422	0.103173	0.168036	0.0560959	0.116062	0.120638	0.222479	0.161596
CPZ	10	-0.0340312	-0.0515001	-0.186315	-0.14564	-0.276386	-0.20726	-0.154188	-0.278756	-0.195947	-0.13962	-0.127604	-0.091926	-0.0780302	-0.0978354	-0.128396	-0.0320033	-0.0323916	0.0394449	-0.0213705	0.0237857	0.0357157	0.105263	0.298147	0.107725	0.168375	0.0447218	0.185201	0.167808	0.246311	0.164106
CR1	4	-0.142162	-0.0959108	-0.210865	-0.101604	-0.104977	-0.0426259	-0.0392363	0.0542467	0.00806446	-0.0201747	-0.0252191	-0.00789777	0.0540175	-0.00816822	0.0265199	0.0223367	0.0279389	0.138738	0.0954186	0.0800437	0.0491587	0.0190866	0.167478	0.141629	0.183682	-0.0245487	0.0500739	-0.00501017	0.0706206	0.100354
CR2	4	-0.132863	-0.0564448	-0.209995	-0.105601	-0.129492	-0.0886566	-0.0729793	0.0380729	0.00723247	-0.043461	-0.0118345	-0.0291979	0.0280867	-0.036029	-0.0203262	0.0186728	0.0330865	0.12673	0.0830353	0.114697	0.00211935	0.0246575	0.213709	0.160683	0.221781	0.0196718	0.0703492	0.032411	0.121517	0.128842
CRABP1	12	-0.0215557	-0.080707	-0.112296	-0.0930045	-0.157097	-0.124418	-0.102899	-0.149537	-0.132278	-0.130354	-0.1316	-0.0918153	-0.0801849	-0.0447578	-0.0869275	0.00542956	-0.0593123	0.0258979	-0.0447529	-0.00397839	0.0165898	0.104682	0.142528	0.0415097	0.0664504	0.00557486	0.196242	0.132593	0.206984	0.0800742
CRABP2	30	0.0460382	-0.0208623	0.0662503	0.0924546	0.155643	0.21797	0.183503	0.15633	0.117194	0.148093	0.0787992	0.122056	0.142734	0.162155	0.202158	0.106304	0.0344037	0.0888464	0.121344	-0.00163493	-0.0417175	0.050506	-0.11624	0.00547825	-0.0437135	-0.0762688	-0.041515	-0.0704592	-0.138914	-0.0608578
CRAMP1L	22	0.0479484	0.026747	0.146827	0.0933167	0.153542	0.134258	0.104005	0.108736	0.0862906	0.0718242	0.0632384	0.0460439	0.0292214	0.0779437	0.0726372	0.0407231	-0.00448068	-0.0337602	-0.0146393	-0.0698212	-0.155589	-0.0490682	-0.200043	-0.0913768	-0.129548	-0.0296626	-0.0776272	-0.0810208	-0.135201	-0.133748
CRAT	16	0.0312592	0.0826783	0.0653454	0.0368238	0.0192161	0.000439361	0.0139709	-0.0037294	0.0374312	0.00229691	0.0332135	-0.0153869	-0.0508758	0.0126883	-0.0422935	0.0190074	0.0107776	-0.0546745	-0.0798573	-0.02023	-0.0659004	-0.0313064	-0.0253169	-0.0242465	-0.0341455	0.0613851	-0.0355285	0.00449525	-0.0218723	-0.0435817
CRB3	28	0.114126	0.0738996	0.196145	0.157095	0.22721	0.221838	0.201797	0.167382	0.155845	0.170546	0.126098	0.118948	0.10178	0.162841	0.16681	0.102604	0.0431485	-0.0244052	0.0163954	-0.0350728	-0.0209069	0.000616614	-0.218143	-0.0908571	-0.149651	-0.00526152	-0.0742205	-0.0674803	-0.158837	-0.116398
CREB3L2	7	-0.0753291	-0.0596267	-0.163929	-0.134526	-0.222181	-0.20205	-0.154821	-0.185694	-0.140377	-0.147639	-0.114917	-0.121594	-0.109222	-0.101331	-0.149418	-0.0374293	-0.0555254	-0.00583321	-0.0831131	-0.00472571	-0.060905	0.0316699	0.198551	0.0370445	0.1142	0.0518412	0.132227	0.117543	0.194689	0.0825715
CREB3L4	21	0.145806	0.122142	0.226934	0.160717	0.197379	0.184738	0.181198	0.0691737	0.101689	0.134895	0.110247	0.0884578	0.0239465	0.157216	0.0984249	0.107679	0.0237184	-0.0867791	-0.0626604	-0.0799095	-0.0482166	-0.0139563	-0.226585	-0.134793	-0.198251	0.0447507	-0.0745029	-0.0343884	-0.128805	-0.146993
CREB5	7	-0.0153886	-0.00280588	-0.136241	-0.121963	-0.23855	-0.2558	-0.201572	-0.260728	-0.175378	-0.197629	-0.140065	-0.146403	-0.171669	-0.156497	-0.225061	-0.081854	-0.0622747	-0.0578444	-0.115958	-0.00487869	0.0462425	0.0758473	0.208802	0.028057	0.0889912	0.0828466	0.160414	0.165411	0.232674	0.110721
CREBBP	17	0.0737181	0.0707023	0.137428	0.0723254	0.0911084	0.0519512	0.0408247	0.0276682	0.0384916	0.00955393	0.0263289	-0.0154907	-0.0510592	0.0206354	-0.0219817	0.00311394	-0.0218407	-0.0970153	-0.0950684	-0.0843564	-0.0865936	-0.0304415	-0.139528	-0.110121	-0.135303	-0.00262697	-0.0437884	-0.0214869	-0.0694804	-0.101543
CRELD1	17	0.0920481	0.115954	0.182326	0.102788	0.122087	0.0277877	0.0350542	0.0127962	0.0334532	0.0459285	0.0711342	0.0144338	-0.0376286	-0.0151542	-0.0276235	-0.0451092	0.00222621	-0.145187	-0.0927807	-0.0506843	-0.0119759	-0.0696674	-0.17565	-0.144641	-0.161147	0.0610193	-0.0942872	-0.0211206	-0.0863423	-0.0910467
CRIM1	18	0.079465	0.102431	0.0909618	-0.00181093	-0.0692121	-0.183118	-0.14343	-0.201102	-0.134747	-0.116895	-0.052002	-0.104325	-0.171952	-0.163981	-0.212563	-0.147052	-0.0467337	-0.207901	-0.185764	-0.0692339	0.0657294	-0.0508179	-0.0386877	-0.134694	-0.123719	0.0926643	-0.0230773	0.0515147	0.0521004	-0.0172368
CRIP1	28	0.0700213	0.0595265	0.137388	0.116408	0.168897	0.166684	0.150262	0.125123	0.117321	0.132627	0.119802	0.0941384	0.0718871	0.119785	0.118435	0.0683436	0.0308814	-0.0226827	0.0178522	-0.0324001	-0.0187649	-0.0200815	-0.154851	-0.0625786	-0.100098	0.0268573	-0.0847593	-0.0676397	-0.146255	-0.0948873
CRIPAK	24	0.0377987	0.10549	0.120409	0.0816677	0.091751	0.0300593	0.0371042	0.044849	0.0547012	0.0456478	0.0882602	0.0199312	-0.0194643	0.00811227	-0.012375	-0.0121158	0.00805986	-0.0948977	-0.0574593	-0.0262442	-0.168709	-0.0601851	-0.161431	-0.0998559	-0.117034	0.0527787	-0.0712675	-0.0325334	-0.0723067	-0.0906492
CRISPLD1	6	0.0200538	-0.0251988	-0.0809183	-0.0797416	-0.156174	-0.153008	-0.123675	-0.197465	-0.154198	-0.117034	-0.106506	-0.0793904	-0.08858	-0.0958555	-0.124254	-0.062224	-0.0546912	-0.0318321	-0.0582343	-0.0165064	0.00320754	0.0757797	0.147117	0.0171204	0.0573109	0.019182	0.136988	0.133226	0.164932	0.0837562
CRISPLD2	8	-0.038185	-0.0426786	-0.199623	-0.164409	-0.315463	-0.262473	-0.203397	-0.327544	-0.22622	-0.187119	-0.157031	-0.13196	-0.128813	-0.138497	-0.190957	-0.0537215	-0.0433573	0.00794029	-0.0615782	0.0181207	0.0632612	0.10214	0.319099	0.0969739	0.168203	0.0757446	0.200647	0.188218	0.280096	0.170621
CRLF3	4	-0.186499	-0.0801118	-0.250686	-0.126819	-0.120474	-0.0505371	-0.0585902	0.0731579	0.00903478	-0.0177618	-0.0112424	-0.00386735	0.061464	-0.0221311	0.02015	0.00875783	0.0357187	0.147891	0.113626	0.107103	0.114237	-0.0265303	0.211074	0.179392	0.227403	-0.0648126	0.0226134	-0.019846	0.0706973	0.128953
CRNKL1	28	0.107088	0.0708694	0.217258	0.1755	0.279554	0.292637	0.241197	0.208868	0.171278	0.232655	0.177437	0.179054	0.169058	0.188619	0.239091	0.0992176	0.0632944	0.0123534	0.088705	-0.0253134	-0.0286686	-0.0387111	-0.257025	-0.0701326	-0.161665	-0.0500169	-0.128941	-0.10999	-0.212669	-0.130705
CRTAC1	13	-0.000882482	0.0256075	-0.0748641	-0.0742482	-0.161104	-0.177037	-0.136555	-0.190551	-0.143182	-0.111606	-0.0589692	-0.0749226	-0.0882995	-0.110248	-0.137621	-0.0566547	-0.00927268	-0.0348709	-0.0546058	0.0244293	0.041043	0.0276453	0.153571	0.0343595	0.0689711	0.0689342	0.0894258	0.0984765	0.16405	0.101711
CRTAP	13	0.0111796	0.0134779	-0.0753175	-0.0769741	-0.156631	-0.150732	-0.114014	-0.191967	-0.133908	-0.0903554	-0.0741818	-0.0687155	-0.0754891	-0.0965161	-0.115408	-0.0603841	-0.0122021	-0.0369512	-0.0576405	0.00967054	0.162445	0.0472213	0.159048	0.0343923	0.0592102	0.0469304	0.0762147	0.0928025	0.136276	0.0977228
CRTC2	23	0.0303999	0.0475631	0.0738706	0.0714539	0.104583	0.10458	0.0980991	0.105695	0.100001	0.0688041	0.0675902	0.047205	0.0316766	0.093728	0.0722848	0.0688427	0.0197149	-0.00878563	0.00294912	-0.018601	-0.0125531	-0.0116847	-0.106077	-0.036875	-0.0619425	0.00197297	-0.0299741	-0.0400969	-0.0602216	-0.0603339
CRY2	18	0.0591927	0.113944	0.0434908	-0.00183029	-0.0904985	-0.162116	-0.108659	-0.177842	-0.0938645	-0.0820974	-0.0119341	-0.0762968	-0.128814	-0.113675	-0.172863	-0.0773096	-0.0140139	-0.136421	-0.131039	-0.0147391	-0.0131573	-0.00231239	0.0404588	-0.066839	-0.0379597	0.133083	0.041943	0.102539	0.113668	0.0337402
CRYAB	8	-0.0270308	-0.0351779	-0.17132	-0.167438	-0.319042	-0.320588	-0.257714	-0.371185	-0.28597	-0.231725	-0.177385	-0.165512	-0.170736	-0.201457	-0.248855	-0.118889	-0.0699658	-0.046073	-0.103913	0.00795564	0.0445843	0.0607268	0.294284	0.0622057	0.129632	0.0712227	0.177409	0.188646	0.283786	0.159585
CSAD	24	0.0886015	0.122495	0.155426	0.115064	0.131074	0.0856472	0.086581	0.0527829	0.066701	0.0919354	0.0977079	0.0554734	0.0124358	0.0427151	0.0296734	0.0160415	0.0308821	-0.0916657	-0.037202	-0.023921	-0.0721162	-0.024701	-0.15617	-0.0904819	-0.114547	0.0452947	-0.0720039	-0.0242676	-0.0784783	-0.0793303
CSDC2	6	0.0520487	0.00184292	-0.0256642	-0.0531629	-0.158934	-0.140042	-0.102058	-0.256042	-0.161731	-0.101055	-0.0883711	-0.0753211	-0.0975381	-0.0719239	-0.117074	-0.0396541	-0.0490949	-0.0530283	-0.0789126	-0.0349737	-0.0219761	0.0746594	0.128767	-0.0073287	0.014788	0.0463651	0.119673	0.133686	0.153464	0.059811
CSE1L	30	-0.0142363	-0.109513	0.00339528	0.0331659	0.126872	0.194028	0.135808	0.165007	0.0986993	0.0960675	0.0175859	0.0900814	0.130353	0.134264	0.184846	0.091088	0.00957335	0.113276	0.122451	-0.00983227	-0.0226532	0.00406297	-0.087119	0.0287962	-0.00767029	-0.117055	-0.0655366	-0.110252	-0.154958	-0.0652698
CSF1R	9	-0.203468	-0.0518596	-0.324984	-0.213923	-0.308416	-0.298371	-0.254517	-0.131654	-0.118901	-0.179418	-0.10247	-0.142539	-0.104544	-0.211735	-0.208218	-0.124162	-0.0135776	0.045022	-0.0151236	0.102904	0.105579	-0.00850708	0.344413	0.164594	0.280568	0.0382153	0.0754019	0.0756929	0.202681	0.192604
CSF2RA	11	-0.217324	-0.0963001	-0.348142	-0.198951	-0.256863	-0.203839	-0.174958	-0.0482036	-0.0726262	-0.119478	-0.0778612	-0.089091	-0.0240545	-0.131347	-0.109459	-0.0542731	0.0112383	0.118057	0.0571896	0.12491	0.141937	0.0142106	0.333041	0.203172	0.308403	0.0104333	0.0800633	0.0422359	0.17322	0.189283
CSK	4	-0.176789	-0.128874	-0.24481	-0.111275	-0.111292	-0.0419079	-0.0448575	0.0871805	0.0162092	-0.0325035	-0.0297562	-0.0120921	0.0667768	-0.0106528	0.0315837	0.0310433	0.0143408	0.181438	0.13527	0.111588	-0.0303471	0.0360392	0.19003	0.184861	0.237934	-0.0210568	0.0731299	0.00045718	0.0710334	0.107969
CSNK1D	30	-0.0110042	-0.0610706	0.00720233	0.0378331	0.101852	0.168882	0.134354	0.129518	0.0886708	0.100981	0.0398021	0.0792947	0.114599	0.125466	0.165862	0.0852884	0.0154061	0.101826	0.102507	-0.00611891	-0.0560273	0.017352	-0.074078	0.0239875	-0.00399636	-0.083087	-0.0303791	-0.0796892	-0.114513	-0.0515978
CSNK2A2	12	-0.0832695	-0.109883	-0.153738	-0.114594	-0.156191	-0.140374	-0.130342	-0.113286	-0.128614	-0.0946568	-0.0999926	-0.0571301	-0.00545757	-0.101567	-0.0488382	-0.0714331	-0.035969	0.060804	0.0550733	0.0500241	0.0123423	0.0374829	0.152732	0.0752643	0.115476	-0.050374	0.0713409	0.0379004	0.111414	0.109408
CSPP1	30	0.0526199	0.00245562	0.116356	0.0983098	0.164201	0.198463	0.146465	0.136556	0.0956983	0.134635	0.0826128	0.115922	0.127605	0.124838	0.168654	0.0652513	0.0427855	0.0448775	0.0846745	-0.0262605	-0.0177358	-0.0297215	-0.139625	-0.0114783	-0.0768113	-0.0905398	-0.0760661	-0.0827289	-0.146412	-0.0691712
CSRNP2	24	0.118259	0.103536	0.192714	0.125526	0.149032	0.10846	0.106523	0.0503968	0.0845456	0.0752178	0.0714787	0.0413366	-0.0157169	0.0774336	0.0329792	0.0449714	0.0023321	-0.0877347	-0.0551986	-0.0595073	-0.032171	0.0129266	-0.195011	-0.110529	-0.163708	0.0270369	-0.0301844	0.00094701	-0.0834053	-0.104447
CSRNP3	5	0.00789256	0.0352878	-0.0557192	-0.0867968	-0.196493	-0.240325	-0.186903	-0.258468	-0.172598	-0.166819	-0.103904	-0.134441	-0.1669	-0.158645	-0.216233	-0.100613	-0.049986	-0.100583	-0.128461	-0.0158276	-0.0251488	0.0318578	0.142865	-0.0165737	0.0321702	0.0863375	0.108034	0.132322	0.184242	0.0822653
CSRP1	6	0.0417922	0.00242573	-0.00791961	-0.0422046	-0.135316	-0.155477	-0.1073	-0.222511	-0.157598	-0.117961	-0.0839239	-0.0877536	-0.12467	-0.0709093	-0.132532	-0.0337034	-0.0644551	-0.0619567	-0.109302	-0.0313881	-0.0628909	0.0488576	0.0897222	-0.0287617	-0.00787849	0.0782898	0.109777	0.12063	0.147127	0.0345242
CSRP2	10	-0.0229426	-0.044201	-0.153378	-0.133942	-0.248368	-0.21724	-0.17765	-0.261664	-0.191415	-0.167621	-0.149611	-0.112128	-0.109479	-0.126377	-0.161454	-0.0616685	-0.0416553	0.00777238	-0.040399	0.0199581	0.0918602	0.0806907	0.275723	0.0901736	0.144292	0.0487179	0.150433	0.149303	0.235591	0.147694
CSRP2BP	28	0.0433811	0.0115064	0.126555	0.105803	0.203579	0.223743	0.173515	0.175137	0.124873	0.175491	0.115802	0.136691	0.15492	0.13527	0.200759	0.0631035	0.0496191	0.0356703	0.0900161	-0.00511543	0.0734861	-0.0403543	-0.179994	-0.0324114	-0.097851	-0.0940316	-0.11989	-0.125789	-0.189143	-0.0822643
CST3	19	-0.0249117	0.0987959	0.0300432	-0.00447844	-0.0201241	-0.126199	-0.109297	-0.0216275	-0.0241695	-0.0318359	0.042598	-0.0331916	-0.0538365	-0.147771	-0.120658	-0.147417	0.016601	-0.103272	-0.0579775	0.0238027	0.0432362	-0.110201	-0.023677	-0.0431709	-0.0249926	0.0446795	-0.117944	-0.0439272	-0.046857	0.00916129
CST6	15	0.00900954	-0.0750679	-0.0536637	-0.0361322	-0.0511098	-0.00601976	-0.00267185	-0.0534945	-0.0277002	-0.0614339	-0.082818	-0.0621729	-0.0640513	0.0339315	-0.0309323	0.043985	-0.0564007	-0.000744563	-0.0623988	-0.0674142	-0.020643	0.10343	0.0525261	-0.0142534	0.0121894	0.0217291	0.134305	0.076466	0.0856011	-0.00326416
CST7	2	-0.255277	-0.159756	-0.446517	-0.224194	-0.288123	-0.157273	-0.133183	-0.0237502	-0.0642608	-0.0892068	-0.080571	-0.0450389	0.0532031	-0.0571193	-0.0232114	0.0298435	0.0328438	0.250485	0.162746	0.174599	0.112294	0.0613862	0.438177	0.313564	0.421946	-0.00787529	0.147072	0.0663015	0.231987	0.249474
CST9	21	0.032225	0.0339909	0.123261	0.0963897	0.177666	0.138556	0.0962818	0.168911	0.113528	0.122003	0.0970919	0.0950206	0.102881	0.0463726	0.113154	-0.0225193	0.0433987	-0.00643519	0.0661379	0.00536277	0.0380626	-0.0679742	-0.173148	-0.0457305	-0.0898837	-0.0621465	-0.156655	-0.128258	-0.191478	-0.0696102
CST9L	24	0.0418376	0.0791347	0.116234	0.0913966	0.132632	0.0943002	0.0736575	0.0946172	0.0731774	0.100539	0.101312	0.0863706	0.0729486	0.0305521	0.0755965	-0.0180949	0.0452343	-0.0252286	0.0322216	0.0015999	0.0385493	-0.0411075	-0.129781	-0.047982	-0.0862743	-0.0157861	-0.105113	-0.0694826	-0.115192	-0.042346
CSTA	14	-0.0813553	-0.0925125	-0.156532	-0.102363	-0.126535	-0.0764423	-0.0676288	-0.0399124	-0.0547693	-0.0530464	-0.0686524	-0.028271	0.017898	-0.0381472	-0.0111353	-0.00533227	0.0074885	0.113242	0.0684789	0.0589413	0.0526641	0.0329388	0.174211	0.121401	0.150423	-0.0224247	0.0633906	0.0294037	0.0830531	0.0949955
CTDSPL	20	0.0916156	0.14411	0.148189	0.0581665	0.0243592	-0.0834634	-0.0587349	-0.0826524	-0.0135655	-0.0489671	0.0258064	-0.057773	-0.141173	-0.0796696	-0.153191	-0.072135	-0.0187919	-0.186734	-0.183963	-0.0704578	-0.0695701	-0.0576006	-0.106975	-0.140473	-0.138389	0.108122	-0.0545696	0.0302806	-0.00161329	-0.0778121
CTF1	20	0.047291	0.0696365	0.109961	0.0228796	0.00839311	-0.056521	-0.0400704	-0.0639133	-0.0276262	-0.0394813	0.00694235	-0.0733424	-0.110544	-0.0465788	-0.104274	-0.0563451	-0.0501719	-0.175059	-0.174028	-0.102052	-0.0387849	-0.0643049	-0.10118	-0.144076	-0.139435	0.0595253	-0.0234692	0.014299	-0.00820763	-0.0767861
CTGF	6	0.00285211	-0.0136009	-0.109828	-0.0984729	-0.202566	-0.159821	-0.119993	-0.254829	-0.169076	-0.11083	-0.100512	-0.0746248	-0.0823849	-0.083763	-0.117374	-0.036736	-0.0244011	-0.00894638	-0.0445739	0.00396099	0.136103	0.0702165	0.22004	0.0625693	0.0968279	0.0512513	0.121403	0.130228	0.181385	0.121775
CTHRC1	15	0.00619227	-0.0370871	-0.092362	-0.0670521	-0.127598	-0.0678998	-0.0546044	-0.145829	-0.087791	-0.0574388	-0.0820582	-0.0297707	-0.0269601	-0.0258322	-0.0373032	-0.00416275	-0.0117112	0.037232	0.0104509	0.00543754	0.131925	0.0881439	0.169591	0.0676641	0.0899742	0.00782893	0.0956142	0.0835817	0.115314	0.0931514
CTIF	15	0.00813544	-0.00728136	-0.017329	-0.0449901	-0.105873	-0.100085	-0.0742176	-0.171345	-0.106794	-0.0929563	-0.0704279	-0.0684477	-0.0917746	-0.0392669	-0.0956883	-0.00922196	-0.0577349	-0.0451927	-0.0739565	-0.0559249	-0.0954717	0.0275095	0.0488152	-0.0356058	-0.0157227	0.0520725	0.108767	0.106136	0.136773	0.0151785
CTLA4	3	-0.277587	-0.200168	-0.435208	-0.213047	-0.231504	-0.0937843	-0.091616	0.0567726	-0.0229526	-0.0628425	-0.0763088	-0.0285757	0.0794245	-0.0231773	0.02719	0.0455723	0.0239677	0.268241	0.190228	0.157267	0.0427223	0.0399311	0.362412	0.295419	0.39561	-0.0606859	0.104537	0.0104546	0.153252	0.192434
CTNNA1	26	0.147161	0.0774713	0.146001	0.10711	0.109597	0.14673	0.148689	-0.0151789	0.0213569	0.110976	0.0724877	0.0828329	0.0491321	0.137341	0.103335	0.104113	0.00823783	-0.0283659	-0.00683925	-0.0590877	-0.0581358	0.0800497	-0.111506	-0.0660092	-0.123988	0.0107409	0.0394035	0.0483285	-0.0249819	-0.0678047
CTNNBIP1	18	0.00715293	-0.00191983	0.0205766	-0.0358523	-0.0693734	-0.149447	-0.134931	-0.123477	-0.105069	-0.124	-0.08625	-0.0985471	-0.130783	-0.143769	-0.166715	-0.121965	-0.0474165	-0.111785	-0.113939	-0.0626829	-0.0292751	-0.0658365	-0.025833	-0.0885449	-0.0612073	0.0417663	-0.0415444	0.00478383	0.0141966	-0.0365036
CTNNBL1	30	-0.0452069	-0.10796	-0.0868323	-0.0183821	0.0240292	0.150976	0.109408	0.0871078	0.0414093	0.107675	0.0278147	0.0997453	0.16728	0.12322	0.198681	0.0954667	0.0393584	0.185406	0.17033	0.0440759	-0.0122942	0.0669423	0.0507279	0.11539	0.0972526	-0.116708	0.0205426	-0.0542496	-0.04978	0.0297615
CTNND2	28	0.0628575	-0.0302704	0.115517	0.0737658	0.128667	0.165731	0.124455	0.0749576	0.0337617	0.118424	0.0498999	0.109705	0.121626	0.10219	0.157135	0.0378534	0.014293	0.0408705	0.0964942	-0.0318705	0.00414232	-0.0140416	-0.122194	-0.0255397	-0.0872102	-0.0790768	-0.0742512	-0.0700139	-0.13212	-0.061952
CTRL	4	-0.164614	-0.121772	-0.215483	-0.119324	-0.116854	-0.0672174	-0.0708877	0.0453326	-0.00619943	-0.0514451	-0.0528741	-0.0372561	0.0316609	-0.043468	-0.0052974	-0.00807905	0.00160888	0.139029	0.093709	0.0809525	-0.0397335	0.00354421	0.156453	0.134974	0.193559	-0.0512981	0.0263878	-0.025745	0.0530704	0.0803899
CTSA	25	-0.141577	-0.11483	-0.154588	-0.0846006	-0.0641457	0.0391498	0.0183518	0.0580758	0.0167863	0.0486607	0.00824985	0.0399926	0.123034	0.0316241	0.115871	0.014937	0.0203608	0.15109	0.14314	0.0536907	-0.0292597	-0.020351	0.109274	0.123303	0.143561	-0.109015	-0.0320078	-0.0746836	-0.0386344	0.0487924
CTSC	3	-0.226624	-0.154031	-0.363715	-0.208481	-0.24231	-0.144991	-0.13596	-0.0313739	-0.0809707	-0.086878	-0.0916986	-0.0544322	0.030081	-0.0811726	-0.0316247	-0.026209	0.0162648	0.172931	0.110315	0.122012	0.11367	-0.00841765	0.326198	0.230486	0.309842	-0.0496731	0.0450679	0.000428906	0.124649	0.173595
CTSD	26	-0.0500782	-0.0109034	-0.0974444	-0.0348243	-0.0427756	-0.00762047	-0.0017272	0.0366899	0.0229885	0.010819	0.0122453	0.00893284	0.0275816	0.00097627	0.0130426	0.0141319	0.0326743	0.0600073	0.0390566	0.0448197	0.046983	0.0194953	0.0888452	0.0757624	0.0934305	0.0117263	-0.000655946	-0.0140467	0.0026446	0.0423904
CTSF	24	0.0752548	0.0826692	0.15091	0.0604465	0.0779632	0.0183114	0.0175435	-0.0263456	-0.00720928	0.0493952	0.0570063	0.0114733	-0.0205563	-0.0282934	-0.0156599	-0.0758106	-0.0143668	-0.153601	-0.092716	-0.0739376	0.0298276	-0.0713115	-0.14319	-0.143317	-0.155418	0.0161084	-0.0907161	-0.0287941	-0.0729669	-0.0764682
CTSG	10	-0.0276416	-0.0239607	-0.148741	-0.120225	-0.229867	-0.214631	-0.175609	-0.222549	-0.185698	-0.137629	-0.10725	-0.0780359	-0.0729432	-0.135613	-0.142949	-0.0764303	-0.00334574	0.028191	-0.00870175	0.0541954	0.144797	0.0580862	0.257946	0.113223	0.150465	0.0323796	0.129089	0.129538	0.208167	0.165423
CTSH	2	-0.180498	-0.0977405	-0.316532	-0.168519	-0.221772	-0.144715	-0.121703	-0.0262073	-0.0574286	-0.0737047	-0.0564738	-0.0426747	0.0200427	-0.0820888	-0.0420934	-0.0164476	0.0329068	0.159513	0.104812	0.131935	0.0767906	0.0260603	0.311667	0.217364	0.29614	-0.00193917	0.0694124	0.0344484	0.140776	0.173382
CTSK	10	-0.0172353	-0.040219	-0.159404	-0.131069	-0.249213	-0.190277	-0.150885	-0.267722	-0.18216	-0.139541	-0.134823	-0.094256	-0.0903998	-0.100939	-0.133249	-0.0409619	-0.0361537	0.0178061	-0.0361212	0.0102044	0.121346	0.107682	0.275206	0.0842022	0.137932	0.0436525	0.170784	0.159175	0.227283	0.150319
CTSS	2	-0.249796	-0.13791	-0.391455	-0.201639	-0.244362	-0.147957	-0.134464	0.00982886	-0.0328904	-0.0824975	-0.0652429	-0.0529184	0.0322374	-0.079508	-0.0379763	-0.00492742	0.0279293	0.195707	0.130401	0.152864	0.0860393	0.0111792	0.351512	0.2549	0.355476	-0.0392444	0.0645713	0.00974957	0.145087	0.193147
CTSW	2	-0.243558	-0.123997	-0.396809	-0.204524	-0.258145	-0.173194	-0.152181	-0.00274611	-0.0552523	-0.102705	-0.0727388	-0.0552579	0.0228008	-0.0893187	-0.0552698	-0.00955816	0.0328203	0.214955	0.130549	0.172676	0.0875901	0.0345058	0.388448	0.27729	0.3814	0.00424027	0.114219	0.0471642	0.203979	0.223325
CTSZ	4	-0.165079	-0.130763	-0.210441	-0.100872	-0.0797699	-0.00136217	-0.0184499	0.0998147	0.0504183	0.00394244	-0.0219533	0.00365002	0.0787911	0.00540401	0.0612628	0.022501	0.00656396	0.153259	0.120677	0.0658579	-0.0211398	-0.00956333	0.114722	0.123747	0.174016	-0.0816212	-0.0092464	-0.0683484	-0.0178657	0.0553078
CUBN	13	-0.0214796	-0.0111292	-0.0485633	-0.0779705	-0.140704	-0.157301	-0.127211	-0.183376	-0.123353	-0.113183	-0.0803517	-0.0983142	-0.105933	-0.113881	-0.14135	-0.0751556	-0.0485615	-0.0657836	-0.0912145	-0.032064	-0.0140242	0.00509113	0.086236	-0.0189457	0.0143466	0.0346908	0.0585134	0.0722681	0.105101	0.0320055
CUEDC1	30	0.00974271	-0.00406104	0.0537636	0.0715257	0.130007	0.188974	0.162692	0.142238	0.101605	0.149978	0.100507	0.10726	0.141958	0.144589	0.183756	0.0816456	0.0404588	0.0654793	0.093003	0.00484099	-0.104075	-0.00573921	-0.0933052	0.00543815	-0.0236772	-0.0567556	-0.0617346	-0.0786598	-0.130535	-0.0554191
CUL7	28	0.0610614	0.0400245	0.151385	0.103664	0.169853	0.151149	0.12829	0.118836	0.0983225	0.110337	0.0784709	0.0794822	0.0767652	0.0942677	0.114668	0.0461031	0.0264278	-0.00619318	0.0216383	-0.0268162	-0.0500325	-0.0317761	-0.174655	-0.071603	-0.121207	-0.0124292	-0.0821859	-0.0666385	-0.134708	-0.0932323
CUTA	24	0.0646999	0.0789969	0.149215	0.0728825	0.108869	0.0443707	0.0349979	0.0249503	0.0121965	0.0595793	0.0588425	0.0349284	0.00809327	-0.00793554	0.0155606	-0.0516565	0.00669233	-0.106993	-0.0455466	-0.0422966	0.0796288	-0.0941517	-0.148726	-0.106372	-0.138655	0.00676175	-0.12586	-0.066044	-0.111385	-0.0738679
CWC15	13	-0.00291326	-0.0173685	-0.0846559	-0.0785019	-0.137653	-0.150297	-0.127121	-0.152123	-0.103678	-0.140541	-0.114915	-0.104921	-0.124498	-0.0894364	-0.149662	-0.0307818	-0.0407882	-0.0412157	-0.086194	-0.00480107	0.0577278	0.0530621	0.125677	0.0146458	0.0483572	0.0479544	0.125894	0.115986	0.163224	0.0687742
CWF19L2	13	0.00219819	0.0481613	-0.041363	-0.053902	-0.116969	-0.159896	-0.132094	-0.143928	-0.0927511	-0.122361	-0.0664199	-0.0914732	-0.139377	-0.111202	-0.172961	-0.0640411	-0.0207983	-0.0917452	-0.115978	-0.0117329	0.111427	-0.00942229	0.0960022	-0.0130861	0.01277	0.0666867	0.0539575	0.0847714	0.126172	0.0551082
CX3CL1	8	-0.0923385	-0.0947803	-0.24441	-0.182415	-0.304823	-0.278377	-0.226261	-0.255209	-0.226876	-0.216965	-0.170519	-0.145583	-0.119581	-0.15385	-0.187323	-0.0628543	-0.055886	0.0468459	-0.0345153	0.0550976	0.0211964	0.0830643	0.322524	0.132062	0.200717	0.0369958	0.200704	0.163682	0.287398	0.176425
CX3CR1	5	0.0195522	0.115096	-0.0133201	-0.0556451	-0.154278	-0.250655	-0.199554	-0.204468	-0.132528	-0.144025	-0.0467113	-0.127592	-0.186186	-0.203292	-0.256643	-0.158723	-0.0326974	-0.168428	-0.177292	-0.0155072	0.105172	-0.0322568	0.102304	-0.0530397	-0.00112429	0.112489	0.0215071	0.102996	0.130049	0.0616844
CXCL10	3	-0.230347	-0.182937	-0.360716	-0.163165	-0.146195	-0.0163178	-0.0283972	0.0960002	0.0209187	-0.00787881	-0.0438369	-0.00258725	0.101331	0.0207958	0.0728343	0.0547361	0.0223832	0.229884	0.172081	0.123408	0.0690319	0.0281694	0.272518	0.240697	0.326059	-0.0760624	0.0483387	-0.0294707	0.0671461	0.138124
CXCL11	4	-0.11699	-0.0855171	-0.185702	-0.074575	-0.0591162	0.0134149	0.00636205	0.0720809	0.0275072	0.017999	-0.00426674	0.0162559	0.0734623	0.0341292	0.0598513	0.0471769	0.0226247	0.134949	0.103031	0.0723901	0.0513639	0.0205819	0.144274	0.136293	0.182746	-0.039272	0.0232156	-0.0135572	0.0318621	0.0814392
CXCL12	8	-0.05073	-0.0244158	-0.213635	-0.167221	-0.314173	-0.285326	-0.22618	-0.303411	-0.22528	-0.191922	-0.144737	-0.132752	-0.134787	-0.169308	-0.211128	-0.0818985	-0.0340594	-0.00226837	-0.0689394	0.0366327	0.13364	0.0804589	0.329287	0.106708	0.177985	0.0837751	0.183303	0.181056	0.284006	0.187304
CXCL13	2	-0.214861	-0.155923	-0.360554	-0.190703	-0.222143	-0.143596	-0.128668	0.016912	-0.0477966	-0.111314	-0.101498	-0.0664972	0.0120784	-0.0599114	-0.0442572	0.0125921	0.00940373	0.194622	0.116962	0.130488	0.0313695	0.0364518	0.329586	0.240814	0.338623	-0.00927379	0.120658	0.0434573	0.18099	0.177084
CXCL14	5	0.00124907	0.0406993	-0.0574965	-0.0606571	-0.144306	-0.185777	-0.146109	-0.160546	-0.107106	-0.131643	-0.0746532	-0.101718	-0.127786	-0.121341	-0.182295	-0.0756968	-0.0346639	-0.0605615	-0.0795505	0.00651931	0.0415918	0.0495446	0.139056	0.0148587	0.056	0.0730701	0.0961299	0.119315	0.1532	0.0866076
CXCL16	13	-0.0373093	0.0421024	-0.102549	-0.0656621	-0.137246	-0.166969	-0.131248	-0.0924436	-0.045308	-0.107841	-0.0329496	-0.0890914	-0.104055	-0.109244	-0.158489	-0.0477458	-0.00791402	-0.0293627	-0.0711458	0.049551	0.0266813	0.0436299	0.13262	0.0369607	0.08742	0.0805425	0.0802691	0.0815759	0.123347	0.0831746
CXCL2	10	-0.0568251	-0.0370424	-0.176684	-0.136981	-0.231482	-0.241586	-0.196783	-0.216259	-0.1796	-0.187728	-0.140801	-0.123083	-0.126008	-0.15223	-0.183447	-0.0801229	-0.0481474	0.00504965	-0.046885	0.0381743	0.0893775	0.0513376	0.238356	0.089504	0.144767	0.0382711	0.130028	0.12259	0.204449	0.134908
CXCL9	3	-0.271112	-0.187935	-0.424172	-0.192729	-0.196335	-0.0503513	-0.0487407	0.0829204	0.000531084	-0.0231956	-0.0471285	-0.00276509	0.111471	0.0157989	0.0695402	0.0724518	0.0397366	0.273185	0.200265	0.161859	0.0435194	0.0390724	0.342861	0.297053	0.393499	-0.0566459	0.091791	-0.00137807	0.135628	0.185152
CXCR3	2	-0.284689	-0.156442	-0.457994	-0.219251	-0.26151	-0.135335	-0.118232	0.0373761	-0.031379	-0.0712168	-0.0575755	-0.0336205	0.0715431	-0.047524	-0.00122551	0.0326783	0.0437184	0.267614	0.180439	0.187321	0.0538241	0.0423424	0.408001	0.325345	0.437075	-0.0271717	0.114824	0.030184	0.192167	0.231731
CXCR4	14	-0.110033	-0.0781174	-0.22212	-0.122828	-0.166942	-0.0706882	-0.0506813	-0.0590084	-0.0642535	-0.0320983	-0.048741	-0.0204419	0.036447	-0.00213908	0.0104878	0.0388747	0.0203625	0.12387	0.0696761	0.079448	0.148421	0.050719	0.250812	0.168838	0.207744	-0.00964289	0.0993718	0.0639759	0.151806	0.15011
CXCR5	2	-0.258234	-0.137703	-0.411475	-0.206448	-0.251797	-0.159419	-0.138313	0.0117986	-0.0449164	-0.0985916	-0.0669034	-0.0548716	0.0301375	-0.0725719	-0.0445205	0.0114191	0.0287404	0.217179	0.130044	0.167611	0.0339353	0.0280868	0.374319	0.274316	0.381894	-0.00390625	0.116613	0.0462854	0.198725	0.20958
CXCR6	2	-0.253636	-0.163054	-0.422972	-0.217205	-0.254596	-0.137423	-0.127406	0.0027193	-0.0532467	-0.0898553	-0.0852516	-0.0485208	0.0447189	-0.0597422	-0.0194802	0.0139694	0.0252082	0.228771	0.149219	0.154664	0.0910715	0.0367449	0.384919	0.284086	0.388109	-0.0348322	0.110072	0.0331083	0.186109	0.214561
CXorf38	4	-0.115917	-0.117533	-0.166076	-0.0553779	-0.0131883	0.0454396	0.018057	0.148373	0.0816772	0.0125062	-0.020396	0.0129624	0.0808396	0.0276933	0.0806941	0.0341642	0.0255459	0.158192	0.130231	0.0963094	0.0505416	0.0402989	0.105231	0.136794	0.167779	-0.0670387	0.00299441	-0.0631825	-0.0372569	0.0574013
CXorf40A	30	0.0573769	-0.00243962	0.075716	0.0796871	0.113925	0.158673	0.132666	0.0725589	0.0514722	0.115141	0.0576897	0.114646	0.108956	0.11209	0.151234	0.0714951	0.0380532	0.070657	0.101887	-0.00576895	0.00489627	0.00626294	-0.0844324	0.00124689	-0.043832	-0.0572766	-0.0505529	-0.0552829	-0.104594	-0.0453317
CXorf57	11	-0.0726783	-0.0429624	-0.116593	-0.0960986	-0.134988	-0.136909	-0.137418	-0.0869747	-0.0854922	-0.118165	-0.0941586	-0.0748673	-0.0654736	-0.109865	-0.111822	-0.0657017	-0.0330138	0.0165875	-0.00248192	0.0347504	0.0414814	0.01367	0.146159	0.0705468	0.0993432	-0.0216854	0.0718663	0.0605021	0.119773	0.0910127
CXorf65	4	-0.133954	-0.0639842	-0.190618	-0.0990631	-0.117708	-0.0671879	-0.0587456	0.0255181	-0.0141805	-0.0274325	-0.0149857	-0.0192725	0.0329654	-0.0324295	-0.00393291	0.00535012	0.0251095	0.108711	0.0763024	0.0866214	-0.00708925	-0.00148646	0.163361	0.132614	0.181004	0.005493	0.0382561	0.00629205	0.0815487	0.0898814
CXXC5	28	0.079759	0.0411011	0.136312	0.144785	0.20188	0.23208	0.203467	0.163659	0.125536	0.193294	0.14432	0.162776	0.162632	0.161883	0.213699	0.0930017	0.0556627	0.05506	0.119607	0.0104228	-0.0584365	0.0204685	-0.167245	-0.0269666	-0.0867503	-0.0248482	-0.0696482	-0.0768345	-0.151152	-0.0752331
CYB561	28	0.00349527	-0.0463866	0.071661	0.0691013	0.158382	0.194969	0.153062	0.148903	0.0885897	0.150274	0.0769901	0.111487	0.14999	0.113174	0.197568	0.0409442	0.0308005	0.0668047	0.107861	-0.0126367	-0.0498854	-0.052747	-0.152224	-0.0257432	-0.0658913	-0.0932712	-0.148391	-0.156947	-0.22523	-0.0978669
CYB561D2	24	0.0554387	0.112341	0.134377	0.0917081	0.123686	0.0589246	0.0551728	0.0849081	0.0929513	0.0617698	0.0906396	0.0355796	-0.00852163	0.00870878	0.00115464	-0.0152415	0.0366078	-0.0783393	-0.0432501	-0.0177015	0.0288017	-0.0686943	-0.133777	-0.0686528	-0.0875179	0.0553172	-0.124325	-0.0726799	-0.124881	-0.0782534
CYB5A	17	0.0867039	0.111003	0.11335	0.0734226	0.0663162	0.0159463	0.0319211	-0.0165632	0.027068	0.0288738	0.0475756	0.0102601	-0.0463629	0.00520876	-0.0360337	-0.00222903	0.0169726	-0.0975441	-0.0883791	-0.0431885	0.0745986	-0.00617656	-0.0862675	-0.0813625	-0.102274	0.0910293	-0.0349296	0.0104647	-0.0259697	-0.0477874
CYB5B	12	-0.0784215	-0.110877	-0.143999	-0.0957921	-0.109433	-0.0783563	-0.0778187	-0.052162	-0.0682715	-0.0635747	-0.0875172	-0.0416461	0.00446697	-0.0572435	-0.0157025	-0.0321376	-0.0261488	0.0673483	0.0502228	0.0424925	0.0608305	0.0409147	0.125313	0.0674944	0.101321	-0.0491956	0.0505898	0.00793632	0.0659431	0.0774444
[truncated: 4,610 more rows]

## Sheet: Raw promoters ER+ (Methylation)
chrom	start	end	clust	1_EXPR	2_EXPR	3_EXPR	4_EXPR	5_EXPR	6_EXPR	7_EXPR	8_EXPR	9_EXPR	10_EXPR	11_EXPR	12_EXPR	13_EXPR	14_EXPR	15_EXPR	16_EXPR	17_EXPR	18_EXPR	19_EXPR	20_EXPR	21_EXPR	22_EXPR	23_EXPR	24_EXPR	25_EXPR	26_EXPR	27_EXPR	28_EXPR	29_EXPR	30_EXPR
[truncated: 2,701 more rows]

[truncated: 6 more sheets: Raw promoters ER- (Expression), Raw promoters ER- (Methylation), MG,ML loci ER+ (Expression), MG,ML loci ER+ (Methylation), X chromosome ER+ (Expression), X chromosome ER+ (Methylation)]
