# Supplementary material for: DNA methylation landscapes of 1538 breast cancers reveal a replication-linked clock, epigenomic instability and cis-regulation
Source: Nat Commun. 2021 Sep 13;12:5406. doi: 10.1038/s41467-021-25661-w (PMC8437946; doi:10.1038/s41467-021-25661-w)
Supplement: Supplementary file 3 — Supplementary Data 1-10 [file 41467_2021_25661_MOESM3_ESM.zip › Supplementary Data Files/S2 - Immune expression signature.xlsx]

## Sheet: Table Legend
Supplementary Table 2.
Table of genes that have an absolute correlation higher than 0.3 to the Immune expression signature, separated by ER status.

## Sheet: Sheet1
gene	ER
ACAP1	ER+
ADA	ER+
ADAM7	ER+
AIM2	ER+
AOAH	ER+
APBB1IP	ER+
APOBEC3G	ER+
ARHGAP30	ER+
ARHGAP4	ER+
ARHGAP9	ER+
ARRDC5	ER+
BANK1	ER+
BIRC3	ER+
BLK	ER+
BTLA	ER+
BTN3A1	ER+
BTN3A2	ER+
BTN3A3	ER+
C1orf162	ER+
CAMK1G	ER+
CCL13	ER+
CCL5	ER+
CCR2	ER+
CCR7	ER+
CD19	ER+
CD2	ER+
CD247	ER+
CD27	ER+
CD28	ER+
CD37	ER+
CD38	ER+
CD3D	ER+
CD3E	ER+
CD3G	ER+
CD40	ER+
CD40LG	ER+
CD48	ER+
CD5	ER+
CD52	ER+
CD53	ER+
CD6	ER+
CD69	ER+
CD7	ER+
CD79A	ER+
CD8A	ER+
CD96	ER+
CORO1A	ER+
CST7	ER+
CTSH	ER+
CTSS	ER+
CTSW	ER+
CXCL13	ER+
CXCR3	ER+
CXCR5	ER+
CXCR6	ER+
CYBB	ER+
CYTIP	ER+
DHRS9	ER+
DOCK11	ER+
DOCK2	ER+
DOCK8	ER+
DOK2	ER+
DPEP2	ER+
EBI3	ER+
EOMES	ER+
EVI2B	ER+
FAM65B	ER+
FCAR	ER+
FCN1	ER+
FCRLA	ER+
FERMT3	ER+
FGD2	ER+
FGL2	ER+
FGR	ER+
FLT3LG	ER+
FOXN2	ER+
GAB3	ER+
GBP2	ER+
GFI1	ER+
GPR18	ER+
GPR183	ER+
GZMA	ER+
GZMB	ER+
GZMH	ER+
GZMK	ER+
HAPLN3	ER+
HLA-DMA	ER+
HLA-DOA	ER+
HLA-DQA1	ER+
HLA-E	ER+
HSD11B1	ER+
HVCN1	ER+
IGLL1	ER+
IGLL3P	ER+
IL10RA	ER+
IL15	ER+
IL16	ER+
IL18BP	ER+
IL18RAP	ER+
IL2RB	ER+
IL2RG	ER+
IL32	ER+
IRF8	ER+
ITGB2	ER+
ITK	ER+
JSRP1	ER+
KLHL6	ER+
KLRD1	ER+
KLRG1	ER+
LAMP3	ER+
LAX1	ER+
LCK	ER+
LCP1	ER+
LGALS2	ER+
LPXN	ER+
LY9	ER+
LY96	ER+
LYN	ER+
MAP4K1	ER+
MAPK1	ER+
MATK	ER+
MEI1	ER+
MGAT1	ER+
MS4A6A	ER+
NAPSA	ER+
NAPSB	ER+
NCF4	ER+
NFS1	ER+
NKG7	ER+
NPSR1	ER+
P2RY10	ER+
P2RY8	ER+
PARVG	ER+
PLAC8	ER+
PLCB2	ER+
PLEK	ER+
PLEKHA2	ER+
PLEKHO1	ER+
PNOC	ER+
POU2AF1	ER+
PRF1	ER+
PSMB10	ER+
PSTPIP1	ER+
PTGDS	ER+
PTPN22	ER+
PTPN7	ER+
PTPRCAP	ER+
PVRIG	ER+
PYHIN1	ER+
RAB33A	ER+
RAC2	ER+
RASAL3	ER+
RASGRP2	ER+
RASGRP3	ER+
RCSD1	ER+
RGL4	ER+
RHOG	ER+
S1PR4	ER+
SAMD3	ER+
SASH3	ER+
SEL1L3	ER+
SELL	ER+
SH2D1A	ER+
SH3BGRL3	ER+
SIRPG	ER+
SLA2	ER+
SLAMF1	ER+
SLAMF6	ER+
SPIB	ER+
SPOCK2	ER+
SRGN	ER+
STK17B	ER+
SYK	ER+
TBC1D10C	ER+
TCN2	ER+
THEMIS	ER+
TLR8	ER+
TLR9	ER+
TMEM140	ER+
TNFAIP3	ER+
TNFAIP8	ER+
TNFRSF13B	ER+
TNFRSF17	ER+
TNFRSF1B	ER+
TNFSF14	ER+
TOX2	ER+
TRAT1	ER+
UBASH3A	ER+
VAMP5	ER+
VCAM1	ER+
VPREB3	ER+
WAS	ER+
WIPF1	ER+
ZAP70	ER+
ZNF831	ER+
ABI3	ER-
ACAP1	ER-
ACSL5	ER-
ADAM28	ER-
ADAM7	ER-
ADAMDEC1	ER-
ADORA2A	ER-
AIM2	ER-
AKNA	ER-
ALOX5	ER-
AMICA1	ER-
AMPD1	ER-
AOAH	ER-
APBB1IP	ER-
APOBEC3F	ER-
APOBEC3G	ER-
APOBEC3H	ER-
ARHGAP15	ER-
ARHGAP25	ER-
ARHGAP30	ER-
ARHGAP4	ER-
ARHGAP9	ER-
ARHGDIB	ER-
ASPHD2	ER-
BANK1	ER-
BCL11B	ER-
BIRC3	ER-
BLK	ER-
BTK	ER-
BTLA	ER-
BTN3A1	ER-
BTN3A2	ER-
BTN3A3	ER-
C10orf54	ER-
C1orf162	ER-
C1QA	ER-
C1QB	ER-
C1QC	ER-
CAMK1G	ER-
CARD16	ER-
CARD8	ER-
CASP1	ER-
CCL19	ER-
CCL5	ER-
CCR2	ER-
CCR6	ER-
CCR7	ER-
CD19	ER-
CD2	ER-
CD226	ER-
CD247	ER-
CD27	ER-
CD28	ER-
CD300LF	ER-
CD37	ER-
CD38	ER-
CD3D	ER-
CD3E	ER-
CD3G	ER-
CD4	ER-
CD40	ER-
CD40LG	ER-
CD48	ER-
CD5	ER-
CD52	ER-
CD53	ER-
CD6	ER-
CD69	ER-
CD7	ER-
CD72	ER-
CD74	ER-
CD79A	ER-
CD79B	ER-
CD84	ER-
CD86	ER-
CD8A	ER-
CD96	ER-
CDC42SE2	ER-
CIITA	ER-
CLECL1	ER-
CMKLR1	ER-
CORO1A	ER-
CSF2RA	ER-
CSK	ER-
CST7	ER-
CTLA4	ER-
CTSS	ER-
CTSW	ER-
CXCL13	ER-
CXCL9	ER-
CXCR3	ER-
CXCR5	ER-
CXCR6	ER-
CYBB	ER-
CYTH4	ER-
CYTIP	ER-
DEF6	ER-
DENND1C	ER-
DGKA	ER-
DOCK10	ER-
DOCK2	ER-
DOCK8	ER-
DOK2	ER-
DOK3	ER-
DTHD1	ER-
EBI3	ER-
EFHD2	ER-
ELMO1	ER-
EOMES	ER-
ERAP2	ER-
EVI2B	ER-
FAM129C	ER-
FAM46C	ER-
FAM65B	ER-
FAM78A	ER-
FASLG	ER-
FCAR	ER-
FCRL3	ER-
FCRL5	ER-
FCRLA	ER-
FERMT3	ER-
FGD2	ER-
FGL2	ER-
FGR	ER-
FKBP11	ER-
GAB3	ER-
GBP4	ER-
GBP5	ER-
GFI1	ER-
GIMAP4	ER-
GIMAP5	ER-
GIMAP7	ER-
GIMAP8	ER-
GMFG	ER-
GNGT2	ER-
GNLY	ER-
GPR132	ER-
GPR18	ER-
GPR183	ER-
GPR65	ER-
GZMA	ER-
GZMB	ER-
GZMH	ER-
GZMK	ER-
HAVCR2	ER-
HCK	ER-
HCLS1	ER-
HCST	ER-
HHEX	ER-
HLA-DMA	ER-
HLA-DOA	ER-
HLA-DQA1	ER-
HLA-E	ER-
HSH2D	ER-
HVCN1	ER-
ICOS	ER-
IDO1	ER-
IFI30	ER-
IFNG	ER-
IGFLR1	ER-
IGJ	ER-
IGLL1	ER-
IGLL3P	ER-
IGSF6	ER-
IKZF1	ER-
IL10RA	ER-
IL12RB1	ER-
IL15	ER-
IL15RA	ER-
IL18BP	ER-
IL18RAP	ER-
IL21R	ER-
IL2RA	ER-
IL2RB	ER-
IL2RG	ER-
IL7R	ER-
INPP5D	ER-
IRF1	ER-
IRF4	ER-
IRF8	ER-
ISG20	ER-
ITGAL	ER-
ITGAX	ER-
ITGB2	ER-
ITK	ER-
JAK2	ER-
JSRP1	ER-
KBTBD8	ER-
KLHL6	ER-
KLRB1	ER-
KLRD1	ER-
KLRG1	ER-
LAG3	ER-
LAIR2	ER-
LAPTM5	ER-
LAT	ER-
LAT2	ER-
LAX1	ER-
LCK	ER-
LCNL1	ER-
LCP2	ER-
LGALS2	ER-
LILRB3	ER-
LILRB4	ER-
LIME1	ER-
LPAR5	ER-
LPXN	ER-
LRMP	ER-
LRRC25	ER-
LTA	ER-
LY9	ER-
LYL1	ER-
MAL	ER-
MAP4K1	ER-
MAST3	ER-
MEI1	ER-
MFNG	ER-
MIAT	ER-
MMP25	ER-
MYO1F	ER-
MYO1G	ER-
MZB1	ER-
NCF1	ER-
NCF1C	ER-
NCF4	ER-
NCKAP1L	ER-
NFS1	ER-
NKG7	ER-
NLRC5	ER-
NPL	ER-
NPSR1	ER-
P2RX1	ER-
P2RY10	ER-
P2RY8	ER-
PAG1	ER-
PAOX	ER-
PARVG	ER-
PATL2	ER-
PDCD1	ER-
PIK3CD	ER-
PIK3CG	ER-
PIM2	ER-
PITPNM2	ER-
PLA1A	ER-
PLAC8	ER-
PLCB2	ER-
PLCL2	ER-
PLEK	ER-
PLEKHO2	ER-
PNOC	ER-
POU2AF1	ER-
POU2F2	ER-
PPP1R16B	ER-
PRAM1	ER-
PRF1	ER-
PRKCB	ER-
PSMB10	ER-
PSTPIP1	ER-
PTGDS	ER-
PTK2B	ER-
PTPN22	ER-
PTPN6	ER-
PTPN7	ER-
PTPRC	ER-
PTPRCAP	ER-
PTPRO	ER-
PVRIG	ER-
PYHIN1	ER-
RAC2	ER-
RASAL3	ER-
RASSF5	ER-
RGL4	ER-
RHOG	ER-
RIPK3	ER-
S1PR4	ER-
SAMD3	ER-
SAMD9L	ER-
SAMSN1	ER-
SASH3	ER-
SELL	ER-
SEPT1	ER-
SEPT6	ER-
SH2D1A	ER-
SIGLEC10	ER-
SIPA1	ER-
SIRPG	ER-
SKAP1	ER-
SLA	ER-
SLA2	ER-
SLAMF1	ER-
SLAMF6	ER-
SLAMF7	ER-
SLAMF8	ER-
SLC15A3	ER-
SLC1A3	ER-
SLC7A7	ER-
SOCS1	ER-
SP140	ER-
SPI1	ER-
SPNS3	ER-
SRGN	ER-
ST3GAL2	ER-
ST8SIA4	ER-
STAMBPL1	ER-
STAT1	ER-
STAT4	ER-
STK4	ER-
STX11	ER-
SYK	ER-
TBC1D10C	ER-
TCIRG1	ER-
TCL1A	ER-
TGM2	ER-
THEMIS	ER-
TIGIT	ER-
TIMD4	ER-
TLR10	ER-
TLR8	ER-
TLR9	ER-
TMEM156	ER-
TNFAIP3	ER-
TNFRSF13B	ER-
TNFRSF17	ER-
TNFRSF1B	ER-
TNFRSF4	ER-
TNFRSF9	ER-
TNFSF14	ER-
TOX2	ER-
TRAF1	ER-
TRAF3IP3	ER-
TRAT1	ER-
TRPV2	ER-
TYROBP	ER-
UBA7	ER-
UBASH3A	ER-
VAV1	ER-
VPREB3	ER-
WARS	ER-
WAS	ER-
XAF1	ER-
ZAP70	ER-
ZBED2	ER-
ZBTB32	ER-
ZNF683	ER-
ZNF831	ER-
AARSD1	normal
ACBD7	normal
ACD	normal
ACSS1	normal
ACTR3B	normal
ADAMTS8	normal
ADSL	normal
AFAP1L2	normal
AFP	normal
AGAP3	normal
AGAP6	normal
AHDC1	normal
AHI1	normal
ALB	normal
ALDH7A1	normal
ALG6	normal
ALPK1	normal
AMPD1	normal
AMT	normal
ANAPC4	normal
ANAPC5	normal
ANGEL2	normal
ANKK1	normal
ANKRD37	normal
ANKRD49	normal
ANKRD54	normal
ANKZF1	normal
ANP32B	normal
AP3M2	normal
ARFGAP3	normal
ARGLU1	normal
ARHGAP19	normal
ARHGAP44	normal
ARHGEF3	normal
ARID1B	normal
ARID5A	normal
ARL9	normal
ARMCX4	normal
ARSE	normal
ARSJ	normal
ASB6	normal
ASCC3	normal
ATAT1	normal
ATP6V0A4	normal
AXIN1	normal
B3GALNT1	normal
B3GALT6	normal
B4GALT3	normal
BACH2	normal
BAMBI	normal
BANF1	normal
BARD1	normal
BBS1	normal
BBS2	normal
BCDIN3D	normal
BCL11B	normal
BCOR	normal
BDP1	normal
BEND3	normal
BEX1	normal
BHLHE40	normal
BHLHE41	normal
BMS1	normal
BPTF	normal
BRD8	normal
BRD9	normal
BRPF1	normal
BSN	normal
BTAF1	normal
BTBD11	normal
BTBD3	normal
BTG3	normal
BZRAP1	normal
C10orf2	normal
C17orf70	normal
C17orf85	normal
C17orf97	normal
C18orf25	normal
C19orf33	normal
C1orf210	normal
C1orf35	normal
C1QBP	normal
C1QTNF4	normal
C2orf27A	normal
C2orf40	normal
C2orf82	normal
C5orf34	normal
C9orf114	normal
C9orf78	normal
CABLES2	normal
CACNA1G	normal
CADM1	normal
CALML5	normal
CAMK1G	normal
CAMLG	normal
CAPZA3	normal
CARKD	normal
CARM1	normal
CBFA2T2	normal
CBS	normal
CCDC102A	normal
CCDC110	normal
CCDC12	normal
CCDC136	normal
CCDC138	normal
CCL5	normal
CCND3	normal
CCR6	normal
CCT4	normal
CD2	normal
CD27	normal
CD3D	normal
CD47	normal
CD79A	normal
CD8A	normal
CDAN1	normal
CDC14A	normal
CDC40	normal
CDCA7	normal
CDCA7L	normal
CDH12	normal
CDK12	normal
CDK18	normal
CDK19	normal
CDK2	normal
CDK5RAP2	normal
CDK7	normal
CEACAM6	normal
CEBPZ	normal
CECR5	normal
CEP135	normal
CEP164	normal
CEP72	normal
CGNL1	normal
CHAF1B	normal
CHD4	normal
CHD7	normal
CHD8	normal
CHKA	normal
CHN1	normal
CIRBP	normal
CKAP4	normal
CKMT1B	normal
CLDN11	normal
CLDN19	normal
CLEC11A	normal
CLNS1A	normal
CLUL1	normal
CMAS	normal
CNKSR1	normal
CNN3	normal
CNOT1	normal
CNOT10	normal
CNOT6	normal
CNTD1	normal
CNTN1	normal
CNTROB	normal
COL16A1	normal
COL4A3	normal
CPA4	normal
CPEB3	normal
CPSF1	normal
CPT1C	normal
CRAMP1L	normal
CREBBP	normal
CRISPLD1	normal
CSE1L	normal
CSNK1E	normal
CSNK1G1	normal
CSRNP3	normal
CTCF	normal
CTDSPL	normal
CTGF	normal
CTNND1	normal
CTTN	normal
CWF19L1	normal
CXCL13	normal
CXCL6	normal
CXCR4	normal
CXCR6	normal
CXorf57	normal
CXXC1	normal
CYB5R2	normal
CYFIP2	normal
CYP26A1	normal
D2HGDH	normal
DAK	normal
DCAF12	normal
DCP2	normal
DCTN3	normal
DCX	normal
DDAH1	normal
DDX10	normal
DDX11	normal
DDX18	normal
DDX28	normal
DDX55	normal
DDX56	normal
DEAF1	normal
DFNB31	normal
DGCR8	normal
DHX16	normal
DHX33	normal
DHX34	normal
DIABLO	normal
DIP2B	normal
DIRAS3	normal
DLG4	normal
DLG5	normal
DLK1	normal
DMAP1	normal
DNAH7	normal
DNAJA1	normal
DOCK10	normal
DPF2	normal
DSC1	normal
DTX3	normal
DUS3L	normal
DUSP10	normal
DUT	normal
DVL2	normal
DYNLT1	normal
EARS2	normal
ECHDC2	normal
EDC4	normal
EEF1D	normal
EEF2	normal
EGF	normal
EIF2A	normal
EIF2B4	normal
EIF2B5	normal
EIF3D	normal
EIF3G	normal
EIF3L	normal
EIF4A2	normal
EIF6	normal
ELL3	normal
EML4	normal
ENAH	normal
ENPP6	normal
EP400	normal
EPHB3	normal
EPM2AIP1	normal
EPN2	normal
ERF	normal
ERGIC3	normal
ESRRG	normal
ETV4	normal
EWSR1	normal
EXOSC5	normal
EXPH5	normal
FAM111A	normal
FAM131A	normal
FAM13B	normal
FAM24B	normal
FAM3B	normal
FANCG	normal
FBXO34	normal
FBXO43	normal
FBXO5	normal
FEM1A	normal
FERMT1	normal
FGD1	normal
FHL3	normal
FHOD3	normal
FIP1L1	normal
FNBP1	normal
FNBP4	normal
FRAS1	normal
FRAT2	normal
FRMD6	normal
FUBP1	normal
FUS	normal
FZD1	normal
FZD2	normal
FZD7	normal
FZD8	normal
GARNL3	normal
GAS2	normal
GBP2	normal
GEMIN4	normal
GEMIN8	normal
GGT1	normal
GGT3P	normal
GGT8P	normal
GGTLC2	normal
GIGYF2	normal
GK5	normal
GLA	normal
GLB1L2	normal
GLI3	normal
GLT8D2	normal
GLTSCR2	normal
GMPS	normal
GNAS	normal
GNB2L1	normal
GNRH1	normal
GOLGA8B	normal
GORAB	normal
GP1BB	normal
GPATCH1	normal
GPRIN2	normal
GPSM1	normal
GREM2	normal
GTF2B	normal
GTF2F1	normal
GTF2IRD2B	normal
GTF3C5	normal
H2AFX	normal
H3F3B	normal
HDAC3	normal
HERC6	normal
HGS	normal
HIATL2	normal
HMGA1	normal
HMGCLL1	normal
HNRNPF	normal
HNRNPH1	normal
HS3ST1	normal
HSD11B2	normal
HSF2	normal
HSPA2	normal
HSPA8	normal
IARS	normal
IER5	normal
IFT122	normal
IFT172	normal
IGJ	normal
IGLL1	normal
IGLL3P	normal
IGSF22	normal
IGSF5	normal
IKBKE	normal
IL11RA	normal
IL12A	normal
IL17RC	normal
IL17RD	normal
IL7R	normal
ILKAP	normal
IMMP1L	normal
INO80D	normal
INPP1	normal
INSIG2	normal
INTS3	normal
INTS5	normal
IRAK1BP1	normal
ISYNA1	normal
ITGB3BP	normal
ITGB4	normal
ITM2A	normal
ITM2C	normal
ITPR1	normal
JAG2	normal
JAM3	normal
JMJD4	normal
JMJD7-PLA2G4B	normal
JPH1	normal
JSRP1	normal
KCNIP1	normal
KCNIP3	normal
KCNK17	normal
KCNN4	normal
KDM1A	normal
KDM2B	normal
KDM6A	normal
KHDRBS1	normal
KIAA0020	normal
KIAA0753	normal
KIAA1191	normal
KIAA1217	normal
KIAA1407	normal
KIAA1671	normal
KIAA1683	normal
KIF22	normal
KLF12	normal
KLF6	normal
KLHL9	normal
KLRG2	normal
KNTC1	normal
LAMA1	normal
LAMC3	normal
LAMTOR3	normal
LARS	normal
LAYN	normal
LBH	normal
LDOC1	normal
LIF	normal
LIG3	normal
LINGO4	normal
LLGL1	normal
LOC100506548	normal
LOC284023	normal
LOC389641	normal
LRP4	normal
LRRC17	normal
LRRC37B	normal
LSM14A	normal
LTA4H	normal
LUC7L	normal
LZTS1	normal
MAGED4	normal
MAGEE1	normal
MAK	normal
MAP3K4	normal
MAPKBP1	normal
MARCH7	normal
MARCKS	normal
MARS2	normal
MAT2A	normal
MBD6	normal
MCM3	normal
MCTP2	normal
MED20	normal
MED24	normal
MED30	normal
MED6	normal
MEGF10	normal
MEPCE	normal
METAP2	normal
METTL13	normal
METTL17	normal
METTL21B	normal
MEX3B	normal
MEX3D	normal
MGC57346	normal
MICALCL	normal
MKRN1	normal
MKS1	normal
MLLT6	normal
MMS19	normal
MOV10	normal
MPP2	normal
MPZL1	normal
MRI1	normal
MRPS31	normal
MRTO4	normal
MSH6	normal
MTMR11	normal
MUS81	normal
MXRA5	normal
MYBPC1	normal
MYL12A	normal
MYL6B	normal
MYO9A	normal
MYOF	normal
MYOZ3	normal
MZB1	normal
N4BP2	normal
NAA25	normal
NASP	normal
NCAM2	normal
NCKAP5	normal
NCOA1	normal
NCOA5	normal
NCOA7	normal
NCOR2	normal
NDUFB4	normal
NEDD4L	normal
NEK8	normal
NFKBIE	normal
NFRKB	normal
NFXL1	normal
NIF3L1	normal
NIPBL	normal
NISCH	normal
NKPD1	normal
NKTR	normal
NLRP2	normal
NME5	normal
NPRL2	normal
NPTX1	normal
NRBP2	normal
NRIP3	normal
NRXN2	normal
NSA2	normal
NUDC	normal
NUDT11	normal
NUP35	normal
NUP37	normal
NUPL2	normal
NWD1	normal
NXF1	normal
NXN	normal
NXT1	normal
OBSCN	normal
OGT	normal
OLR1	normal
OMA1	normal
ORC5	normal
OSBP	normal
OSR1	normal
PAF1	normal
PAK7	normal
PALLD	normal
PAN2	normal
PARD6G	normal
PARP1	normal
PCBP2	normal
PCDHB5	normal
PCNP	normal
PDCD2	normal
PDE6B	normal
PDGFA	normal
PDIK1L	normal
PDPN	normal
PDSS1	normal
PDZD4	normal
PELP1	normal
PFKM	normal
PGM2	normal
PGM2L1	normal
PHC1	normal
PHF11	normal
PI4K2B	normal
PIGN	normal
PILRB	normal
PIM2	normal
PKP4	normal
PLAGL2	normal
PLCH1	normal
PLD2	normal
PLEKHG4	normal
PLEKHN1	normal
PLK2	normal
PLLP	normal
PLRG1	normal
PNPO	normal
PODXL	normal
PODXL2	normal
POGK	normal
POLD1	normal
POLD2	normal
POLDIP3	normal
POLR1B	normal
POLR1E	normal
POLR2A	normal
POLR3A	normal
POMT2	normal
POSTN	normal
POTEF	normal
POU2AF1	normal
PPIL3	normal
PPP1R13B	normal
PPP2R1A	normal
PPP2R2B	normal
PPP6R3	normal
PPRC1	normal
PRDM10	normal
PROL1	normal
PRPF38A	normal
PRPF38B	normal
PRPSAP1	normal
PRRX2	normal
PRSS50	normal
PSMB7	normal
PSMF1	normal
PTDSS1	normal
PTGFRN	normal
PTOV1	normal
PURB	normal
RAB24	normal
RAB38	normal
RABGAP1	normal
RAD9A	normal
RAE1	normal
RAI14	normal
RANBP10	normal
RAPGEF6	normal
RARA	normal
RARB	normal
RBBP9	normal
RBM22	normal
RBM33	normal
RBM4B	normal
RBM5	normal
RCE1	normal
RELN	normal
REM2	normal
REXO4	normal
RHOT2	normal
RIOK1	normal
RNF24	normal
RNF31	normal
RNF4	normal
RNF44	normal
RNMT	normal
ROGDI	normal
ROR2	normal
RORA	normal
RP1	normal
RPA2	normal
RPAIN	normal
RPF2	normal
RPL10A	normal
RPL11	normal
RPL13AP3	normal
RPL21	normal
RPL26	normal
RPL27A	normal
RPL28	normal
RPL31	normal
RPL36AL	normal
RPL38	normal
RPL39	normal
RPL6	normal
RPP38	normal
RPS10	normal
RPS13	normal
RPS15A	normal
RPS16	normal
RPS27A	normal
RPUSD2	normal
RRS1	normal
RSPO1	normal
RTP4	normal
RUNX2	normal
RUNX3	normal
RUVBL2	normal
RYBP	normal
RYR3	normal
SAFB	normal
SAFB2	normal
SALL2	normal
SCAPER	normal
SCG5	normal
SCGB3A1	normal
SCN2A	normal
SDAD1	normal
SDCCAG3	normal
SDK2	normal
SDR42E1	normal
SEC16A	normal
SEMA4A	normal
SEMA4D	normal
SEMA5A	normal
SEMA6A	normal
SETD2	normal
SETDB1	normal
SF3A2	normal
SF3A3	normal
SF3B3	normal
SFT2D2	normal
SGSM1	normal
SH3PXD2B	normal
SHISA2	normal
SIN3A	normal
SIX5	normal
SKP1	normal
SLC12A2	normal
SLC20A1	normal
SLC20A2	normal
SLC25A14	normal
SLC25A17	normal
SLC25A37	normal
SLC26A11	normal
SLC26A5	normal
SLC27A6	normal
SLC30A9	normal
SLC35A1	normal
SLC41A3	normal
SLC4A11	normal
SLC5A6	normal
SLC7A3	normal
SLCO1A2	normal
SLFN13	normal
SLMAP	normal
SMAGP	normal
SMARCAD1	normal
SMARCAL1	normal
SMOX	normal
SNAP25	normal
SNORD21	normal
SNORD31	normal
SNORD68	normal
SNRNP200	normal
SNX27	normal
SORBS2	normal
SOX15	normal
SOX8	normal
SPATA2	normal
SPECC1L	normal
SPEN	normal
SPG7	normal
SPHK1	normal
SPHKAP	normal
SPIRE2	normal
SPSB3	normal
SRD5A1	normal
SRRM1	normal
SRRM2	normal
SRSF10	normal
SRSF5	normal
SRSF7	normal
SS18L1	normal
SSR2	normal
ST5	normal
ST8SIA1	normal
ST8SIA2	normal
STK24	normal
STT3A	normal
STX16	normal
SUPT16H	normal
SUPT5H	normal
SUZ12	normal
SV2A	normal
TAF1C	normal
TAF1D	normal
TAGLN	normal
TARDBP	normal
TAX1BP1	normal
TBK1	normal
TBP	normal
TBRG4	normal
TBX3	normal
TCERG1	normal
TCF3	normal
TDRD5	normal
TEAD2	normal
TELO2	normal
TERF1	normal
TESC	normal
TEX2	normal
TFAM	normal
TGFA	normal
TGFB2	normal
TGIF2	normal
THADA	normal
THOC1	normal
TIAM2	normal
TIFA	normal
TIGD2	normal
TIMP1	normal
TLE4	normal
TMEM116	normal
TMEM130	normal
TMEM158	normal
TMEM177	normal
TMEM213	normal
TMEM31	normal
TMEM86B	normal
TMEM97	normal
TMEM98	normal
TNFRSF10B	normal
TNFRSF13B	normal
TNFRSF14	normal
TNFRSF17	normal
TOB1	normal
TOP2B	normal
TP53	normal
TPM4	normal
TRAM1	normal
TRIM26	normal
TRIM28	normal
TRIM33	normal
TRIM36	normal
TRIM39	normal
TRIM4	normal
TRIM9	normal
TRIP6	normal
TRMT11	normal
TRO	normal
TSHZ2	normal
TSHZ3	normal
TSPYL4	normal
TTC17	normal
TTC21A	normal
TTC25	normal
TTC5	normal
TTK	normal
TUBGCP4	normal
UBE2S	normal
UBE2Z	normal
UBE3A	normal
UBP1	normal
UBXN4	normal
UFC1	normal
UIMC1	normal
ULK1	normal
UNK	normal
USP10	normal
USP37	normal
UTP14A	normal
VAMP1	normal
VASH2	normal
VDAC3	normal
VMP1	normal
VPS37B	normal
WDR27	normal
WDR35	normal
WDR59	normal
WDR70	normal
WDR73	normal
WDR74	normal
WDR75	normal
WDR86	normal
WISP3	normal
WNK2	normal
WNT7B	normal
WWC3	normal
XIST	normal
XPNPEP1	normal
XPO5	normal
XRN2	normal
YEATS2	normal
YTHDF1	normal
YWHAH	normal
ZBED4	normal
ZBED5	normal
ZBTB24	normal
ZBTB33	normal
ZBTB48	normal
ZBTB49	normal
ZBTB5	normal
ZBTB9	normal
ZC3H12A	normal
ZDHHC1	normal
ZDHHC14	normal
ZDHHC23	normal
ZDHHC6	normal
ZFP82	normal
ZFP90	normal
ZMYND11	normal
ZMYND19	normal
ZNF10	normal
ZNF134	normal
ZNF135	normal
ZNF177	normal
ZNF202	normal
ZNF211	normal
ZNF212	normal
ZNF248	normal
ZNF250	normal
ZNF254	normal
ZNF26	normal
ZNF260	normal
ZNF3	normal
ZNF324	normal
ZNF334	normal
ZNF33B	normal
ZNF425	normal
ZNF433	normal
ZNF512	normal
ZNF516	normal
ZNF529	normal
ZNF540	normal
ZNF567	normal
ZNF586	normal
ZNF605	normal
ZNF613	normal
ZNF625-ZNF20	normal
ZNF630	normal
ZNF649	normal
ZNF653	normal
ZNF662	normal
ZNF667	normal
ZNF683	normal
ZNF700	normal
ZNF74	normal
ZNF816	normal
ZNF823	normal
ZNF827	normal
ZNF830	normal
ZNHIT6	normal
ZYX	normal
