# Supplementary material for: DNA methylation landscapes of 1538 breast cancers reveal a replication-linked clock, epigenomic instability and cis-regulation
Source: Nat Commun. 2021 Sep 13;12:5406. doi: 10.1038/s41467-021-25661-w (PMC8437946; doi:10.1038/s41467-021-25661-w)
Supplement: Supplementary file 3 — Supplementary Data 1-10 [file 41467_2021_25661_MOESM3_ESM.zip › Supplementary Data Files/S9 - Dosage Compensation Candidates.xlsx]

## Sheet: Table Legend
Supplementary Table 9.
Table of autosome promoters that show increase of at least 10% in methylation when amplified to at least 3N vs 2N (‘Gain 3N’ table), at least 4N vs 2N (‘Amplification 4N’). The table ‘Loss’ shows loci that showed decreased methylation of at least 10% when losing a copy (1N vs 2N).

## Sheet: Gain 3N
chrom	start	end	name	ER	meth_>=3N	meth_2N	n_>=3N	n_2N	expr_>=3N	expr_2N	n_expr_>=3N	n_expr_2N
chr1	207668971	207669522	CR1	ER+	0.375084	0.258209	695	379	5.48807	5.52808	702	387
chr1	226862718	226863269	ITPKB-IT1	ER+	0.601223	0.473022	666	414
chr1	237205200	237205751	RYR2	ER+	0.402531	0.279715	662	408	5.50051	5.50316	662	408
chr1	171810116	171810667	DNM3	ER+	0.402036	0.285326	631	450	5.74427	5.70417	631	450
chr1	169396661	169397212	CCDC181	ER+	0.55055	0.396454	613	420
chr1	151810443	151810994	LOC100132111	ER+	0.625677	0.495048	612	469
chr16	2013056	2013607	SNORA64	ER+	0.636408	0.533277	457	591	6.00668	5.91949	461	613
chr8	139509014	139509565	FAM135B	ER+	0.401069	0.292663	433	631	5.44198	5.3933	433	631
chr8	101118293	101118844	RGS22	ER+	0.680767	0.54357	426	643	6.2351	6.22408	426	643
chr16	29757289	29757840	C16orf54	ER+	0.746406	0.62752	422	636	5.54115	5.54299	425	647
chr8	104153519	104154070	BAALC-AS2	ER+	0.513808	0.391955	416	636
chr16	28995885	28996436	LAT	ER+	0.722544	0.615681	416	613	6.103	6.17291	424	649
chr8	86350554	86351105	CA3	ER+	0.553454	0.412168	411	652	5.44987	5.49074	411	652
chr8	96085173	96085724	MIR3150B	ER+	0.622457	0.475165	402	587
chr8	82192216	82192767	FABP5	ER+	0.374781	0.255352	397	663	7.8665	7.85459	397	663
chr8	72755849	72756400	MSC-AS1	ER+	0.401863	0.277549	376	679
chr8	70983511	70984062	PRDM14	ER+	0.454159	0.332263	373	677	5.5453	5.53839	373	679
chr8	67874774	67875325	TCF24	ER+	0.332064	0.198203	369	673
chr8	60031716	60032267	TOX	ER+	0.290987	0.16111	351	698	5.44791	5.44629	351	698
chr8	56014515	56015066	XKR4	ER+	0.511953	0.373485	338	697	5.36608	5.3356	338	698
chr8	57357864	57358415	LOC101929415	ER+	0.549477	0.43681	334	702
chr8	53851966	53852517	NPBWR1	ER+	0.382247	0.265165	334	684	5.30937	5.31481	337	708
chr8	55369993	55370544	SOX17	ER+	0.366212	0.264425	330	672	5.88497	5.98273	341	698
chr20	62130617	62131168	EEF1A2	ER+	0.452003	0.347165	329	747	9.92576	9.1268	329	750
chr8	53477970	53478521	FAM150A	ER+	0.289772	0.187117	329	712	5.37246	5.371	329	713
chr20	61809350	61809901	MIR124-3	ER+	0.387017	0.243497	323	751
chr8	41754229	41754780	ANK1	ER+	0.34103	0.199122	272	677	5.50991	5.48136	272	679
chr20	44746391	44746942	CD40	ER+	0.408806	0.282962	262	800	6.29566	6.26165	265	811
chr8	41166939	41167490	SFRP1	ER+	0.30153	0.194878	262	657	7.26693	7.73626	264	675
chr11	70507894	70508445	SHANK2	ER+	0.59854	0.448626	237	766	6.85812	6.57143	237	766
chr17	48546176	48546727	CHAD	ER+	0.222239	0.0984167	231	764	6.67276	6.76565	231	764
chr17	48278949	48279500	COL1A1	ER+	0.570017	0.448346	224	760	12.398	12.6166	224	766
chr20	37230075	37230626	ARHGAP40	ER+	0.333334	0.222133	223	795
chr17	72321849	72322400	KIF19	ER+	0.226665	0.119855	223	777	5.32189	5.33616	223	780
chr17	74070380	74070931	GALR2	ER+	0.442019	0.291494	221	777	5.41442	5.33651	221	777
chr17	74533936	74534487	CYGB	ER+	0.31514	0.187921	220	776	7.67133	7.80665	220	776
chr17	73583637	73584188	MYO15B	ER+	0.592698	0.445573	219	778
chr17	74136135	74136686	RNF157-AS1	ER+	0.550952	0.422726	219	765
chr17	73083534	73084085	SLC16A5	ER+	0.222814	0.112003	217	774	7.57984	7.58316	217	781
chr20	21377996	21378547	NKX2-4	ER+	0.50933	0.409111	207	851
chr20	30225189	30225740	COX4I2	ER+	0.580778	0.468262	197	809	6.10401	6.21875	205	865
chr20	26188863	26189414	MIR663A	ER+	0.513617	0.391721	186	867
chr20	26189818	26190369	MIR663AHG	ER+	0.533718	0.415509	186	874
chr17	46806060	46806611	HOXB13	ER+	0.358537	0.249456	179	772	5.42261	5.37014	179	775
chr17	46800552	46801103	PRAC2	ER+	0.30103	0.193365	175	777
chr8	35092473	35093024	UNC5D	ER+	0.498728	0.342192	172	636	5.24044	5.22015	172	636
chr17	46655692	46656243	HOXB4	ER+	0.403706	0.26799	169	779	5.99535	6.14968	169	779
chr17	37764124	37764675	NEUROD2	ER+	0.38784	0.285065	169	724	5.46189	5.44202	169	725
chr20	2781241	2781792	CPXM1	ER+	0.416875	0.299724	168	836	6.62715	6.7674	171	863
chr17	38023953	38024504	ZPBP2	ER+	0.747298	0.626635	168	724	5.28467	5.25946	168	724
chr1	226862718	226863269	ITPKB-IT1	ER-	0.425835	0.301355	163	135
chr11	75379428	75379979	MAP6	ER+	0.310915	0.160066	163	771	5.76015	5.70165	163	772
chr1	151810443	151810994	LOC100132111	ER-	0.575466	0.406649	162	138
chr8	104153519	104154070	BAALC-AS2	ER-	0.439514	0.333387	160	135
chr1	237205200	237205751	RYR2	ER-	0.363624	0.22966	155	139	5.58893	5.51536	155	140
chr17	45810108	45810659	TBX21	ER+	0.299146	0.172876	152	776	5.64308	5.63592	153	780
chr8	86350554	86351105	CA3	ER-	0.481774	0.339129	151	141	5.53059	5.55985	151	141
chr11	66187973	66188524	NPAS4	ER+	0.380446	0.272662	147	858	5.38748	5.39647	147	859
chr5	180018436	180018987	SCGB3A1	ER+	0.494226	0.388534	141	889	6.46331	7.29209	141	895
chr1	169396661	169397212	CCDC181	ER-	0.440569	0.318804	139	139
chr1	207668971	207669522	CR1	ER-	0.27319	0.169399	139	152	5.6039	5.62136	140	155
chr8	96085173	96085724	MIR3150B	ER-	0.441206	0.310891	137	138
chr11	74178549	74179100	KCNE3	ER+	0.423697	0.254282	137	648	5.36871	5.36599	148	779
chr8	72755849	72756400	MSC-AS1	ER-	0.268482	0.168343	134	155
chr11	72975095	72975646	P2RY6	ER+	0.336028	0.182658	130	693	6.28361	6.11553	139	796
chr1	149286628	149287179	LOC388692	ER-	0.449572	0.328331	124	117	5.42365	5.44441	150	138
chr11	71955169	71955720	PHOX2A	ER+	0.417346	0.277916	122	816	5.46767	5.46935	122	816
chr8	687103	687654	ERICH1-AS1	ER+	0.458614	0.290268	116	604
chr12	66582476	66583027	IRAK3	ER+	0.401497	0.247817	111	952	6.14859	6.25364	111	952
chr7	117119515	117120066	CFTR	ER+	0.481438	0.380926	110	829	5.55772	5.53155	112	868
chr11	65600908	65601459	SNX32	ER+	0.294533	0.171226	110	862	5.47447	5.45093	110	864
chr3	147110166	147110717	ZIC4	ER+	0.409439	0.290525	105	951	5.34519	5.36778	105	951
chr20	57425907	57426458	GNAS-AS1	ER-	0.65282	0.544367	102	169
chr8	56014515	56015066	XKR4	ER-	0.404544	0.290585	102	173	5.39791	5.4156	102	174
chr14	37126271	37126822	PAX9	ER+	0.420212	0.288577	102	912	5.78717	5.75969	102	912
chr14	36987981	36988532	NKX2-1-AS1	ER+	0.380551	0.259647	101	898
chr3	147138612	147139163	LOC440982	ER+	0.506875	0.372616	100	898
chr3	142838116	142838667	CHST2	ER+	0.38444	0.220766	98	949	5.80215	5.74861	98	949
chr3	138665574	138666125	FOXL2NB	ER+	0.325334	0.196136	95	950
chr3	138665931	138666482	FOXL2	ER+	0.370914	0.22285	94	939	5.36725	5.29611	95	950
chr14	52535895	52536446	NID2	ER+	0.404209	0.278395	93	895	5.77113	5.72886	93	895
chr6	10882047	10882598	GCM2	ER+	0.401649	0.280582	92	920	5.41191	5.41213	93	925
chr6	22147371	22147922	NBAT1	ER+	0.655013	0.554036	92	932
chr19	56988719	56989270	ZNF667	ER+	0.331851	0.230826	92	938	5.84152	5.82901	92	938
chr5	80256006	80256557	RASGRF2	ER+	0.49209	0.360967	90	903	5.41321	5.43658	90	909
chr10	22633872	22634423	SPAG6	ER-	0.444761	0.321516	89	194	5.44269	5.51263	90	195
chr3	126113590	126114141	CCDC37-AS1	ER+	0.51166	0.399339	89	936
chr8	11561215	11561766	GATA4	ER+	0.306353	0.190534	89	605	5.49619	5.43428	89	605
chr8	16884245	16884796	MICU3	ER+	0.340025	0.215013	89	476
chr3	126113280	126113831	CCDC37	ER+	0.532855	0.382067	88	902	5.37649	5.36349	90	950
chr17	21279197	21279748	KCNJ12	ER+	0.29625	0.157953	88	680	5.28334	5.23082	88	686
chr8	9760788	9761339	LINC00599	ER+	0.249266	0.142824	88	586
chr8	9760931	9761482	MIR124-1	ER+	0.24841	0.147706	88	567
chr19	57018710	57019261	ZNF471	ER+	0.302027	0.199471	88	862	6.00492	6.03914	92	941
chr11	31837612	31838163	DKFZp686K1684	ER+	0.432379	0.315704	87	907	5.69513	5.66535	87	909
chr8	10588033	10588584	SOX7	ER+	0.251126	0.146895	87	601	6.0042	6.05557	87	601
chr3	172166195	172166746	GHSR	ER-	0.464629	0.320989	86	198	5.40281	5.37325	86	203
chr3	125898406	125898957	ALDH1L1-AS2	ER+	0.432293	0.329752	86	889
chr8	20054202	20054753	ATP6V1B2	ER+	0.36786	0.265407	86	483	10.4332	10.1973	96	598
chr8	23564060	23564611	NKX2-6	ER+	0.37505	0.252987	86	596	5.46843	5.45379	86	596
chr3	13921567	13922118	WNT7A	ER+	0.308067	0.185068	85	925	5.3679	5.35436	85	927
chr10	11059391	11059942	CELF2	ER+	0.284643	0.175914	84	929	5.99927	6.06854	86	945
chr14	45381069	45381620	LOC101927418	ER+	0.512419	0.409491	84	868
chr3	9595435	9595986	LHFPL4	ER+	0.5827	0.445961	83	919	5.43709	5.45476	83	931
chr3	127794151	127794702	RUVBL1-AS1	ER+	0.594648	0.488196	83	949
chr3	13114566	13115117	IQSEC1	ER+	0.440134	0.322832	82	928	7.91766	7.68221	82	932
chr8	24770772	24771323	NEFM	ER+	0.42881	0.284827	82	582	5.36862	5.3825	84	596
chr8	23021492	23022043	TNFRSF10D	ER+	0.564648	0.417757	81	596	5.36898	5.37157	81	596
chr3	160167575	160168126	TRIM59	ER-	0.60973	0.478018	80	201	5.40384	5.34776	80	201
chr6	26033745	26034296	HIST1H2AB	ER+	0.315117	0.202312	79	942	5.44023	5.40244	80	944
chr6	2903495	2904046	SERPINB9	ER+	0.333171	0.232778	79	850	5.70233	5.67995	81	924
chr19	54926103	54926654	TTYH1	ER+	0.40546	0.291765	79	702	5.63486	5.63062	96	955
chr11	61275566	61276117	MIR4488	ER+	0.410312	0.280582	78	868
chr5	79330668	79331219	THBS4	ER+	0.373988	0.267342	75	681	8.12905	8.50087	89	910
chr11	61062737	61063288	VWCE	ER+	0.69757	0.551704	75	878	5.66659	5.5907	75	882
chr2	3750680	3751231	DCDC2C	ER-	0.543028	0.433288	74	208
chr6	22147371	22147922	NBAT1	ER-	0.560115	0.440985	74	202
chr14	24780525	24781076	CIDEB	ER+	0.460617	0.351724	71	915
chr6	168720383	168720934	DACT2	ER+	0.293018	0.173652	71	760	5.4085	5.46193	72	787
chr11	18476872	18477423	LDHAL6A	ER+	0.685722	0.544225	70	784	5.51228	5.50029	76	891
chr12	6665198	6665749	IFFO1	ER-	0.712904	0.592598	69	194	7.76814	8.13342	69	194
chr15	89910746	89911297	MIR9-3	ER+	0.399631	0.288528	69	904
chr3	13590123	13590674	FBLN2	ER+	0.425096	0.324892	68	697	8.84565	9.06164	84	931
chr6	27858519	27859070	HIST1H3J	ER+	0.326868	0.151683	68	853	5.52293	5.44619	71	948
chr12	95941997	95942548	USP44	ER+	0.550974	0.366424	68	949	5.29566	5.30803	68	949
chr15	90358021	90358572	ANPEP	ER+	0.376198	0.255462	67	907	7.13932	7.23638	67	907
chr21	27945530	27946081	CYYR1	ER+	0.392849	0.29021	67	936	6.62612	6.77509	67	937
chr15	89438719	89439270	HAPLN3	ER+	0.300973	0.177941	66	877	6.17521	6.16371	67	910
chr11	60719206	60719757	SLC15A3	ER+	0.605436	0.464558	66	876	9.63952	9.52328	66	882
chr12	7059932	7060483	PTPN6	ER-	0.609863	0.504142	65	180	8.48573	8.61004	67	194
chr12	8025584	8026135	SLC2A14	ER-	0.595469	0.480359	64	189	5.68048	5.62363	64	190
chr3	19189515	19190066	KCNH8	ER+	0.418888	0.269769	64	925	5.66837	5.67357	65	931
chr7	70597021	70597572	WBSCR17	ER-	0.358087	0.232666	62	207	5.4356	5.44245	63	211
chr11	2292131	2292682	ASCL2	ER+	0.390683	0.2724	62	857	7.55777	7.54007	62	861
chr11	86085276	86085827	CCDC81	ER+	0.664552	0.504332	62	645	5.71194	5.61897	63	690
chr12	50297709	50298260	FAIM2	ER+	0.383105	0.267498	62	982	5.8809	5.96937	62	982
chr11	627122	627673	SCT	ER+	0.638542	0.51635	62	813	5.54363	5.53372	64	857
chr10	22633872	22634423	SPAG6	ER+	0.476159	0.353875	62	937	5.75917	5.99654	62	945
chr19	17958790	17959341	JAK3	ER+	0.497255	0.389679	60	935	5.32985	5.31642	60	935
chr11	9025545	9026096	NRIP3	ER+	0.28598	0.161911	60	873	8.04491	7.88215	60	874
chr14	60975436	60975987	SIX6	ER+	0.374671	0.262947	60	827	5.28462	5.27688	62	879
chr20	21377996	21378547	NKX2-4	ER-	0.366693	0.265072	59	209
chr15	100347081	100347632	DNM1P46	ER+	0.384453	0.228065	59	822
chr10	25465154	25465705	GPR158-AS1	ER+	0.36822	0.251539	59	970
chr7	31091574	31092125	ADCYAP1R1	ER-	0.216641	0.111887	58	178	5.32905	5.32921	63	208
chr20	26188863	26189414	MIR663A	ER-	0.519326	0.379374	58	212
chr3	28616267	28616818	LINC00693	ER+	0.430948	0.292099	58	923
chr18	70534759	70535310	NETO1	ER+	0.414317	0.299196	58	819	5.49989	5.52013	58	819
chr10	23480958	23481509	PTF1A	ER+	0.380474	0.277891	58	950	5.29197	5.29596	58	950
chr19	38041771	38042322	ZNF571-AS1	ER-	0.450177	0.346776	57	214
chr6	142409885	142410436	NMBR	ER+	0.285816	0.143711	57	797	5.45707	5.4304	57	797
chr13	112547190	112547741	LINC00354	ER-	0.335588	0.227561	56	177
chr13	112721411	112721962	SOX1	ER-	0.550423	0.376311	56	179	5.2791	5.32245	58	179
chr16	50299949	50300500	ADCY7	ER+	0.646024	0.432463	56	394	6.17371	6.201	61	447
chr14	60952713	60953264	C14orf39	ER+	0.376268	0.267885	56	701	5.44814	5.45208	62	879
chr13	113784309	113784860	F10-AS1	ER-	0.760077	0.647611	55	175
chr13	110992803	110993354	MIR8073	ER-	0.42295	0.213068	54	165
chr16	50715213	50715764	SNX20	ER+	0.668277	0.530788	54	398	5.52235	5.50561	58	447
chr5	42993384	42993935	FLJ32255	ER-	0.394965	0.285822	53	220
chr19	15343807	15344358	EPHX3	ER+	0.666178	0.541186	53	940	5.63115	5.59996	53	940
chr18	12307556	12308107	TUBB6	ER+	0.430325	0.312989	53	848	6.95005	6.81007	54	852
chr18	45663629	45664180	ZBTB7C	ER+	0.36562	0.21255	53	836	6.90942	7.26925	53	836
chr6	146349832	146350383	GRM1	ER+	0.398293	0.273987	52	647	5.34549	5.38081	58	799
chr3	87137928	87138479	LINC00506	ER+	0.383504	0.234522	52	903
chr7	45613623	45614174	ADCY1	ER-	0.206051	0.0743622	51	213	5.93129	6.00813	51	214
chr7	43151696	43152247	HECW1	ER-	0.274493	0.158297	51	212	5.35442	5.34783	51	212
chr11	89224682	89225233	NOX4	ER+	0.603642	0.417687	51	658	7.9096	7.82702	52	679
chr6	166582106	166582657	T	ER+	0.433376	0.266373	49	776	5.26561	5.2571	50	796
chr17	56406101	56406652	BZRAP1	ER-	0.409127	0.303945	48	183	6.37348	6.16896	48	183
chr2	85811029	85811580	VAMP5	ER-	0.549633	0.420473	48	243	9.3106	9.44551	48	243
chr3	32859008	32859559	TRIM71	ER+	0.488925	0.319706	48	922	5.43504	5.43611	48	922
chr3	38080194	38080745	DLEC1	ER+	0.367575	0.259252	47	903	5.59476	5.59905	47	908
chr13	96204445	96204996	CLDN10	ER-	0.59679	0.442343	46	182	6.34569	5.77901	47	185
chr17	37764124	37764675	NEUROD2	ER-	0.319205	0.173364	46	121	5.52757	5.44602	46	121
chr6	130686519	130687070	SAMD3	ER+	0.338225	0.196545	46	794	5.97204	5.94988	46	794
chr3	36421477	36422028	STAC	ER+	0.267007	0.138808	46	910	5.47324	5.49683	46	914
chr6	130686924	130687475	TMEM200A	ER+	0.329514	0.183885	46	793	6.48013	6.52183	46	794
chr15	101084480	101085031	CERS3	ER-	0.703211	0.54871	45	186
chr6	27858519	27859070	HIST1H3J	ER-	0.32317	0.145993	45	198	5.47831	5.47247	47	222
chr17	37782675	37783226	PPP1R1B	ER-	0.259027	0.11157	44	118	9.91902	8.85515	45	120
chr6	129203784	129204335	LAMA2	ER+	0.416261	0.282742	43	768	6.34484	6.66321	43	793
chr6	108488725	108489276	NR2E1	ER+	0.665621	0.552354	43	759	5.71864	5.68649	43	762
chr17	48278949	48279500	COL1A1	ER-	0.441963	0.308164	42	185	12.5121	12.1597	42	188
chr17	38023953	38024504	ZPBP2	ER-	0.732743	0.577297	42	123	5.40945	5.28009	42	123
chr22	17082299	17082850	TPTEP1	ER+	0.404089	0.283408	42	726
chr19	46916868	46917419	CCDC8	ER+	0.600696	0.494127	41	970	5.63739	5.74361	42	971
chr17	48546176	48546727	CHAD	ER-	0.306012	0.204823	40	187	5.84184	5.69332	40	187
chr17	47287885	47288436	GNGT2	ER-	0.595542	0.433488	40	184	5.97078	6.01774	40	184
chr6	70992860	70993411	COL9A1	ER-	0.36467	0.243027	39	210	5.90587	5.66934	39	210
chr16	28995885	28996436	LAT	ER-	0.618011	0.49241	39	219	6.30118	6.39674	39	227
chr19	22468750	22469301	ZNF729	ER-	0.480428	0.348741	39	212	5.45059	5.47516	39	223
chr6	117586219	117586770	VGLL2	ER+	0.358662	0.228798	39	788	5.36267	5.38642	39	788
chr17	37123604	37124155	FBXO47	ER-	0.446143	0.342269	38	118	5.26481	5.25092	39	144
chr17	37307851	37308402	PLXDC1	ER-	0.20544	0.0745272	38	126	5.73717	5.71415	39	141
chr4	5710243	5710794	EVC2	ER+	0.342268	0.222161	38	924	5.73599	5.77373	38	925
chr11	94134534	94135085	GPR83	ER+	0.36962	0.236384	38	664	5.65543	5.52275	38	664
chr6	105388351	105388902	LINC00577	ER+	0.621431	0.497664	38	762
chr16	56672076	56672627	MT1A	ER+	0.352325	0.237859	38	423	11.5233	11.5892	38	423
chr16	56703224	56703775	MT1H	ER+	0.629041	0.505884	38	423	6.69568	6.60686	38	423
chr16	56709526	56710077	MT1IP	ER+	0.608907	0.445705	38	422	7.61134	7.68361	38	422
chr16	56669149	56669700	MT1JP	ER+	0.65587	0.526409	38	423	6.90094	6.98886	38	423
chr16	29757289	29757840	C16orf54	ER-	0.625808	0.491723	37	225	5.47385	5.56691	38	228
chr17	37381989	37382540	STAC2	ER-	0.310301	0.145208	37	139	7.46429	7.01568	37	141
chr16	56650871	56651422	MT1L	ER+	0.524979	0.375689	37	423
chr16	28505468	28506019	APOBR	ER-	0.51937	0.412757	36	223	5.9118	5.88113	38	226
chr1	67600603	67601154	C1orf141	ER-	0.429498	0.321358	36	227	5.38077	5.42748	36	230
chr6	78173069	78173620	HTR1B	ER-	0.346123	0.23383	36	211	5.2695	5.28146	36	214
chr1	66999323	66999874	SGIP1	ER-	0.372398	0.270919	36	156	6.55695	6.48195	42	223
chr19	58220528	58221079	ZNF154	ER-	0.457154	0.333189	36	213	5.73699	5.78034	37	216
chr4	1303077	1303628	MAEA	ER+	0.505921	0.397263	36	939	6.86062	6.57454	36	939
chr6	100441412	100441963	MCHR2-AS1	ER+	0.376571	0.272786	36	774
chr19	58238944	58239495	ZNF671	ER-	0.520315	0.42025	35	212	6.40029	6.52533	37	216
chr6	118228187	118228738	SLC35F1	ER+	0.365267	0.247613	35	791	5.51646	5.53176	35	791
chr19	15343807	15344358	EPHX3	ER-	0.607293	0.460482	34	223	5.97855	5.80654	35	223
chr15	79501628	79502179	MIR184	ER-	0.467218	0.336413	34	168
chr22	24890732	24891283	ADORA2A-AS1	ER+	0.535955	0.388249	33	706
chr22	17516958	17517509	CECR7	ER+	0.384648	0.275022	33	731
chr6	84562760	84563311	RIPPLY2	ER+	0.296752	0.181408	33	780	5.47533	5.4934	33	782
chr22	24890749	24891300	UPB1	ER+	0.53791	0.392064	33	705	5.56816	5.45503	33	721
chr17	26903900	26904451	ALDOC	ER-	0.227742	0.125927	32	167	8.43616	8.18589	32	168
chr11	86085276	86085827	CCDC81	ER-	0.619818	0.47617	32	204	5.89977	5.77247	33	217
chr5	177423192	177423743	PROP1	ER-	0.495284	0.348408	32	194	5.48697	5.456	32	194
chr16	2892701	2893252	PRSS30P	ER-	0.708416	0.569828	32	209	5.50605	5.55758	33	212
chr1	110613271	110613822	ALX3	ER+	0.231172	0.105627	32	799	5.55589	5.54528	34	891
chr6	71666737	71667288	B3GAT2	ER+	0.301401	0.183582	32	821	5.31413	5.34088	32	821
chr3	46759322	46759873	PRSS50	ER+	0.528798	0.41287	32	865	5.52473	5.47685	32	879
chr22	21386796	21387347	SLC7A4	ER+	0.350305	0.204098	32	745	5.83523	5.85217	32	745
chr9	32782995	32783546	TMEM215	ER+	0.391104	0.284823	32	860	5.30911	5.29783	32	860
chr22	21368525	21369076	TUBA3FP	ER+	0.216273	0.0909271	32	744
chr5	176936807	176937358	DOK3	ER-	0.547302	0.446052	31	178	5.54505	5.62221	32	196
chr17	36105018	36105569	HNF1B	ER-	0.460428	0.259852	31	150	5.44573	5.41772	31	150
chr1	111217604	111218155	KCNA3	ER+	0.332075	0.187091	31	892	5.35727	5.36347	31	892
chr3	126113280	126113831	CCDC37	ER-	0.554551	0.436198	30	226	5.40289	5.36731	31	238
chr3	126113590	126114141	CCDC37-AS1	ER-	0.579653	0.457846	30	235
chr19	17958790	17959341	JAK3	ER-	0.42413	0.31313	30	231	5.37118	5.34507	30	231
chr22	27052944	27053495	MIAT	ER+	0.293092	0.170053	30	718	5.73305	5.65592	30	718
chr1	110692630	110693181	SLC6A17	ER+	0.304558	0.198297	30	891	5.51939	5.43023	30	891
chr14	24640732	24641283	REC8	ER-	0.536344	0.422126	29	194	7.52534	7.31785	29	194
chr22	17956126	17956677	CECR2	ER+	0.667639	0.559713	29	650	5.42951	5.41366	30	727
chr22	48971616	48972167	FAM19A5	ER+	0.343041	0.183919	29	712	5.44088	5.43946	29	721
chr4	174451107	174451658	HAND2-AS1	ER+	0.342003	0.22034	29	933
chr4	16085543	16086094	PROM1	ER+	0.512609	0.306638	29	932	7.0131	7.58283	29	934
chr2	115919011	115919562	DPP10	ER-	0.333416	0.194677	28	248	5.39979	5.35291	28	249
chr2	115918869	115919420	DPP10-AS1	ER-	0.341936	0.192571	28	238
chr19	17633608	17634159	FAM129C	ER-	0.367041	0.252613	28	228	5.48649	5.63272	28	231
chr19	52451885	52452436	ZNF350-AS1	ER-	0.583367	0.455722	28	225
chr16	77468960	77469511	ADAMTS18	ER+	0.313491	0.200234	28	368	5.4819	5.46481	28	391
chr2	8723871	8724422	LOC101929567	ER+	0.632137	0.48607	28	944
chr10	50817845	50818396	SLC18A3	ER+	0.348076	0.245107	28	961	5.27973	5.27111	28	961
chr6	89827749	89828300	SRSF12	ER+	0.301356	0.192164	28	768	5.50345	5.42279	28	776
chr4	205887	206438	ZNF876P	ER+	0.534174	0.415197	28	798	5.40105	5.39341	33	937
chr9	140344487	140345038	MIR7114	ER-	0.678275	0.532097	27	208
chr14	37126271	37126822	PAX9	ER-	0.399989	0.270009	27	187	6.11077	5.83969	27	187
chr19	17488107	17488658	PLVAP	ER-	0.443708	0.326552	27	230	6.91551	7.06859	27	231
chr4	147559543	147560094	POU4F2	ER+	0.368635	0.254175	27	952	5.33227	5.32381	27	952
chr4	184826007	184826558	STOX2	ER+	0.334986	0.19506	27	894	6.57746	6.43885	28	928
chr17	46655692	46656243	HOXB4	ER-	0.422661	0.23895	26	190	5.87279	5.81218	26	190
chr19	44084194	44084745	PINLYP	ER-	0.482996	0.381153	26	229
chr1	35258097	35258648	GJA4	ER+	0.387793	0.231319	26	860	7.03612	7.14089	26	870
chr22	19137745	19138296	GSC2	ER+	0.326708	0.184098	26	669	5.2385	5.27415	27	736
chr2	187713846	187714397	ZSWIM2	ER+	0.361512	0.259989	26	951	5.338	5.34826	26	979
chr19	10148528	10149079	MIR5589	ER-	0.676194	0.549437	25	212
chr4	156129279	156129830	NPY2R	ER+	0.27872	0.146002	25	950	5.35944	5.4055	25	950
chr4	164264589	164265140	NPY5R	ER+	0.222989	0.112821	25	943	5.50308	5.91327	25	951
chr2	193059608	193060159	TMEFF2	ER+	0.35141	0.244737	25	974	5.30083	5.30557	25	974
chr18	61616086	61616637	HMSD	ER-	0.291028	0.123775	24	181	5.74735	5.7499	24	181
chr9	140171778	140172329	TOR4A	ER-	0.375268	0.268283	24	190
chr2	198650985	198651536	BOLL	ER+	0.347338	0.227905	24	970	5.39889	5.38408	24	970
chr1	109203693	109204244	HENMT1	ER+	0.224991	0.118615	24	887	8.09307	7.81898	24	887
chr2	220117463	220118014	TUBA4B	ER+	0.333804	0.223145	24	969	5.24074	5.19817	24	969
chr9	72435229	72435780	C9orf135	ER-	0.386962	0.237457	23	204	5.38937	5.40489	23	211
chr9	72435604	72436155	C9orf135-AS1	ER-	0.421866	0.300688	23	210
chr2	186603395	186603946	LOC101927196	ER-	0.473308	0.348845	23	207
chr9	112810376	112810927	AKAP2	ER+	0.513998	0.407712	23	823	5.39545	5.4258	25	892
chr2	219850328	219850879	FEV	ER+	0.462858	0.344065	23	959	5.43764	5.42435	23	970
chr16	86601316	86601867	FOXC2-AS1	ER+	0.339386	0.237831	23	389
chr2	220173678	220174229	PTPRN	ER+	0.381953	0.27149	23	945	5.42483	5.41075	25	969
chr10	102890559	102891110	TLX1	ER+	0.389598	0.253912	23	920	5.48387	5.42391	23	932
chr10	102890852	102891403	TLX1NB	ER+	0.396642	0.28593	23	932
chr10	50323526	50324077	VSTM4	ER+	0.357366	0.252525	23	854
chr16	50715213	50715764	SNX20	ER-	0.531717	0.419319	22	186	5.52396	5.54902	22	202
chr18	53256994	53257545	TCF4	ER-	0.259339	0.124024	22	183	8.26821	8.65415	22	183
chr2	186603395	186603946	LOC101927196	ER+	0.478035	0.36817	22	823
chr4	111544203	111544754	PITX2	ER+	0.491834	0.304655	22	941	5.61169	5.61729	22	941
chr2	207506640	207507191	LOC200726	ER-	0.356107	0.254022	21	238	5.38283	5.4228	21	239
chr16	66612849	66613400	CMTM2	ER+	0.618236	0.482557	21	386	5.42928	5.38201	21	389
chr22	38851154	38851705	KCNJ4	ER+	0.16222	0.0593639	21	699	5.38905	5.37297	21	701
chr2	207506640	207507191	LOC200726	ER+	0.342295	0.237873	21	973	5.39829	5.41109	21	974
chr22	46481375	46481926	MIRLET7BHG	ER+	0.430553	0.306893	21	709
chr2	202483854	202484405	ALS2CR11	ER-	0.602684	0.468409	20	186	5.39588	5.38484	25	236
chr16	56672076	56672627	MT1A	ER-	0.404272	0.294786	20	199	11.9639	11.7931	20	199
chr16	56677097	56677648	MT1DP	ER-	0.306854	0.14543	20	198
chr16	56703224	56703775	MT1H	ER-	0.580278	0.43938	20	199	7.41998	6.94281	20	199
chr16	56709526	56710077	MT1IP	ER-	0.549231	0.413674	20	199	7.94941	7.77513	20	199
chr16	56669149	56669700	MT1JP	ER-	0.577613	0.466508	20	199	6.98165	6.87904	20	199
chr16	82045042	82045593	SDR42E1	ER-	0.245429	0.114114	20	164	6.03698	5.91642	23	189
chr18	44775503	44776054	SKOR2	ER-	0.447833	0.333786	20	143
chr2	209271053	209271604	PTH2R	ER+	0.381781	0.272073	20	974	6.05978	5.89947	20	974
chr2	185462591	185463142	ZNF804A	ER+	0.202927	0.0694558	20	980	5.39363	5.41212	20	981
chr16	50299949	50300500	ADCY7	ER-	0.466466	0.310239	19	187	6.49127	6.3728	21	203
chr9	96108645	96109196	C9orf129	ER-	0.568014	0.431809	19	198
chr1	103574001	103574552	COL11A1	ER-	0.481355	0.36906	19	214	8.89674	8.79001	19	225
chr16	56650871	56651422	MT1L	ER-	0.405902	0.303087	19	199
chr14	52535895	52536446	NID2	ER-	0.293477	0.1866	19	190	5.70636	5.72218	19	190
chr17	33814707	33815258	SLFN12L	ER-	0.218118	0.0903272	19	161	5.31344	5.34324	19	161
chr14	81893697	81894248	STON2	ER-	0.586247	0.464808	19	174	5.32309	5.3102	19	175
chr2	70994796	70995347	ADD2	ER+	0.240042	0.116552	19	997	5.26144	5.29926	19	1003
chr2	115919011	115919562	DPP10	ER+	0.371862	0.265388	19	984	5.32857	5.32365	19	995
chr11	128563309	128563860	FLI1	ER+	0.300402	0.189279	19	641	5.36553	5.40469	19	641
chr22	44258327	44258878	SULT4A1	ER+	0.244653	0.100163	19	650	5.34137	5.33046	19	701
chr16	67203898	67204449	NOL3	ER-	0.283471	0.12762	18	194	7.0249	6.81807	19	196
chr14	60975436	60975987	SIX6	ER-	0.301618	0.172549	18	159	5.22962	5.30514	18	169
chr2	115918869	115919420	DPP10-AS1	ER+	0.382024	0.272386	18	953
chr16	67196786	67197337	HSF4	ER+	0.736121	0.618318	18	363	6.18391	6.05011	19	387
chr16	89005945	89006496	LOC100129697	ER+	0.396712	0.285675	18	387
chr1	98510856	98511407	MIR2682	ER+	0.287994	0.17636	18	861
chr22	44287842	44288393	PNPLA5	ER+	0.296987	0.171401	18	683	5.22024	5.21716	19	701
chr1	2706179	2706730	TTC34	ER+	0.41596	0.278137	18	851	5.38157	5.35465	18	851
chr17	5019231	5019782	USP6	ER+	0.609543	0.437411	18	581	5.4911	5.3871	18	594
chr8	11561215	11561766	GATA4	ER-	0.257886	0.148189	17	136	5.43779	5.43954	17	136
chr1	32716338	32716889	LCK	ER-	0.646314	0.533955	17	223	5.82003	5.89147	17	223
chr13	25669774	25670325	PABPC3	ER-	0.53487	0.400485	17	198	5.86217	5.83518	17	198
chr12	130388161	130388712	TMEM132D	ER-	0.405752	0.30207	17	213	5.32761	5.33347	17	213
chr1	2706179	2706730	TTC34	ER-	0.460888	0.347091	17	223	5.45476	5.36274	17	223
chr15	54051808	54052359	WDR72	ER-	0.296062	0.122299	17	159	5.5312	5.69465	18	176
chr1	66999323	66999874	SGIP1	ER+	0.44012	0.293232	17	642	6.20973	6.46415	19	877
chr2	109745495	109746046	SH3RF3	ER+	0.249649	0.123237	17	989	6.25205	6.27537	17	1008
chr9	79634069	79634620	FOXB2	ER-	0.50805	0.321852	16	208	5.48078	5.50608	18	213
chr9	104500811	104501362	GRIN3A	ER-	0.219036	0.114634	16	205	5.39243	5.363	16	205
chr14	58332541	58333092	SLC35F4	ER-	0.457471	0.320026	16	174	5.39375	5.42838	16	174
chr1	1475689	1476240	TMEM240	ER-	0.419495	0.295901	16	220
chr9	104249001	104249552	TMEM246	ER-	0.310218	0.200726	16	204
chr1	99470398	99470949	LPPR5	ER+	0.237145	0.125164	16	837	5.31808	5.37959	16	861
chr10	118429430	118429981	C10orf82	ER-	0.494011	0.379223	15	200	5.44091	5.48587	15	203
chr14	60952713	60953264	C14orf39	ER-	0.307411	0.199477	15	138	5.45021	5.43844	18	169
chr2	119916420	119916971	C1QL2	ER+	0.412915	0.275384	15	890	5.44581	5.51755	18	992
chr2	61371741	61372292	C2orf74	ER+	0.37612	0.230145	15	794	6.32126	6.25317	17	955
chr2	61372059	61372610	LOC339803	ER+	0.309637	0.179	15	785
chr4	25656933	25657484	SLC34A2	ER+	0.252173	0.146034	15	816	5.40253	5.49796	16	931
chr5	149682474	149683025	ARSI	ER-	0.401677	0.286191	14	179	5.34781	5.38106	14	179
chr4	1203406	1203957	CTBP1-AS	ER-	0.66829	0.484395	14	159
chr4	1303077	1303628	MAEA	ER-	0.537274	0.43242	14	176	6.68312	6.53058	14	176
chr2	124782362	124782913	CNTNAP5	ER+	0.333278	0.16514	14	866	5.61988	5.61117	16	983
chr17	6679050	6679601	FBXO39	ER+	0.401793	0.26742	14	585	5.44101	5.39638	14	585
chr17	8868978	8869529	PIK3R5	ER+	0.393953	0.285472	14	563	5.57434	5.54737	14	579
chr17	6616689	6617240	SLC13A5	ER+	0.312636	0.210705	14	585	5.41954	5.41625	14	585
chr4	109087902	109088453	LEF1	ER-	0.279421	0.148836	13	179	7.3974	7.22016	14	207
chr14	74705673	74706224	VSX2	ER-	0.506844	0.357367	13	172	5.6448	5.63461	13	172
chr17	6898882	6899433	ALOX12	ER+	0.570712	0.461456	13	582	5.29517	5.32637	13	582
chr2	69001431	69001982	ARHGAP25	ER+	0.516318	0.380922	13	861	6.87366	6.93395	17	1005
chr2	109746524	109747075	SH3RF3-AS1	ER+	0.446979	0.318039	13	725
chr4	987177	987728	SLC26A1	ER-	0.838792	0.723145	12	168	5.51356	5.5366	14	176
chr5	148650899	148651450	AFAP1L1	ER-	0.309123	0.177589	11	183	6.06059	6.00439	11	183
chr2	228735825	228736376	DAW1	ER-	0.584131	0.350989	11	235
chr8	23564060	23564611	NKX2-6	ER-	0.359886	0.20011	11	138	5.43325	5.46812	11	138
chr11	627122	627673	SCT	ER-	0.605103	0.437924	11	179	5.60193	5.56438	12	190
chr11	111383028	111383579	BTG4	ER+	0.32048	0.188237	11	611	5.37758	5.34816	11	613
chr11	111383161	111383712	MIR34B	ER+	0.318081	0.195225	11	613
chr15	45421690	45422241	DUOX1	ER-	0.223848	0.116993	10	164	5.89599	6.01543	10	164
chr15	45422008	45422559	DUOXA1	ER-	0.321849	0.20128	10	164	5.44314	5.5737	10	164
chr4	174451327	174451878	HAND2	ER-	0.269291	0.154683	10	193	5.60486	5.60004	10	193
chr4	174451107	174451658	HAND2-AS1	ER-	0.289137	0.1377	10	193
chr11	2161256	2161807	IGF2-AS	ER-	0.284408	0.163692	10	191
chr15	41806034	41806585	LTK	ER-	0.387552	0.260474	10	151	5.44727	5.45523	10	154
chr5	140787268	140787819	PCDHGB6	ER-	0.424835	0.319032	10	156
chr11	2292131	2292682	ASCL2	ER-	0.337181	0.184026	9	192	7.67134	8.06216	9	192
chr19	543532	544083	GZMM	ER-	0.703277	0.595102	9	189	5.32755	5.45867	9	189
chr3	44155202	44155753	MIR138-1	ER-	0.823313	0.703866	9	173
chr4	164264589	164265140	NPY5R	ER-	0.244358	0.105327	9	192	5.37536	5.54118	9	192
chr19	695410	695961	PRSS57	ER-	0.490001	0.304667	9	190	5.43997	5.41021	9	190
chr3	46448499	46449050	LOC102724297	ER-	0.445182	0.284382	8	176
chr11	7041198	7041749	NLRP14	ER-	0.216941	0.0671497	8	189	5.2772	5.29367	8	189
chr5	137224623	137225174	PKD2L2	ER-	0.267033	0.117713	8	163	5.38481	5.39209	8	166
chr17	40439572	40440123	STAT5A	ER-	0.182351	0.0530491	8	136	7.31109	7.6385	8	167
chr19	2282130	2282681	C19orf35	ER-	0.390424	0.257799	7	197	5.47208	5.48284	7	197
chr3	46448219	46448770	CCRL2	ER-	0.324757	0.183894	7	142	5.37329	5.4895	8	178
chr3	45957165	45957716	LZTFL1	ER-	0.333615	0.186005	7	169	7.71312	7.161	7	180
chr19	2250136	2250687	MIR4321	ER-	0.504153	0.396285	7	193
chr4	11369949	11370500	MIR572	ER-	0.726883	0.586778	7	140
chr11	7272679	7273230	SYT9	ER-	0.34492	0.117974	7	190	5.53696	5.4949	7	190
chr1	25256719	25257270	RUNX3	ER+	0.300473	0.184558	7	814	7.817	7.6961	7	814
chr5	115152354	115152905	CDO1	ER-	0.386231	0.201745	6	159	6.33195	6.08093	6	159
chr5	135265504	135266055	FBXL21	ER-	0.360167	0.212072	6	154	5.53552	5.49729	9	171
chr17	43339428	43339979	SPATA32	ER-	0.253404	0.0766939	6	160
chr8	22959825	22960376	TNFRSF10C	ER-	0.697362	0.579399	6	116	5.75009	5.84789	11	139
chr1	19600517	19601068	AKR7L	ER+	0.658589	0.510867	6	821	6.44968	6.23033	6	821
chr5	80689937	80690488	ACOT12	ER-	0.387139	0.223568	5	151	5.37699	5.45138	5	151
chr5	77253569	77254120	LOC101929154	ER-	0.590333	0.479571	5	145
chr5	71852402	71852953	LOC102503427	ER-	0.33006	0.121668	5	147
chr5	76934471	76935022	OTP	ER-	0.431192	0.289572	5	134	5.78175	5.72364	5	147
chr3	46759322	46759873	PRSS50	ER-	0.574167	0.415253	5	175	5.6453	5.41236	5	177
chr5	80256006	80256557	RASGRF2	ER-	0.393301	0.169491	5	150	5.32999	5.40685	5	152
chr5	80256675	80257226	RASGRF2-AS1	ER-	0.302442	0.135118	5	152
chr1	16084753	16085304	FBLIM1	ER+	0.27215	0.150095	5	808	5.88681	5.86901	6	826
chr1	24882065	24882616	NCMAP	ER+	0.200476	0.0936538	5	813
chr1	10056753	10057304	RBP7	ER+	0.217463	0.0244428	5	816	8.02681	7.4377	6	825

## Sheet: Amplification 4N
chrom	start	end	name	ER	meth_>=4N	meth_2N	n_>=4N	n_2N	expr_>=4N	expr_2N	n_expr_>=4N	n_expr_2N
chr1	207817956	207818507	CR1L	ER+	0.263842	0.15207	288	374
chr1	207668971	207669522	CR1	ER+	0.405512	0.258209	287	379	5.48111	5.52808	289	387
chr1	210111017	210111568	SYT14	ER+	0.324459	0.210484	287	396	5.3994	5.42435	287	396
chr1	202130665	202131216	PTPN7	ER+	0.683163	0.570402	276	394	6.06781	6.28209	276	394
chr1	226862718	226863269	ITPKB-IT1	ER+	0.658573	0.473022	265	414
chr1	200011451	200012002	NR5A2	ER+	0.362019	0.245197	259	404	5.85587	5.94105	259	404
chr1	231298172	231298723	TRIM67	ER+	0.34007	0.215964	258	407	5.50869	5.51132	258	408
chr1	241520479	241521030	RGS7	ER+	0.408243	0.296959	257	369	5.48438	5.5098	263	399
chr1	242687947	242688498	PLD5	ER+	0.302472	0.198817	251	411	5.24247	5.24871	251	411
chr1	237205200	237205751	RYR2	ER+	0.44005	0.279715	251	408	5.49704	5.50316	251	408
chr1	236849252	236849803	ACTN2	ER+	0.556271	0.422288	246	400	5.98663	5.96935	246	410
chr1	247681252	247681803	GCSAML	ER+	0.77874	0.668623	246	412
chr1	235813242	235813793	GNG4	ER+	0.283543	0.16821	240	418	5.66035	5.82788	240	418
chr1	171810116	171810667	DNM3	ER+	0.451906	0.285326	234	450	5.74223	5.70417	234	450
chr1	169396661	169397212	CCDC181	ER+	0.596406	0.396454	225	420
chr1	179545036	179545587	NPHS2	ER+	0.438917	0.333295	225	382	5.46951	5.46433	231	443
chr1	151810443	151810994	LOC100132111	ER+	0.672779	0.495048	210	469
chr1	148901343	148901894	DRD5P2	ER+	0.491953	0.369127	196	464
chr1	148901343	148901894	LOC101060524	ER+	0.491953	0.369127	196	464
chr1	148927811	148928362	LOC645166	ER+	0.347129	0.231231	196	461	6.34221	6.47146	197	473
chr8	101118293	101118844	RGS22	ER+	0.723079	0.54357	191	643	6.17133	6.22408	191	643
chr8	104153519	104154070	BAALC-AS2	ER+	0.547431	0.391955	184	636
chr8	139509014	139509565	FAM135B	ER+	0.4269	0.292663	179	631	5.49422	5.3933	179	631
chr8	86350554	86351105	CA3	ER+	0.592302	0.412168	176	652	5.44287	5.49074	176	652
chr8	96085173	96085724	MIR3150B	ER+	0.684406	0.475165	176	587
chr8	140715248	140715799	KCNK9	ER+	0.333919	0.21272	175	626	5.3874	5.3891	175	628
chr8	82192216	82192767	FABP5	ER+	0.398385	0.255352	169	663	7.86034	7.85459	169	663
chr8	144241406	144241957	LY6H	ER+	0.281816	0.167817	164	624	6.29626	6.25138	164	624
chr8	72755849	72756400	MSC-AS1	ER+	0.409846	0.277549	148	679
chr8	70983511	70984062	PRDM14	ER+	0.4709	0.332263	147	677	5.53839	5.53839	147	679
chr8	67874774	67875325	TCF24	ER+	0.350636	0.198203	145	673
chr11	70507894	70508445	SHANK2	ER+	0.629048	0.448626	135	766	6.95307	6.57143	135	766
chr8	60031716	60032267	TOX	ER+	0.31477	0.16111	127	698	5.47909	5.44629	127	698
chr8	53477970	53478521	FAM150A	ER+	0.289251	0.187117	123	712	5.36773	5.371	123	713
chr8	56014515	56015066	XKR4	ER+	0.517522	0.373485	123	697	5.38879	5.3356	123	698
chr8	57357864	57358415	LOC101929415	ER+	0.545849	0.43681	122	702
chr8	53851966	53852517	NPBWR1	ER+	0.411175	0.265165	121	684	5.28955	5.31481	121	708
chr8	55369993	55370544	SOX17	ER+	0.385251	0.264425	119	672	5.86089	5.98273	122	698
chr8	41754229	41754780	ANK1	ER+	0.345824	0.199122	108	677	5.56218	5.48136	108	679
chr17	58226800	58227351	CA4	ER+	0.201685	0.087219	100	730	5.83006	5.91665	100	735
chr8	41166939	41167490	SFRP1	ER+	0.312572	0.194878	100	657	7.30953	7.73626	100	675
chr17	62097943	62098494	ICAM2	ER+	0.539276	0.375342	94	754	7.90199	7.91665	94	756
chr17	59533305	59533856	TBX4	ER+	0.76974	0.638285	93	741	5.28522	5.27899	93	742
chr16	2013056	2013607	SNORA64	ER+	0.702277	0.533277	92	591	6.06531	5.91949	93	613
chr17	56406101	56406652	BZRAP1	ER+	0.560496	0.427885	90	752	6.61975	6.39289	90	752
chr17	56405797	56406348	BZRAP1-AS1	ER+	0.512368	0.398763	90	752
chr17	56832728	56833279	PPM1E	ER+	0.204204	0.0801363	90	737	6.20037	5.74232	90	743
chr16	680510	681061	WFIKKN1	ER+	0.621044	0.513849	88	562	5.48922	5.38399	94	606
chr16	2892701	2893252	PRSS30P	ER+	0.76891	0.652518	87	611	5.54468	5.5336	87	621
chr8	104153519	104154070	BAALC-AS2	ER-	0.482022	0.333387	82	135
chr16	3627354	3627905	NLRC3	ER+	0.670334	0.553233	82	621
chr8	101118293	101118844	RGS22	ER-	0.546547	0.421599	78	139	5.41814	5.4666	79	139
chr20	57089943	57090494	APCDD1L	ER+	0.32929	0.198343	78	728	6.29251	6.28867	78	745
chr20	57089933	57090484	APCDD1L-AS1	ER+	0.329288	0.198402	78	728
chr20	57463814	57464365	LOC101927932	ER+	0.655029	0.533419	77	710
chr11	75379428	75379979	MAP6	ER+	0.312055	0.160066	77	771	5.82996	5.70165	77	772
chr20	57425907	57426458	GNAS-AS1	ER+	0.682695	0.546113	76	684
chr16	29757289	29757840	C16orf54	ER+	0.74955	0.62752	75	636	5.53362	5.54299	75	647
chr20	56725481	56726032	C20orf85	ER+	0.398597	0.278883	72	736	5.64906	5.50952	72	748
chr11	67170945	67171496	TBC1D10C	ER+	0.85284	0.726142	72	831	6.75863	6.76337	72	832
chr16	28995885	28996436	LAT	ER+	0.763454	0.615681	71	613	6.14609	6.17291	73	649
chr8	86350554	86351105	CA3	ER-	0.524297	0.339129	68	141	5.50519	5.55985	68	141
chr20	61339687	61340238	NTSR1	ER+	0.239208	0.12741	68	741	5.51658	5.43473	68	742
chr17	48546176	48546727	CHAD	ER+	0.249789	0.0984167	67	764	7.17594	6.76565	67	764
chr20	55841656	55842207	BMP7	ER+	0.314157	0.193522	66	757	6.09854	5.67092	66	757
chr8	96085173	96085724	MIR3150B	ER-	0.492099	0.310891	64	138
chr17	48278949	48279500	COL1A1	ER+	0.588752	0.448346	64	760	12.2797	12.6166	64	766
chr8	82192216	82192767	FABP5	ER-	0.252158	0.148754	62	149	8.99021	8.67313	62	149
chr20	62130617	62131168	EEF1A2	ER+	0.542689	0.347165	62	747	10.4837	9.1268	62	750
chr17	47287885	47288436	GNGT2	ER+	0.637178	0.533417	62	770	5.86929	5.84255	62	770
chr20	62199056	62199607	HELZ2	ER+	0.654106	0.537884	62	730
chr20	61992697	61993248	CHRNA4	ER+	0.363169	0.217135	60	729	5.45531	5.43276	60	751
chr11	74178549	74179100	KCNE3	ER+	0.4734	0.254282	60	648	5.4031	5.36599	63	779
chr20	61638336	61638887	BHLHE23	ER+	0.31995	0.1852	59	745	5.2982	5.29666	59	745
chr20	61809350	61809901	MIR124-3	ER+	0.476784	0.243497	58	751
chr17	37782675	37783226	PPP1R1B	ER+	0.194399	0.0937298	56	709	8.5424	8.05849	56	724
chr17	37764124	37764675	NEUROD2	ER+	0.403334	0.285065	55	724	5.51388	5.44202	55	725
chr17	38023953	38024504	ZPBP2	ER+	0.780162	0.626635	55	724	5.27639	5.25946	55	724
chr17	47074272	47074823	IGF2BP1	ER+	0.350036	0.228052	54	767	5.64484	5.58641	54	773
chr17	74136135	74136686	RNF157-AS1	ER+	0.629136	0.422726	54	765
chr8	72755849	72756400	MSC-AS1	ER-	0.321409	0.168343	53	155
chr8	70983511	70984062	PRDM14	ER-	0.458965	0.313449	53	153	5.51723	5.54289	53	154
chr17	74070380	74070931	GALR2	ER+	0.477759	0.291494	53	777	5.40778	5.33651	53	777
chr8	35092473	35093024	UNC5D	ER+	0.529444	0.342192	53	636	5.25135	5.22015	53	636
chr17	72321849	72322400	KIF19	ER+	0.248653	0.119855	52	777	5.33111	5.33616	52	780
chr1	152595528	152596079	LCE3A	ER-	0.424325	0.300723	51	132	5.39472	5.37885	51	136
chr17	72856915	72857466	GRIN2C	ER+	0.21535	0.0924194	50	761	5.70273	5.58319	50	778
chr17	73583637	73584188	MYO15B	ER+	0.673771	0.445573	50	778
chr17	37381989	37382540	STAC2	ER+	0.278916	0.171542	50	726	5.95709	5.94517	50	736
chr1	151810443	151810994	LOC100132111	ER-	0.641221	0.406649	49	138
chr17	74533936	74534487	CYGB	ER+	0.355125	0.187921	49	776	7.62786	7.80665	49	776
chr1	237205200	237205751	RYR2	ER-	0.361575	0.22966	48	139	5.63309	5.51536	48	140
chr17	72462020	72462571	CD300A	ER+	0.604234	0.49471	48	678	6.56887	6.51921	50	781
chr17	73083534	73084085	SLC16A5	ER+	0.252638	0.112003	48	774	7.67653	7.58316	48	781
chr17	46806060	46806611	HOXB13	ER+	0.389159	0.249456	44	772	5.39107	5.37014	44	775
chr11	72975095	72975646	P2RY6	ER+	0.334858	0.182658	44	693	6.19634	6.11553	46	796
chr11	71955169	71955720	PHOX2A	ER+	0.418769	0.277916	44	816	5.45664	5.46935	44	816
chr1	226862718	226863269	ITPKB-IT1	ER-	0.427033	0.301355	43	135
chr17	46800552	46801103	PRAC2	ER+	0.350668	0.193365	41	777
chr20	43729702	43730253	KCNS1	ER+	0.470607	0.347218	40	790	5.52233	5.48718	41	815
chr1	148901343	148901894	DRD5P2	ER-	0.493822	0.374159	38	139
chr10	7708910	7709461	ITIH5	ER-	0.239484	0.113729	38	184	5.5009	5.4966	38	184
chr1	148901343	148901894	LOC101060524	ER-	0.493822	0.374159	38	139
chr1	148927811	148928362	LOC645166	ER-	0.332174	0.220028	38	132	6.56798	6.5982	39	139
chr20	44746391	44746942	CD40	ER+	0.481547	0.282962	38	800	6.4484	6.26165	38	811
chr1	246952417	246952968	LINC01341	ER-	0.4129	0.311143	37	120
chr1	149286628	149287179	LOC388692	ER-	0.450243	0.328331	37	117	5.39209	5.44441	41	138
chr1	169396661	169397212	CCDC181	ER-	0.461174	0.318804	35	139
chr11	66187973	66188524	NPAS4	ER+	0.40566	0.272662	35	858	5.39084	5.39647	35	859
chr20	44657319	44657870	SLC12A5	ER+	0.557828	0.419323	35	740	5.52394	5.3737	36	813
chr10	11059391	11059942	CELF2	ER-	0.232799	0.0924458	34	184	6.10431	6.24273	34	186
chr8	57357864	57358415	LOC101929415	ER-	0.52673	0.388048	34	172
chr8	57358542	57359093	PENK	ER-	0.412866	0.306358	34	172	5.59214	5.62497	34	172
chr17	37824204	37824755	PNMT	ER-	0.150678	0.0476499	34	119	7.32825	5.55536	34	119
chr17	46655692	46656243	HOXB4	ER+	0.459253	0.26799	34	779	6.01029	6.14968	34	779
chr8	53477970	53478521	FAM150A	ER-	0.305968	0.131368	33	173	5.44356	5.45379	33	173
chr8	57026490	57027041	MOS	ER-	0.367447	0.2556	33	169	5.40297	5.34804	33	172
chr17	37764124	37764675	NEUROD2	ER-	0.342643	0.173364	33	121	5.50742	5.44602	33	121
chr1	214159445	214159996	PROX1-AS1	ER-	0.364977	0.247983	32	142
chr5	524498	525049	SLC9A3	ER+	0.4629	0.288587	32	851	5.42493	5.41842	32	853
chr17	37782675	37783226	PPP1R1B	ER-	0.311364	0.11157	31	118	9.93938	8.85515	32	120
chr8	55369993	55370544	SOX17	ER-	0.464004	0.255379	31	169	5.81306	5.8412	31	175
chr17	38023953	38024504	ZPBP2	ER-	0.750955	0.577297	31	123	5.44527	5.28009	31	123
chr1	204329006	204329557	PLEKHA6	ER-	0.448561	0.340183	30	157	7.13457	6.48797	30	157
chr8	56014515	56015066	XKR4	ER-	0.524254	0.290585	30	173	5.37798	5.4156	30	174
chr12	739555	740106	LOC100049716	ER-	0.775786	0.624377	29	176
chr20	37230075	37230626	ARHGAP40	ER+	0.409419	0.222133	29	795
chr12	69326928	69327479	CPM	ER+	0.353493	0.18663	29	890	6.27656	6.22997	29	935
chr20	37352603	37353154	SLC32A1	ER+	0.361239	0.200665	29	843	5.23603	5.2331	29	843
chr5	1295111	1295662	TERT	ER+	0.416949	0.229914	29	854	5.39049	5.32389	29	854
chr1	200011451	200012002	NR5A2	ER-	0.325204	0.222737	28	165	5.86402	5.89825	28	165
chr17	36105018	36105569	HNF1B	ER+	0.527163	0.340289	28	766	5.42522	5.39065	28	766
chr5	1445492	1446043	SLC6A3	ER+	0.399748	0.203946	28	856	5.29891	5.30269	28	856
chr11	32456562	32457113	WT1-AS	ER+	0.262681	0.153496	28	872
chr1	202130665	202131216	PTPN7	ER-	0.640408	0.512943	27	169	6.21429	6.67066	27	169
chr19	52451885	52452436	ZNF350-AS1	ER+	0.613747	0.468378	27	951
chr17	38083833	38084384	ORMDL3	ER-	0.201371	0.0955493	26	116	9.17229	6.94678	28	127
chr17	37307851	37308402	PLXDC1	ER-	0.232109	0.0745272	26	126	5.74302	5.71415	26	141
chr5	1886943	1887494	CTD-2194D22.4	ER+	0.399082	0.257771	26	853
chr5	3595666	3596217	IRX1	ER+	0.467894	0.340577	26	840	5.91113	5.85058	26	854
chr3	172166195	172166746	GHSR	ER-	0.546288	0.320989	25	198	5.39625	5.37325	25	203
chr11	33037226	33037777	DEPDC7	ER+	0.304434	0.18947	25	882	5.45741	5.46855	25	882
chr17	45810108	45810659	TBX21	ER+	0.303612	0.172876	25	776	5.63569	5.63592	25	780
chr19	58220528	58221079	ZNF154	ER+	0.468122	0.300374	25	928	5.84162	5.77174	25	947
chr17	37123604	37124155	FBXO47	ER-	0.462417	0.342269	24	118	5.25841	5.25092	25	144
chr12	6665198	6665749	IFFO1	ER-	0.738639	0.592598	24	194	7.75124	8.13342	24	194
chr17	37381989	37382540	STAC2	ER-	0.355451	0.145208	24	139	7.91966	7.01568	24	141
chr17	45330706	45331257	ITGB3	ER+	0.44894	0.343995	24	774	5.36643	5.43107	24	776
chr12	7059932	7060483	PTPN6	ER-	0.655113	0.504142	23	180	8.48717	8.61004	23	194
chr19	52227194	52227745	HAS1	ER+	0.55456	0.398213	23	949	5.32659	5.3339	23	956
chr12	66582476	66583027	IRAK3	ER+	0.576646	0.247817	23	952	6.28445	6.25364	23	952
chr5	1380137	1380688	LINC01511	ER+	0.391417	0.2734	23	649
chr12	66275307	66275858	LOC100129940	ER+	0.511769	0.245712	23	953
chr5	16179846	16180397	MARCH11	ER+	0.399913	0.215948	23	877	5.52391	5.54199	23	877
chr14	52535895	52536446	NID2	ER+	0.418603	0.278395	23	895	5.77741	5.72886	23	895
chr17	62097943	62098494	ICAM2	ER-	0.390606	0.264049	22	184	8.0618	8.20611	22	184
chr20	33880174	33880725	FAM83C	ER+	0.81535	0.703732	22	730	5.37209	5.34823	25	861
chr17	21279197	21279748	KCNJ12	ER+	0.331251	0.157953	22	680	5.43963	5.23082	22	686
chr12	71833048	71833599	LGR5	ER+	0.1905	0.0883206	22	950	5.42853	5.45209	22	952
chr14	48144106	48144657	MDGA2	ER+	0.395022	0.193896	22	900	5.46718	5.37246	22	900
chr19	58951538	58952089	ZNF132	ER+	0.323494	0.216327	22	932	5.67224	5.61532	22	941
chr3	160167575	160168126	TRIM59	ER-	0.668587	0.478018	21	201	5.47104	5.34776	21	201
chr20	20348263	20348814	INSM1	ER+	0.265573	0.0870377	21	852	5.82938	6.22701	21	852
chr12	65515295	65515846	WIF1	ER+	0.556935	0.436146	21	956	5.33116	5.38822	21	957
chr8	42009962	42010513	AP3M2	ER-	0.171115	0.0395169	20	165	8.87138	7.85842	20	166
chr12	8025584	8026135	SLC2A14	ER-	0.683402	0.480359	20	189	5.7219	5.62363	20	190
chr10	22633872	22634423	SPAG6	ER-	0.591895	0.321516	20	194	5.32728	5.51263	20	195
chr5	1295111	1295662	TERT	ER-	0.296909	0.183374	20	191	5.32631	5.34948	20	191
chr11	20181819	20182370	DBX1	ER+	0.487722	0.331827	20	899	5.42827	5.42614	20	899
chr11	31837612	31838163	DKFZp686K1684	ER+	0.533385	0.315704	20	907	5.75905	5.66535	20	909
chr19	55591258	55591809	EPS8L1	ER+	0.465392	0.346844	20	952	7.71244	6.95858	20	953
chr3	172166195	172166746	GHSR	ER+	0.428561	0.305205	20	915	5.37408	5.37408	20	935
chr5	6582887	6583438	LINC01018	ER+	0.455885	0.268195	20	872
chr11	31847612	31848163	PAUPAR	ER+	0.542673	0.350168	20	909
chr12	72667238	72667789	TRHDE-AS1	ER+	0.343643	0.197525	20	909
chr17	73083534	73084085	SLC16A5	ER-	0.361974	0.155264	19	188	7.18947	7.0864	19	191
chr5	5139941	5140492	ADAMTS16	ER+	0.318981	0.155842	19	783	5.44933	5.4081	19	869
chr11	86085276	86085827	CCDC81	ER+	0.685858	0.504332	19	645	5.81307	5.61897	19	690
chr14	50862591	50863142	CDKL1	ER+	0.421056	0.306298	19	781	5.69352	5.6133	20	885
chr5	5140116	5140667	CTD-2297D10.2	ER+	0.372097	0.228715	19	866
chr8	687103	687654	ERICH1-AS1	ER+	0.59901	0.290268	19	604
chr19	17958790	17959341	JAK3	ER+	0.564174	0.389679	19	935	5.30881	5.31642	19	935
chr19	19281047	19281598	MEF2B	ER+	0.231279	0.118939	19	935
chr8	17270989	17271540	MTMR7	ER+	0.493872	0.378168	19	574	5.577	5.43349	19	603
chr13	113784309	113784860	F10-AS1	ER-	0.790137	0.647611	18	175
chr20	57425907	57426458	GNAS-AS1	ER-	0.71506	0.544367	18	169
chr13	112547190	112547741	LINC00354	ER-	0.345641	0.227561	18	177
chr13	112985488	112986039	LINC01044	ER-	0.488018	0.370627	18	173
chr13	110992803	110993354	MIR8073	ER-	0.430968	0.213068	18	165
chr13	112721411	112721962	SOX1	ER-	0.603797	0.376311	18	179	5.31524	5.32245	18	179
chr14	38725524	38726075	CLEC14A	ER+	0.724797	0.578444	18	884	7.37811	7.55894	18	916
chr14	45381069	45381620	LOC101927418	ER+	0.542395	0.409491	18	868
chr14	36989379	36989930	NKX2-1	ER+	0.273068	0.16854	18	909	5.26462	5.2455	18	912
chr14	36987981	36988532	NKX2-1-AS1	ER+	0.393293	0.259647	18	898
chr17	58226800	58227351	CA4	ER-	0.212678	0.0955825	17	182	5.72692	5.8714	17	185
chr17	47287885	47288436	GNGT2	ER-	0.677083	0.433488	17	184	6.05328	6.01774	17	184
chr19	38345785	38346336	LOC100631378	ER-	0.523594	0.420392	17	212	5.29824	5.31871	17	212
chr19	30016608	30017159	LOC284395	ER-	0.361412	0.222973	17	220
chr10	23480958	23481509	PTF1A	ER-	0.475482	0.222526	17	202	5.36464	5.29995	17	202
chr17	59533305	59533856	TBX4	ER-	0.749487	0.558821	17	183	5.26938	5.29023	17	183
chr19	30016989	30017540	VSTM2B	ER-	0.294175	0.193476	17	221
chr20	30225189	30225740	COX4I2	ER+	0.625951	0.468262	17	809	6.01781	6.21875	18	865
chr19	15343807	15344358	EPHX3	ER+	0.705673	0.541186	17	940	5.62235	5.59996	17	940
chr6	22147371	22147922	NBAT1	ER+	0.706602	0.554036	17	932
chr17	40439572	40440123	STAT5A	ER+	0.177178	0.0526869	17	624	7.43506	7.46891	17	756
chr20	590859	591410	TCF15	ER+	0.499849	0.331139	17	800	5.54177	5.53345	17	854
chr19	54926103	54926654	TTYH1	ER+	0.490435	0.291765	17	702	5.6218	5.63062	23	955
chr17	48278949	48279500	COL1A1	ER-	0.549405	0.308164	16	185	12.2759	12.1597	16	188
chr2	3750680	3751231	DCDC2C	ER-	0.575859	0.433288	16	208
chr17	36105018	36105569	HNF1B	ER-	0.582917	0.259852	16	150	5.37564	5.41772	16	150
chr17	47074272	47074823	IGF2BP1	ER-	0.283938	0.13514	16	184	5.7364	5.60958	16	185
chr13	112760931	112761482	LINC00403	ER-	0.255136	0.144892	16	151
chr6	130686519	130687070	SAMD3	ER-	0.229476	0.0924868	16	197	5.99183	6.26018	16	198
chr6	130686924	130687475	TMEM200A	ER-	0.23619	0.0913076	16	197	6.7366	6.68521	16	198
chr14	54421219	54421770	BMP4	ER+	0.243196	0.0825535	16	896	8.15219	7.80071	16	896
chr12	64784294	64784845	C12orf56	ER+	0.34079	0.130504	16	945	5.58804	5.51748	16	953
chr20	2781241	2781792	CPXM1	ER+	0.473041	0.299724	16	836	6.66369	6.7674	16	863
chr6	10882047	10882598	GCM2	ER+	0.396537	0.280582	16	920	5.41893	5.41213	16	925
chr11	61275770	61276321	LRRC10B	ER+	0.255241	0.121073	16	872	5.48007	5.46615	16	878
chr11	61275566	61276117	MIR4488	ER+	0.483643	0.280582	16	868
chr11	20690595	20691146	NELL1	ER+	0.307798	0.162026	16	901	6.08573	5.92291	16	904
chr14	37126271	37126822	PAX9	ER+	0.553163	0.288577	16	912	5.85019	5.75969	16	912
chr20	982856	983407	RSPO4	ER+	0.386727	0.254181	16	856	5.28277	5.30068	16	856
chr11	20620444	20620995	SLC6A5	ER+	0.504242	0.276931	16	789	5.25351	5.26367	17	904
chr11	65600908	65601459	SNX32	ER+	0.333921	0.171226	16	862	5.44693	5.45093	16	864
chr11	61062737	61063288	VWCE	ER+	0.785804	0.551704	16	878	5.91607	5.5907	16	882
chr20	2505117	2505668	ZNF343	ER+	0.133568	0.0127437	16	862	6.0974	5.85507	16	862
chr17	48546176	48546727	CHAD	ER-	0.375078	0.204823	15	187	6.19338	5.69332	15	187
chr20	53091755	53092306	DOK5	ER-	0.23478	0.130523	15	182	5.72017	5.56092	16	197
chr20	62130617	62131168	EEF1A2	ER-	0.460358	0.303232	15	181	8.87424	7.34237	15	184
chr10	26504734	26505285	GAD2	ER-	0.336403	0.157833	15	208	5.40943	5.41866	15	209
chr10	25463788	25464339	GPR158	ER-	0.237658	0.103383	15	203	5.33845	5.37624	15	203
chr10	25465154	25465705	GPR158-AS1	ER-	0.36012	0.210358	15	203
chr20	62199056	62199607	HELZ2	ER-	0.543773	0.43576	15	180
chr10	26222588	26223139	LOC101929073	ER-	0.34721	0.19854	15	209
chr10	26222500	26223051	MYO3A	ER-	0.378415	0.223502	15	209	5.39104	5.29577	15	209
chr19	31840139	31840690	TSHZ3	ER-	0.309957	0.094707	15	215	6.92861	7.28841	15	220
chr19	38041771	38042322	ZNF571-AS1	ER-	0.622781	0.346776	15	214
chr5	33892073	33892624	ADAMTS12	ER+	0.404575	0.291274	15	735	5.33051	5.33425	16	899
chr11	12030135	12030686	DKK3	ER+	0.298676	0.142765	15	880	8.93274	9.31666	15	880
chr20	22565050	22565601	FOXA2	ER+	0.440107	0.299119	15	842	5.43729	5.2709	15	842
chr3	190580414	190580965	GMNC	ER+	0.175619	0.0679105	15	774
chr3	154797577	154798128	MME	ER+	0.272522	0.169054	15	952	6.40236	6.46576	15	954
chr8	1992656	1993207	MYOM2	ER+	0.181729	0.0562271	15	542	6.27444	6.04045	15	598
chr10	6621885	6622436	PRKCQ-AS1	ER+	0.320704	0.124349	15	926
chr11	18813338	18813889	PTPN5	ER+	0.276182	0.136301	15	896	5.61328	5.58656	15	897
chr11	60719206	60719757	SLC15A3	ER+	0.708329	0.464558	15	876	9.54005	9.52328	15	882
chr6	152957935	152958486	SYNE1	ER+	0.287346	0.0991915	15	807	5.75008	5.91599	15	807
chr6	4078938	4079489	C6orf201	ER-	0.692194	0.5767	14	202	5.31102	5.34764	14	204
chr12	14132971	14133522	GRIN2B	ER-	0.309642	0.174227	14	193	5.5869	5.5347	14	193
chr6	105388351	105388902	LINC00577	ER-	0.633304	0.472965	14	193
chr17	74136135	74136686	RNF157-AS1	ER-	0.43931	0.336339	14	190
chr20	4229608	4230159	ADRA1D	ER+	0.381075	0.267673	14	868	5.89307	5.7929	14	868
chr15	100347081	100347632	DNM1P46	ER+	0.519346	0.228065	14	822
chr14	29235776	29236327	FOXG1	ER+	0.508218	0.353439	14	921	5.47874	5.48688	14	921
chr14	29234474	29235025	FOXG1-AS1	ER+	0.342253	0.229139	14	921
chr14	36002746	36003297	INSM2	ER+	0.151169	0.0493909	14	869	5.51888	5.43618	14	873
chr10	7708910	7709461	ITIH5	ER+	0.313249	0.147891	14	942	5.5266	5.4935	15	945
chr8	16884245	16884796	MICU3	ER+	0.374099	0.215013	14	476
chr20	21377996	21378547	NKX2-4	ER+	0.57756	0.409111	14	851
chr11	89224682	89225233	NOX4	ER+	0.666702	0.417687	14	658	7.97064	7.82702	14	679
chr6	108488725	108489276	NR2E1	ER+	0.677381	0.552354	14	759	5.7303	5.68649	14	762
chr3	152552234	152552785	P2RY1	ER+	0.177653	0.0721984	14	834	5.42871	5.36599	16	956
chr1	119532128	119532679	TBX15	ER+	0.648793	0.523485	14	907	6.03532	5.98038	14	907
chr20	32319064	32319615	ZNF341	ER+	0.450442	0.273868	14	875	7.54887	6.82636	14	875
chr17	26903900	26904451	ALDOC	ER-	0.299254	0.125927	13	167	8.6985	8.18589	13	168
chr10	28287784	28288335	ARMC4	ER-	0.245646	0.123803	13	202	5.29901	5.35501	14	209
chr17	56406101	56406652	BZRAP1	ER-	0.527037	0.303945	13	183	6.50474	6.16896	13	183
chr17	56405797	56406348	BZRAP1-AS1	ER-	0.500244	0.267989	13	183
chr6	127840449	127841000	SOGA3	ER-	0.399913	0.298635	13	193
chr17	48912103	48912654	WFIKKN2	ER-	0.714123	0.60239	13	188	5.29778	5.25191	13	189
chr5	175792000	175792551	ARL10	ER+	0.435513	0.324544	13	898	5.37643	5.36975	13	898
chr6	7726509	7727060	BMP6	ER+	0.182182	0.0766329	13	929	5.71897	5.76935	13	929
chr6	105585060	105585611	BVES-AS1	ER+	0.416286	0.282527	13	761
chr10	11059391	11059942	CELF2	ER+	0.28626	0.175914	13	929	6.0224	6.06854	14	945
chr15	101084480	101085031	CERS3	ER+	0.775824	0.61155	13	884
chr7	155326488	155327039	CNPY1	ER+	0.259221	0.134578	13	837	5.45754	5.44675	13	850
chr4	74734607	74735158	CXCL1	ER+	0.230316	0.106997	13	958	5.36446	5.44978	13	965
chr11	18476872	18477423	LDHAL6A	ER+	0.685665	0.544225	13	784	5.52449	5.50029	14	891
chr20	25989933	25990484	LOC100134868	ER+	0.535195	0.306261	13	862
chr10	6622212	6622763	PRKCQ	ER+	0.292023	0.0897723	13	723	8.1754	8.00423	15	940
chr17	33700669	33701220	SLFN11	ER+	0.255757	0.133607	13	775	7.77401	7.85161	13	775
chr20	30778112	30778663	TSPY26P	ER+	0.156051	0.0478419	13	837
chr19	36523522	36524073	CLIP3	ER-	0.479588	0.237797	12	221	8.09809	8.42063	12	222
chr2	10220487	10221038	CYS1	ER-	0.247801	0.138079	12	218	5.36573	5.35541	12	219
chr19	35629861	35630412	FXYD1	ER-	0.754585	0.616945	12	224	5.70146	5.75676	12	226
chr17	46669152	46669703	HOXB-AS3	ER-	0.619873	0.486583	12	183
chr17	46806060	46806611	HOXB13	ER-	0.264905	0.157884	12	188	5.59074	5.39185	12	190
chr17	46655692	46656243	HOXB4	ER-	0.509704	0.23895	12	190	5.95712	5.81218	12	190
chr1	62659972	62660523	L1TD1	ER-	0.854209	0.727999	12	222	5.56322	5.59799	12	222
chr6	22147371	22147922	NBAT1	ER-	0.608878	0.440985	12	202
chr19	35068545	35069096	SCGB1B2P	ER-	0.601758	0.397937	12	211
chr12	33592703	33593254	SYT10	ER-	0.308088	0.167952	12	220	5.25618	5.24379	12	221
chr6	105388351	105388902	LINC00577	ER+	0.67343	0.497664	12	762
chr15	89920771	89921322	LINC00925	ER+	0.548416	0.442343	12	905
chr3	147138612	147139163	LOC440982	ER+	0.524172	0.372616	12	898
chr15	101458918	101459469	LRRK1	ER+	0.240337	0.106008	12	747	6.01995	5.83992	13	912
chr20	26188863	26189414	MIR663A	ER+	0.518799	0.391721	12	867
chr20	26189818	26190369	MIR663AHG	ER+	0.53103	0.415509	12	874
chr13	110992803	110993354	MIR8073	ER+	0.353362	0.20904	12	674
chr15	89910746	89911297	MIR9-3	ER+	0.401764	0.288528	12	904
chr6	142409885	142410436	NMBR	ER+	0.461215	0.143711	12	797	5.6542	5.4304	12	797
chr6	153452338	153452889	RGS17	ER+	0.422934	0.229044	12	808	6.15886	6.13395	12	809
chr3	147110166	147110717	ZIC4	ER+	0.479736	0.290525	12	951	5.28658	5.36778	12	951
chr7	30950913	30951464	AQP1	ER-	0.66229	0.546999	11	204	6.01673	6.0592	11	210
chr1	60539391	60539942	C1orf87	ER-	0.626545	0.500766	11	225	5.42325	5.38482	11	225
chr1	40105297	40105848	HEYL	ER-	0.265692	0.145664	11	231	7.68186	7.55188	11	231
chr11	30038526	30039077	KCNA4	ER-	0.30274	0.183344	11	209	5.23637	5.23166	11	210
chr3	147138612	147139163	LOC440982	ER-	0.518647	0.401943	11	210
chr11	31847612	31848163	PAUPAR	ER-	0.473221	0.327118	11	212
chr17	55122337	55122888	RNF126P1	ER-	0.767633	0.662447	11	188	6.30258	6.54739	11	189
chr1	66999323	66999874	SGIP1	ER-	0.475617	0.270919	11	156	6.429	6.48195	11	223
chr11	70507894	70508445	SHANK2	ER-	0.52784	0.371513	11	229	7.37793	6.43916	11	229
chr1	67217638	67218189	TCTEX1D1	ER-	0.583428	0.379531	11	222	5.85352	5.84001	11	222
chr5	178772380	178772931	ADAMTS2	ER+	0.364272	0.230462	11	778	5.9243	5.83759	11	903
chr16	50299949	50300500	ADCY7	ER+	0.729361	0.432463	11	394	6.12044	6.201	12	447
chr15	90358021	90358572	ANPEP	ER+	0.394039	0.255462	11	907	6.52968	7.23638	11	907
chr3	142838116	142838667	CHST2	ER+	0.459569	0.220766	11	949	5.76941	5.74861	11	949
chr5	178017505	178018056	COL23A1	ER+	0.313451	0.15178	11	843	5.83196	5.64135	11	901
chr21	27945530	27946081	CYYR1	ER+	0.416482	0.29021	11	936	6.45517	6.77509	11	937
chr11	94134534	94135085	GPR83	ER+	0.502003	0.236384	11	664	5.85082	5.52275	11	664
chr15	89438719	89439270	HAPLN3	ER+	0.418582	0.177941	11	877	6.22628	6.16371	11	910
chr15	99194399	99194950	IRAIN	ER+	0.214082	0.0683134	11	906
chr21	35831851	35832402	KCNE1	ER+	0.349871	0.238465	11	958	5.30904	5.29725	11	959
chr5	176169704	176170255	LINC01574	ER+	0.231168	0.0994495	11	895
chr11	27492776	27493327	LOC105376671	ER+	0.459014	0.234197	11	887
chr17	42081530	42082081	NAGS	ER+	0.592411	0.402558	11	751	5.85581	5.63692	11	763
chr3	142682127	142682678	PAQR9	ER+	0.237395	0.130247	11	948	5.34124	5.40428	11	948
chr6	144385685	144386236	PLAGL1	ER+	0.131902	0.0197487	11	802	6.11471	5.98473	11	803
chr17	42081786	42082337	PYY	ER+	0.487458	0.316115	11	763	5.79517	5.38975	11	763
chr16	50715213	50715764	SNX20	ER+	0.689645	0.530788	11	398	5.58222	5.50561	12	447
chr13	112721411	112721962	SOX1	ER+	0.533972	0.408866	11	747	5.31894	5.31164	11	747
chr5	170735786	170736337	TLX3	ER+	0.595858	0.375756	11	899	5.50078	5.4615	11	899
chr7	150497352	150497903	TMEM176A	ER+	0.235253	0.125525	11	860	6.77626	7.0527	11	865
chr7	150497570	150498121	TMEM176B	ER+	0.375963	0.206063	11	865	6.25012	6.38026	11	865
chr19	22468750	22469301	ZNF729	ER+	0.388633	0.270866	11	903	5.53246	5.48515	11	944
chr22	50051139	50051690	C22orf34	ER-	0.511162	0.351782	10	195	5.49517	5.74178	10	198
chr6	391237	391788	IRF4	ER-	0.377665	0.228776	10	180	5.8062	5.82696	10	197
chr22	50527933	50528484	MOV10L1	ER-	0.685824	0.567298	10	198	5.4658	5.42602	10	199
chr20	30062589	30063140	REM1	ER-	0.263557	0.155278	10	216	5.99273	5.92233	10	220
chr19	39368868	39369419	RINL	ER-	0.650005	0.502221	10	212	7.44187	7.08498	10	213
chr8	20054202	20054753	ATP6V1B2	ER+	0.548696	0.265407	10	483	10.6741	10.1973	10	598
chr14	60952713	60953264	C14orf39	ER+	0.429714	0.267885	10	701	5.44604	5.45208	10	879
chr6	4078938	4079489	C6orf201	ER+	0.743023	0.604291	10	924	5.34775	5.31589	10	928
chr13	96204445	96204996	CLDN10	ER+	0.727877	0.540027	10	726	5.46661	5.45254	10	735
chr21	36041186	36041737	CLIC6	ER+	0.466707	0.340406	10	958	7.46729	8.76952	10	958
chr3	138665931	138666482	FOXL2	ER+	0.345963	0.22285	10	939	5.31337	5.29611	10	950
chr3	138665574	138666125	FOXL2NB	ER+	0.365026	0.196136	10	950
chr13	112547190	112547741	LINC00354	ER+	0.321578	0.21566	10	744
chr14	103655314	103655865	LINC00605	ER+	0.320547	0.174789	10	830
chr3	138662811	138663362	LINC01391	ER+	0.570401	0.462838	10	950
chr7	143079277	143079828	MIR6892	ER+	0.51345	0.310915	10	854
chr11	10715070	10715621	MRVI1	ER+	0.783787	0.606061	10	870	5.30603	5.36827	10	873
chr7	150038712	150039263	RARRES2	ER+	0.766494	0.64412	10	697	9.25502	9.30763	11	869
chr19	22234764	22235315	ZNF257	ER+	0.256259	0.153054	10	846	5.31552	5.26668	10	946
chr5	178487105	178487656	ZNF354C	ER+	0.219935	0.0733794	10	904	5.32956	5.26036	10	904
chr19	23185959	23186510	ZNF728	ER+	0.498179	0.329805	10	950
chr21	45705219	45705770	AIRE	ER-	0.55002	0.404501	9	208	5.44533	5.44313	9	211
chr1	67600603	67601154	C1orf141	ER-	0.522295	0.321358	9	227	5.32856	5.42748	9	230
chr11	86085276	86085827	CCDC81	ER-	0.64303	0.47617	9	204	6.03454	5.77247	9	217
chr20	30225189	30225740	COX4I2	ER-	0.684104	0.532131	9	208	6.00171	6.04374	9	220
chr4	75230358	75230909	EREG	ER-	0.258376	0.12953	9	212	5.51183	5.47429	9	215
chr21	35831851	35832402	KCNE1	ER-	0.380554	0.258239	9	219	5.26148	5.2785	9	219
chr21	45971337	45971888	KRTAP10-2	ER-	0.601605	0.477701	9	193	5.54469	5.55959	10	209
chr6	108488725	108489276	NR2E1	ER-	0.653793	0.538937	9	194	5.7708	5.7303	9	194
chr7	6616563	6617114	ZDHHC4	ER-	0.249155	0.14418	9	170	5.41011	5.39728	9	198
chr19	56988719	56989270	ZNF667	ER-	0.253729	0.14063	9	212	5.90118	5.91439	9	212
chr5	169063749	169064300	DOCK2	ER+	0.422386	0.226738	9	845	8.1049	8.10913	10	896
chr11	636803	637354	DRD4	ER+	0.307063	0.169615	9	856	6.9507	6.66073	9	857
chr6	1389567	1390118	FOXF2	ER+	0.296226	0.171646	9	913	5.82392	5.81752	9	922
chr11	94276515	94277066	FUT4	ER+	0.221643	0.0714406	9	619	5.80677	5.60812	9	662
chr8	6692574	6693125	GS1-24F4.2	ER+	0.173575	0.0572666	9	577
chr13	28366278	28366829	GSX1	ER+	0.366162	0.179521	9	653	5.23562	5.31591	9	766
chr19	23598825	23599376	LINC01224	ER+	0.29241	0.111034	9	740
chr15	89147783	89148334	LINC01586	ER+	0.242272	0.137456	9	913
chr6	100441412	100441963	MCHR2-AS1	ER+	0.42907	0.272786	9	774
chr13	28495490	28496041	PDX1-AS1	ER+	0.319941	0.183247	9	765
chr7	158380431	158380982	PTPRN2	ER+	0.524918	0.312491	9	816	6.45293	5.94876	9	854
chr6	130686519	130687070	SAMD3	ER+	0.384822	0.196545	9	794	6.14278	5.94988	9	794
chr6	147829326	147829877	SAMD5	ER+	0.18608	0.0617235	9	806	5.46189	5.55683	9	806
chr19	35068545	35069096	SCGB1B2P	ER+	0.678238	0.477583	9	927
chr5	180018436	180018987	SCGB3A1	ER+	0.636747	0.388534	9	889	5.81849	7.29209	9	895
chr11	627122	627673	SCT	ER+	0.712382	0.51635	9	813	5.55323	5.53372	9	857
chr14	58332541	58333092	SLC35F4	ER+	0.61835	0.434793	9	887	5.42874	5.43046	9	889
chr3	136537359	136537910	SLC35G2	ER+	0.371397	0.256825	9	951
chr22	21386796	21387347	SLC7A4	ER+	0.422005	0.204098	9	745	6.10328	5.85217	9	745
chr6	127840449	127841000	SOGA3	ER+	0.410345	0.290906	9	787
chr8	10588033	10588584	SOX7	ER+	0.398779	0.146895	9	601	5.84919	6.05557	9	601
chr6	130686924	130687475	TMEM200A	ER+	0.384609	0.183885	9	793	6.52792	6.52183	9	794
chr22	21368525	21369076	TUBA3FP	ER+	0.304043	0.0909271	9	744
chr6	117586219	117586770	VGLL2	ER+	0.379093	0.228798	9	788	5.31763	5.38642	9	788
chr8	6693115	6693666	XKR5	ER+	0.265461	0.10378	9	597	5.41224	5.30719	9	605
chr19	22193694	22194245	ZNF208	ER+	0.52291	0.330087	9	857	5.37557	5.35418	10	947
chr14	24780525	24781076	CIDEB	ER-	0.329478	0.227281	8	193
chr13	96204445	96204996	CLDN10	ER-	0.544798	0.442343	8	182	7.87703	5.77901	8	185
chr14	38725524	38726075	CLEC14A	ER-	0.580192	0.426059	8	180	7.21181	7.36567	8	188
chr21	36041186	36041737	CLIC6	ER-	0.685007	0.457517	8	218	6.68711	7.07497	8	218
chr2	27300933	27301484	EMILIN1	ER-	0.670746	0.564531	8	216	6.83097	7.11781	8	223
chr21	40032540	40033091	ERG	ER-	0.269722	0.148778	8	215	5.80356	5.79809	8	215
chr17	34079846	34080397	GAS2L2	ER-	0.451732	0.350414	8	159	5.52785	5.52234	8	162
chr1	45792043	45792594	HPDL	ER-	0.274555	0.0944452	8	231	6.31186	5.83931	8	231
chr2	20068113	20068664	LINC00954	ER-	0.319689	0.217837	8	216
chr19	58513760	58514311	LOC100128398	ER-	0.131836	0.0297766	8	216
chr20	25128578	25129129	LOC284798	ER-	0.777448	0.676885	8	207	5.42579	5.47423	8	207
chr14	24780203	24780754	LTB4R	ER-	0.260162	0.109358	8	194	6.74036	6.05924	8	194
chr20	3051764	3052315	OXT	ER-	0.848307	0.728852	8	192	5.7706	5.76847	8	199
chr5	177423192	177423743	PROP1	ER-	0.554413	0.348408	8	194	5.44975	5.456	8	194
chr17	34257252	34257803	RDM1	ER-	0.217588	0.0533921	8	160	6.21855	5.95531	8	160
chr14	24640732	24641283	REC8	ER-	0.635834	0.422126	8	194	7.65296	7.31785	8	194
chr9	27108637	27109188	TEK	ER-	0.647932	0.512753	8	175	6.24106	6.87322	8	176
chr10	45495771	45496322	ZNF22	ER-	0.152178	0.0390292	8	201	9.11415	8.75412	8	221
chr19	58662097	58662648	ZNF329	ER-	0.190606	0.0673107	8	211	8.20819	7.68084	8	215
chr19	56904543	56905094	ZNF582-AS1	ER-	0.237627	0.0713368	8	177
chr19	56915192	56915743	ZNF583	ER-	0.125419	0.0249356	8	213
chr19	58514663	58515214	ZNF606	ER-	0.598345	0.483538	8	216	6.91487	6.57257	8	216
chr19	58544932	58545483	ZSCAN1	ER-	0.369474	0.259242	8	195	5.39395	5.46253	8	215
chr22	24890732	24891283	ADORA2A-AS1	ER+	0.564658	0.388249	8	706
chr11	44331665	44332216	ALX4	ER+	0.194093	0.0927531	8	907	5.36265	5.28769	8	917
chr11	64757698	64758249	BATF2	ER+	0.53722	0.361865	8	849	6.12908	5.79176	8	868
chr15	83952158	83952709	BNC1	ER+	0.33294	0.180979	8	918	5.3491	5.38547	8	918
chr10	73156189	73156740	CDH23	ER+	0.517867	0.289525	8	948	5.95819	6.08789	8	954
chr15	78632164	78632715	CRABP1	ER+	0.417362	0.17934	8	840	7.38382	6.30706	8	915
chr11	7694778	7695329	CYB5R2	ER+	0.166205	0.0630663	8	864	7.32688	7.47253	8	879
chr14	101192700	101193251	DLK1	ER+	0.517337	0.352269	8	821	5.74977	5.62754	8	848
chr9	841188	841739	DMRT1	ER+	0.328767	0.205769	8	843	5.25396	5.26622	8	843
chr15	84748437	84748988	EFTUD1P1	ER+	0.410709	0.253758	8	883
chr8	11561215	11561766	GATA4	ER+	0.359525	0.190534	8	605	5.80519	5.43428	8	605
chr6	26033745	26034296	HIST1H2AB	ER+	0.448547	0.202312	8	942	5.4222	5.40244	8	944
chr18	61616086	61616637	HMSD	ER+	0.364154	0.130883	8	828	5.66544	5.55206	8	828
chr7	127880829	127881380	LEP	ER+	0.651819	0.53609	8	871	5.86713	5.8665	8	871
chr3	10805826	10806377	LINC00606	ER+	0.81467	0.643402	8	926
chr14	62583573	62584124	LINC00643	ER+	0.370982	0.226501	8	871
chr9	1047641	1048192	LINC01230	ER+	0.40649	0.190011	8	842
chr16	56701926	56702477	MT1G	ER+	0.379052	0.178986	8	405	8.80045	8.60059	8	423
chr16	56703224	56703775	MT1H	ER+	0.675617	0.505884	8	423	6.8416	6.60686	8	423
chr16	56709526	56710077	MT1IP	ER+	0.617555	0.445705	8	422	8.14958	7.68361	8	422
chr8	23564060	23564611	NKX2-6	ER+	0.380794	0.252987	8	596	5.53095	5.45379	8	596
chr15	88799911	88800462	NTRK3	ER+	0.196872	0.0862687	8	911	5.40384	5.51005	8	911
chr9	2157950	2158501	SMARCA2	ER+	0.270868	0.076982	8	622	10.3013	9.58875	8	839
chr6	134210093	134210644	TARID	ER+	0.614008	0.460921	8	798
chr6	134209757	134210308	TCF21	ER+	0.640118	0.515195	8	800	5.3391	5.33773	8	802
chr13	31506694	31507245	TEX26-AS1	ER+	0.672223	0.566223	8	686
chr22	24890749	24891300	UPB1	ER+	0.5666	0.392064	8	705	5.53905	5.45503	8	721
chr12	95941997	95942548	USP44	ER+	0.651929	0.366424	8	949	5.27046	5.30803	8	949
chr13	100624127	100624678	ZIC5	ER+	0.70661	0.543309	8	727	5.46604	5.45853	8	741
chr5	150326095	150326646	ZNF300P1	ER+	0.468298	0.35012	8	893
chr7	45613623	45614174	ADCY1	ER-	0.315783	0.0743622	7	213	5.71157	6.00813	7	214
chr7	44143458	44144009	AEBP1	ER-	0.339297	0.21155	7	211	10.0504	10.0988	7	211
chr11	94501006	94501557	AMOTL1	ER-	0.283541	0.0464087	7	211	5.76574	5.66825	7	211
chr18	14747737	14748288	ANKRD30B	ER-	0.400993	0.277147	7	213	5.56018	5.50455	7	213
chr15	90358021	90358572	ANPEP	ER-	0.310582	0.190491	7	197	6.72357	7.15757	7	197
chr14	104551521	104552072	ASPG	ER-	0.327143	0.196527	7	137
chr15	101084480	101085031	CERS3	ER-	0.688121	0.54871	7	186
chr22	51016455	51017006	CPT1B	ER-	0.805072	0.630569	7	194	7.14924	6.80888	7	197
chr21	27945530	27946081	CYYR1	ER-	0.326656	0.187139	7	220	7.32301	6.95619	7	220
chr14	100259243	100259794	EML1	ER-	0.267196	0.075432	7	180	7.09651	6.95949	7	180
chr19	15343807	15344358	EPHX3	ER-	0.629629	0.460482	7	223	5.83356	5.80654	7	223
chr10	48439087	48439638	GDF10	ER-	0.350817	0.101959	7	181	5.37272	5.50248	7	214
chr11	94134534	94135085	GPR83	ER-	0.298537	0.166674	7	210	5.7054	5.53343	7	210
chr17	38599174	38599725	IGFBP4	ER-	0.222836	0.0829567	7	158	10.8031	10.2282	7	161
chr7	50343763	50344314	IKZF1	ER-	0.171338	0.0449287	7	213	6.88294	6.99915	7	213
chr1	65468108	65468659	LINC01359	ER-	0.149924	0.0184704	7	215
chr20	31097260	31097811	LOC101929698	ER-	0.526389	0.370843	7	218
chr16	53406903	53407454	LOC102723373	ER-	0.359763	0.118953	7	185
chr19	13213923	13214474	LYL1	ER-	0.40946	0.206311	7	219	8.10295	8.44521	7	220
chr7	130125686	130126237	MEST	ER-	0.382919	0.25187	7	209	6.33253	6.03663	7	215
chr14	37126271	37126822	PAX9	ER-	0.410034	0.270009	7	187	6.05738	5.83969	7	187
chr2	200332319	200332870	SATB2-AS1	ER-	0.397108	0.226688	7	234
chr5	180018436	180018987	SCGB3A1	ER-	0.474863	0.225021	7	196	7.85395	7.14166	7	196
chr10	50817845	50818396	SLC18A3	ER-	0.331153	0.179943	7	215	5.30957	5.2582	7	215
chr20	23015555	23016106	SSTR4	ER-	0.581096	0.450083	7	209	5.36707	5.36202	7	209
chr11	67170945	67171496	TBC1D10C	ER-	0.75022	0.602567	7	246	7.07475	7.26871	7	246
chr20	590859	591410	TCF15	ER-	0.366222	0.193381	7	174	5.60912	5.54876	7	190
chr7	100254033	100254584	ACTL6B	ER+	0.352001	0.208905	7	641	5.68678	5.54134	7	881
chr8	26722871	26723422	ADRA1A	ER+	0.472175	0.220248	7	477	5.42035	5.43307	7	596
chr1	110613271	110613822	ALX3	ER+	0.235834	0.105627	7	799	5.5123	5.54528	7	891
chr11	2292131	2292682	ASCL2	ER+	0.539659	0.2724	7	857	7.16443	7.54007	7	861
chr13	25945707	25946258	ATP8A2	ER+	0.288385	0.0930654	7	744	5.74701	5.65922	7	768
chr7	137531558	137532109	DGKI	ER+	0.276352	0.164988	7	863	5.34683	5.37667	7	875
chr19	46148724	46149275	EML2	ER+	0.315567	0.176908	7	971
chr19	48828127	48828678	EMP3	ER+	0.529119	0.412535	7	932	9.4845	9.41186	7	963
chr19	45737418	45737969	EXOC3L2	ER+	0.47398	0.368113	7	927	5.47435	5.45621	7	972
chr13	27334871	27335422	GPR12	ER+	0.304233	0.145287	7	768	5.38131	5.3594	7	771
chr4	54965746	54966297	GSX2	ER+	0.23829	0.0671348	7	946	5.25416	5.24332	7	974
chr6	26199285	26199836	HIST1H2BF	ER+	0.175738	0.0512456	7	802	5.97068	5.88479	7	947
chr6	26251377	26251928	HIST1H2BH	ER+	0.233547	0.104345	7	950	6.16408	5.87454	7	950
chr6	26020216	26020767	HIST1H3A	ER+	0.452028	0.328909	7	871	5.84972	5.73342	8	945
chr6	129203784	129204335	LAMA2	ER+	0.448925	0.282742	7	768	6.44278	6.66321	7	793
chr5	148442378	148442929	LOC255187	ER+	0.717411	0.610007	7	792
chr9	14992823	14993374	LOC389705	ER+	0.436068	0.257493	7	799
chr11	46940122	46940673	LRP4	ER+	0.598681	0.460087	7	881	5.57791	5.5767	7	906
chr11	43602442	43602993	MIR129-2	ER+	0.526339	0.34274	7	898
chr15	79501628	79502179	MIR184	ER+	0.643766	0.448111	7	830
chr22	22006768	22007319	MIR301B	ER+	0.427893	0.282616	7	736
chr6	84742918	84743469	MRAP2	ER+	0.22742	0.101848	7	782	6.18242	5.67021	7	783
chr16	56672076	56672627	MT1A	ER+	0.424846	0.237859	7	423	12.0192	11.5892	7	423
chr16	56677097	56677648	MT1DP	ER+	0.242186	0.102927	7	422
chr16	56669149	56669700	MT1JP	ER+	0.722808	0.526409	7	423	7.30055	6.98886	7	423
chr12	81110206	81110757	MYF5	ER+	0.541034	0.415046	7	857	5.4172	5.41786	9	952
chr13	25669774	25670325	PABPC3	ER+	0.536936	0.418122	7	768	5.83879	5.72454	7	769
chr13	79177644	79178195	POU4F1	ER+	0.520553	0.371114	7	732	5.33106	5.36686	7	732
chr6	84562760	84563311	RIPPLY2	ER+	0.388052	0.181408	7	780	5.52315	5.4934	7	782
chr22	20792095	20792646	SCARF2	ER+	0.292174	0.135115	7	747	6.51639	6.64737	7	747
chr13	26625147	26625698	SHISA2	ER+	0.286986	0.119042	7	757	9.35263	8.07848	7	766
chr6	84418469	84419020	SNAP91	ER+	0.260625	0.15974	7	775	5.64147	5.56148	7	784
chr10	22633872	22634423	SPAG6	ER+	0.480518	0.353875	7	937	6.38264	5.99654	7	945
chr9	27108637	27109188	TEK	ER+	0.559886	0.437704	7	855	6.80718	6.98811	7	855
chr3	133464475	133465026	TF	ER+	0.449193	0.339047	7	844	6.81202	6.81587	7	948
chr7	100231222	100231773	TFR2	ER+	0.542581	0.311876	7	880	5.38785	5.42945	7	880
chr3	13921567	13922118	WNT7A	ER+	0.397051	0.185068	7	925	5.34096	5.35436	7	927
chr2	202483854	202484405	ALS2CR11	ER-	0.63469	0.468409	6	186	5.42069	5.38484	7	236
chr18	74206975	74207526	C18orf65	ER-	0.18171	0.0792294	6	156
chr7	48074606	48075157	C7orf57	ER-	0.176847	0.0422013	6	212	5.42554	5.44346	6	212
chr14	24475716	24476267	DHRS4L1	ER-	0.168477	0.0378646	6	168	8.13198	7.46057	7	192
chr20	22565050	22565601	FOXA2	ER-	0.330284	0.204183	6	211	5.22463	5.37513	6	211
chr1	35258097	35258648	GJA4	ER-	0.367262	0.177913	6	228	7.0538	6.96854	6	229
chr18	61616086	61616637	HMSD	ER-	0.351256	0.123775	6	181	5.63094	5.7499	6	181
chr17	21279197	21279748	KCNJ12	ER-	0.272648	0.138642	6	138	5.29445	5.25456	6	139
chr14	101291967	101292518	MEG3	ER-	0.761569	0.571873	6	179	6.26852	6.28533	6	179
chr20	26188863	26189414	MIR663A	ER-	0.68354	0.379374	6	212
chr20	26189818	26190369	MIR663AHG	ER-	0.595262	0.410867	6	213
chr15	89910746	89911297	MIR9-3	ER-	0.338722	0.199096	6	195
chr5	176827586	176828137	PFN3	ER-	0.796714	0.660016	6	161	5.54541	5.45719	6	196
chr1	119532128	119532679	TBX15	ER-	0.655181	0.488426	6	223	5.91434	5.93586	6	223
chr16	10912570	10913121	TVP23A	ER-	0.891546	0.783113	6	181
chr22	45680366	45680917	UPK3A	ER-	0.220182	0.116115	6	190	5.53702	5.50101	6	201
chr7	158937598	158938149	VIPR2	ER-	0.273773	0.158126	6	186	5.37903	5.52504	6	187
chr5	178367692	178368243	ZNF454	ER-	0.373102	0.231008	6	194	5.88784	5.59682	6	196
chr15	79103722	79104273	ADAMTS7	ER+	0.290778	0.147384	6	916	5.76925	5.53971	6	916
chr9	33523909	33524460	ANKRD18B	ER+	0.328994	0.102184	6	858
chr9	16870735	16871286	BNC2	ER+	0.380027	0.134251	6	833	6.2753	6.3361	6	837
chr2	198650985	198651536	BOLL	ER+	0.507263	0.227905	6	970	5.3868	5.38408	6	970
chr9	122131688	122132239	BRINP1	ER+	0.38275	0.274628	6	909
chr1	60539391	60539942	C1orf87	ER+	0.74779	0.565694	6	873	5.37588	5.38075	6	875
chr9	140771739	140772290	CACNA1B	ER+	0.637332	0.504545	6	766	6.51868	6.2791	6	907
chr18	31020634	31021185	CCDC178	ER+	0.431157	0.271655	6	856
chr22	17956126	17956677	CECR2	ER+	0.804761	0.559713	6	650	5.44573	5.41366	6	727
chr22	17516958	17517509	CECR7	ER+	0.397051	0.275022	6	731
chr10	134756038	134756589	CFAP46	ER+	0.23437	0.103084	6	907
chr19	45541796	45542347	CLASRP	ER+	0.593595	0.477028	6	959	6.87569	6.28968	6	973
chr15	74658502	74659053	CYP11A1	ER+	0.785528	0.652571	6	911	5.83781	6.01858	6	911
chr12	45444831	45445382	DBX2	ER+	0.31768	0.177453	6	967	5.50538	5.45593	6	977
chr18	28622730	28623281	DSC3	ER+	0.482889	0.281242	6	856	5.74371	5.80712	6	856
chr7	100317921	100318472	EPO	ER+	0.402456	0.175962	6	872	5.45312	5.40635	6	881
chr18	72124452	72125003	FAM69C	ER+	0.373098	0.131386	6	748	5.44802	5.47943	6	822
chr3	13590123	13590674	FBLN2	ER+	0.539379	0.324892	6	697	8.975	9.06164	6	931
chr11	63973650	63974201	FERMT3	ER+	0.88663	0.728035	6	826	7.40855	7.85553	6	869
chr2	197664441	197664992	GTF3C3	ER+	0.785537	0.665643	6	962	8.71996	7.9048	6	962
chr3	13114566	13115117	IQSEC1	ER+	0.47223	0.322832	6	928	8.20644	7.68221	6	932
chr10	134973469	134974020	KNDC1	ER+	0.168968	0.0464767	6	867	5.76613	5.59238	6	915
chr3	87137928	87138479	LINC00506	ER+	0.630088	0.234522	6	903
chr9	29212947	29213498	LINGO2	ER+	0.313391	0.175426	6	856	5.56959	5.39876	6	862
chr8	23261671	23262222	LOXL2	ER+	0.150021	0.0392153	6	559	5.29764	5.30741	6	597
chr22	27052944	27053495	MIAT	ER+	0.373995	0.170053	6	718	5.61416	5.65592	6	718
chr22	20236683	20237234	MIR1286	ER+	0.92282	0.822628	6	738
chr9	131007058	131007609	MIR199B	ER+	0.52174	0.305119	6	783
chr9	131007258	131007809	MIR3154	ER+	0.475503	0.242709	6	671
chr6	132722622	132723173	MOXD1	ER+	0.212165	0.106381	6	790	6.79359	6.97533	6	802
chr11	3253565	3254116	MRGPRE	ER+	0.762844	0.538029	6	861	5.40307	5.38855	6	865
chr16	56659083	56659634	MT1E	ER+	0.316269	0.114346	6	423	10.6054	10.2614	6	423
chr16	56650871	56651422	MT1L	ER+	0.706588	0.375689	6	423
chr6	124124489	124125040	NKAIN2	ER+	0.260972	0.102302	6	770	5.24673	5.27939	6	798
chr10	134599486	134600037	NKX6-2	ER+	0.614363	0.372188	6	914	5.23866	5.33855	6	914
chr9	35791904	35792455	NPR2	ER+	0.781332	0.642435	6	882	6.50718	6.39709	6	882
chr11	9025545	9026096	NRIP3	ER+	0.3196	0.161911	6	873	8.36175	7.88215	6	874
chr12	41581748	41582299	PDZRN4	ER+	0.499446	0.24148	6	967	5.44445	5.58212	6	985
chr4	81118155	81118706	PRDM8	ER+	0.517429	0.367321	6	952	6.23258	6.05708	6	958
chr9	33750317	33750868	PRSS3	ER+	0.631051	0.488119	6	865	5.50476	5.63539	6	865
chr9	33676764	33677315	PTENP1-AS	ER+	0.221868	0.0949528	6	867
chr18	76739773	76740324	SALL3	ER+	0.562225	0.300984	6	813	6.73828	6.7755	6	824
chr19	6767472	6768023	SH2D3A	ER+	0.274336	0.110486	6	867	6.90846	6.12619	6	906
chr6	118228187	118228738	SLC35F1	ER+	0.499946	0.247613	6	791	5.34891	5.53176	6	791
chr11	64067361	64067912	TEX40	ER+	0.195906	0.0791535	6	867
chr9	32782995	32783546	TMEM215	ER+	0.513087	0.284823	6	860	5.26942	5.29783	6	860
chr19	41882667	41883218	TMEM91	ER+	0.293064	0.171276	6	792	8.45392	7.85918	6	981
chr22	17082299	17082850	TPTEP1	ER+	0.462996	0.283408	6	726
chr7	100464448	100464999	TRIP6	ER+	0.213294	0.0417265	6	874	9.23602	9.44606	6	880
chr12	31079336	31079887	TSPAN11	ER+	0.261942	0.135258	6	959	5.27038	5.32153	6	959
chr10	135043276	135043827	UTF1	ER+	0.564103	0.312128	6	913	5.25907	5.26827	6	913
chr12	54785038	54785589	ZNF385A	ER+	0.245003	0.127692	6	917	7.50523	6.90662	6	988
chr16	10479410	10479961	ATF7IP2	ER-	0.54587	0.291152	5	214	6.61042	6.69825	5	214
chr19	51226103	51226654	CLEC11A	ER-	0.629072	0.453933	5	217	8.31982	7.55081	5	225
chr20	23618634	23619185	CST3	ER-	0.230763	0.0909109	5	204	11.8594	11.6796	5	209
chr1	50889068	50889619	DMRTA2	ER-	0.313494	0.147816	5	217	5.67891	5.51939	5	218
chr5	176936807	176937358	DOK3	ER-	0.608681	0.446052	5	178	5.48557	5.62221	6	196
chr14	29234474	29235025	FOXG1-AS1	ER-	0.438545	0.193363	5	190
chr11	74178549	74179100	KCNE3	ER-	0.368592	0.206993	5	198	5.36356	5.36565	5	231
chr19	51522903	51523454	KLK10	ER-	0.240374	0.134135	5	223	6.19541	5.95763	5	225
chr14	103655314	103655865	LINC00605	ER-	0.412563	0.20303	5	180
chr5	176169704	176170255	LINC01574	ER-	0.279967	0.0863544	5	195
chr19	19281047	19281598	MEF2B	ER-	0.340818	0.112139	5	219
chr22	44287842	44288393	PNPLA5	ER-	0.320838	0.18128	5	195	5.22733	5.22383	5	200
chr20	43438928	43439479	RIMS4	ER-	0.141684	0.0304519	5	218	6.16349	5.61521	6	222
chr18	76739773	76740324	SALL3	ER-	0.456942	0.189854	5	183	6.94194	6.81524	5	183
chr20	37352603	37353154	SLC32A1	ER-	0.217863	0.111912	5	225	5.25515	5.25217	5	225
chr1	47697336	47697887	TAL1	ER-	0.474006	0.241183	5	228	5.50659	5.55526	5	229
chr22	31002568	31003119	TCN2	ER-	0.305717	0.117561	5	200	6.69709	7.04463	5	214
chr7	115850045	115850596	TES	ER-	0.189651	0.031985	5	210	6.50167	6.35453	5	217
chr19	19384023	19384574	TM6SF2	ER-	0.278218	0.177121	5	217	5.60393	5.52101	5	221
chr2	39892533	39893084	TMEM178A	ER-	0.287253	0.185845	5	229
chr6	25962415	25962966	TRIM38	ER-	0.153912	0.0516672	5	214	6.92833	7.11661	5	217
chr6	33244415	33244966	B3GALT4	ER+	0.191114	0.0217394	5	764	7.44858	7.04006	5	960
chr6	71666737	71667288	B3GAT2	ER+	0.410139	0.183582	5	821	5.31368	5.34088	5	821
chr1	112015989	112016540	C1orf162	ER+	0.897415	0.759555	5	786	9.27024	9.06518	5	895
chr3	113160310	113160861	CFAP44	ER+	0.785472	0.643597	5	954
chr7	117119515	117120066	CFTR	ER+	0.541013	0.380926	5	829	5.58895	5.53155	5	868
chr16	57405871	57406422	CX3CL1	ER+	0.748144	0.629523	5	380	8.05975	7.66091	5	414
chr12	102270603	102271154	DRAM1	ER+	0.219748	0.0927148	5	949	8.10293	7.74656	5	949
chr5	137610202	137610753	GFRA3	ER+	0.226808	0.0718312	5	833	5.42536	5.48943	5	906
chr1	35258097	35258648	GJA4	ER+	0.337213	0.231319	5	860	7.23475	7.14089	5	870
chr10	25465154	25465705	GPR158-AS1	ER+	0.465428	0.251539	5	970
chr1	53067541	53068092	GPX7	ER+	0.281139	0.0939503	5	849	7.08877	7.71633	5	849
chr18	56886898	56887449	GRP	ER+	0.446406	0.215993	5	831	7.63842	8.2404	5	831
chr22	19137745	19138296	GSC2	ER+	0.403423	0.184098	5	669	5.27975	5.27415	5	736
chr6	27840048	27840599	HIST1H3I	ER+	0.262207	0.120351	5	948	5.69598	5.60708	5	948
chr12	54379252	54379803	HOXC-AS3	ER+	0.468122	0.23315	5	781
chr12	54378444	54378995	HOXC10	ER+	0.276366	0.102795	5	985	5.88664	5.90972	5	987
chr15	74466403	74466954	ISLR	ER+	0.800951	0.688522	5	887	8.38152	8.11125	5	913
chr1	111217604	111218155	KCNA3	ER+	0.330979	0.187091	5	892	5.34544	5.36347	5	892
chr14	63511905	63512456	KCNH5	ER+	0.272588	0.120859	5	860	5.30286	5.30562	5	860
chr14	90527607	90528158	KCNK13	ER+	0.281567	0.114309	5	844	5.60352	5.63501	5	845
chr18	8366981	8367532	LOC100192426	ER+	0.175859	0.0700221	5	845
chr2	61372059	61372610	LOC339803	ER+	0.298945	0.179	5	785
chr2	91847924	91848475	LOC654342	ER+	0.451034	0.244613	5	780	5.76483	6.15954	5	1014
chr4	1303077	1303628	MAEA	ER+	0.557178	0.397263	5	939	7.80757	6.57454	5	939
chr8	24770772	24771323	NEFM	ER+	0.511242	0.284827	5	582	5.44296	5.3825	5	596
chr18	70534759	70535310	NETO1	ER+	0.619842	0.299196	5	819	5.41614	5.52013	5	819
chr1	115880806	115881357	NGF	ER+	0.444503	0.254582	5	903	5.77954	5.82816	5	903
chr4	1400179	1400730	NKX1-1	ER+	0.727025	0.420969	5	938
chr15	69590792	69591343	PAQR5	ER+	0.656267	0.454548	5	857	5.66367	5.72616	5	913
chr5	137224623	137225174	PKD2L2	ER+	0.40504	0.183778	5	894	5.35434	5.40653	5	903
chr14	24640732	24641283	REC8	ER+	0.679234	0.542079	5	918	7.30215	7.08881	5	918
chr4	1107301	1107852	RNF212	ER+	0.657321	0.368751	5	937	5.61941	5.82174	5	938
chr15	75249724	75250275	RPP25	ER+	0.2401	0.0859209	5	878	7.27629	6.45783	5	908
chr6	111408279	111408830	SLC16A10	ER+	0.343566	0.0423386	5	622	6.28417	6.27963	6	761
chr15	74501320	74501871	STRA6	ER+	0.788398	0.653513	5	822	5.96836	5.85015	5	913
chr22	19743724	19744275	TBX1	ER+	0.180519	0.0699276	5	573	6.8376	5.94528	6	741
chr17	15244907	15245458	TEKT3	ER+	0.171067	0.0397527	5	595	5.74035	5.9786	5	595
chr7	115850045	115850596	TES	ER+	0.187788	0.0658371	5	850	6.29216	6.10071	5	872
chr5	138862324	138862875	TMEM173	ER+	0.384017	0.229484	5	854	8.72129	8.50419	5	901
chr8	23021492	23022043	TNFRSF10D	ER+	0.674178	0.417757	5	596	5.3772	5.37157	5	596
chr18	12307556	12308107	TUBB6	ER+	0.583353	0.312989	5	848	6.86593	6.81007	5	852
chr18	45663629	45664180	ZBTB7C	ER+	0.327943	0.21255	5	836	7.00903	7.26925	5	836

## Sheet: Loss
chrom	start	end	name	ER	meth_1N	meth_2N	n_1N	n_2N	expr_1N	expr_2N	n_expr_1N	n_expr_2N
chr19	3178234	3178785	S1PR4	ER+	0.465108	0.566324	168	883	5.86715	5.76862	169	888
chr17	1553341	1553892	RILP	ER-	0.373609	0.492524	151	131	6.15847	6.24689	157	136
chr17	15689662	15690213	MEIS3P1	ER-	0.392026	0.508603	136	115
chr19	851789	852340	ELANE	ER-	0.462312	0.570929	104	190	5.32765	5.41024	104	190
chr17	56406101	56406652	BZRAP1	ER+	0.323896	0.427885	87	752	6.05731	6.39289	87	752
chr19	4770180	4770731	MIR7-3	ER-	0.501826	0.611601	80	206
chr17	72462020	72462571	CD300A	ER+	0.394309	0.49471	62	678	6.58555	6.51921	87	781
chr11	20620444	20620995	SLC6A5	ER-	0.163181	0.264258	45	182	5.28083	5.27141	63	212
chr3	139258620	139259171	RBP1	ER+	0.15123	0.278359	43	939	8.92599	8.79897	43	939
chr7	27183236	27183787	HOXA5	ER-	0.415686	0.541454	38	202	7.20817	7.44026	39	202
chr7	27224525	27225076	HOXA11-AS	ER-	0.207829	0.310204	32	191
chr19	21666015	21666566	LINC00664	ER-	0.546059	0.674794	31	196
chr20	23066926	23067477	CD93	ER+	0.348425	0.453799	31	822	8.75709	9.16336	31	822
chr5	21459087	21459638	GUSBP1	ER+	0.647408	0.753556	29	888	5.45758	5.48852	29	888
chr3	113160310	113160861	CFAP44	ER-	0.509789	0.620533	27	238
chr8	86350554	86351105	CA3	ER+	0.278846	0.412168	27	652	5.46642	5.49074	27	652
chr12	54379252	54379803	HOXC-AS3	ER+	0.112354	0.23315	26	781
chr3	184490892	184491443	LOC101928992	ER+	0.597523	0.733918	26	901
chr12	65515295	65515846	WIF1	ER+	0.331013	0.436146	26	956	5.35874	5.38822	26	957
chr2	186603395	186603946	LOC101927196	ER-	0.228072	0.348845	23	207
chr3	193924045	193924596	LOC100505920	ER+	0.316043	0.512403	23	820
chr2	109746524	109747075	SH3RF3-AS1	ER-	0.170653	0.279502	22	190
chr8	101118293	101118844	RGS22	ER+	0.439142	0.54357	21	643	5.71165	6.22408	21	643
chr5	3595666	3596217	IRX1	ER-	0.111101	0.239931	19	184	5.91161	5.95363	20	191
chr20	56725481	56726032	C20orf85	ER-	0.138254	0.24175	18	181	5.42271	5.40841	18	183
chr16	29757289	29757840	C16orf54	ER+	0.485764	0.62752	17	636	5.63357	5.54299	18	647
chr20	57874980	57875531	EDN3	ER-	0.121958	0.224571	16	177	5.44849	5.4978	16	179
chr16	28995885	28996436	LAT	ER+	0.509826	0.615681	16	613	6.36992	6.17291	18	649
chr16	680510	681061	WFIKKN1	ER+	0.405767	0.513849	14	562	5.3374	5.38399	17	606
chr16	3627354	3627905	NLRC3	ER+	0.395667	0.553233	13	621
chr20	62199056	62199607	HELZ2	ER+	0.426473	0.537884	12	730
chr3	94656605	94657156	LINC00879	ER-	0.795794	0.915759	11	180
chr16	27279024	27279575	FLJ21408	ER+	0.69568	0.802528	10	551
chr1	151810443	151810994	LOC100132111	ER+	0.365214	0.495048	10	469
chr1	179545036	179545587	NPHS2	ER-	0.206721	0.316288	9	131	5.49745	5.45935	11	156
chr8	104153519	104154070	BAALC-AS2	ER-	0.212765	0.333387	8	135
chr16	15489109	15489660	MPV17L	ER+	0.198402	0.302423	8	572	5.87963	5.98452	13	627
chr1	246952417	246952968	LINC01341	ER-	0.19485	0.311143	7	120
chr1	236849252	236849803	ACTN2	ER-	0.115772	0.261362	6	136	5.96649	5.96469	7	140
chr1	149286628	149287179	LOC388692	ER-	0.212312	0.328331	6	117	5.42652	5.44441	9	138
