# Supplementary material for: DNA methylation landscapes of 1538 breast cancers reveal a replication-linked clock, epigenomic instability and cis-regulation
Source: Nat Commun. 2021 Sep 13;12:5406. doi: 10.1038/s41467-021-25661-w (PMC8437946; doi:10.1038/s41467-021-25661-w)
Supplement: Supplementary file 3 — Supplementary Data 1-10 [file 41467_2021_25661_MOESM3_ESM.zip › Supplementary Data Files/S10 - List of primers.xlsx]

## Sheet: Table Legend
Supplementary Table 10.
Table of the list of primers used in the RRBS library preparation.

## Sheet: Sheet1
KIT	COMPANY	PRIMERS
KAPA low ROX Library Quantification Primer Premix (10X)	Kapa Biosystems	Primer 1: 5'-AAT GAT ACG GCG ACC ACC GA-3'
		Primer 2: 5'-CAA GCA GAA GAC GGC ATA CGA-3'
TruSeq F+R primers	Illumina	P5: 5' AAT GAT ACG GCG ACC ACC GA 3'
		P7: 5' CAA GCA GAA GAC GGC ATA CGA GAT 3'
